# Supplementary material for: Quantitative analysis of lacewing larvae over more than 100 million years reveals a complex pattern of loss of morphological diversity
Source: Sci Rep. 2023 Apr 14;13:6127. doi: 10.1038/s41598-023-32103-8 (PMC10104811; doi:10.1038/s41598-023-32103-8)
Supplement: Supplementary file 3 — Supplementary Information 1. [file 41598_2023_32103_MOESM3_ESM.zip]

Archive with 13 entries (10 files):
- Suppl_files1-6_1000_Neuro/
- Suppl_files1-6_1000_Neuro/.DS_Store
- __MACOSX/
- __MACOSX/Suppl_files1-6_1000_Neuro/
- __MACOSX/Suppl_files1-6_1000_Neuro/._.DS_Store
- Suppl_files1-6_1000_Neuro/head_and_stylets_1065.chc
- Suppl_files1-6_1000_Neuro/head_and_stylets_1065.nef
- Suppl_files1-6_1000_Neuro/head_and_stylets_1065.pcc
- Suppl_files1-6_1000_Neuro/head_and_stylets_1065.pcr
- Suppl_files1-6_1000_Neuro/head_and_stylets_1065.pcs
- __MACOSX/Suppl_files1-6_1000_Neuro/._head_and_stylets_1065.pcs
- Suppl_files1-6_1000_Neuro/head_stylets_factor.pdf
- __MACOSX/Suppl_files1-6_1000_Neuro/._head_stylets_factor.pdf
