# Supplementary material for: Quantitative analysis of lacewing larvae over more than 100 million years reveals a complex pattern of loss of morphological diversity
Source: Sci Rep. 2023 Apr 14;13:6127. doi: 10.1038/s41598-023-32103-8 (PMC10104811; doi:10.1038/s41598-023-32103-8)
Supplement: Supplementary file 3 — Supplementary Information 1. [file 41598_2023_32103_MOESM3_ESM.zip › Suppl_files1-6_1000_Neuro/head_and_stylets_1065.chc]

0001_1 61 37 0	000000E+00 58187 7 7 7 7 7 7 7 7 7 7 0 7 7 7 7 7 7 7 7 7 7 7 7 7 7 7 7 7 7 7 6 7 7 7 7 7 7 6 7 7 7 7 7 6 7 7 7 6 7 7 7 6 7 7 6 7 7 6 7 7 6 7 6 7 7 6 7 6 7 7 6 7 6 7 6 7 6 7 6 6 7 6 7 6 7 6 6 7 6 6 7 6 6 7 6 6 7 6 6 7 6 6 6 7 6 6 7 6 6 6 6 7 6 6 6 7 6 6 6 6 7 6 6 6 6 6 7 6 6 6 6 6 6 7 6 6 6 6 6 6 6 7 6 6 6 6 6 6 6 6 6 6 7 6 6 6 6 6 6 6 6 6 6 6 6 6 6 6 6 6 6 7 6 6 6 6 6 6 6 6 5 6 6 6 6 6 6 6 6 6 6 …
0002_1 35 30 0	000000E+00 35921 5 7 7 7 0 7 7 7 7 7 7 7 7 7 7 7 7 7 7 7 7 7 7 7 7 7 7 7 7 7 7 6 7 7 7 7 7 7 6 7 7 7 7 6 7 7 6 7 7 7 6 7 7 6 7 7 6 7 7 6 7 6 7 7 6 7 6 7 6 7 6 7 6 7 6 7 6 7 6 7 6 6 7 6 6 7 6 7 6 6 7 6 6 7 6 6 6 7 6 6 6 7 6 6 6 6 7 6 6 6 6 6 7 6 6 6 6 6 6 6 7 6 6 6 6 6 6 6 6 7 6 6 6 6 6 6 6 6 6 6 6 7 6 6 6 6 6 6 6 6 6 6 6 6 6 6 6 6 6 6 6 6 6 6 5 6 6 6 6 6 6 6 6 6 6 5 6 6 6 6 6 6 6 5 6 6 6 6 6 5 6 …
0003_1 45 28 0	000000E+00 33056 6 6 7 6 6 7 6 7 6 6 7 6 6 7 6 6 7 6 6 7 6 6 7 6 7 6 6 7 6 6 7 6 6 7 6 6 6 7 6 6 7 6 6 7 6 6 7 6 6 6 7 6 6 6 7 6 6 7 6 6 6 7 6 6 6 7 6 6 6 6 7 6 6 6 7 6 6 6 6 7 6 6 6 7 6 6 6 6 6 7 6 6 6 6 6 7 6 6 6 6 6 6 7 6 6 6 6 6 6 7 6 6 6 6 6 6 6 6 6 7 6 6 6 6 6 6 6 6 6 6 6 6 6 7 6 6 6 6 6 6 6 6 6 6 6 6 6 6 6 6 6 6 6 6 6 6 5 6 6 6 6 6 6 6 6 6 6 6 6 6 5 6 6 6 6 6 6 6 5 6 6 6 6 6 6 5 6 6 6 6 5 …
0004_1 46 27 0	000000E+00 31148 7 6 0 7 7 7 7 7 7 7 7 7 7 7 7 7 7 7 7 7 6 7 7 7 7 6 7 7 6 7 7 6 7 6 7 7 6 7 6 7 6 7 6 7 6 7 6 6 7 6 7 6 6 7 6 7 6 6 7 6 6 6 7 6 6 7 6 6 6 7 6 6 6 7 6 6 6 6 6 7 6 6 6 6 6 7 6 6 6 6 6 6 6 7 6 6 6 6 6 6 6 6 6 6 6 6 6 6 7 6 6 6 6 6 6 6 6 6 6 6 6 6 6 5 6 6 6 6 6 6 6 6 6 6 6 6 5 6 6 6 6 6 6 5 6 6 6 6 6 5 6 6 6 5 6 6 6 5 6 6 6 5 6 6 5 6 6 5 6 6 5 6 5 6 6 5 6 5 6 5 6 6 5 6 5 6 5 6 5 6 5 …
0005_1 45 26 0	000000E+00 29788 6 7 6 7 7 7 6 7 7 7 6 7 7 6 7 7 7 6 7 7 6 7 6 7 7 6 7 6 7 7 6 7 6 7 6 7 6 7 6 7 6 6 7 6 7 6 6 7 6 7 6 6 7 6 6 7 6 6 6 7 6 6 6 7 6 6 6 6 7 6 6 6 6 6 6 7 6 6 6 6 6 6 6 7 6 6 6 6 6 6 6 6 6 6 6 6 6 6 7 6 6 6 6 6 6 6 6 6 6 6 6 6 6 6 6 6 6 6 6 6 5 6 6 6 6 6 6 6 6 6 6 6 6 6 6 5 6 6 6 6 6 6 6 5 6 6 6 6 6 6 5 6 6 6 6 6 5 6 6 6 6 5 6 6 6 6 5 6 6 6 5 6 6 6 5 6 6 5 6 6 6 5 6 6 5 6 6 6 5 6 6 …
0007_1 47 19 0	000000E+00 29788 6 7 7 0 7 7 7 7 0 7 7 7 7 0 7 7 7 0 7 7 7 7 0 7 7 7 7 7 7 7 7 7 7 6 7 7 7 7 6 7 7 6 7 7 6 7 6 7 7 6 7 6 7 6 7 6 7 6 7 6 6 7 6 7 6 6 7 6 6 7 6 6 6 7 6 6 7 6 6 6 6 7 6 6 6 6 6 7 6 6 6 6 6 6 6 6 6 6 6 6 6 6 6 6 6 6 6 6 6 6 6 6 6 6 5 6 6 6 6 6 6 6 5 6 6 6 6 6 5 6 6 6 6 6 5 6 6 6 6 6 5 6 6 6 6 5 6 6 6 6 5 6 6 6 5 6 6 5 6 6 6 5 6 5 6 6 5 6 5 6 5 6 5 6 5 6 5 6 5 6 5 6 5 6 5 6 5 6 5 6 5 …
0008_1 51 17 0	000000E+00 32824 6 6 7 6 7 7 6 7 7 6 7 6 7 7 6 7 6 7 7 6 7 6 7 6 7 6 7 6 7 6 7 6 7 6 7 6 6 7 6 7 6 6 7 6 6 7 6 6 7 6 6 7 6 6 6 7 6 6 6 7 6 6 6 6 7 6 6 6 6 6 6 7 6 6 6 6 6 6 6 6 6 6 6 6 6 6 6 6 6 6 6 6 6 6 6 6 6 6 6 6 6 6 6 6 6 6 6 6 6 6 6 6 6 6 5 6 6 6 6 6 6 6 6 6 5 6 6 6 6 6 6 5 6 6 6 6 6 5 6 6 6 6 6 5 6 6 6 6 6 5 6 6 6 6 5 6 6 6 5 6 6 6 6 5 6 6 6 5 6 6 6 5 6 6 6 5 6 6 6 5 6 6 5 6 6 6 5 6 6 6 5 …
0009_1 60 23 0	000000E+00 33729 6 7 7 7 0 7 7 7 0 7 7 0 7 7 0 7 7 7 0 7 7 0 7 7 0 7 7 7 7 0 7 7 7 7 7 7 7 7 7 7 6 7 7 7 7 7 6 7 7 7 6 7 7 6 7 7 6 7 7 6 7 6 7 6 7 7 6 7 6 7 6 7 6 7 6 7 6 6 7 6 7 6 6 7 6 7 6 6 7 6 6 7 6 6 6 7 6 6 6 7 6 6 6 7 6 6 6 6 6 7 6 6 6 6 6 6 6 7 6 6 6 6 6 6 6 6 6 6 6 6 6 6 6 6 5 6 6 6 6 6 6 6 5 6 6 6 6 6 5 6 6 6 5 6 6 6 5 6 6 5 6 6 6 5 6 6 5 6 6 6 5 6 6 5 6 6 5 6 5 6 6 5 6 5 6 6 5 6 5 6 5 …
0010_1 38 27 0	000000E+00 25352 5 4 7 7 0 7 0 7 0 7 0 7 0 7 7 0 7 0 7 0 7 7 0 7 7 0 7 7 7 0 7 7 7 7 7 7 7 7 7 7 7 6 7 7 7 6 7 6 7 7 6 7 6 7 6 7 6 7 6 6 7 6 6 7 6 6 7 6 6 6 7 6 6 6 6 6 6 7 6 6 6 6 6 6 6 6 6 6 6 6 6 6 6 6 6 6 6 6 6 6 6 6 6 6 5 6 6 6 6 6 6 6 6 6 5 6 6 6 6 6 6 5 6 6 6 6 6 5 6 6 6 5 6 6 6 6 5 6 6 6 5 6 6 5 6 6 5 6 5 6 6 5 6 5 6 6 5 6 5 6 5 6 5 6 5 6 5 6 5 5 6 5 6 5 5 6 5 5 6 5 5 6 5 5 5 6 5 5 5 5 5 …
0011_1 31 16 0	000000E+00 29796 7 7 7 0 7 7 7 7 0 7 7 7 7 7 0 7 7 7 7 7 7 7 7 7 7 6 7 7 7 7 7 6 7 7 6 7 7 7 6 7 6 7 7 6 7 6 7 6 7 6 7 6 7 6 6 7 6 7 6 6 7 6 6 7 6 6 7 6 6 6 7 6 6 6 7 6 6 6 6 7 6 6 6 6 6 6 6 7 6 6 6 6 6 6 6 6 6 6 6 6 6 6 6 6 6 6 6 6 6 6 6 6 6 6 5 6 6 6 6 6 6 6 6 5 6 6 6 6 6 5 6 6 6 6 6 5 6 6 6 5 6 6 6 6 5 6 6 6 5 6 6 6 6 5 6 6 5 6 6 6 5 6 6 5 6 6 6 5 6 6 5 6 5 6 6 5 6 6 5 6 5 6 6 5 6 5 6 5 6 5 6 …
0013_1 68 11 0	000000E+00 37013 6 7 7 7 7 7 7 7 7 7 7 7 7 7 7 7 7 7 7 7 6 7 7 7 7 7 7 6 7 7 7 7 6 7 7 6 7 7 6 7 7 6 7 6 7 6 7 6 7 6 6 7 6 6 6 7 6 6 6 6 6 7 6 6 6 6 6 6 6 6 6 6 6 6 6 6 7 6 6 6 6 6 6 6 6 5 6 6 6 6 6 6 6 6 6 6 6 6 6 6 6 6 5 6 6 6 6 6 6 6 5 6 6 6 6 6 6 5 6 6 6 6 5 6 6 6 6 6 5 6 6 6 5 6 6 6 5 6 6 6 5 6 6 6 5 6 6 5 6 6 5 6 6 5 6 6 5 6 6 5 6 6 5 6 5 6 6 5 6 5 6 5 6 5 5 5 5 4 5 4 4 5 4 4 5 4 4 5 4 5 4 …
0014_1 60 23 0	000000E+00 36186 6 0 7 0 7 0 7 0 7 0 7 0 7 0 7 0 7 7 0 7 7 0 7 7 0 7 7 7 0 7 7 7 7 7 7 7 7 7 7 7 7 7 6 7 7 7 6 7 7 6 7 7 6 7 6 7 6 7 6 7 6 7 6 7 6 6 7 6 7 6 6 7 6 6 6 7 6 6 6 6 7 6 6 6 6 6 7 6 6 6 6 6 6 6 6 6 6 6 6 6 6 6 6 6 6 6 6 6 6 6 6 6 5 6 6 6 6 6 6 5 6 6 6 6 6 5 6 6 5 6 6 5 6 6 5 6 5 6 6 5 6 5 5 6 5 6 5 6 5 5 6 5 6 5 5 6 5 5 6 5 5 5 6 5 5 5 6 5 5 5 6 5 5 5 5 6 5 5 5 5 6 5 5 5 5 5 5 6 5 5 5 …
0015_1 45 17 0	000000E+00 26600 7 7 0 7 7 0 7 0 7 7 0 7 0 7 0 7 7 0 7 0 7 7 0 7 7 0 7 7 0 7 7 7 0 7 7 7 7 0 7 7 7 7 7 7 7 7 7 7 7 7 6 7 6 7 7 6 7 6 6 7 6 6 7 6 6 6 7 6 6 6 6 7 6 6 6 6 6 6 6 6 6 6 6 6 6 6 6 6 6 6 6 6 6 6 6 6 6 6 6 6 6 5 6 6 6 6 6 6 5 6 6 6 6 6 6 5 6 6 6 6 6 5 6 6 6 6 6 5 6 6 6 6 5 6 6 6 6 5 6 6 5 6 6 5 6 5 6 5 6 6 5 5 6 5 6 5 6 5 5 6 5 5 5 6 5 5 5 5 5 5 5 6 5 5 4 5 5 5 5 5 5 5 4 5 5 5 4 5 4 5 4 …
0016_1 61 20 0	000000E+00 39383 5 4 6 0 7 0 7 0 0 7 0 7 0 0 7 0 7 0 7 0 7 0 7 7 0 7 0 7 7 0 7 0 7 7 0 7 7 7 0 7 7 7 7 0 7 7 7 7 7 7 7 7 7 7 7 7 7 7 7 7 7 7 6 7 7 7 7 6 7 7 7 6 7 7 6 7 7 6 7 6 7 7 6 7 6 7 6 7 6 7 6 7 6 7 6 6 7 6 6 7 6 7 6 6 7 6 6 7 6 6 6 7 6 6 6 6 7 6 6 6 6 7 6 6 6 6 6 7 6 6 6 6 6 6 6 6 6 6 6 6 6 6 6 6 6 6 6 6 6 6 6 6 6 6 6 6 6 6 6 6 6 5 6 6 6 6 6 6 5 6 6 6 6 6 5 6 6 6 6 5 6 6 6 5 6 6 6 5 6 6 6 …
0018_1 81 19 0	000000E+00 44289 7 7 7 6 7 7 7 7 7 7 7 7 7 7 7 7 7 7 7 7 7 7 7 7 7 7 7 7 7 6 7 7 7 7 7 7 6 7 7 7 7 6 7 7 6 7 7 7 6 7 6 7 7 6 7 6 7 6 6 7 6 6 7 6 6 6 6 7 6 6 6 6 6 7 6 6 6 6 6 6 6 6 6 6 6 6 6 6 6 6 6 6 6 6 6 6 6 6 6 6 6 6 6 6 6 6 6 6 6 5 6 6 6 6 6 6 6 5 6 6 6 6 6 5 6 6 6 6 5 6 6 6 5 6 6 6 5 6 6 6 5 6 6 5 6 6 5 6 6 5 6 6 5 6 5 6 6 5 6 5 6 6 5 6 5 6 5 6 5 6 5 5 6 5 6 5 6 5 5 6 5 5 6 5 5 6 5 5 6 5 5 …
0019_1 27 19 0	000000E+00 29611 5 4 0 7 0 7 0 7 7 0 7 0 7 0 7 7 0 7 0 7 7 7 0 7 7 7 7 0 7 7 7 7 7 6 7 7 7 6 7 6 7 6 7 6 7 6 6 7 6 6 6 7 6 6 6 7 6 6 6 6 7 6 6 6 6 6 7 6 6 6 6 6 6 6 6 7 6 6 6 6 6 6 6 6 6 6 6 6 6 6 6 6 6 6 6 6 6 6 6 6 6 6 6 6 6 6 6 6 6 6 6 5 6 6 6 6 6 6 6 6 6 5 6 6 6 6 6 6 6 5 6 6 6 6 6 5 6 6 6 6 6 5 6 6 6 6 5 6 6 6 5 6 6 6 5 6 6 6 6 5 6 6 5 6 6 6 5 6 6 5 6 6 5 6 6 5 6 6 5 6 6 5 6 6 5 6 5 6 6 5 6 …
0020_1 39 20 0	000000E+00 25623 7 0 7 0 7 0 7 7 0 7 0 7 0 7 7 0 7 7 0 7 0 7 7 0 7 7 0 7 7 0 7 7 7 7 7 0 7 7 7 7 7 7 7 7 6 7 7 7 7 7 6 7 7 6 7 6 7 6 6 7 6 7 6 6 7 6 6 6 7 6 6 6 6 7 6 6 6 6 7 6 6 6 6 6 6 6 6 7 6 6 6 6 6 6 6 6 6 6 6 6 6 6 6 6 6 6 6 6 6 6 6 6 6 6 6 6 5 6 6 6 6 6 6 6 6 5 6 6 6 6 6 5 6 6 6 6 5 6 6 6 6 5 6 6 6 5 6 6 5 6 6 6 5 6 5 6 6 5 6 6 5 6 6 5 6 5 6 5 6 5 6 5 6 5 6 5 6 5 6 5 5 6 5 5 6 5 5 6 5 5 5 …
0021_1 71 8 0	000000E+00 25761 6 7 7 7 0 7 7 7 0 7 7 7 0 7 7 7 0 7 7 7 0 7 7 7 0 7 7 7 7 0 7 7 7 7 0 7 7 7 7 7 7 0 7 7 7 7 7 7 7 6 7 7 7 6 7 7 6 7 6 7 6 7 6 7 6 7 6 7 6 7 6 6 7 6 6 7 6 6 7 6 6 6 7 6 6 6 7 6 6 6 6 7 6 6 6 6 6 7 6 6 6 6 6 6 7 6 6 6 6 6 6 6 6 6 6 6 6 6 6 6 6 6 6 6 6 6 6 6 6 6 6 6 6 6 6 6 6 6 6 6 6 6 6 6 5 6 6 6 6 6 6 6 6 5 6 6 6 6 6 5 6 6 6 6 5 6 6 6 6 5 6 6 6 6 5 6 6 5 6 6 6 5 6 6 5 6 6 6 5 6 6 …
0022_1 50 28 0	000000E+00 28779 6 0 7 7 0 7 7 0 7 7 7 0 7 7 7 7 7 0 7 7 7 7 7 7 7 7 7 7 7 7 6 7 7 7 7 7 6 7 7 7 6 7 7 7 6 7 7 6 7 7 6 7 6 7 7 6 7 6 7 6 7 6 7 6 7 6 7 6 7 6 7 6 6 7 6 7 6 7 6 6 7 6 6 7 6 7 6 6 7 6 6 7 6 6 6 7 6 6 7 6 6 6 7 6 6 6 7 6 6 6 6 7 6 6 6 6 6 6 6 7 6 6 6 6 6 6 6 6 6 6 6 6 6 6 6 6 6 6 6 6 6 6 6 6 6 6 6 6 6 6 6 6 6 6 6 6 5 6 6 6 6 6 6 6 6 5 6 6 6 6 6 6 6 5 6 6 6 6 6 6 5 6 6 6 6 6 5 6 6 6 6 …
0023_1 41 18 0	000000E+00 28546 7 7 0 7 7 7 7 0 7 7 7 7 7 0 7 7 7 7 7 7 7 7 7 7 7 7 7 6 7 7 7 7 7 6 7 7 7 6 7 7 7 6 7 7 6 7 6 7 7 6 7 6 7 7 6 7 6 7 6 7 6 7 6 6 7 6 7 6 6 7 6 7 6 6 7 6 6 6 7 6 6 7 6 6 7 6 6 6 6 7 6 6 6 7 6 6 6 6 6 6 7 6 6 6 6 6 6 6 6 6 6 7 6 6 6 6 6 6 6 6 6 6 6 6 6 6 6 6 6 6 5 6 6 6 6 6 6 6 6 5 6 6 6 6 6 5 6 6 6 6 5 6 6 6 5 6 6 6 5 6 6 5 6 6 5 6 6 6 5 6 6 5 6 6 5 6 5 6 6 5 6 6 5 6 5 6 6 5 6 5 6 …
0024_1 80 19 0	000000E+00 53808 6 7 6 7 7 7 7 7 7 7 0 7 7 7 7 7 7 0 7 7 7 7 0 7 7 7 7 0 7 7 7 7 0 7 7 7 7 7 7 7 7 7 7 7 7 7 7 7 7 6 7 7 7 6 7 7 6 7 7 6 7 6 7 7 6 7 6 7 6 7 6 6 7 6 7 6 7 6 6 7 6 7 6 6 7 6 6 7 6 6 7 6 6 6 7 6 6 6 7 6 6 6 7 6 6 6 6 6 7 6 6 6 6 6 6 6 6 7 6 6 6 6 6 6 6 6 6 6 5 6 6 6 6 6 6 6 6 6 5 6 6 6 6 5 6 6 6 6 5 6 6 6 5 6 6 5 6 6 5 6 6 6 5 6 6 5 6 5 6 6 5 6 5 6 6 5 6 5 6 5 6 6 5 6 5 6 5 6 5 6 6 …
0025_1 40 12 0	000000E+00 38422 7 7 7 7 0 7 7 7 7 7 0 7 7 7 7 7 7 7 7 0 7 7 7 7 7 7 7 7 7 6 7 7 7 7 7 7 7 6 7 7 7 7 6 7 7 6 7 7 6 7 7 6 7 7 6 7 6 7 6 7 6 7 6 6 7 6 7 6 6 7 6 6 7 6 6 7 6 6 6 6 6 7 6 6 6 6 6 6 6 6 6 6 6 6 6 6 6 6 6 6 6 6 6 6 5 6 6 6 6 6 6 6 6 5 6 6 6 6 6 5 6 6 6 6 5 6 6 6 5 6 6 6 5 6 6 6 5 6 6 5 6 6 5 6 6 5 6 6 5 6 6 5 6 5 6 6 5 6 5 6 6 5 6 5 6 5 6 5 6 5 6 6 5 6 5 5 6 5 6 5 6 5 6 5 6 5 6 5 5 6 5 …
0027_1 56 13 0	000000E+00 38391 6 0 7 0 7 0 7 0 0 7 7 0 7 0 7 0 7 7 0 7 7 0 7 7 7 0 7 7 7 7 7 0 7 7 7 7 7 7 7 7 7 7 7 7 7 7 6 7 7 7 7 6 7 7 7 7 6 7 7 6 7 7 6 7 7 6 7 7 6 7 7 6 7 6 7 7 6 7 6 7 6 7 6 6 7 6 7 6 6 6 7 6 6 7 6 6 6 6 7 6 6 6 6 6 7 6 6 6 6 6 6 6 6 6 6 6 6 6 6 6 6 6 6 6 6 6 6 6 6 6 6 5 6 6 6 6 6 6 6 5 6 6 6 6 6 5 6 6 6 6 5 6 6 6 5 6 6 6 5 6 6 6 5 6 6 5 6 6 6 5 6 6 5 6 6 5 6 6 5 6 6 5 6 6 5 6 6 5 6 6 5 …
0028_1 45 21 0	000000E+00 24188 7 7 0 7 0 7 0 0 7 0 7 0 7 0 7 0 7 0 7 7 0 7 7 7 0 7 7 7 7 7 7 7 7 7 7 7 7 7 7 7 7 6 7 7 7 7 6 7 7 6 7 7 6 7 6 7 6 7 6 7 6 6 7 6 6 7 6 6 6 7 6 6 6 6 7 6 6 6 6 7 6 6 6 6 6 7 6 6 6 6 6 6 6 7 6 6 6 6 6 6 6 6 6 6 6 6 6 6 6 6 6 6 6 6 6 6 6 6 6 6 6 6 6 6 6 6 6 6 6 6 5 6 6 6 6 6 6 5 6 6 6 6 6 5 6 6 6 6 5 6 6 6 6 5 6 6 6 5 6 6 5 6 6 6 5 6 6 5 6 6 5 6 6 5 6 6 5 6 6 5 6 5 6 6 5 6 5 6 6 5 6 …
0029_1 34 28 0	000000E+00 23197 5 4 7 0 7 0 7 0 7 0 7 0 7 0 7 7 0 7 0 7 7 0 7 7 7 0 7 7 7 7 7 7 7 7 7 7 7 7 6 7 7 6 7 6 7 7 6 7 6 7 6 7 6 6 7 6 6 7 6 6 7 6 6 7 6 6 6 7 6 6 6 7 6 6 6 6 6 6 7 6 6 6 6 6 6 6 6 6 7 6 6 6 6 6 6 6 6 6 6 6 6 6 6 5 6 6 6 6 6 6 6 6 6 5 6 6 6 6 6 6 5 6 6 6 6 5 6 6 6 5 6 6 5 6 6 6 5 6 6 5 6 6 5 6 5 6 5 6 6 5 6 5 6 5 6 5 6 5 6 5 5 6 5 6 5 5 6 5 5 6 5 5 6 5 5 5 6 5 5 5 6 5 5 5 5 5 5 6 5 5 5 …
0030_1 36 17 0	000000E+00 26464 7 7 7 0 7 7 7 0 7 7 7 7 0 7 7 7 7 7 0 7 7 7 7 7 7 7 7 7 7 7 7 7 7 7 7 7 7 7 7 7 7 6 7 7 7 6 7 7 6 7 7 6 7 6 7 7 6 7 6 7 6 7 6 7 6 7 6 6 7 6 6 7 6 6 7 6 6 6 7 6 6 6 6 7 6 6 6 6 6 6 6 7 6 6 6 6 6 6 6 6 6 6 6 6 6 6 6 6 5 6 6 6 6 6 6 6 6 6 6 5 6 6 6 6 6 6 6 5 6 6 6 6 6 5 6 6 6 6 5 6 6 6 6 5 6 6 6 5 6 6 6 5 6 6 6 5 6 6 5 6 6 5 6 6 6 5 6 6 5 6 6 5 6 6 5 6 5 6 6 5 6 5 6 5 6 5 6 5 6 5 6 …
0031_1 49 30 0	000000E+00 38568 5 4 4 4 4 4 6 7 0 0 7 0 0 7 0 0 7 0 0 7 0 0 7 0 0 7 0 0 7 0 7 0 7 0 0 7 0 7 0 7 0 7 0 7 7 0 7 7 7 7 7 7 7 7 7 7 7 7 7 7 6 7 7 7 6 7 7 6 7 6 7 6 7 6 6 7 6 6 7 6 6 7 6 6 6 6 7 6 6 6 6 6 6 7 6 6 6 6 6 6 6 6 6 6 6 6 6 6 6 6 6 6 6 6 6 5 6 6 6 6 6 5 6 6 6 6 6 5 6 6 6 5 6 6 6 5 6 6 6 5 6 6 5 6 6 5 6 6 5 6 6 5 6 5 6 6 5 6 5 6 6 5 6 5 6 5 6 6 5 6 5 6 5 6 5 6 5 6 5 6 5 5 6 5 6 5 6 5 5 6 5 …
0032_1 46 26 0	000000E+00 23922 6 7 7 7 7 7 7 7 0 7 7 7 7 7 7 6 7 7 7 7 7 7 6 7 7 6 7 7 6 7 6 7 7 6 7 6 7 7 6 7 6 7 6 7 6 7 6 6 7 6 7 6 7 6 7 6 6 7 6 6 7 6 7 6 6 7 6 6 7 6 6 6 7 6 6 6 7 6 6 6 6 6 6 7 6 6 6 6 6 6 6 6 6 6 6 6 6 6 5 6 6 6 6 6 6 6 6 6 6 5 6 6 6 6 6 6 5 6 6 6 6 5 6 6 6 6 5 6 6 6 6 5 6 6 6 5 6 6 6 5 6 6 6 5 6 6 6 5 6 6 5 6 6 5 6 6 5 6 6 5 6 5 6 6 5 6 5 6 5 6 6 5 6 5 6 5 6 5 6 5 6 5 5 6 5 5 6 5 5 6 5 …
0033_1 55 8 0	000000E+00 33758 5 4 4 4 4 4 4 4 5 4 4 0 7 0 0 0 0 7 0 0 0 7 0 0 0 7 0 0 7 0 0 7 0 0 7 0 0 7 0 7 0 7 0 0 7 0 7 7 0 7 0 7 0 7 7 0 7 7 0 7 7 7 7 0 7 7 7 7 7 7 7 7 7 6 7 7 7 6 7 7 7 6 7 6 7 7 6 7 6 7 6 7 6 6 7 6 7 6 6 7 6 6 7 6 6 7 6 6 6 6 7 6 6 6 6 7 6 6 6 6 6 6 7 6 6 6 6 6 6 6 6 6 6 6 6 7 6 6 6 6 6 6 6 6 6 6 6 5 6 6 6 6 6 6 6 6 6 6 6 6 6 5 6 6 6 6 6 6 5 6 6 6 6 6 6 5 6 6 6 6 5 6 6 6 6 5 6 6 6 6 5 …
0034_1 72 25 0	000000E+00 28368 5 4 5 7 7 0 7 0 7 0 7 7 0 7 0 7 0 7 7 0 7 0 7 7 0 7 7 7 0 7 7 7 7 7 0 7 7 7 7 7 7 6 7 7 7 7 6 7 7 6 7 7 6 7 6 7 6 7 6 6 7 6 7 6 6 6 7 6 6 7 6 6 6 7 6 6 6 7 6 6 6 6 7 6 6 6 6 7 6 6 6 6 6 6 6 6 7 6 6 6 6 6 6 6 6 6 6 6 6 6 6 6 6 6 6 6 6 6 6 6 6 6 6 6 5 6 6 6 6 6 6 6 5 6 6 6 6 5 6 6 6 6 5 6 6 5 6 6 6 5 6 6 5 6 6 5 6 5 6 6 5 6 5 6 6 5 6 5 6 5 6 5 6 5 5 6 5 6 5 5 6 5 6 5 5 6 5 5 5 6 5 …
0035_1 48 21 0	000000E+00 39809 6 7 7 0 7 7 7 7 7 0 7 7 7 7 7 0 7 7 7 7 7 7 7 7 7 7 7 7 7 7 7 7 7 7 7 6 7 7 7 6 7 7 7 6 7 7 6 7 7 6 7 6 7 7 6 7 7 6 7 6 7 6 7 7 6 7 6 7 6 7 6 7 6 6 7 6 7 6 7 6 6 7 6 6 7 6 7 6 6 7 6 6 6 7 6 6 6 7 6 6 6 7 6 6 6 7 6 6 6 6 6 7 6 6 6 6 6 6 7 6 6 6 6 6 6 6 6 6 6 6 6 6 6 6 6 6 6 6 6 6 6 6 6 6 6 6 6 6 6 6 6 5 6 6 6 6 6 6 6 6 5 6 6 6 6 6 5 6 6 6 6 6 5 6 6 6 5 6 6 6 5 6 6 6 5 6 6 6 5 6 6 …
0036_1 60 12 0	000000E+00 32504 5 7 7 0 7 0 7 0 7 0 7 0 7 7 0 7 0 7 7 7 0 7 7 7 7 0 7 7 7 7 6 7 7 7 7 7 6 7 7 7 6 7 7 6 7 6 7 7 6 7 6 7 6 7 6 7 6 7 6 7 6 7 6 6 7 6 7 6 6 7 6 6 7 6 6 6 7 6 6 6 7 6 6 6 6 7 6 6 6 6 6 6 6 7 5 7 6 6 6 6 6 6 6 6 6 6 5 7 5 6 6 6 6 6 6 6 6 5 6 6 6 6 5 6 6 6 6 5 6 6 6 5 6 6 5 6 5 6 6 5 6 6 5 6 5 6 6 5 6 5 6 5 6 5 6 5 6 5 6 5 6 5 5 6 5 5 6 5 6 5 5 5 6 5 5 6 5 5 5 6 5 5 5 5 5 6 5 5 5 5 5 …
0037_1 46 17 0	000000E+00 34487 6 7 7 7 0 7 7 7 7 7 7 7 7 7 7 7 6 7 7 7 7 7 7 6 7 7 7 6 7 7 7 6 7 7 7 6 7 7 6 7 7 6 7 6 7 7 6 7 6 7 6 7 6 7 7 6 7 6 7 6 7 6 7 6 7 6 7 6 7 6 7 6 6 7 6 7 6 7 6 7 6 6 7 6 7 6 6 7 6 7 6 6 7 6 6 7 6 6 7 6 6 7 6 6 7 6 6 6 7 6 6 6 6 7 6 6 6 7 6 6 6 6 6 7 6 6 6 6 6 6 7 6 6 6 6 6 6 6 6 6 7 6 6 6 6 6 6 6 6 6 6 6 6 6 6 6 6 6 6 7 6 6 6 6 6 6 6 6 6 6 6 6 6 6 6 6 6 5 6 6 6 6 6 6 6 6 6 6 6 6 5 …
0038_1 33 18 0	000000E+00 29860 6 0 7 7 0 7 0 7 7 0 7 7 7 0 7 7 7 7 7 7 7 7 7 7 7 7 7 7 6 7 7 7 6 7 7 6 7 6 7 6 7 7 6 7 6 6 7 6 7 6 7 6 7 6 6 7 6 7 6 6 7 6 6 7 6 6 7 6 6 7 6 6 6 7 6 6 6 6 7 6 6 6 6 6 6 6 6 6 7 6 5 7 6 6 6 6 6 6 6 6 6 6 6 6 6 6 6 6 6 6 6 6 6 5 7 6 6 5 6 6 6 6 6 6 6 6 6 6 6 6 6 5 6 6 6 6 6 6 6 6 6 6 5 6 6 6 6 6 6 6 6 5 6 6 6 6 6 6 5 6 6 6 6 6 5 6 6 6 6 6 5 6 6 6 6 6 5 6 6 6 5 6 6 6 6 5 6 6 6 6 5 …
0039_1 32 27 0	000000E+00 27415 6 0 7 0 0 7 0 7 0 0 7 0 7 0 0 7 0 7 0 7 0 7 0 0 7 0 7 7 0 7 0 7 7 0 7 0 7 7 7 0 7 7 7 7 7 0 7 7 7 7 6 7 7 7 7 7 6 7 7 6 7 6 7 6 7 6 7 6 6 7 6 6 7 6 6 6 7 6 6 6 6 7 6 6 6 6 6 6 7 6 6 6 6 6 6 6 6 6 6 6 7 6 6 6 6 6 6 6 6 6 6 6 5 6 6 6 6 6 6 6 6 6 6 6 5 6 6 6 6 6 6 5 6 6 6 6 6 5 6 6 6 6 5 6 6 6 5 6 6 5 6 6 6 5 6 6 5 6 6 5 6 6 5 6 6 5 6 5 6 6 5 6 5 6 5 6 5 6 5 6 6 5 6 5 5 6 5 6 5 6 5 …
0040_1 33 10 0	000000E+00 19096 5 7 0 0 7 0 7 0 7 0 7 7 0 7 0 7 7 0 7 0 7 7 7 0 7 7 7 0 7 7 7 7 7 7 7 7 7 7 7 6 7 7 7 6 7 7 6 7 6 7 7 6 7 6 7 6 7 6 6 7 6 7 6 6 7 6 6 7 6 6 6 7 6 6 6 6 7 6 6 6 6 7 6 6 6 6 6 6 6 6 6 6 7 6 6 6 6 6 6 6 6 6 6 6 6 6 6 6 6 5 6 6 6 6 6 6 6 6 6 6 6 5 6 6 6 6 6 6 5 6 6 6 6 5 6 6 6 6 5 6 6 6 6 5 6 6 6 6 5 6 6 6 5 6 6 5 6 6 6 5 6 6 6 5 6 6 5 6 6 5 6 5 6 6 5 6 6 5 6 5 6 6 5 6 5 6 5 6 6 5 6 …
0041_1 78 22 0	000000E+00 28188 6 7 6 7 7 7 7 7 7 7 7 7 7 7 7 7 7 7 7 7 7 7 7 7 7 7 7 6 7 7 7 7 7 6 7 7 7 7 6 7 7 7 6 7 7 7 6 7 7 6 7 7 7 6 7 6 7 7 6 7 7 6 7 7 6 7 6 7 6 7 7 6 7 6 7 6 7 6 7 6 7 6 7 6 7 6 7 6 6 7 6 7 6 7 6 6 7 6 7 6 6 7 6 7 6 6 7 6 6 7 6 6 7 6 6 7 6 6 7 6 6 7 6 6 7 6 6 6 7 6 6 6 7 6 6 6 7 6 6 6 6 7 6 6 6 6 7 6 6 6 6 6 7 6 6 6 6 6 6 6 6 6 7 6 6 6 6 6 6 6 6 6 6 6 6 6 6 6 6 6 6 6 6 6 6 6 6 6 6 6 6 …
0042_1 66 17 0	000000E+00 36712 6 7 0 7 7 0 7 0 7 0 7 7 0 7 0 7 0 7 7 0 7 7 0 7 7 0 7 7 0 7 7 7 7 0 7 7 7 7 7 7 0 7 7 7 7 7 6 7 7 7 7 7 7 7 6 7 7 7 7 6 7 7 7 6 7 7 6 7 7 6 7 7 6 7 6 7 7 6 7 6 7 6 7 6 7 6 7 6 7 6 7 6 7 6 6 7 6 7 6 6 7 6 6 7 6 6 7 6 6 6 7 6 6 6 7 6 6 6 7 6 6 6 6 7 6 6 6 6 7 6 6 6 6 6 6 6 7 6 6 6 6 6 6 6 6 6 6 6 6 6 6 6 6 6 6 6 6 6 6 6 6 6 6 6 6 6 6 6 6 6 6 5 6 6 6 6 6 6 5 6 6 6 6 5 6 6 6 5 6 6 6 …
0043_1 55 22 0	000000E+00 28436 7 7 0 7 7 0 7 7 0 7 7 7 0 7 7 7 7 7 7 7 7 7 7 7 7 7 7 7 7 7 6 7 7 7 7 7 6 7 7 6 7 7 6 7 7 6 7 6 7 6 7 7 6 7 6 7 6 6 7 6 7 6 6 7 6 7 6 6 7 6 6 7 6 6 6 7 6 6 6 7 6 6 6 6 7 6 6 6 6 6 6 7 6 6 6 6 6 6 6 6 6 6 7 6 6 6 6 6 6 6 6 6 6 6 6 6 5 6 6 6 6 6 6 6 6 6 5 6 6 6 6 5 6 6 6 5 6 6 6 5 6 6 5 6 6 5 6 6 5 6 5 6 6 5 6 5 6 5 6 6 5 5 6 5 6 5 6 5 5 6 5 5 5 5 5 5 5 5 5 4 5 5 4 5 4 5 4 5 4 5 4 …
0044_1 41 49 0	000000E+00 32478 6 7 7 7 7 7 7 7 7 6 7 7 7 7 7 7 7 6 7 7 7 6 7 7 6 7 7 6 7 7 6 7 6 7 6 7 6 7 6 7 6 6 7 6 7 6 6 7 6 6 6 7 6 6 6 6 7 6 6 6 6 7 6 6 6 6 6 6 6 7 6 6 6 6 6 6 6 6 6 6 6 7 6 6 6 6 6 6 6 6 6 6 6 6 6 6 6 6 6 6 6 6 6 6 6 6 5 6 6 6 6 6 6 6 6 6 6 6 6 6 5 6 6 6 6 6 6 6 6 6 5 6 6 6 6 6 6 6 5 6 6 6 6 6 5 6 6 6 6 6 5 6 6 6 6 5 6 6 6 6 5 6 6 6 5 6 6 6 6 5 6 6 5 6 6 6 5 6 6 5 6 6 5 6 6 5 6 6 5 6 6 …
0045_1 40 18 0	000000E+00 24017 5 4 4 5 0 0 0 0 7 0 0 0 7 0 0 7 0 7 0 7 0 7 0 7 0 7 7 0 7 7 7 0 7 7 7 7 7 7 7 7 7 7 7 7 7 7 6 7 7 7 6 7 7 7 6 7 6 7 7 6 7 6 7 6 7 6 7 6 7 6 7 6 6 7 6 7 6 6 7 6 6 6 7 6 6 7 6 6 6 6 7 6 6 6 6 6 6 7 6 6 6 6 6 6 6 6 6 6 6 6 6 6 6 6 6 6 6 6 5 6 6 6 6 6 6 6 6 5 6 6 6 6 6 5 6 6 6 5 6 6 6 5 6 6 6 5 6 6 5 6 6 5 6 6 5 6 6 5 6 6 5 6 5 6 6 5 6 6 5 6 5 6 5 6 6 5 6 5 6 5 6 5 6 5 6 6 5 6 5 6 6 …
0046_1 61 26 0	000000E+00 36218 7 6 7 7 7 7 7 7 7 7 7 7 7 7 7 7 7 7 7 7 7 7 7 7 7 7 7 7 6 7 7 7 7 7 7 7 7 6 7 7 7 7 7 6 7 7 7 7 6 7 7 7 6 7 7 7 6 7 7 6 7 7 6 7 7 6 7 6 7 7 6 7 6 7 7 6 7 6 7 6 7 6 7 6 7 6 7 6 6 7 6 7 6 6 7 6 6 7 6 6 7 6 6 6 7 6 6 7 6 6 6 6 7 6 6 6 6 7 6 6 6 6 6 7 6 6 6 6 6 6 6 6 6 7 6 6 6 6 6 6 6 6 6 6 6 6 6 6 6 6 6 6 6 6 6 6 6 6 6 6 6 6 6 6 5 6 6 6 6 6 6 6 6 6 6 5 6 6 6 6 6 6 6 5 6 6 6 6 6 6 5 …
0047_1 38 22 0	000000E+00 34978 5 4 4 4 5 0 0 0 0 0 0 0 0 0 7 0 0 0 0 0 7 0 0 7 0 7 0 7 0 7 0 7 0 7 7 0 7 7 7 7 0 7 7 7 7 7 7 7 7 7 6 7 7 7 7 6 7 7 6 7 6 7 7 6 7 6 7 6 7 6 6 7 6 7 6 6 6 7 6 6 6 7 6 6 6 6 6 6 7 6 6 6 6 6 6 6 6 6 6 6 7 6 6 6 6 6 6 6 6 6 6 6 6 6 6 6 6 6 6 6 6 5 6 6 6 6 6 6 6 6 6 6 6 6 6 6 5 6 6 6 6 6 6 6 6 5 6 6 6 6 6 6 6 5 6 6 6 6 6 6 5 6 6 6 6 6 5 6 6 6 6 6 5 6 6 6 6 5 6 6 6 6 5 6 6 6 5 6 6 6 6 …
0049_1 40 28 0	000000E+00 30972 6 0 7 0 7 0 7 0 7 7 0 7 0 7 7 0 7 7 0 7 7 0 7 7 7 0 7 7 7 7 7 7 7 7 7 7 7 7 6 7 7 7 6 7 7 6 7 7 6 7 6 7 6 7 6 7 6 7 6 7 6 7 6 6 7 6 7 6 6 7 6 6 7 6 6 7 6 6 7 6 6 6 7 6 6 6 6 7 6 6 6 6 7 6 6 6 6 6 7 6 6 6 6 6 6 6 6 6 7 6 6 6 6 6 6 6 6 6 6 6 6 6 6 6 6 6 6 6 6 6 6 6 6 6 6 6 6 6 6 5 6 6 6 6 6 6 6 6 6 5 6 6 6 6 6 6 6 5 6 6 6 6 6 5 6 6 6 6 6 5 6 6 6 6 5 6 6 6 5 6 6 6 5 6 6 6 5 6 6 6 5 …
0050_1 48 23 0	000000E+00 20256 5 0 7 0 7 0 7 7 0 7 7 0 7 7 7 0 7 7 7 0 7 7 7 7 7 0 7 7 7 7 7 7 7 7 7 7 7 7 7 7 7 6 7 7 7 7 6 7 7 6 7 7 6 7 7 6 7 6 7 7 6 7 6 7 6 7 7 6 7 6 6 7 6 7 6 7 6 6 7 6 6 7 6 6 6 7 6 6 6 7 6 6 6 6 6 7 6 6 6 6 6 6 6 7 6 6 6 6 6 6 6 6 6 6 6 6 6 6 6 6 6 6 5 6 6 6 6 6 6 6 5 6 6 6 6 6 5 6 6 6 5 6 6 6 5 6 6 5 6 6 5 6 6 5 6 6 5 6 5 6 5 6 5 6 5 6 5 6 5 6 5 6 5 5 6 5 5 6 5 5 5 6 5 5 5 5 6 5 5 5 5 …
0201_1 37 30 0	000000E+00 36925 7 7 7 7 0 7 7 7 7 7 0 7 7 7 7 7 7 7 0 7 7 7 7 7 7 7 7 7 7 7 7 7 7 7 7 7 7 6 7 7 7 7 7 7 7 6 7 7 7 7 6 7 7 7 6 7 7 7 6 7 7 6 7 7 6 7 7 6 7 7 6 7 6 7 6 7 7 6 6 7 7 6 7 6 7 6 6 7 6 7 6 7 6 6 7 6 6 7 6 7 6 6 6 7 6 6 7 6 6 6 6 7 6 6 6 6 7 5 7 6 6 6 6 6 6 6 6 6 6 6 6 6 6 6 6 6 6 6 6 6 6 6 5 7 5 6 6 6 6 6 5 6 6 6 6 6 5 6 6 6 6 5 6 6 6 5 6 6 6 5 6 6 5 6 6 6 5 6 6 5 6 5 3 3 2 2 3 2 3 2 2 …
0202_1 119 24 0	000000E+00 32546 5 4 4 4 4 4 4 4 4 4 5 4 4 4 4 4 5 4 4 4 4 4 5 4 4 4 5 4 4 4 5 4 4 5 4 4 5 4 4 5 4 5 4 5 4 4 5 4 5 4 5 4 5 4 5 4 5 4 5 4 5 4 5 5 4 5 0 0 1 0 0 0 0 1 0 0 0 0 0 1 0 0 0 0 1 0 0 0 0 1 0 0 0 0 0 1 0 0 0 0 0 0 1 0 0 0 0 0 1 0 0 0 0 0 0 0 0 1 0 0 0 0 0 0 0 0 0 0 1 7 1 7 1 0 0 0 0 0 0 7 1 7 0 0 0 0 0 0 0 0 0 7 0 0 0 7 0 0 0 7 0 0 7 0 0 7 0 7 0 7 0 7 0 7 0 7 0 7 7 0 7 7 7 0 7 7 7 7 7 7 7 …
0203_1 63 20 0	000000E+00 38740 5 4 4 4 0 7 0 0 7 0 0 7 0 0 0 7 0 0 7 0 0 0 7 0 0 7 0 0 0 7 0 0 7 0 0 0 7 0 0 7 0 0 7 0 0 7 0 0 7 0 0 7 0 0 7 0 0 7 0 7 0 0 7 0 7 0 7 0 0 7 0 7 0 7 0 7 0 7 0 7 7 0 7 0 7 0 7 0 7 7 0 7 7 0 7 0 7 7 7 0 7 7 0 7 7 7 0 7 7 7 0 7 7 7 7 7 7 7 7 7 7 7 7 7 7 7 7 7 7 6 7 7 6 7 7 7 6 7 6 7 7 6 6 7 7 6 6 7 6 6 7 6 6 7 6 6 6 6 7 6 6 6 6 6 6 6 6 6 6 6 6 6 6 5 6 6 6 6 5 6 6 6 5 6 6 5 6 6 5 6 6 …
0204_1 57 23 0	000000E+00 38285 5 4 4 4 4 4 4 4 5 4 4 4 4 4 4 5 4 4 4 4 4 5 4 4 4 4 6 7 7 0 0 0 0 0 1 0 0 0 0 0 0 0 0 0 0 0 0 7 1 7 0 0 0 0 0 7 0 0 0 0 7 0 0 0 7 0 0 7 0 0 0 7 0 0 7 0 7 0 0 7 0 0 7 0 7 0 0 7 0 7 0 7 0 0 7 0 7 0 7 0 7 0 7 0 7 7 0 7 0 7 7 0 7 0 7 7 0 7 7 7 7 0 7 7 7 7 7 7 6 7 7 6 7 7 6 7 6 7 6 7 6 7 6 7 6 7 6 7 6 7 6 6 7 6 6 6 7 6 6 6 6 7 6 6 6 6 6 6 6 6 6 6 6 6 5 6 6 6 6 6 5 6 6 6 6 6 6 5 6 6 6 …
0205_1 55 23 0	000000E+00 36624 6 7 0 7 0 7 0 7 7 0 7 0 0 7 0 7 7 0 7 0 7 0 7 7 0 7 7 0 7 7 0 7 7 7 0 7 7 7 0 7 7 7 7 7 7 7 7 7 7 7 7 7 6 7 7 7 6 7 7 6 7 6 6 7 6 6 7 6 6 7 6 6 7 6 6 6 6 7 6 6 6 6 7 6 6 6 6 7 6 6 6 6 6 6 6 6 6 7 5 7 6 6 6 6 6 6 6 6 6 6 6 6 6 6 6 6 6 6 6 6 6 6 7 5 7 6 5 7 6 6 6 6 6 6 6 6 6 6 6 6 6 6 6 6 5 7 6 5 7 6 5 6 6 6 6 6 6 6 6 6 6 6 6 5 6 6 6 6 6 6 5 6 6 5 5 5 4 3 4 3 3 4 3 3 3 4 3 3 3 3 4 …
0206_1 47 28 0	000000E+00 38185 0 0 7 0 7 0 0 7 0 7 0 7 0 7 0 7 7 0 7 7 7 0 7 7 7 7 7 7 0 7 7 6 7 7 7 7 7 7 6 7 7 7 6 7 7 6 7 7 6 7 6 7 6 7 6 7 6 7 6 7 6 7 6 7 6 6 7 6 7 6 6 7 6 6 7 6 6 7 6 6 7 6 6 6 7 6 6 6 7 6 6 6 7 6 6 6 6 7 6 6 6 6 6 7 6 6 6 6 6 7 6 6 6 6 6 6 7 5 7 6 6 6 6 6 6 6 6 7 5 7 6 6 6 6 6 6 6 6 6 6 6 6 6 6 6 6 6 6 6 6 6 6 6 6 6 6 6 6 6 6 6 6 6 6 6 6 6 6 6 6 6 6 6 6 5 4 4 4 3 4 4 4 3 4 4 3 4 4 3 4 4 …
0207_1 65 25 0	000000E+00 33974 5 4 4 4 4 4 4 5 4 4 4 6 7 7 0 7 7 0 0 7 0 7 0 0 0 7 0 0 0 0 0 0 7 0 0 0 0 0 7 0 0 0 0 7 0 0 0 7 0 0 7 0 0 0 7 0 0 7 0 0 7 0 7 0 7 0 7 0 7 0 0 7 7 0 7 0 7 7 0 7 7 7 7 7 7 7 7 7 7 7 7 6 7 7 7 6 7 7 6 7 7 6 7 7 6 7 6 7 7 6 7 6 7 6 7 7 6 7 6 7 6 7 6 6 7 6 7 6 7 6 7 6 7 6 6 7 6 6 7 6 6 6 7 6 6 5 6 5 4 4 3 4 4 3 4 3 4 3 4 3 4 3 4 3 4 3 4 3 4 4 3 4 4 3 4 4 3 4 4 4 4 4 3 4 4 4 4 4 4 4 4 …
0208_1 78 19 0	000000E+00 31023 5 4 4 5 4 0 7 0 0 0 7 0 0 0 7 0 0 7 0 0 0 7 0 0 7 0 0 7 0 0 7 0 0 7 0 7 0 7 7 0 7 7 0 7 7 7 0 7 7 7 7 0 7 7 7 7 7 7 7 7 6 7 7 7 7 7 6 7 7 7 6 7 7 6 7 7 6 7 6 7 6 7 6 7 6 7 6 7 6 6 7 6 7 6 6 7 6 6 6 7 6 6 7 6 6 6 6 7 6 6 6 6 6 6 7 6 6 6 6 6 6 6 6 6 6 6 6 6 6 6 6 6 6 6 6 6 6 5 6 6 6 6 6 6 6 5 6 6 6 6 6 6 6 5 6 6 6 6 5 6 6 6 5 6 6 5 6 6 5 5 6 5 5 6 5 4 3 3 3 3 3 3 3 3 3 3 2 3 3 3 3 …
0209_1 103 19 0	000000E+00 38594 5 4 4 4 4 4 4 4 5 4 4 4 5 4 4 5 4 5 0 0 7 1 7 0 0 0 0 0 0 0 0 0 0 0 7 0 0 0 0 0 0 7 0 0 0 0 7 0 0 0 0 7 0 0 7 0 0 0 7 0 0 7 0 0 7 0 7 0 7 0 7 0 7 0 7 0 7 0 7 0 7 0 7 7 0 7 0 7 7 0 7 7 7 0 7 7 7 7 7 7 7 7 7 7 7 7 6 7 7 6 7 6 7 6 7 6 7 6 6 7 6 7 6 6 7 6 6 7 6 6 7 6 6 7 6 6 6 6 7 6 6 6 7 5 7 6 6 6 6 5 4 3 4 3 3 4 3 3 4 3 4 3 3 4 3 4 3 4 3 3 4 4 3 4 3 4 3 4 3 4 4 3 4 4 4 3 4 4 3 4 4 …
0210_1 58 15 0	000000E+00 24048 5 4 4 4 4 4 4 4 4 4 5 4 4 4 4 5 4 4 5 7 0 0 0 0 7 0 0 0 0 0 7 0 0 0 0 0 7 0 0 0 0 7 0 0 0 0 7 0 0 0 7 0 0 7 0 0 0 7 0 0 7 0 7 0 0 7 0 7 0 7 0 7 0 0 7 7 0 7 7 0 7 7 0 7 7 7 7 7 0 7 6 7 7 7 7 7 7 6 7 7 7 6 7 6 7 7 6 7 6 6 7 6 7 6 6 7 6 6 7 6 6 6 6 6 7 6 6 6 6 6 6 6 6 6 6 6 6 6 6 5 4 4 5 3 4 4 4 4 4 4 4 3 4 4 4 4 4 4 4 4 4 4 4 3 5 3 4 4 4 4 5 4 3 5 4 4 4 4 4 4 4 4 4 4 4 5 4 4 4 4 4 …
0211_1 54 27 0	000000E+00 37856 5 4 4 4 4 4 5 4 5 4 6 0 7 0 7 0 0 0 7 0 0 0 7 0 0 7 0 0 0 7 0 0 0 7 0 0 0 7 0 0 0 0 7 0 0 7 0 0 0 7 0 0 0 7 0 0 0 7 0 0 0 7 0 0 7 0 0 7 0 0 7 0 7 0 0 7 0 7 0 7 0 7 0 7 0 7 0 7 7 0 7 7 0 7 7 7 0 7 7 7 7 7 7 7 7 7 7 7 7 7 6 7 7 7 6 7 6 7 7 6 7 6 7 6 6 7 6 7 6 6 7 6 6 6 7 6 6 6 7 6 6 6 6 6 6 7 6 6 6 6 6 6 6 6 6 6 6 6 6 6 6 5 6 6 6 6 6 6 6 5 6 6 6 6 5 6 6 6 5 6 5 4 4 3 4 3 4 3 4 3 4 …
0212_1 50 14 0	000000E+00 41338 5 4 4 5 4 4 5 4 4 5 5 4 5 4 5 4 5 5 5 4 5 6 5 5 6 7 0 0 0 0 0 0 0 0 0 0 0 0 7 0 0 0 0 0 0 0 0 0 0 7 0 0 0 0 0 0 0 0 7 0 0 0 0 7 0 0 0 0 0 7 0 0 0 7 0 0 0 7 0 0 0 7 0 0 7 0 0 7 0 0 7 0 7 0 0 7 0 7 0 7 0 7 0 7 0 7 0 7 7 0 7 7 0 7 7 0 7 7 7 0 7 7 7 0 7 7 7 0 7 7 7 7 0 7 7 7 7 7 7 7 7 7 7 7 6 7 7 7 6 7 6 7 6 6 7 6 6 6 7 6 6 6 6 6 6 6 6 5 6 6 6 6 6 5 6 5 5 4 5 3 4 5 3 4 4 4 3 4 4 3 4 …
0213_1 78 20 0	000000E+00 34520 5 4 4 4 4 4 4 4 5 4 4 4 5 4 4 6 0 0 7 0 0 0 7 0 0 0 7 0 0 0 0 7 0 0 0 0 7 0 0 0 7 0 0 7 0 0 0 7 0 0 7 0 0 7 0 0 7 0 0 7 0 0 7 0 7 0 7 0 0 7 0 7 7 0 7 0 7 0 7 7 0 7 0 7 7 7 0 7 7 7 7 7 0 7 7 7 6 7 7 7 7 6 7 7 6 7 7 6 7 6 7 6 7 6 6 7 6 6 7 6 6 7 6 6 6 6 7 6 6 6 6 7 6 6 6 6 6 6 6 6 6 6 6 6 6 6 6 5 4 4 3 3 4 3 4 3 4 3 4 3 3 4 4 3 4 3 4 3 4 4 3 4 4 3 4 4 3 4 4 4 3 4 4 4 3 4 4 4 4 4 3 …
0214_1 76 18 0	000000E+00 39015 5 4 6 0 7 0 7 0 7 0 7 0 7 0 7 0 7 0 0 7 0 7 0 7 0 7 0 7 0 7 0 7 0 7 0 7 0 7 0 7 0 7 7 0 7 0 7 0 7 7 0 7 0 7 7 0 7 7 0 7 7 0 7 7 0 7 7 7 0 7 7 7 7 0 7 7 7 7 7 7 7 7 7 7 7 7 7 7 6 7 7 7 6 7 7 6 7 6 7 6 7 6 7 6 7 6 6 7 6 6 6 7 6 6 6 6 6 6 5 4 4 4 4 3 4 4 3 4 4 3 4 4 3 4 4 4 3 4 4 3 4 4 4 3 4 4 4 4 3 4 4 4 4 3 4 4 4 4 4 3 5 3 4 4 4 4 4 4 4 4 3 5 3 4 4 4 4 4 4 4 4 4 4 4 4 4 4 4 5 4 4 …
0215_1 96 17 0	000000E+00 35760 5 4 4 4 4 4 4 4 4 5 4 4 4 4 5 4 4 4 5 4 4 5 4 4 5 4 5 4 5 4 5 4 5 4 5 5 5 4 5 5 5 5 5 5 5 6 6 0 0 0 0 1 0 0 0 0 0 1 0 0 0 0 0 0 1 0 0 0 0 0 0 0 0 0 0 1 0 7 0 1 0 7 0 0 0 0 0 0 0 0 7 0 0 0 0 7 0 0 0 7 0 7 0 0 7 7 0 7 0 7 7 7 0 7 7 7 7 7 7 7 7 7 6 7 7 7 7 6 7 6 7 7 6 7 6 7 6 7 6 7 6 6 7 6 6 7 6 6 7 6 6 6 6 6 5 4 4 4 4 4 3 4 4 4 4 3 4 4 4 3 4 4 4 4 4 3 4 4 4 4 4 3 4 4 4 4 4 4 4 4 4 …
0218_1 137 24 0	000000E+00 51868 5 4 4 4 4 4 4 4 4 5 4 4 4 5 4 4 5 7 0 0 7 0 0 7 0 0 7 0 0 7 0 0 0 7 0 0 0 7 0 0 7 0 0 0 7 0 0 0 7 0 0 7 0 0 7 0 0 0 7 0 0 7 0 0 7 0 0 0 7 0 7 0 0 7 0 0 7 0 7 0 0 7 0 7 0 7 0 7 0 7 0 7 0 7 7 0 7 0 7 7 0 7 7 0 7 7 0 7 7 7 0 7 7 7 7 7 0 7 7 7 7 7 7 7 7 7 6 7 7 7 7 7 6 7 7 6 7 7 6 7 7 6 7 6 7 6 7 6 7 6 7 6 7 6 6 7 6 6 7 6 6 7 6 6 6 7 6 6 6 6 7 6 6 6 6 6 6 6 7 6 6 6 6 6 6 6 6 6 6 6 6 …
0219_1 77 10 0	000000E+00 40740 5 4 4 4 4 4 5 4 5 6 0 0 0 7 0 0 0 0 7 0 0 0 0 7 0 0 0 0 0 7 0 0 0 0 7 0 0 0 0 7 0 0 0 0 7 0 0 0 7 0 0 0 7 0 0 0 7 0 0 0 7 0 0 7 0 0 0 7 0 0 7 0 0 7 0 0 7 0 7 0 0 7 0 7 0 0 7 0 7 0 7 0 7 0 7 0 7 0 7 0 7 0 7 7 0 7 7 0 7 7 7 0 7 7 7 7 7 7 7 7 7 7 7 7 6 7 7 6 7 7 6 7 6 7 6 7 6 6 7 6 7 6 6 6 7 6 6 6 7 6 6 6 6 6 7 6 6 6 6 6 6 6 6 6 6 6 6 6 6 6 6 6 6 6 6 6 6 5 6 6 6 6 6 6 5 6 6 6 6 5 5 …
0221_1 65 22 0	000000E+00 40000 5 4 4 4 4 4 4 4 7 0 0 7 0 7 0 0 7 0 7 0 0 7 0 7 0 7 0 0 7 0 7 0 7 0 7 0 7 0 7 7 0 7 0 7 0 7 7 0 7 0 7 7 0 7 7 7 0 7 7 7 0 7 7 7 7 7 7 7 7 7 7 7 7 7 7 7 7 6 7 7 7 6 7 7 6 7 6 7 7 6 7 6 7 6 6 7 6 7 6 6 7 6 6 6 7 6 6 6 7 6 6 6 6 6 7 6 6 6 6 6 6 7 6 6 6 6 6 6 6 6 6 7 6 5 7 6 6 6 6 6 6 6 6 6 5 6 7 5 6 6 6 6 6 6 6 6 6 6 6 5 6 6 6 6 6 5 6 6 6 6 6 5 6 6 6 6 5 6 6 6 5 6 6 6 6 5 6 6 5 6 6 …
0222_1 76 23 0	000000E+00 45293 5 4 4 4 4 4 4 4 4 5 4 4 4 4 5 4 4 4 5 4 5 4 6 0 0 0 7 0 0 0 0 7 0 0 0 7 0 0 0 7 0 0 0 0 7 0 0 0 7 0 0 7 0 0 0 7 0 0 7 0 0 0 7 0 0 7 0 0 7 0 0 7 0 7 0 0 7 0 7 0 0 7 0 7 0 0 7 0 7 0 7 0 7 0 7 7 0 7 0 7 0 7 0 7 7 0 7 7 0 7 7 7 0 7 7 7 7 0 7 7 7 7 7 7 7 7 6 7 7 7 7 6 7 7 6 7 7 6 7 6 7 6 7 6 7 6 7 6 6 7 6 6 7 6 6 6 7 6 6 6 6 7 6 6 6 6 6 6 6 7 5 7 6 6 5 6 7 5 6 6 6 6 6 6 6 6 6 5 6 6 6 …
0223_1 90 11 0	000000E+00 39134 5 4 4 4 4 4 4 4 4 5 4 4 4 4 5 4 4 5 4 6 0 0 0 0 0 0 0 0 0 7 0 0 0 0 0 7 0 0 0 7 0 0 7 0 0 7 0 7 0 7 0 7 0 7 7 0 7 7 7 0 7 7 7 0 7 7 7 7 7 0 7 7 7 7 7 7 7 7 7 7 7 6 7 7 7 7 6 7 7 6 7 7 6 7 7 6 7 6 7 6 7 6 7 6 7 6 6 7 6 7 6 6 7 6 6 6 7 6 6 6 6 7 6 6 6 6 6 6 7 6 6 6 6 6 6 6 6 6 6 6 6 6 6 6 6 6 6 6 6 6 6 6 6 6 5 6 6 6 6 6 6 6 6 5 6 6 6 6 6 6 5 6 6 6 6 6 5 6 6 6 6 5 6 6 6 5 6 6 6 5 6 …
0225_1 104 21 0	000000E+00 45292 5 4 4 4 4 4 4 4 4 4 5 4 4 4 4 4 5 4 4 7 0 0 0 0 0 0 7 0 0 0 0 0 0 7 0 0 0 0 0 7 0 0 0 0 0 7 0 0 0 0 7 0 0 0 7 0 0 0 7 0 0 0 7 0 0 7 0 0 7 0 0 7 0 0 7 0 0 7 0 7 0 0 7 0 7 0 0 7 0 7 0 7 0 7 0 7 7 0 7 0 7 7 0 7 7 0 7 7 7 7 0 7 7 7 7 7 7 7 7 7 7 7 7 7 7 7 6 7 7 7 6 7 6 7 7 6 7 6 7 6 7 6 7 6 7 6 6 7 6 7 6 6 6 7 6 6 6 7 6 6 6 6 7 6 6 6 6 6 6 6 6 6 6 6 6 6 6 6 6 6 6 6 6 6 6 6 5 6 6 6 6 …
0226_1 75 27 0	000000E+00 33952 5 4 4 4 4 4 4 4 4 7 0 0 7 0 0 0 0 0 7 0 0 0 7 0 0 7 0 0 7 0 7 0 7 0 0 7 0 7 0 7 7 0 7 0 7 0 7 7 7 0 7 0 7 7 7 7 0 7 7 7 7 0 7 7 7 7 7 7 7 7 7 7 6 7 7 7 7 6 7 7 7 6 7 7 6 7 7 6 7 6 7 6 7 6 7 6 7 6 6 7 6 7 6 6 7 6 6 6 7 6 6 6 7 6 6 6 7 6 6 6 6 6 6 7 6 6 6 6 6 6 6 6 6 6 6 6 6 6 6 6 6 6 6 6 6 6 6 6 6 5 6 6 6 6 5 6 6 6 5 6 6 5 4 4 4 4 3 4 3 4 3 4 3 4 3 4 3 3 4 3 3 4 3 4 3 4 3 4 3 4 4 …
0227_1 56 27 0	000000E+00 27440 6 0 0 7 0 0 0 0 0 7 0 0 0 0 7 0 0 0 0 7 0 0 0 7 0 0 0 7 0 0 7 0 0 0 7 0 0 7 0 0 7 0 7 0 0 7 0 7 0 7 0 7 0 7 0 7 7 0 7 7 0 7 7 7 0 7 7 7 7 7 7 7 7 7 7 7 7 7 7 7 7 6 7 7 7 7 6 7 7 7 6 7 7 6 7 7 6 7 7 6 7 6 7 7 6 7 6 7 7 6 7 6 7 6 7 6 7 6 7 6 7 6 7 6 7 6 7 6 7 6 7 6 6 7 6 7 6 6 6 7 6 6 7 6 6 6 6 7 6 6 6 6 7 6 6 6 6 6 6 6 6 7 6 5 6 7 6 6 6 6 6 6 5 7 5 7 5 6 6 6 6 6 6 6 6 6 6 5 6 6 6 …
0228_1 53 28 0	000000E+00 40499 5 7 0 7 0 7 0 7 0 7 0 0 7 0 7 0 7 0 7 0 7 7 0 7 0 7 0 7 7 0 7 0 7 7 0 7 7 7 0 7 7 7 0 7 7 7 7 7 0 7 7 7 7 7 7 7 7 7 7 7 7 7 7 7 7 7 7 6 7 7 7 7 6 7 7 7 6 7 6 7 7 6 7 7 6 7 6 7 6 7 6 7 6 7 6 6 7 6 7 6 6 7 6 6 7 6 6 6 7 6 6 6 7 6 6 6 6 7 6 6 6 6 6 6 6 6 7 6 6 6 6 6 6 6 6 6 6 6 6 6 6 6 6 6 6 5 6 6 6 6 6 6 6 6 5 6 6 6 6 6 5 6 6 6 6 5 6 6 6 5 6 6 6 5 6 6 6 5 6 6 5 4 4 3 3 3 3 3 3 3 3 …
0229_1 49 35 0	000000E+00 38344 5 6 0 7 0 0 7 0 7 0 0 7 0 7 0 7 0 0 7 0 7 0 7 0 7 0 7 0 7 0 7 0 7 0 7 0 7 7 0 7 7 0 7 7 0 7 7 0 7 7 7 0 7 7 7 7 7 0 7 7 7 7 7 7 7 7 6 7 7 7 7 7 6 7 7 6 7 7 6 7 6 7 6 7 6 7 6 7 6 7 6 7 6 6 7 6 6 7 6 6 7 6 6 7 6 6 7 6 6 6 7 6 6 6 6 7 6 6 6 6 7 6 6 6 6 6 6 7 6 6 6 6 6 6 6 6 7 6 6 6 6 6 6 6 6 6 6 6 6 6 6 7 6 6 5 7 6 6 6 6 6 6 6 6 6 6 5 7 5 6 6 6 6 6 6 6 6 6 6 6 5 6 6 6 6 6 6 6 5 6 6 …
0230_1 69 15 0	000000E+00 22659 5 4 4 5 4 6 0 0 0 7 0 0 0 0 7 0 0 0 0 7 0 0 0 7 0 0 0 7 0 0 7 0 0 7 0 7 0 0 7 0 7 0 7 0 0 7 7 0 7 0 7 0 7 7 0 7 7 0 7 7 7 0 7 7 7 7 0 7 7 7 7 7 7 7 7 7 7 7 6 7 7 7 7 7 6 7 7 7 6 7 7 6 7 7 6 7 7 6 7 6 7 6 7 6 7 6 7 6 7 6 7 6 7 6 7 6 7 6 6 7 6 6 7 6 7 6 6 7 6 6 6 7 6 6 7 6 6 6 7 6 6 6 7 6 6 6 6 7 6 6 6 6 6 7 6 6 6 6 6 6 6 7 6 6 6 6 6 6 6 6 6 6 6 6 7 5 7 6 6 6 6 6 6 6 6 6 6 6 6 6 6 …
0231_1 66 33 0	000000E+00 42813 5 4 4 4 4 4 4 4 5 4 4 4 4 4 5 4 4 4 5 4 4 7 0 0 0 0 0 0 0 0 0 0 0 0 0 0 0 0 0 0 7 0 0 0 0 0 0 0 0 0 0 7 0 0 0 0 0 0 0 7 0 0 0 0 0 7 0 0 0 0 7 0 0 0 0 7 0 0 0 7 0 0 0 7 0 0 7 0 0 7 0 0 7 0 7 0 0 7 0 7 0 7 0 7 7 0 7 0 7 7 7 0 7 7 7 7 7 7 7 7 7 7 7 7 7 7 7 7 7 7 7 7 7 6 7 7 7 7 6 7 7 6 7 7 6 7 6 7 7 6 7 6 7 6 7 6 7 6 6 7 6 7 6 6 7 6 6 6 7 6 6 6 6 7 6 6 6 6 6 6 6 6 6 6 6 6 6 6 6 6 6 …
0232_1 129 28 0	000000E+00 37339 5 6 6 7 7 0 7 7 0 7 7 7 0 7 7 0 7 7 0 7 7 7 0 7 7 7 7 0 7 7 7 7 7 0 7 7 7 7 7 7 7 7 7 7 7 7 7 7 7 7 7 7 7 7 7 7 7 7 6 7 7 7 7 6 7 7 7 7 6 7 7 6 7 7 7 6 7 7 6 7 6 7 7 6 7 6 7 6 7 7 6 7 6 7 6 7 6 7 6 7 6 6 7 6 7 6 6 7 6 7 6 6 7 6 6 7 6 6 7 6 6 6 7 6 6 6 7 6 6 6 7 6 6 6 6 7 6 6 6 6 6 7 6 6 6 6 6 6 6 6 6 6 7 5 6 7 6 6 6 6 6 6 5 7 5 6 6 6 6 6 6 6 6 6 6 6 6 5 6 6 6 6 6 5 6 6 6 6 6 5 6 …
0233_1 96 12 0	000000E+00 52013 5 4 4 4 4 4 4 4 4 4 4 4 4 4 4 4 5 3 5 4 4 4 4 4 4 4 4 5 4 4 4 4 4 4 4 4 5 4 4 4 4 4 4 5 4 4 4 4 5 4 4 4 5 4 5 0 0 0 0 0 0 0 0 0 0 0 0 0 0 0 0 0 1 0 7 1 0 7 1 7 1 0 0 7 0 0 0 0 0 0 0 0 0 0 0 0 0 0 0 7 0 0 0 0 0 0 0 0 7 0 0 0 0 0 7 0 0 0 0 0 7 0 0 0 7 0 0 0 7 0 0 0 7 0 0 7 0 0 7 0 0 7 0 7 0 0 7 0 7 0 7 0 7 0 7 0 7 0 7 0 7 7 0 7 0 7 7 7 0 7 7 7 7 0 7 7 7 7 7 7 7 7 7 7 7 7 6 7 7 6 7 …
0234_1 73 25 0	000000E+00 26349 5 5 0 7 0 0 7 0 0 7 0 7 0 7 0 7 0 7 0 7 7 0 7 0 7 7 0 7 7 7 7 7 7 0 7 7 7 6 7 7 7 7 7 7 6 7 7 6 7 7 6 7 7 6 7 6 7 7 6 7 6 7 7 6 7 6 7 6 7 6 7 6 6 7 6 7 6 7 6 6 7 6 7 6 6 7 6 6 7 6 6 7 6 6 6 7 6 6 7 6 6 6 6 7 6 6 6 7 6 6 6 6 6 7 6 6 6 6 6 6 6 7 6 6 6 6 6 6 6 6 6 7 5 7 6 6 6 6 6 6 6 6 6 6 6 6 6 6 6 6 6 6 6 6 6 6 6 6 6 6 6 6 6 6 5 6 6 6 6 6 6 6 6 6 6 6 6 5 7 5 6 6 6 6 6 6 6 6 5 6 6 …
0236_1 82 26 0	000000E+00 42375 7 7 7 0 7 7 7 0 7 7 7 0 7 7 7 7 7 0 7 7 7 7 7 7 7 7 7 7 7 7 7 7 7 7 7 7 7 7 6 7 7 7 7 6 7 7 7 6 7 7 6 7 7 6 7 6 7 7 6 7 6 7 7 6 7 6 6 7 6 7 6 7 6 7 6 6 7 6 6 7 6 6 7 6 6 7 6 6 6 7 6 6 6 6 7 6 6 6 6 7 6 6 6 6 6 6 7 6 6 6 6 6 6 6 6 7 6 6 6 6 6 6 6 6 6 6 6 6 6 6 6 7 6 6 5 7 6 6 6 6 6 6 6 6 5 6 6 6 6 6 6 6 6 6 6 6 6 6 6 6 5 7 5 6 6 6 6 6 6 6 6 6 6 5 6 6 6 6 6 6 6 5 6 6 6 6 6 6 6 6 5 …
0237_1 81 29 0	000000E+00 37007 5 4 4 4 5 4 5 0 7 0 0 7 0 0 0 7 0 0 7 0 0 7 0 0 7 0 7 0 7 0 7 0 0 7 0 7 7 0 7 0 7 7 0 7 7 0 7 7 7 0 7 7 7 7 7 7 7 7 7 7 7 7 7 7 7 7 7 6 7 7 7 7 6 7 7 6 7 7 7 6 7 6 7 7 6 7 6 7 7 6 7 6 6 7 6 7 6 7 6 7 6 7 6 6 7 6 7 6 6 7 6 6 7 6 6 7 6 6 6 7 6 6 6 7 6 6 6 6 7 6 6 6 6 6 7 6 6 6 6 6 6 7 6 6 6 6 6 6 6 6 6 6 6 6 6 6 7 6 5 7 6 6 6 6 6 6 6 6 5 6 6 6 6 6 6 6 6 6 6 6 6 6 5 6 6 6 6 6 6 6 6 …
0238_1 73 25 0	000000E+00 53492 5 4 4 4 4 4 4 4 4 6 0 0 7 0 0 0 7 0 0 7 0 0 7 0 0 0 7 0 0 7 0 0 7 0 0 7 0 0 7 0 0 7 0 7 0 0 7 0 7 0 7 0 0 7 0 7 0 7 0 7 0 7 7 0 7 7 0 7 7 0 7 7 7 7 0 7 7 7 7 7 7 7 0 7 7 7 7 7 7 7 7 7 7 7 6 7 7 7 7 6 7 7 7 6 7 7 6 7 7 6 7 6 7 6 7 6 7 6 7 6 7 6 6 7 6 7 6 6 7 6 6 7 6 6 7 6 6 6 7 6 6 6 7 6 6 6 6 7 6 6 6 6 6 6 7 6 6 6 6 6 6 6 6 6 6 7 6 6 6 6 6 6 6 6 6 6 6 6 6 6 6 6 6 6 6 6 6 6 6 6 6 …
0240_1 78 32 0	000000E+00 46722 7 0 0 7 0 7 0 7 0 7 0 7 0 7 0 7 7 0 7 7 0 7 7 0 7 7 0 7 7 7 7 7 0 7 7 7 7 7 7 7 7 7 7 7 6 7 7 7 7 7 6 7 7 7 6 7 7 7 6 7 7 6 7 6 7 7 6 7 7 6 7 6 7 6 7 6 7 6 7 6 7 6 7 6 6 7 6 7 6 6 7 6 7 6 6 7 6 6 6 7 6 6 7 6 6 6 7 6 6 6 6 7 6 6 6 6 7 6 6 6 6 6 6 6 6 7 5 6 7 6 5 7 5 7 5 6 6 6 6 6 6 5 6 6 6 6 6 5 6 6 6 6 5 6 6 6 5 6 6 6 5 6 6 5 6 6 6 5 6 6 5 6 6 5 6 6 5 6 6 5 6 5 6 6 5 6 6 5 6 5 6 …
0241_1 35 13 0	000000E+00 68633 5 5 5 5 7 0 7 0 7 0 7 0 7 0 7 0 7 0 7 0 7 0 7 7 0 7 7 0 7 7 0 7 7 0 7 7 0 7 7 0 7 7 7 0 7 7 7 0 7 7 7 0 7 7 7 0 7 7 7 7 0 7 7 7 7 7 7 7 7 7 7 7 7 7 7 7 7 7 7 7 7 7 7 6 7 7 6 7 7 7 6 7 7 6 7 7 6 7 7 6 7 7 6 7 7 6 7 6 7 7 6 7 6 7 6 7 6 7 6 7 6 7 6 7 6 7 6 6 7 6 7 6 6 7 6 6 7 6 7 6 6 7 6 6 7 6 6 7 6 6 7 6 6 7 6 6 6 7 6 6 7 6 6 6 7 6 6 6 6 6 6 6 6 6 7 6 6 6 6 6 6 6 6 6 6 6 6 6 6 6 6 …
0401_1 53 23 0	000000E+00 28772 5 4 5 6 6 6 6 7 0 7 0 7 0 7 0 7 0 7 0 7 7 0 7 7 0 7 7 7 0 7 7 7 7 7 7 7 7 7 7 7 7 7 7 7 6 7 7 7 7 6 7 7 7 6 7 7 7 6 7 7 6 7 7 6 7 6 7 7 6 7 6 7 7 6 7 6 7 6 7 6 7 6 7 6 6 7 6 7 6 6 7 6 7 6 6 7 6 6 7 6 6 7 6 6 7 6 6 6 7 6 6 6 7 6 6 6 6 7 6 6 6 6 7 6 6 6 6 6 7 6 6 6 6 6 6 6 6 6 7 6 6 6 6 6 6 6 6 6 6 6 6 6 7 6 6 6 6 6 6 6 6 6 6 6 6 6 6 6 6 6 5 7 5 6 6 6 6 6 6 6 6 6 6 6 6 6 6 5 7 6 5 …
0402_1 55 33 0	000000E+00 37198 5 6 7 7 6 7 7 7 7 7 7 0 7 7 7 7 7 7 7 7 7 7 6 7 7 7 7 7 7 7 7 7 7 6 7 7 7 7 6 7 7 7 6 7 7 7 6 7 7 6 7 7 6 7 7 6 7 6 7 7 6 7 6 7 6 7 6 7 6 7 6 7 6 7 6 7 6 6 7 6 6 7 6 6 7 6 6 7 6 6 6 7 6 6 6 7 6 6 6 6 7 6 6 6 6 6 7 6 6 6 6 6 6 6 7 6 6 6 6 6 6 6 6 6 7 5 7 6 6 6 6 6 6 6 6 6 6 6 6 6 6 6 6 6 6 6 6 6 6 6 6 6 6 6 6 6 6 6 6 5 6 7 5 6 6 6 6 6 6 6 6 6 6 6 6 6 5 6 6 6 6 6 6 6 6 6 5 6 6 6 6 …
0403_1 73 20 0	000000E+00 24073 6 7 7 7 6 7 7 7 6 7 7 7 6 7 7 6 7 7 6 7 6 7 7 6 7 6 7 6 7 7 6 7 6 7 6 7 6 7 6 6 7 6 7 6 6 7 6 7 6 6 7 6 6 7 6 6 7 6 6 7 6 6 6 7 6 6 6 7 6 6 6 7 6 6 6 6 7 6 6 6 6 6 6 7 6 6 6 6 6 6 6 6 7 5 7 6 6 6 6 6 6 6 6 6 6 6 5 3 3 4 3 4 4 4 4 7 7 0 7 7 6 7 7 7 6 7 6 6 6 6 6 6 6 6 6 6 6 6 6 6 5 6 7 5 6 6 6 6 6 6 6 6 5 6 6 6 6 6 6 6 6 5 6 6 5 4 3 3 3 4 3 3 4 3 4 3 4 3 4 4 4 6 7 7 7 7 7 7 7 7 7 …
0404_1 90 23 0	000000E+00 27195 6 0 7 7 7 7 7 7 0 7 7 7 7 7 7 0 7 7 7 7 7 7 7 7 7 7 7 7 7 7 7 7 7 7 7 7 6 7 7 7 7 7 7 6 7 7 7 6 7 7 7 6 7 7 6 7 7 6 7 7 6 7 6 7 6 7 6 7 7 6 7 6 6 7 6 7 6 7 6 7 6 6 7 6 7 6 6 7 6 7 6 6 7 6 6 7 6 6 7 6 6 7 6 6 6 7 6 6 6 7 6 6 6 7 6 6 6 5 3 3 2 3 3 3 4 3 3 4 3 4 4 3 4 4 4 6 7 7 7 7 7 7 7 7 6 7 7 7 6 7 7 6 7 7 6 7 6 7 7 6 6 7 6 7 6 6 6 6 7 6 6 6 6 6 6 6 6 6 6 5 3 2 3 3 2 3 3 4 3 4 6 …
0405_1 53 17 0	000000E+00 31554 5 4 4 7 7 0 7 0 7 0 7 0 7 0 0 7 7 0 7 0 7 7 0 7 7 0 7 7 7 0 7 7 7 7 7 7 7 6 7 7 7 7 6 7 7 6 7 7 6 7 6 7 6 7 6 7 6 7 6 7 6 6 7 6 7 6 6 7 6 6 7 6 6 6 7 6 6 6 7 6 6 6 6 7 6 6 6 6 6 6 6 6 7 6 6 6 6 6 6 6 6 6 6 7 6 6 5 7 6 6 6 6 6 6 6 6 6 6 6 6 6 6 6 6 6 6 6 6 6 6 6 6 6 6 5 7 6 5 6 5 4 4 3 4 4 4 4 3 4 4 4 7 6 7 7 6 7 7 7 7 6 7 7 6 6 7 6 6 6 6 5 4 4 3 4 4 4 4 6 7 6 6 6 7 6 6 6 7 6 6 5 …
0406_1 59 27 0	000000E+00 29666 6 7 7 7 7 7 0 7 7 7 0 7 0 7 7 0 7 0 7 7 0 7 0 7 0 7 0 7 0 7 7 0 7 7 0 7 7 7 7 7 7 7 7 7 7 7 6 7 7 7 6 7 7 6 7 6 7 6 7 6 7 6 6 7 6 7 6 6 7 6 6 7 6 6 6 7 6 6 6 6 7 6 6 6 6 6 6 6 7 6 6 6 6 6 6 6 6 6 6 5 6 6 6 6 6 6 5 6 6 6 5 4 4 4 5 3 5 4 4 4 6 7 7 7 7 7 7 6 7 6 5 6 5 5 4 5 4 4 6 7 7 6 6 6 7 5 7 5 6 6 5 4 4 4 4 4 4 4 6 6 7 5 7 6 6 6 6 6 6 6 6 6 6 6 6 5 6 5 4 4 3 4 3 4 3 4 4 3 4 6 7 …
0407_1 55 24 0	000000E+00 27670 7 7 7 7 0 7 7 7 7 7 7 7 7 7 7 7 7 7 6 7 7 7 7 7 6 7 7 7 6 7 7 6 7 7 6 7 7 6 7 6 7 6 7 6 7 6 7 6 7 6 7 6 6 7 6 6 7 6 6 7 6 6 7 6 6 6 7 6 6 6 7 6 6 6 6 6 7 6 6 6 6 6 6 6 6 6 6 6 6 6 6 6 6 6 6 6 6 6 6 6 6 6 5 6 6 6 6 6 6 6 5 6 6 6 6 5 6 6 6 5 6 6 6 5 6 6 6 5 6 6 5 6 6 6 5 6 6 6 5 6 6 5 6 6 6 5 6 6 6 5 6 6 5 6 6 5 6 6 6 5 6 6 5 6 6 5 6 6 5 6 6 5 6 6 6 5 6 6 5 6 6 5 6 6 5 6 5 6 6 5 6 …
0408_1 32 17 0	000000E+00 32111 7 7 7 7 7 7 7 7 7 7 7 7 7 7 7 7 7 7 7 7 7 7 7 7 7 6 7 7 7 7 7 7 6 7 7 7 7 6 7 7 7 6 7 7 7 6 7 7 6 7 7 6 7 7 6 7 6 7 7 6 7 6 7 6 7 6 7 6 7 6 7 6 7 6 6 7 6 7 6 6 7 6 7 6 6 6 7 6 6 7 6 6 6 7 6 6 6 7 6 6 6 7 6 6 6 6 6 6 7 6 6 6 6 6 6 6 6 6 6 6 6 6 6 6 6 6 6 6 6 6 6 6 6 6 6 6 6 6 6 6 6 6 6 6 5 7 5 6 6 6 6 6 6 6 6 6 6 6 6 5 6 6 6 6 6 6 6 6 5 6 6 6 6 6 5 6 6 6 6 5 6 6 6 5 6 6 6 5 6 6 5 …
0409_1 58 12 0	000000E+00 42663 7 0 7 7 0 7 0 7 0 7 0 7 7 0 7 0 7 7 0 7 7 0 7 7 0 7 7 0 7 7 7 7 7 0 7 7 7 7 7 7 7 7 7 7 6 7 7 7 6 7 7 6 7 6 7 6 7 6 7 6 6 7 6 6 7 6 6 7 6 6 7 6 6 7 6 6 7 6 6 6 7 6 6 6 7 6 6 6 7 6 6 6 6 6 7 6 6 6 6 6 6 7 6 6 6 6 6 6 6 6 6 6 6 6 6 5 4 3 3 4 3 3 4 3 3 3 4 6 7 6 7 6 7 6 7 6 7 6 7 6 7 6 7 6 7 6 6 7 6 7 6 6 6 6 6 6 6 5 6 6 6 6 6 5 6 6 6 6 5 6 6 6 5 6 6 6 6 5 5 4 4 3 4 3 4 3 4 3 4 3 4 …
0410_1 62 21 0	000000E+00 30019 7 7 7 6 7 7 7 7 6 7 7 7 7 6 7 7 7 7 6 7 7 7 6 7 7 7 6 7 7 7 6 7 7 6 7 7 7 6 7 7 6 7 7 6 7 7 6 7 6 7 7 6 7 7 6 7 6 7 7 6 7 6 7 6 7 6 7 7 6 7 6 6 7 6 7 6 7 6 7 6 6 7 6 7 6 6 7 6 6 7 6 6 7 6 6 7 6 6 6 6 7 6 6 6 6 6 7 6 6 6 6 6 6 6 6 6 6 6 6 6 6 6 6 6 5 6 7 5 6 6 6 6 6 6 6 6 6 5 6 6 6 6 6 6 5 6 6 6 6 6 5 6 6 6 6 5 6 6 6 6 5 6 6 6 5 6 6 6 5 6 6 5 6 6 6 5 6 6 5 6 6 5 6 6 5 6 6 5 6 6 5 …
0411_1 69 23 0	000000E+00 32893 5 4 4 4 7 0 7 0 7 7 0 7 0 7 7 0 7 7 0 7 7 7 0 7 7 7 0 7 7 7 7 7 7 7 7 7 7 7 7 7 7 7 7 7 7 7 6 7 7 7 6 7 7 6 7 7 6 7 6 7 6 7 7 6 7 6 7 6 6 7 6 7 6 6 7 6 6 7 6 6 7 6 6 6 7 6 6 6 6 7 6 6 6 6 6 7 6 6 6 6 6 7 6 6 6 6 6 6 6 7 6 6 6 6 6 6 6 6 6 6 6 6 7 5 6 6 7 6 6 6 6 6 6 6 6 6 6 6 5 6 7 5 6 6 6 6 6 6 6 6 6 6 6 5 6 6 6 6 6 6 5 6 6 6 6 6 5 6 6 6 6 5 6 6 6 5 6 6 6 5 6 6 5 6 6 6 5 6 5 6 6 …
0412_1 59 21 0	000000E+00 31995 6 0 7 0 7 7 0 7 0 7 7 7 0 7 7 0 7 7 7 0 7 7 7 7 7 7 0 7 7 7 7 7 7 7 6 7 7 7 7 7 7 6 7 7 7 7 6 7 7 6 7 7 6 7 7 6 7 6 7 7 6 7 6 7 6 7 6 7 6 7 6 7 6 6 7 6 7 6 6 7 6 7 6 6 7 6 6 7 6 6 7 6 6 6 7 6 6 6 7 6 6 6 7 6 6 6 6 7 6 6 6 6 6 6 6 6 7 5 7 6 6 6 6 6 6 6 6 6 6 6 6 6 6 5 6 6 6 6 6 6 6 6 5 6 6 6 6 6 6 5 6 6 6 5 6 6 6 5 6 6 6 5 6 6 5 6 6 5 6 6 5 6 5 6 6 5 6 5 6 6 5 6 5 6 5 6 6 5 6 5 5 …
0413_1 48 22 0	000000E+00 36155 5 4 7 0 7 0 0 7 0 7 0 7 0 0 7 0 7 0 7 7 0 7 0 7 7 0 7 7 0 7 7 7 7 7 7 7 7 7 6 7 7 7 7 6 7 7 7 6 7 7 6 7 7 6 7 7 6 7 7 7 6 7 6 7 6 7 6 7 6 6 7 6 6 7 6 6 6 7 6 6 6 6 6 6 7 6 6 6 6 6 6 6 6 6 6 6 6 6 6 6 6 5 6 6 6 6 6 6 6 6 5 6 6 6 6 6 5 6 6 6 6 5 6 6 6 5 6 6 6 5 6 6 5 6 6 6 5 6 5 6 6 5 6 6 5 6 5 5 5 5 4 4 5 4 4 4 4 4 5 3 5 3 5 4 6 7 7 7 7 7 6 7 6 6 7 6 6 6 6 6 6 6 6 6 6 6 6 6 5 6 6 …
0414_1 73 12 0	000000E+00 29241 5 4 4 4 4 4 5 6 6 6 6 7 7 7 0 7 7 7 0 7 0 7 0 7 7 0 7 0 7 7 0 7 7 0 7 7 7 0 7 7 7 0 7 7 7 7 7 7 7 7 7 7 7 7 7 7 7 6 7 7 7 6 7 7 6 7 7 6 7 6 7 7 6 7 6 7 6 6 7 6 7 6 6 7 6 7 6 6 6 7 6 6 7 6 6 6 6 7 6 6 6 6 6 6 7 6 6 6 6 6 6 6 6 6 6 6 7 6 6 5 6 6 6 6 6 6 6 6 6 6 6 6 6 5 6 6 6 6 6 6 6 5 6 6 6 6 6 5 6 6 6 6 6 5 6 6 6 6 6 5 6 6 6 6 5 6 6 6 5 6 6 6 6 5 6 6 6 5 6 6 6 5 6 6 6 5 6 6 5 6 6 …
0415_1 43 11 0	000000E+00 45320 5 4 4 4 4 4 4 5 4 7 7 0 0 7 0 0 0 7 0 0 7 0 0 7 0 0 7 0 0 7 0 0 7 0 7 0 7 0 0 7 7 0 7 0 7 7 0 7 7 0 7 7 7 7 7 7 7 7 7 6 7 7 7 7 6 7 7 6 7 7 6 7 7 6 7 7 6 6 7 7 6 6 7 6 7 6 7 6 6 7 6 7 6 6 6 7 6 6 7 6 6 6 6 7 6 6 6 6 6 7 6 6 6 6 6 6 6 6 6 6 6 6 6 7 6 6 6 5 7 6 6 6 6 6 6 6 6 6 6 5 6 6 6 6 6 6 5 6 5 4 4 4 3 3 3 2 3 3 6 7 6 6 7 6 7 6 6 7 6 6 6 6 6 6 7 5 7 6 6 6 5 7 6 5 6 6 6 6 6 6 6 …
0416_1 53 11 0	000000E+00 35020 5 7 7 0 7 7 0 7 7 0 7 0 7 7 0 7 0 7 7 0 7 0 7 7 7 0 7 0 7 7 7 0 7 7 7 7 7 0 7 7 7 7 7 7 6 7 7 7 7 6 7 7 7 6 7 7 6 7 6 7 7 6 7 6 7 6 7 6 7 6 7 6 7 6 7 6 7 6 7 6 6 7 6 7 6 7 6 6 7 6 6 7 6 7 6 6 7 6 6 6 7 6 6 7 6 6 6 6 7 6 6 6 7 6 6 6 6 6 7 6 6 6 6 6 6 6 7 5 7 6 6 6 6 6 6 6 6 6 6 6 7 6 6 6 6 6 6 6 6 6 6 6 6 6 6 6 7 5 6 7 6 6 6 6 6 6 6 6 6 6 6 6 6 6 6 6 5 6 6 6 6 6 6 6 6 6 6 6 5 7 5 …
0417_1 3 19 0	000000E+00 24354 6 7 7 7 7 0 7 7 7 7 7 7 7 7 7 7 7 6 7 7 7 6 7 7 7 6 7 7 6 7 7 6 7 7 6 7 7 6 7 6 7 7 6 7 6 7 6 7 6 7 7 6 7 6 7 6 7 6 7 6 7 6 7 6 7 6 7 6 7 6 7 6 6 7 6 7 6 7 6 7 6 6 7 6 7 6 6 7 6 6 7 6 6 7 6 7 6 6 7 6 6 7 6 6 7 6 6 7 6 6 7 6 6 6 7 6 6 7 6 6 6 6 7 6 6 6 7 6 6 6 6 7 6 6 6 6 6 7 6 6 6 6 6 6 6 7 6 6 6 6 6 6 6 6 6 6 6 7 6 6 6 6 6 6 6 6 6 6 6 6 6 6 6 6 6 6 6 6 6 6 6 6 6 6 6 6 6 6 6 6 5 …
0418_1 51 21 0	000000E+00 29669 0 0 7 0 0 7 0 0 7 0 0 7 0 7 0 7 0 0 7 0 7 0 7 0 7 0 7 7 0 7 0 7 7 0 7 7 7 0 7 7 7 7 7 7 0 7 7 7 7 6 7 7 7 7 7 7 6 7 7 6 7 7 6 7 7 6 7 6 7 6 7 6 7 6 7 6 6 7 6 7 6 6 7 6 6 7 6 6 6 7 6 6 6 6 7 6 6 6 7 6 6 6 6 6 6 7 5 7 6 6 6 6 6 6 6 6 6 6 6 6 6 6 6 6 6 6 6 6 6 6 6 6 6 6 6 6 6 6 5 6 6 6 6 6 6 6 6 6 5 6 6 6 6 6 6 5 6 6 6 6 5 6 6 6 6 6 5 6 6 6 6 5 6 6 6 6 5 6 6 6 5 6 6 5 6 6 6 5 6 6 6 …
0419_1 66 26 0	000000E+00 26841 5 4 4 5 0 7 0 0 0 0 0 7 0 0 0 7 0 0 7 0 0 7 0 0 7 0 0 7 0 7 0 7 0 7 0 7 7 0 7 7 0 7 7 0 7 7 7 7 0 7 7 7 7 7 7 7 7 6 7 7 7 7 6 7 7 6 7 7 6 7 7 6 7 6 7 6 7 6 7 6 7 6 7 6 6 7 6 7 6 6 7 6 6 6 7 6 6 6 7 6 6 6 7 6 6 6 6 6 7 6 6 6 6 6 7 5 7 6 6 6 6 6 6 6 6 6 6 6 6 6 6 6 6 6 6 6 6 6 6 6 6 6 6 6 6 6 5 7 5 6 6 6 6 6 6 6 5 6 6 6 6 6 6 6 5 6 6 6 6 5 6 6 6 6 5 6 6 6 6 5 6 6 6 5 6 6 6 5 6 6 6 …
0420_1 63 14 0	000000E+00 24378 7 0 7 0 7 0 7 0 7 0 7 7 0 7 0 7 7 0 7 7 0 7 7 0 7 7 7 7 7 0 7 7 7 7 7 7 7 7 7 6 7 7 7 7 6 7 7 6 7 7 6 7 6 7 6 7 6 7 6 7 6 7 6 6 7 6 6 6 7 6 6 6 7 6 6 6 6 6 7 6 6 6 6 6 6 6 6 7 5 6 7 6 6 6 6 6 6 6 6 6 6 6 6 6 6 6 6 6 6 6 6 6 6 6 5 6 7 5 6 6 6 6 6 6 6 6 6 5 6 6 6 6 6 5 6 6 6 6 6 5 6 6 6 6 5 6 6 6 5 6 6 6 5 6 6 6 5 6 6 5 6 6 5 6 6 5 6 6 5 6 6 5 6 6 5 6 5 6 6 5 6 5 6 6 5 6 5 6 5 6 6 …
0421_1 60 30 0	000000E+00 23573 5 0 0 7 0 7 0 0 7 0 7 0 7 0 7 0 7 0 7 0 7 7 0 7 7 0 7 7 0 7 7 7 0 7 7 7 7 7 7 7 7 7 7 7 7 7 7 6 7 7 7 6 7 7 6 7 7 6 7 6 7 6 7 6 7 6 7 6 6 7 6 7 6 6 6 7 6 6 7 6 6 6 7 6 6 6 6 6 7 5 7 6 6 6 6 6 6 6 6 6 6 6 6 6 6 6 6 6 6 6 6 6 6 6 6 6 6 6 6 6 6 6 6 6 6 5 7 5 6 6 6 6 6 6 6 5 6 6 6 6 6 5 6 6 6 6 6 5 6 6 6 6 5 6 6 6 6 5 6 6 6 5 6 6 5 6 6 6 5 6 6 5 6 6 5 6 6 5 6 6 5 6 6 5 6 5 6 6 5 6 6 …
0422_1 65 19 0	000000E+00 31878 0 7 0 7 0 7 0 7 0 7 0 7 0 7 0 7 0 7 7 0 7 0 7 7 0 7 7 0 7 7 0 7 7 7 7 0 7 7 7 7 7 7 7 7 7 7 7 7 7 7 7 6 7 7 7 7 6 7 7 6 7 7 6 7 6 7 7 6 7 6 7 6 6 7 6 7 6 6 7 6 7 6 6 6 7 6 6 7 6 6 6 6 7 6 6 6 6 7 6 6 6 6 6 6 6 7 6 6 6 6 6 6 6 6 6 6 6 6 6 6 6 6 6 6 6 6 6 6 6 6 6 6 6 5 6 6 6 6 6 6 6 6 6 5 6 6 6 6 6 6 5 6 6 6 6 5 6 6 6 6 5 6 6 6 6 5 6 6 6 5 6 6 6 5 6 6 6 5 6 6 5 6 6 6 5 6 6 5 6 6 5 …
0423_1 73 14 0	000000E+00 31608 0 7 0 0 7 0 7 0 7 0 7 0 7 0 7 0 7 7 0 7 0 7 7 7 0 7 7 0 7 7 7 7 0 7 7 7 7 7 7 7 7 7 7 7 6 7 7 7 7 6 7 7 7 6 7 7 6 7 6 7 6 7 6 7 7 6 6 7 6 7 6 7 6 6 7 6 6 7 6 6 7 6 6 7 6 6 6 7 6 6 6 6 7 6 6 6 6 6 6 7 6 6 6 6 6 6 6 6 6 6 6 7 6 6 5 7 6 6 5 6 6 6 6 6 6 6 6 6 6 6 6 6 5 6 6 6 6 6 6 6 5 6 6 6 6 6 5 6 6 6 6 6 5 6 6 6 6 5 6 6 6 6 5 6 6 6 5 6 6 6 5 6 6 6 5 6 6 6 5 6 6 5 6 6 6 5 6 6 5 6 6 …
0424_1 94 11 0	000000E+00 25861 7 0 7 0 7 7 0 7 7 0 7 7 7 0 7 7 7 7 0 7 7 7 7 7 7 7 7 7 7 6 7 7 7 7 6 7 7 7 6 7 6 7 7 6 7 6 7 6 7 6 7 6 6 7 6 7 6 6 7 6 6 6 7 6 6 7 6 6 6 6 6 7 6 6 6 6 6 6 6 7 6 5 7 6 6 6 6 6 5 7 5 7 5 6 6 6 6 6 6 6 6 6 5 6 6 6 6 6 6 5 6 6 6 6 6 5 6 6 6 6 6 6 5 6 6 6 6 5 6 6 6 6 5 6 6 6 5 6 6 6 6 5 6 6 5 6 6 6 5 6 6 6 5 6 6 5 6 6 5 6 6 5 6 6 5 6 6 5 6 6 5 6 6 5 6 5 6 5 6 6 5 6 5 6 5 6 5 6 5 6 5 …
0425_1 86 17 0	000000E+00 28987 5 4 4 4 0 7 0 7 0 7 0 7 0 7 7 0 7 7 0 7 7 7 0 7 7 7 7 7 7 7 7 7 7 7 7 6 7 7 7 6 7 7 6 7 6 7 6 7 6 7 6 7 6 6 7 6 7 6 6 7 6 6 6 7 6 6 6 6 7 6 6 6 6 6 6 6 7 6 6 6 6 6 6 6 6 6 6 6 6 6 6 6 6 5 6 6 6 6 6 6 6 6 5 6 6 6 6 5 6 6 6 6 5 6 6 6 6 5 6 6 6 5 6 6 6 5 6 6 6 5 6 6 6 5 6 6 5 6 6 6 5 6 6 5 6 6 5 6 6 5 6 6 5 6 6 5 6 5 6 6 5 6 5 6 5 6 6 5 6 5 6 5 6 5 6 5 6 5 6 5 6 5 6 5 6 5 6 5 6 5 5 …
0426_1 78 13 0	000000E+00 31635 5 0 7 0 7 7 0 7 0 7 0 7 0 7 0 7 7 0 7 7 0 7 7 0 7 7 7 0 7 7 7 7 0 7 7 7 7 7 7 7 7 7 7 7 7 7 6 7 7 7 7 6 7 7 7 6 7 6 7 7 6 7 6 7 7 6 7 6 7 6 7 6 6 7 6 7 6 6 7 6 6 7 6 6 6 7 6 6 6 7 6 6 6 6 7 6 6 6 6 6 6 7 6 6 6 6 6 6 6 6 6 6 6 6 6 6 6 6 6 6 6 6 6 6 6 6 5 6 6 6 6 6 6 6 5 6 6 6 6 6 6 5 6 6 6 6 5 6 6 6 5 6 6 6 5 6 6 6 5 6 6 6 5 6 6 5 6 6 6 5 6 6 6 5 6 6 5 6 6 6 5 6 6 5 6 6 5 6 6 5 6 …
0427_1 42 19 0	000000E+00 29370 5 4 4 4 4 5 4 4 5 4 7 0 0 0 0 7 0 0 0 7 0 0 7 0 0 7 0 7 0 0 7 0 7 0 7 7 0 7 7 0 7 7 0 7 7 7 7 7 7 7 7 7 7 7 7 7 6 7 7 6 7 7 6 7 7 6 7 6 7 6 7 6 7 6 7 6 6 7 6 6 7 6 6 6 6 7 6 5 6 6 6 7 7 7 6 7 6 6 6 6 7 6 6 6 6 6 6 6 7 5 7 6 6 6 6 6 6 6 6 6 6 6 6 6 6 6 6 6 6 6 6 7 6 5 6 7 5 6 6 6 6 6 6 6 6 6 6 6 6 6 6 6 6 5 6 6 6 5 6 6 5 6 6 5 6 6 5 6 6 5 6 6 6 5 6 6 5 6 6 6 5 6 6 5 6 6 6 5 6 6 5 …
0428_1 73 8 0	000000E+00 29687 6 0 7 0 7 0 7 0 7 7 0 7 0 7 7 0 7 7 7 0 7 7 0 7 7 7 7 7 0 7 7 7 7 7 7 7 7 7 6 7 7 7 7 7 6 7 7 7 6 7 6 7 7 6 7 6 7 7 6 6 7 6 7 6 7 6 7 6 6 7 6 6 7 6 6 7 6 6 6 7 6 6 6 7 6 6 6 6 6 7 6 6 6 6 6 6 6 6 6 6 7 5 7 6 6 6 6 5 6 6 6 6 6 6 6 6 6 6 6 6 6 6 5 6 6 6 6 6 6 5 6 6 6 6 6 5 6 6 6 6 5 6 6 6 5 6 6 5 6 6 6 5 6 6 5 6 6 5 6 6 6 5 6 5 6 6 5 6 6 5 6 5 6 6 5 6 5 6 6 5 6 5 6 5 6 5 6 6 5 6 5 …
0429_1 82 18 0	000000E+00 34244 5 4 4 4 4 4 4 5 4 4 4 6 0 0 0 0 7 0 0 7 0 0 0 7 0 0 7 0 0 7 0 7 0 0 7 0 7 0 7 0 7 0 7 0 7 7 0 7 7 0 7 7 7 7 0 7 7 7 7 7 6 7 7 7 7 6 7 7 6 7 6 7 6 7 6 7 6 6 7 6 6 6 7 6 6 6 6 6 7 6 6 6 6 6 6 6 6 7 6 6 6 6 6 6 6 6 6 6 7 5 7 6 6 6 6 6 6 6 6 6 6 6 6 6 6 6 6 6 6 6 6 6 5 5 3 4 4 4 4 4 4 4 4 4 4 4 4 4 4 5 4 4 5 4 5 6 6 0 0 7 0 7 7 7 7 7 7 6 7 7 7 6 6 5 6 5 6 5 6 5 5 5 4 4 3 4 4 4 4 4 4 …
0430_1 89 19 0	000000E+00 34761 5 4 4 4 4 4 4 4 5 4 4 5 4 6 0 0 0 0 7 0 0 0 7 0 0 7 0 0 7 0 0 7 0 7 0 7 0 7 0 7 0 7 7 0 7 7 0 7 7 7 7 7 7 7 7 7 6 7 7 7 6 7 6 7 6 7 6 7 6 7 6 7 6 6 7 6 6 7 6 6 6 7 6 6 6 6 6 6 7 6 6 6 6 6 6 6 6 6 6 6 6 6 6 6 6 6 6 6 6 6 6 6 6 6 6 6 5 6 6 6 6 6 6 5 6 6 5 5 5 5 3 5 3 4 4 4 4 4 6 6 6 6 7 6 7 6 6 7 6 6 6 6 6 6 6 6 6 6 5 6 6 6 6 6 5 6 5 5 4 4 4 3 4 4 6 6 6 6 6 6 6 6 6 6 6 6 6 6 6 6 6 …
0431_1 74 19 0	000000E+00 28658 6 7 0 7 7 0 7 7 7 0 7 7 0 7 7 7 0 7 7 7 7 7 7 0 7 7 7 7 7 7 7 7 7 7 7 7 6 7 7 7 7 7 6 7 7 7 6 7 7 7 6 7 6 7 7 6 7 6 7 6 7 6 7 6 7 7 6 6 7 6 7 6 6 7 6 6 7 6 6 7 6 6 7 6 6 6 7 6 6 6 6 7 6 6 6 6 6 6 7 6 6 6 6 6 6 6 6 6 6 6 6 6 6 6 6 6 6 6 6 6 6 6 5 7 5 6 6 6 6 6 5 6 6 6 6 6 5 6 6 6 6 6 5 6 6 6 6 5 6 6 6 6 5 6 6 6 5 6 6 6 5 6 6 6 5 6 6 6 5 6 6 5 6 6 6 5 6 6 5 6 6 5 6 6 5 6 6 5 6 6 5 …
0432_1 76 28 0	000000E+00 34603 7 7 0 7 7 7 0 7 7 7 7 0 7 7 7 7 7 0 7 7 7 7 7 7 7 7 7 7 7 7 7 7 7 7 7 7 6 7 7 7 7 7 6 7 7 7 6 7 7 6 7 7 6 7 7 6 7 6 7 7 6 7 6 7 6 7 6 7 6 7 6 7 6 7 6 6 7 6 6 7 6 7 6 6 7 6 6 7 6 6 6 7 6 6 6 7 6 6 6 6 7 6 6 6 6 6 7 6 6 6 6 6 6 6 7 6 6 6 6 6 6 6 6 6 6 6 6 6 6 6 6 6 6 6 6 5 7 6 5 6 6 6 6 6 6 6 6 5 6 6 6 6 6 5 6 6 6 6 5 6 6 6 6 5 6 6 5 6 6 6 5 6 6 6 5 6 6 5 6 6 5 6 6 5 6 6 5 6 6 5 6 …
0433_1 90 17 0	000000E+00 32718 5 4 4 4 0 0 7 0 0 7 0 0 7 0 0 7 0 7 0 7 0 7 0 7 0 7 7 0 7 7 0 7 7 7 7 7 7 0 7 7 6 7 7 7 7 7 7 7 6 7 7 6 7 7 6 7 7 6 7 6 7 6 7 6 7 6 7 6 7 6 7 6 6 7 6 7 6 6 7 6 6 7 6 6 6 7 6 6 6 6 6 7 6 6 6 6 6 7 5 7 6 6 6 6 6 6 6 6 6 6 6 6 6 6 6 6 6 6 6 6 6 5 6 6 6 6 6 6 6 5 6 6 6 6 5 6 6 6 6 5 6 6 6 5 6 6 5 6 6 6 5 6 6 5 6 6 5 6 6 5 6 5 6 6 5 6 6 5 6 5 6 6 5 6 5 6 6 5 6 5 6 5 6 5 6 5 6 5 6 5 6 …
0434_1 43 16 0	000000E+00 30590 7 7 7 0 7 7 7 0 7 7 0 7 7 0 7 7 0 7 7 7 7 7 7 7 7 7 7 7 7 7 7 7 6 7 7 7 6 7 7 6 7 7 6 7 6 7 6 7 6 7 6 7 6 6 7 6 7 6 6 7 6 6 7 6 6 6 7 6 6 6 6 7 6 6 6 6 7 6 6 6 6 6 6 6 7 6 6 6 6 6 6 6 7 5 7 6 6 6 6 6 6 6 6 6 6 6 6 6 6 6 6 6 6 6 7 5 6 6 6 6 6 6 6 6 6 6 6 6 6 6 6 6 6 6 6 6 6 6 6 6 5 6 6 6 6 6 6 6 6 5 6 6 6 6 6 5 6 6 6 6 5 6 6 6 6 5 6 6 6 6 5 6 6 6 6 5 6 6 6 6 5 6 6 6 5 6 6 6 6 5 6 …
0435_1 42 27 0	000000E+00 27362 0 7 0 0 7 0 7 0 7 0 7 0 7 7 0 7 7 0 7 7 0 7 7 7 7 7 0 7 7 7 7 7 7 6 7 7 7 7 6 7 7 7 6 7 7 6 7 6 7 6 7 7 6 7 6 7 6 6 7 6 7 6 6 7 6 7 6 6 7 6 6 6 7 6 6 6 7 6 6 6 7 6 6 6 6 6 7 6 6 6 6 6 7 6 6 6 6 6 6 6 6 7 5 7 6 6 6 6 6 6 6 6 6 6 6 6 6 6 6 6 6 6 6 6 6 6 5 7 5 6 6 6 6 6 6 6 6 6 6 6 5 6 6 6 6 6 5 7 5 6 6 6 6 6 5 6 6 6 6 5 6 6 6 6 6 5 6 6 6 5 6 6 6 5 6 6 6 6 5 6 6 5 6 6 6 5 6 6 6 5 6 …
0436_1 57 25 0	000000E+00 35483 7 0 7 7 0 7 7 7 7 0 7 7 7 7 0 7 7 7 7 7 7 7 7 7 7 7 7 7 7 7 7 7 7 7 6 7 7 7 7 6 7 7 7 6 7 7 7 6 7 7 6 7 7 6 7 6 7 6 7 6 7 6 7 6 7 6 7 6 7 6 7 6 7 6 6 7 6 6 7 6 6 7 6 6 7 6 6 7 6 6 6 7 6 6 6 6 6 7 6 6 6 6 6 7 6 6 6 6 6 6 6 6 6 6 6 7 5 6 7 6 6 5 6 6 6 6 6 6 6 6 6 6 6 6 5 6 6 6 6 6 6 5 6 6 6 5 6 6 6 5 6 6 5 6 6 5 5 4 3 4 4 4 3 4 4 3 4 4 3 4 4 4 4 4 6 7 6 7 7 7 7 7 7 7 7 7 7 7 7 7 6 …
0437_1 56 18 0	000000E+00 36131 6 0 7 7 0 7 0 7 7 0 7 7 0 7 7 7 0 7 7 7 7 0 7 7 7 7 7 7 7 7 7 7 7 6 7 7 7 7 6 7 7 6 7 7 6 7 6 7 7 6 7 6 6 7 6 7 6 6 7 6 6 7 6 6 6 7 6 6 6 6 7 6 6 6 6 6 6 7 5 7 6 6 6 6 6 6 6 6 6 6 6 6 6 6 6 6 7 5 6 6 6 6 6 6 6 6 6 6 6 6 6 6 6 6 6 6 5 7 5 6 6 6 6 6 6 6 5 6 6 6 6 6 6 6 5 6 5 4 4 3 4 4 3 4 4 4 3 4 4 4 3 4 4 4 4 4 4 4 4 7 6 0 7 7 0 7 7 0 7 7 7 7 7 7 7 7 6 7 7 7 6 7 6 5 4 4 4 4 4 4 4 …
0438_1 35 26 0	000000E+00 31210 0 7 0 0 7 0 7 0 0 7 0 7 0 7 0 7 0 7 0 7 7 0 7 7 7 7 0 7 7 7 7 7 7 7 7 7 7 7 7 7 6 7 7 7 6 7 7 7 6 7 7 6 7 6 7 6 7 6 7 6 7 6 6 7 6 6 7 6 6 7 6 6 6 6 7 6 6 6 6 6 6 7 5 7 6 6 6 6 6 6 6 6 6 6 6 6 5 7 5 6 6 6 6 6 6 6 6 5 6 6 6 6 6 6 5 6 6 6 6 5 6 6 6 6 5 6 6 6 5 6 6 6 5 5 5 4 5 4 4 4 4 4 4 4 4 6 7 0 7 7 7 0 7 7 6 7 6 6 5 5 4 5 4 4 5 4 4 4 7 7 7 7 0 7 7 6 7 6 5 5 4 4 4 4 4 4 4 4 4 4 4 …
0439_1 74 14 0	000000E+00 25412 5 4 4 6 0 7 0 7 0 7 0 0 7 0 7 0 7 0 7 0 7 0 7 7 0 7 0 7 7 0 7 7 7 0 7 7 7 7 0 7 7 7 7 7 7 7 7 6 7 7 7 7 6 7 7 7 6 7 7 6 7 6 7 6 7 7 6 6 7 6 7 6 7 6 6 7 6 6 7 6 6 6 7 6 6 7 6 6 6 6 7 6 6 6 6 6 7 6 6 6 6 6 6 6 6 6 6 6 6 6 6 6 6 6 6 6 6 6 6 6 6 6 6 5 6 6 6 6 6 6 5 6 6 6 5 6 6 6 6 5 6 6 6 5 6 6 6 5 6 6 5 6 6 6 5 6 6 5 6 6 5 6 6 5 6 6 5 6 6 5 6 6 5 6 5 6 6 5 6 5 6 6 5 6 5 6 5 6 6 5 6 …
0440_1 58 19 0	000000E+00 36789 7 0 0 7 0 7 0 7 0 7 0 7 7 0 7 0 7 0 7 7 0 7 7 7 0 7 7 7 0 7 7 7 7 7 7 7 7 7 7 7 7 7 7 7 6 7 7 7 6 7 7 6 7 7 6 7 7 6 7 6 7 6 7 6 7 6 7 6 6 7 6 7 6 6 7 6 7 6 6 7 6 6 6 7 6 6 7 6 6 6 7 6 6 6 6 7 6 6 6 6 6 7 6 6 6 6 6 7 6 6 6 6 6 6 6 6 7 5 7 6 6 6 6 6 6 6 6 6 6 6 6 7 5 6 7 6 6 6 6 6 6 6 6 6 6 6 6 6 6 6 6 6 6 6 6 6 6 6 6 6 6 6 6 5 6 6 7 6 5 6 6 6 6 6 6 6 6 6 5 6 6 6 6 5 6 6 6 6 6 5 6 …
0441_1 42 16 0	000000E+00 33832 5 4 4 4 6 6 7 6 0 7 0 7 7 0 0 7 0 7 0 7 0 7 0 7 7 0 7 0 7 7 0 7 7 0 7 7 7 0 7 7 7 7 7 7 6 7 7 7 7 6 7 7 6 7 6 7 7 6 7 6 7 6 7 6 7 6 7 6 6 7 6 7 6 7 6 6 7 6 6 7 6 6 7 6 6 7 6 6 7 6 6 7 6 6 6 7 6 6 6 7 6 6 6 7 6 6 6 7 6 6 6 6 7 6 6 6 6 7 6 6 6 6 7 6 6 6 6 6 7 6 6 6 6 6 7 6 6 6 6 6 6 6 6 6 7 6 6 6 6 6 6 6 6 6 6 6 6 5 7 5 6 6 6 6 6 6 6 6 6 5 6 6 6 6 6 5 6 6 6 6 6 5 6 6 6 5 6 6 6 5 6 …
0442_1 36 20 0	000000E+00 29419 6 7 7 7 7 0 7 7 7 0 7 7 7 0 7 7 7 0 7 7 7 7 0 7 7 7 7 0 7 7 7 7 7 0 7 7 7 7 7 7 7 7 7 7 7 7 7 7 7 7 7 7 7 7 7 7 7 6 7 7 7 7 6 7 7 7 6 7 7 6 7 7 6 7 6 7 6 7 6 7 6 6 7 6 7 6 6 6 7 6 6 7 6 6 6 6 7 6 6 6 6 6 7 6 6 6 6 6 6 6 6 6 7 6 6 6 6 6 6 6 6 6 5 7 6 5 6 6 6 6 6 6 6 6 6 6 6 5 6 6 6 6 6 6 5 6 6 6 6 6 5 6 6 6 6 5 6 6 6 5 6 6 6 5 6 6 5 6 6 5 6 6 6 5 6 6 5 6 5 6 6 5 6 6 5 6 5 6 5 6 5 …
0443_1 72 18 0	000000E+00 28009 7 7 0 0 7 0 7 0 7 0 7 0 7 0 7 7 0 7 7 0 7 7 0 7 7 7 0 7 7 7 7 7 7 7 7 7 7 7 7 7 7 7 7 6 7 7 7 6 7 7 6 7 7 7 6 7 6 7 6 7 6 7 7 6 7 6 7 6 6 7 6 7 6 7 6 6 7 6 6 7 6 6 7 6 6 7 6 6 7 6 6 6 7 6 6 6 7 6 6 6 6 7 6 6 6 6 7 6 6 6 6 6 7 5 7 6 6 6 6 6 6 6 7 6 6 6 6 6 6 6 6 6 6 6 6 6 6 6 6 6 6 6 6 6 6 6 6 5 7 6 5 6 6 6 6 6 6 6 5 6 6 6 6 6 6 5 6 6 6 6 5 6 6 6 5 6 6 6 6 5 6 6 6 5 6 6 5 6 6 6 5 …
0444_1 66 23 0	000000E+00 26635 7 0 0 7 0 7 0 7 7 0 7 0 7 7 0 7 7 0 7 7 7 0 7 7 7 7 0 7 7 7 7 7 7 7 7 7 7 7 7 7 7 7 7 6 7 7 7 7 6 7 7 6 7 7 7 6 7 6 7 7 6 7 6 7 6 7 6 7 6 7 6 7 6 7 6 6 7 6 6 7 6 6 7 6 6 7 6 6 6 7 6 6 6 7 6 6 6 6 6 7 6 6 6 6 6 6 6 7 5 7 6 6 6 6 6 6 6 6 6 6 6 6 6 6 6 5 7 5 6 6 6 6 6 6 6 6 6 6 6 5 6 6 6 6 6 6 6 6 6 5 6 6 6 6 6 6 5 6 6 6 6 6 6 5 6 6 6 6 6 5 6 6 6 6 5 6 6 6 6 5 6 6 6 5 6 6 6 6 5 6 6 …
0445_1 52 17 0	000000E+00 25038 5 4 6 0 0 0 0 7 0 7 0 7 0 7 7 7 7 0 7 7 7 7 7 7 6 7 7 7 7 7 6 7 7 7 6 7 7 7 6 7 7 6 7 6 7 7 6 7 6 7 6 7 6 6 7 6 7 6 6 6 7 6 6 6 7 6 6 6 6 6 7 6 6 6 6 6 6 7 6 6 6 6 6 6 6 6 6 6 6 6 6 6 6 6 6 6 6 6 6 6 6 6 6 6 6 6 6 5 6 6 6 6 5 6 6 5 6 5 5 5 4 3 4 3 4 3 4 3 4 4 3 4 4 3 4 4 4 3 4 4 6 7 7 0 7 0 7 0 7 7 0 7 0 7 7 7 7 7 7 7 6 6 7 6 6 5 6 6 6 6 6 6 6 6 6 6 6 6 5 5 5 4 3 4 4 3 4 4 4 3 4 …
0446_1 57 18 0	000000E+00 20920 0 7 7 0 7 7 7 0 7 7 7 7 7 0 7 7 7 7 7 7 7 7 7 7 7 7 7 7 7 7 7 7 7 7 7 7 7 6 7 7 6 7 7 6 7 6 7 6 7 7 6 7 6 7 6 6 7 6 7 6 6 7 6 6 7 6 6 6 7 6 6 6 7 6 6 6 6 6 6 7 5 7 6 6 6 6 6 6 6 6 6 6 6 6 6 6 6 6 6 6 6 6 5 6 6 6 6 6 6 6 6 5 6 6 6 6 6 5 6 6 6 6 6 5 6 6 6 6 5 6 6 6 5 6 6 6 5 6 6 6 5 6 6 6 5 6 6 6 5 6 6 5 6 6 6 5 6 6 5 6 6 5 6 6 5 6 6 5 6 6 5 6 6 5 6 5 6 6 5 6 5 6 6 5 6 5 6 6 5 6 5 …
0447_1 69 34 0	000000E+00 26893 0 7 0 7 0 7 7 0 7 0 7 7 0 7 7 0 7 7 0 7 7 7 0 7 7 7 7 0 7 7 7 7 7 7 7 7 7 7 7 6 7 7 7 7 6 7 7 6 7 7 6 7 6 7 7 6 7 6 6 7 6 7 6 7 6 6 7 6 6 7 6 6 6 7 6 6 6 7 6 6 6 6 6 7 6 6 6 6 6 6 6 6 7 5 7 6 6 6 6 6 6 6 6 6 6 6 6 6 6 6 6 6 6 6 6 6 6 6 6 6 6 6 6 5 6 6 7 6 5 6 6 6 6 6 6 6 6 6 6 6 6 5 6 6 6 6 6 6 5 6 6 6 6 5 6 6 6 5 6 6 6 5 6 6 6 5 6 6 6 5 6 6 5 6 6 5 6 6 5 6 6 5 6 6 5 6 6 5 6 5 6 …
0448_1 39 23 0	000000E+00 27355 7 0 7 7 0 7 7 0 7 7 0 7 7 7 7 0 7 7 7 7 7 7 7 7 7 7 7 7 7 7 7 7 7 6 7 7 7 6 7 7 7 6 7 7 6 7 6 7 7 6 7 6 7 6 7 6 7 6 6 7 6 7 6 6 7 6 6 7 6 6 7 6 6 7 6 6 6 7 6 6 6 6 7 6 6 6 6 6 7 6 6 6 6 6 6 6 6 7 5 7 6 6 6 6 6 6 6 6 6 6 6 6 6 6 6 6 6 6 6 6 6 6 6 6 6 6 5 6 7 5 6 6 6 6 6 6 6 6 6 6 6 6 5 7 5 6 6 6 6 6 6 6 5 6 6 6 6 6 6 6 6 5 6 6 6 6 6 5 6 6 6 6 5 6 6 6 6 6 5 6 6 6 5 6 6 6 6 5 6 6 6 …
0449_1 51 10 0	000000E+00 25882 0 7 7 0 7 0 7 7 0 7 7 7 0 7 7 7 0 7 7 7 7 7 7 7 7 7 0 7 7 6 7 7 7 7 7 7 7 6 7 7 7 7 6 7 7 6 7 7 6 7 7 6 7 6 7 7 6 7 6 7 6 7 6 6 7 6 7 6 7 6 6 7 6 6 7 6 6 7 6 6 6 7 6 6 6 7 6 6 6 7 6 6 6 6 6 7 6 6 6 6 6 6 6 6 6 6 7 6 5 7 6 6 6 6 6 6 6 5 7 6 5 6 6 6 6 6 6 6 6 6 6 6 5 6 6 6 6 6 6 6 6 6 5 6 6 6 6 6 6 6 5 6 6 6 6 6 6 6 5 6 6 6 6 6 5 6 6 6 6 6 5 6 6 6 6 5 6 6 6 6 6 5 6 6 6 6 5 6 6 6 5 …
0450_1 49 15 0	000000E+00 26456 7 7 0 7 0 7 7 0 7 0 7 7 0 7 7 0 7 7 0 7 7 7 0 7 7 7 7 7 7 7 7 7 7 7 7 7 7 6 7 7 6 7 7 6 7 7 6 7 6 7 6 7 6 7 6 6 7 6 7 6 6 7 6 6 7 6 6 6 7 6 6 6 7 6 6 6 7 6 6 6 6 7 6 6 6 6 6 6 7 6 6 6 6 6 6 6 6 6 7 6 6 6 6 6 6 6 6 6 6 6 6 6 6 6 6 6 6 6 6 6 6 6 6 6 6 6 6 6 6 6 6 6 6 6 6 6 6 6 6 6 6 6 6 6 5 7 6 5 6 6 6 6 6 6 6 6 6 5 6 6 6 6 6 6 6 5 6 6 6 6 6 6 5 6 6 6 6 6 5 6 6 6 6 6 5 6 6 6 5 6 6 …
0451_1 86 20 0	000000E+00 32654 5 4 7 0 7 7 7 7 7 0 7 7 7 7 7 7 7 0 7 7 7 7 7 7 7 7 7 6 7 7 7 7 7 7 6 7 7 7 6 7 7 7 6 7 7 6 7 7 6 7 7 6 7 6 7 6 7 7 6 7 6 7 6 7 6 7 6 6 7 6 7 6 6 7 6 7 6 6 7 6 6 6 7 6 6 7 6 6 6 7 6 6 6 7 6 6 6 6 7 6 6 6 6 6 6 6 7 6 6 6 6 6 6 6 6 7 5 6 7 6 6 6 6 6 6 6 6 6 6 6 6 5 7 5 6 6 6 6 6 6 6 6 6 6 5 6 6 6 6 6 6 5 6 6 6 6 6 5 6 6 6 6 5 6 6 6 5 6 6 6 5 6 6 6 5 6 6 6 5 6 6 5 6 6 5 6 6 5 6 6 5 …
0452_1 59 20 0	000000E+00 25766 7 7 0 7 7 0 7 7 0 7 7 0 7 7 7 0 7 7 7 7 0 7 7 7 7 7 7 7 7 7 7 7 7 7 7 7 7 7 7 7 6 7 7 7 6 7 7 7 6 7 7 6 7 7 6 7 6 7 7 6 7 6 7 6 7 6 7 6 7 6 6 7 6 7 6 6 7 6 6 7 6 6 7 6 6 6 7 6 6 6 7 6 6 6 6 7 6 6 6 6 7 6 6 6 6 6 6 6 6 6 7 6 6 6 6 6 6 6 6 6 6 6 6 6 6 6 6 6 5 7 5 6 6 6 6 6 6 6 6 6 5 6 6 6 6 6 6 5 6 6 6 6 5 6 6 6 6 5 6 6 6 5 6 6 6 5 6 6 5 6 6 6 5 6 6 5 6 6 5 6 6 5 6 6 5 6 6 5 6 5 6 …
0453_1 40 19 0	000000E+00 24180 7 6 0 7 0 7 0 7 0 7 0 7 0 7 0 7 0 7 0 7 0 7 7 0 7 0 7 7 7 0 7 7 7 7 7 7 7 7 7 7 7 7 6 7 7 7 7 6 7 7 7 6 7 7 6 7 7 6 7 6 7 6 7 6 7 7 6 6 7 6 6 7 6 6 7 6 6 7 6 6 6 7 6 6 6 7 6 6 6 7 6 6 6 6 7 6 6 6 6 6 7 6 6 6 6 6 6 6 6 6 6 6 6 6 6 6 6 6 6 6 6 6 6 6 6 6 6 6 6 5 6 6 6 6 6 6 6 6 5 6 6 6 6 6 6 6 6 5 6 6 6 6 6 5 6 6 6 6 6 5 6 6 6 6 6 5 6 6 6 6 5 6 6 6 5 6 6 6 5 6 6 6 5 6 6 5 6 6 5 6 6 …
0455_1 55 15 0	000000E+00 29629 5 4 4 4 4 5 4 4 5 4 6 0 0 0 0 0 0 0 7 0 0 0 0 0 7 0 0 0 0 0 7 0 0 7 0 0 0 7 0 0 7 0 0 7 0 0 7 0 7 0 7 0 7 0 7 0 7 7 0 7 7 7 7 0 7 7 7 6 7 7 7 6 7 7 6 7 6 7 6 7 6 6 7 6 7 6 6 7 6 6 7 6 6 7 6 6 6 7 6 6 7 6 6 6 6 7 6 6 6 6 6 7 6 6 6 6 6 6 6 6 6 6 6 6 6 6 6 6 6 6 6 6 6 6 6 6 6 6 5 6 5 3 3 4 3 3 3 4 3 3 4 3 3 4 3 3 4 3 3 4 3 4 3 4 3 4 4 3 4 4 4 3 4 4 4 3 4 4 4 4 4 4 6 0 0 7 0 0 7 0 7 …
0456_1 67 20 0	000000E+00 35525 5 4 4 4 4 4 4 4 4 4 5 4 4 4 4 0 7 0 0 0 0 0 0 7 0 0 0 0 0 7 0 0 0 0 0 7 0 0 0 7 0 0 0 7 0 0 7 0 0 7 0 0 7 0 7 0 0 7 0 7 0 7 0 7 0 7 0 7 7 0 7 7 0 7 7 0 7 7 7 7 7 7 7 7 7 7 7 7 6 7 7 7 6 7 6 7 6 7 6 7 6 7 6 7 6 6 7 6 6 7 6 6 6 6 6 5 3 4 4 4 3 4 4 3 4 4 4 3 4 4 3 4 4 3 4 3 4 4 3 4 4 3 4 4 3 4 4 3 4 4 3 4 4 3 4 4 3 4 4 4 3 6 0 7 0 7 0 7 7 0 7 0 7 0 7 0 7 0 7 0 7 0 7 0 7 0 7 0 7 0 7 …
0457_1 57 15 0	000000E+00 43191 7 7 7 7 0 7 7 7 7 7 7 7 7 7 7 7 7 7 7 7 7 7 7 7 7 6 7 7 7 7 6 7 7 6 7 7 6 7 7 6 7 6 7 6 7 7 6 7 6 6 7 6 7 6 7 6 6 7 6 6 7 6 6 7 6 6 7 6 6 6 7 6 6 6 6 7 6 6 6 6 6 7 6 6 6 6 6 6 6 7 6 6 6 6 6 6 6 7 5 7 6 6 6 6 6 6 6 6 7 6 6 6 6 6 6 6 6 6 7 6 6 6 6 6 6 6 6 6 6 6 6 6 6 6 6 6 6 6 6 6 6 5 3 3 3 3 3 3 2 3 3 3 3 3 2 3 3 3 3 2 3 3 3 3 3 3 2 4 3 6 6 7 6 7 6 7 6 7 6 7 6 7 6 7 6 7 6 7 6 7 6 …
0458_1 34 24 0	000000E+00 36752 5 4 4 4 4 7 0 0 0 7 0 0 7 0 0 0 7 0 0 7 0 0 7 0 0 0 7 0 7 0 0 7 0 0 7 0 7 0 0 7 0 7 0 7 0 7 0 7 0 7 0 7 0 7 7 0 7 0 7 7 7 0 7 7 7 7 7 7 7 7 7 7 7 6 7 7 6 7 7 6 7 7 6 7 7 6 7 6 7 6 7 6 7 6 6 7 6 6 5 4 3 4 3 4 3 3 4 3 4 3 4 3 4 3 3 4 4 3 4 3 4 3 4 3 4 4 3 4 4 3 4 4 3 4 4 4 3 4 4 4 4 4 7 0 7 0 7 0 7 7 0 7 0 7 0 7 0 7 7 0 7 7 0 7 7 0 7 7 0 7 7 7 0 7 7 7 0 7 7 7 7 7 0 7 7 7 7 7 7 6 6 …
0459_1 43 17 0	000000E+00 33645 7 7 7 7 7 7 7 7 7 7 7 7 7 7 7 7 7 7 7 7 7 7 7 7 6 7 7 7 7 6 7 7 7 6 7 7 7 6 7 7 6 7 7 6 7 7 6 7 7 6 7 7 6 7 6 7 6 7 6 7 6 7 6 7 6 6 7 6 6 7 6 6 7 6 6 7 6 6 6 6 7 6 6 6 6 7 6 6 6 6 6 6 6 7 5 7 6 6 6 6 6 6 6 6 6 6 6 6 6 6 6 6 6 6 6 6 6 6 6 6 6 6 6 6 5 4 4 4 3 4 3 4 3 4 3 4 4 3 4 4 3 4 4 4 4 4 3 5 3 5 7 7 0 7 0 7 7 0 7 7 0 7 7 7 7 0 7 7 7 7 7 7 7 6 7 6 6 6 6 5 6 6 6 6 6 5 6 6 6 6 6 …
0460_1 39 32 0	000000E+00 30117 7 0 7 0 7 0 7 0 7 0 7 7 0 7 0 7 7 0 7 7 0 7 7 7 7 0 7 7 7 7 7 0 7 7 7 7 7 7 7 7 7 7 7 6 7 7 7 7 7 7 6 7 7 6 7 7 6 7 7 6 7 6 7 6 7 6 7 6 7 6 7 6 6 7 6 7 6 6 7 6 6 6 7 6 6 7 6 6 6 7 6 6 6 6 7 6 6 6 6 6 7 6 6 6 6 6 6 6 6 6 5 3 3 3 3 3 3 3 3 4 3 3 4 3 3 4 3 3 4 3 4 3 4 3 4 4 3 4 7 7 7 7 7 0 7 7 7 7 7 7 7 7 7 7 7 7 7 7 7 7 6 7 7 7 6 7 7 6 7 6 7 6 6 6 6 6 6 6 6 5 7 5 7 5 6 6 6 6 6 6 6 …
0461_1 47 15 0	000000E+00 32820 5 4 4 4 4 4 4 4 5 4 4 4 6 0 0 7 0 0 0 0 7 0 0 0 7 0 0 0 0 7 0 0 0 7 0 0 7 0 0 0 7 0 0 7 0 0 7 0 7 0 7 0 7 0 7 0 7 7 0 7 7 7 0 7 7 7 7 7 7 7 7 7 7 7 7 7 6 7 7 7 6 7 7 7 6 7 7 6 7 7 6 7 7 6 7 6 6 7 6 7 6 6 7 6 6 7 6 6 7 6 6 7 6 6 6 7 6 6 6 6 7 6 6 6 6 7 6 6 6 6 7 6 6 6 6 6 6 6 7 5 7 6 6 6 6 6 6 6 6 6 6 6 6 6 6 6 6 6 5 6 6 6 6 6 6 6 6 6 5 4 4 3 3 4 3 3 3 4 3 3 4 3 4 3 3 4 3 4 3 4 3 …
0462_1 105 22 0	000000E+00 27638 5 4 7 7 0 7 7 7 0 7 7 7 7 7 0 7 7 7 7 7 7 7 7 7 7 7 6 7 7 7 7 6 7 7 7 6 7 7 6 7 7 6 7 6 7 6 7 7 6 6 7 6 7 6 7 6 6 7 6 7 6 6 7 6 6 6 7 6 6 6 7 6 6 6 6 7 6 6 6 6 6 7 6 6 6 6 6 6 6 6 6 6 6 6 6 6 6 6 6 6 6 6 6 6 6 6 6 6 6 5 6 6 6 6 6 6 5 6 6 6 6 5 6 6 6 6 5 6 6 6 5 6 6 5 6 6 6 5 6 6 5 6 6 5 6 6 5 6 6 5 6 5 6 6 5 6 6 5 6 6 5 6 5 6 6 5 6 5 6 6 5 6 5 6 6 5 6 5 6 6 5 6 5 6 5 6 5 6 6 5 6 …
0463_1 71 22 0	000000E+00 28072 5 4 4 4 5 4 0 7 0 0 7 0 0 0 7 0 0 7 0 0 7 0 7 0 0 7 0 7 0 7 0 7 0 7 7 0 7 7 0 7 7 0 7 7 7 7 7 7 7 7 7 7 7 7 7 6 7 7 7 6 7 7 6 7 6 7 6 7 6 7 6 7 6 6 7 6 7 6 6 7 6 6 6 7 6 6 6 7 6 6 6 6 7 6 6 6 6 6 7 6 6 6 6 6 6 6 6 6 6 6 6 6 6 6 6 6 6 6 6 6 6 6 6 6 6 6 6 6 6 6 5 6 6 6 6 6 6 6 6 6 6 5 6 6 6 6 6 6 6 5 6 6 6 6 6 6 6 5 6 6 6 6 6 5 6 6 6 5 6 6 6 6 5 6 6 6 5 6 6 5 6 6 6 5 6 6 5 6 6 5 6 …
0464_1 38 20 0	000000E+00 25586 6 7 0 7 7 0 7 0 7 0 7 7 0 7 7 0 7 7 0 7 7 0 7 7 7 7 0 7 7 7 7 7 7 7 7 7 7 7 7 7 6 7 7 7 7 6 7 7 6 7 7 6 7 7 6 7 6 7 6 7 6 7 6 7 6 6 7 6 7 6 6 7 6 6 6 7 6 6 7 6 6 6 7 6 6 6 6 6 7 6 6 6 6 6 6 7 6 6 6 6 6 6 6 6 6 6 6 6 6 6 6 6 6 6 6 6 6 6 6 6 5 6 6 6 6 6 6 6 6 5 6 6 6 6 6 5 6 6 6 6 5 6 6 6 6 6 5 6 6 6 5 6 6 6 6 5 6 6 6 6 5 6 6 6 5 6 6 6 5 6 6 6 5 6 6 6 5 6 6 6 5 6 6 6 5 6 6 5 6 6 5 …
0465_1 25 22 0	000000E+00 24530 5 4 4 4 4 5 4 0 0 7 0 0 0 0 7 0 0 0 7 0 0 0 7 0 0 7 0 0 0 7 0 0 7 0 7 0 0 7 0 7 0 0 7 0 7 0 7 0 7 0 7 7 0 7 0 7 7 0 7 7 0 7 7 7 7 7 0 7 7 7 7 7 6 7 7 7 7 7 6 7 7 6 7 7 6 7 6 7 6 7 6 7 6 6 7 6 6 7 6 6 7 6 6 7 6 6 6 7 6 6 6 6 7 6 6 6 6 7 6 6 6 6 6 7 6 6 6 6 6 6 6 6 7 6 6 6 6 6 6 6 6 6 6 6 6 6 6 6 6 6 6 6 6 6 6 6 6 6 6 6 6 6 6 6 6 5 7 5 6 6 6 6 6 6 6 6 6 5 6 6 6 6 6 5 6 6 6 6 6 6 5 …
0466_1 51 18 0	000000E+00 38301 5 4 4 4 6 0 0 0 7 0 0 0 7 0 0 0 7 0 0 7 0 0 7 0 0 7 0 0 7 0 7 0 7 0 7 0 7 7 0 7 7 0 7 7 7 7 0 7 7 7 7 7 7 7 7 7 7 7 7 7 7 7 7 7 6 7 7 6 7 7 6 7 6 7 7 6 7 6 7 6 6 7 6 6 7 6 6 7 6 6 7 6 6 6 6 7 6 6 6 6 7 6 6 6 6 6 5 4 3 3 3 3 4 3 4 3 4 3 4 4 3 4 4 3 4 4 4 4 4 4 4 7 0 7 0 7 0 7 0 7 7 0 7 7 7 0 7 7 7 7 7 7 6 7 7 7 6 7 7 6 6 6 6 6 6 6 6 6 6 6 6 6 6 5 6 6 6 6 6 6 6 6 5 6 6 6 6 6 6 5 6 …
0467_1 24 15 0	000000E+00 37807 5 4 4 4 4 4 4 5 4 4 4 5 4 4 5 4 5 4 6 0 0 0 0 0 0 0 0 0 7 0 0 0 0 0 7 0 0 0 0 0 7 0 0 0 7 0 0 7 0 0 0 7 0 0 7 0 7 0 0 7 0 7 0 7 0 7 0 7 0 7 0 7 0 7 7 0 7 7 7 7 7 7 7 7 7 7 7 7 6 7 7 7 6 7 7 6 7 6 7 6 7 7 6 7 6 7 6 6 7 6 7 6 6 7 6 7 6 6 5 4 3 4 4 3 4 4 3 4 4 3 4 4 3 4 4 3 4 4 4 3 4 4 4 4 3 4 4 4 4 4 4 3 4 4 4 4 4 4 4 4 4 0 0 7 0 0 7 0 0 7 0 0 7 0 0 7 0 7 0 0 7 0 7 0 7 0 7 0 7 0 7 …
0468_1 35 32 0	000000E+00 38035 5 4 4 4 4 5 4 5 6 0 0 0 0 7 0 0 0 7 0 0 7 0 0 0 7 0 0 7 0 0 7 0 0 7 0 7 0 0 7 0 7 0 7 0 0 7 0 7 7 0 7 7 0 7 0 7 7 7 0 7 7 7 7 7 7 7 0 7 6 7 7 7 7 7 7 7 7 6 7 7 7 6 7 7 6 7 7 6 7 7 6 7 6 7 6 7 6 7 6 7 6 7 6 7 6 6 7 6 6 7 6 6 7 6 6 7 6 6 7 6 6 6 7 6 6 6 6 6 7 6 6 6 6 6 6 7 6 5 4 4 4 4 4 4 4 3 4 4 4 4 4 4 4 4 4 4 4 4 4 4 4 4 4 4 4 4 4 4 4 4 5 4 4 4 4 4 4 5 1 7 0 0 0 0 0 0 0 0 0 0 0 …
0469_1 46 16 0	000000E+00 36201 6 7 0 7 7 0 7 0 7 7 7 0 7 7 7 0 7 7 7 0 7 7 7 7 7 7 7 7 0 7 7 7 7 7 6 7 7 7 7 7 7 7 6 7 7 7 6 7 7 7 6 7 7 6 7 6 7 7 6 7 6 7 6 7 6 7 6 6 7 6 7 6 6 7 6 7 6 6 7 6 6 6 7 6 6 6 7 6 6 6 6 7 6 6 6 6 6 6 6 7 6 5 4 3 3 4 3 4 3 3 4 3 4 4 3 4 4 3 4 4 7 7 7 7 0 7 7 7 7 7 0 7 7 6 7 7 7 7 7 7 6 7 6 6 6 6 6 6 6 6 6 6 6 6 6 6 6 6 6 6 6 6 5 6 7 5 7 5 6 6 6 6 6 6 6 6 6 6 6 6 5 4 3 3 3 4 3 3 4 3 3 …
0470_1 25 20 0	000000E+00 39848 5 4 0 7 0 0 7 0 0 7 0 0 7 0 0 7 0 7 0 7 0 7 0 7 7 0 7 7 0 7 7 7 7 7 7 7 7 7 7 7 6 7 7 6 7 7 6 6 7 6 7 6 6 7 6 6 7 6 6 6 7 6 6 6 6 6 6 7 6 6 6 6 6 6 6 6 6 5 4 4 3 4 3 4 3 3 4 3 4 3 4 7 7 7 7 7 7 7 7 7 7 0 7 7 7 7 6 6 6 6 6 6 6 6 6 7 5 7 6 6 6 6 6 6 6 6 5 7 5 4 3 4 3 3 3 3 4 3 3 3 3 3 3 3 3 3 3 6 7 7 6 7 7 6 7 7 7 6 7 7 7 7 7 6 7 7 7 7 7 6 7 6 6 6 6 6 6 6 6 6 6 5 6 6 6 6 6 6 6 5 7 …
0601_1 94 20 0	000000E+00 78202 5 4 4 4 4 4 4 5 4 4 4 5 6 7 0 7 0 7 0 0 7 0 0 0 7 0 0 7 0 0 7 0 0 0 7 0 0 7 0 0 7 0 0 7 0 0 7 0 0 7 0 0 7 0 7 0 0 7 0 7 0 7 0 0 7 0 7 0 7 0 7 0 7 7 0 7 0 7 0 7 7 0 7 7 0 7 7 7 7 0 7 7 7 7 7 7 7 7 7 7 7 7 6 7 7 7 6 7 7 6 7 6 7 6 7 6 7 6 6 7 6 7 6 6 6 7 6 6 6 7 6 6 6 6 6 6 7 6 6 6 6 6 6 6 6 6 6 6 6 6 6 6 6 6 6 6 6 5 6 6 6 6 5 6 6 5 6 6 5 6 6 5 6 5 5 6 5 5 5 5 5 5 5 5 5 5 4 5 5 4 5 …
0602_1 85 22 0	000000E+00 86383 5 4 4 6 6 7 7 0 7 7 0 7 7 0 7 0 7 7 0 7 0 7 7 0 7 7 0 7 7 7 0 7 7 7 7 0 7 7 7 7 7 7 7 7 7 7 7 7 7 6 7 7 7 7 6 7 6 7 6 6 6 6 6 6 6 6 6 6 5 6 6 5 6 5 6 6 5 6 5 5 6 5 6 5 6 5 6 5 6 5 6 5 6 5 6 6 5 6 6 5 6 6 6 6 6 6 6 6 6 6 6 7 6 6 6 7 6 6 6 7 6 6 7 6 6 7 6 7 6 6 7 6 6 7 6 6 7 6 6 6 7 6 6 6 6 6 6 5 6 6 6 6 5 6 6 6 5 6 6 5 6 5 6 6 5 6 5 5 6 5 6 5 5 6 5 5 6 5 5 5 6 5 5 5 5 5 6 5 5 5 5 …
0603_1 142 23 0	000000E+00 85409 5 7 7 6 7 7 7 7 7 7 7 7 7 7 7 6 7 7 7 7 6 7 7 7 6 7 7 7 6 7 6 7 7 6 7 6 7 6 7 6 7 6 7 6 6 7 6 6 7 6 6 7 6 6 7 6 6 6 7 6 6 6 6 6 7 6 6 6 6 6 6 6 6 6 6 6 6 6 6 6 6 6 6 6 6 6 6 6 6 6 6 6 6 6 6 6 6 5 6 6 6 6 6 6 5 6 6 6 6 5 6 6 6 5 6 6 6 5 6 6 5 6 6 5 6 6 5 6 5 6 5 6 6 5 6 5 6 5 6 5 5 6 5 6 5 5 6 5 5 6 5 5 6 5 5 5 6 5 5 5 6 5 5 5 5 5 6 5 5 5 4 3 4 3 3 4 3 4 3 3 4 3 4 3 4 3 4 3 4 3 4 …
0604_1 121 19 0	000000E+00 74767 6 7 7 6 7 7 7 7 7 7 7 6 7 7 7 7 7 7 7 7 6 7 7 7 7 7 6 7 7 7 6 7 7 7 6 7 7 7 6 7 7 6 7 7 6 7 6 7 7 6 7 6 7 7 6 7 6 7 6 7 6 7 6 6 7 6 7 6 6 7 6 7 6 6 7 6 6 7 6 6 6 7 6 6 7 6 6 6 6 7 6 6 6 7 6 6 6 6 6 7 6 6 6 6 6 6 6 6 7 6 6 6 6 6 6 6 6 6 6 6 6 6 6 6 6 6 6 6 6 6 6 6 6 6 6 6 6 6 5 6 6 6 6 6 6 6 6 5 6 6 6 6 6 5 6 6 6 5 6 6 6 5 6 6 6 5 6 5 5 6 5 5 5 4 5 5 5 5 5 5 5 4 5 5 5 5 5 5 5 5 5 …
0605_1 146 21 0	000000E+00 89988 5 6 7 7 7 0 7 7 0 7 7 0 7 7 0 7 7 0 7 0 7 7 0 7 0 7 7 0 7 7 0 7 7 0 7 7 7 7 7 7 7 6 7 6 6 7 6 6 6 6 6 6 6 6 5 6 6 6 6 6 6 5 6 6 6 6 6 5 6 6 6 6 5 6 6 6 6 6 6 5 6 6 6 6 6 6 6 6 6 6 6 6 6 6 6 6 6 6 6 6 6 6 6 6 6 6 6 7 6 6 6 6 6 7 6 6 6 7 6 6 6 7 6 6 6 6 7 6 6 6 6 6 7 6 6 6 6 6 6 6 6 6 6 6 6 6 6 6 6 6 6 6 6 6 5 6 6 6 6 5 6 6 6 5 6 6 5 6 6 5 6 6 5 6 5 6 5 6 5 6 5 6 5 5 6 5 5 6 5 5 6 …
0606_1 111 13 0	000000E+00 78029 5 4 4 4 5 7 0 7 7 0 7 0 7 0 7 0 7 0 7 7 0 7 0 7 7 0 7 0 7 7 7 0 7 7 7 0 7 7 7 7 7 7 7 7 7 7 7 7 7 7 6 7 7 6 7 6 7 6 7 6 6 6 6 7 6 6 6 6 6 6 6 6 6 6 6 6 6 6 6 6 6 6 6 6 6 6 6 6 6 6 7 6 6 6 6 7 6 6 6 7 6 6 7 6 6 6 7 6 6 7 6 6 7 6 6 7 6 6 7 6 7 6 6 7 6 6 7 6 6 7 6 6 7 6 6 7 6 6 7 6 6 6 7 6 6 7 6 6 6 6 7 6 6 6 6 6 6 5 6 6 6 6 5 6 6 5 6 6 5 6 5 6 5 6 5 5 6 5 5 5 5 5 5 5 5 5 4 5 5 5 4 …
0607_1 103 14 0	000000E+00 74423 7 7 7 7 7 7 7 7 0 7 7 7 7 7 0 7 7 7 7 0 7 7 7 7 0 7 7 7 7 7 0 7 7 7 7 7 7 7 6 6 7 5 6 6 6 5 6 6 5 6 5 6 5 6 6 5 6 5 6 5 6 5 6 5 6 6 5 6 6 6 6 6 6 6 6 6 6 6 6 6 6 6 6 7 6 6 6 7 6 6 7 6 6 6 7 6 6 7 6 7 6 6 7 6 6 7 6 6 7 6 7 6 6 7 6 6 7 6 6 7 6 6 7 6 6 7 6 6 6 7 6 6 7 6 6 6 7 6 6 6 7 6 6 6 6 7 6 6 6 6 7 6 6 6 6 6 6 6 6 7 6 6 6 6 6 6 6 6 6 5 6 6 6 6 6 5 6 6 6 5 6 6 5 6 5 5 5 5 5 4 5 …
0608_1 88 15 0	000000E+00 81217 6 0 7 7 0 7 7 0 7 7 7 0 7 7 0 7 7 7 0 7 7 7 7 0 7 7 7 7 7 7 7 7 7 6 7 7 7 7 6 7 7 6 7 6 7 7 6 6 7 6 7 6 6 6 7 6 6 6 7 6 6 6 6 6 6 7 6 6 6 6 6 6 6 6 6 6 6 7 6 6 6 6 6 6 6 6 6 6 6 6 6 6 6 6 6 6 6 6 6 6 6 6 6 6 6 6 6 6 6 6 6 6 6 6 6 7 6 6 6 6 6 6 7 6 6 6 7 6 6 6 6 7 6 6 6 7 6 6 6 6 7 6 6 6 6 6 6 6 6 6 6 6 6 6 6 6 6 6 5 6 6 6 5 6 6 5 6 5 6 5 6 5 5 6 5 5 6 5 5 5 6 5 5 5 5 5 5 5 5 5 5 …
0609_1 132 30 0	000000E+00 85747 5 4 4 4 4 4 5 4 6 6 0 7 7 7 0 7 0 7 0 7 0 7 0 7 0 7 0 7 0 7 7 0 7 7 7 0 7 7 7 7 7 7 7 7 0 7 7 6 7 7 7 7 7 7 7 7 6 7 7 7 7 6 7 7 6 7 7 6 7 6 7 6 7 6 6 7 6 6 6 6 6 6 6 6 6 5 6 6 6 5 6 6 5 6 6 5 5 4 4 4 5 4 5 4 6 6 7 0 7 7 0 7 6 6 6 6 5 5 4 4 4 4 5 4 5 6 7 7 0 0 7 0 7 0 7 6 6 6 6 7 6 6 6 5 4 4 5 4 5 4 5 4 5 5 4 6 5 6 7 0 0 7 0 0 0 7 0 0 7 0 0 7 0 0 7 6 6 6 7 6 6 6 6 5 4 4 4 4 4 4 4 …
0610_1 108 24 0	000000E+00 71270 6 6 7 7 7 7 7 0 7 7 7 0 7 7 7 0 7 7 7 0 7 7 7 7 0 7 7 7 7 7 7 7 7 7 7 7 6 7 7 7 6 7 6 7 6 7 6 7 6 6 6 6 6 6 6 6 6 6 6 5 6 6 6 6 6 6 6 5 6 6 6 6 6 6 6 6 6 6 6 6 6 6 6 6 6 6 6 6 6 6 6 6 6 6 6 6 6 6 6 6 6 6 6 7 6 6 6 6 6 6 6 6 6 6 6 7 6 6 6 6 6 6 6 6 7 6 6 6 6 6 6 7 6 6 6 6 6 6 6 6 6 6 6 6 6 6 5 6 6 6 6 5 6 6 5 6 6 5 6 5 6 5 6 5 6 5 6 5 6 5 5 6 5 5 5 6 5 5 5 5 5 5 5 5 5 5 5 5 5 5 5 …
0611_1 108 13 0	000000E+00 75486 7 6 7 7 7 7 7 7 0 7 7 7 7 7 0 7 7 7 7 7 0 7 7 7 7 7 7 7 0 7 7 7 7 7 7 7 7 7 7 6 7 7 7 7 6 7 6 7 7 6 7 6 6 7 6 7 6 6 6 7 6 6 6 7 6 6 6 6 6 6 6 6 6 6 6 6 6 6 6 6 6 6 6 6 5 6 6 6 6 6 6 6 6 6 5 6 6 6 6 6 6 6 6 6 6 6 6 6 6 6 6 6 6 6 6 6 7 6 6 6 6 6 6 6 6 6 6 6 6 6 6 6 6 6 6 6 6 6 6 6 6 6 6 6 6 6 5 6 6 6 6 6 5 6 6 6 5 6 6 6 5 6 6 6 5 6 6 5 6 6 5 6 5 6 6 5 6 5 6 6 5 6 5 6 5 6 5 6 5 6 5 …
0612_1 111 26 0	000000E+00 105741 5 4 4 4 4 4 4 4 5 4 6 6 6 6 7 6 7 7 6 7 7 7 7 7 6 7 7 7 7 7 7 6 7 7 7 7 6 7 7 7 6 7 7 6 7 7 6 7 6 7 6 7 6 7 6 7 6 7 6 7 6 7 6 6 7 6 7 6 7 6 7 6 7 6 7 6 7 6 7 6 7 7 6 7 6 7 7 6 7 7 7 6 7 7 6 7 7 6 7 7 6 7 6 7 6 7 6 7 6 7 6 6 7 6 6 7 6 6 7 6 6 6 6 7 6 6 6 6 6 6 6 6 6 6 6 6 6 6 6 6 5 6 6 6 6 5 6 6 6 5 6 6 5 6 5 6 5 6 6 5 6 5 5 6 5 6 5 5 5 6 5 5 5 6 5 5 5 5 5 5 5 5 5 5 5 5 5 5 3 3 3…
0613_1 118 29 0	000000E+00 80311 5 6 6 7 6 7 6 7 7 6 7 7 7 6 7 7 6 7 6 7 7 6 7 6 7 6 7 6 7 6 6 7 6 6 7 6 6 7 6 6 6 7 6 6 6 6 6 6 6 6 6 6 6 6 6 6 6 5 6 6 6 6 5 6 6 6 5 6 6 5 6 6 5 6 6 5 6 6 5 6 6 5 6 6 5 6 6 5 6 6 5 6 6 5 6 6 5 6 6 5 6 6 5 6 6 5 6 6 5 6 6 5 6 6 6 5 6 6 6 5 6 6 6 5 6 6 6 5 6 6 6 6 5 6 6 6 6 6 6 6 5 6 6 6 6 6 6 6 6 6 6 6 6 6 6 6 6 6 6 6 7 6 6 6 6 6 6 6 5 4 3 4 4 3 4 4 3 4 3 4 4 3 4 4 3 4 4 3 4 4 4 …
0614_1 155 17 0	000000E+00 81884 5 4 5 6 6 6 6 6 7 7 6 7 0 7 7 7 7 7 7 0 7 7 7 7 7 6 7 7 7 6 7 6 7 6 7 6 6 6 7 6 6 6 6 6 6 7 6 6 6 6 6 7 6 6 6 6 7 6 6 6 7 6 6 7 6 6 6 7 6 6 7 6 6 6 7 6 6 6 7 6 6 6 6 7 6 6 6 6 6 6 6 6 6 6 6 6 6 6 6 6 5 6 6 6 5 6 5 6 6 5 6 5 6 5 6 5 6 5 5 6 5 6 5 5 6 5 6 5 5 6 5 5 6 5 5 6 5 6 5 5 6 5 5 6 5 5 6 5 6 5 5 6 5 6 5 5 6 5 6 5 6 5 5 6 5 4 3 4 3 4 4 4 4 4 4 4 4 4 4 4 4 4 4 4 5 4 4 4 5 4 4 …
0615_1 129 10 0	000000E+00 83593 6 6 6 6 7 7 7 0 7 7 7 7 7 7 7 7 7 7 7 7 6 7 7 6 6 7 6 6 7 6 6 6 5 6 6 6 5 6 6 6 5 6 6 6 6 6 6 5 6 6 6 6 6 7 6 6 6 6 6 6 7 6 6 6 7 6 6 7 6 6 7 6 7 6 7 7 6 7 6 7 7 7 7 6 7 7 7 7 7 6 7 6 6 7 6 6 7 6 6 6 6 6 6 6 7 6 6 6 6 6 6 6 6 6 6 6 6 5 6 6 6 6 6 6 6 6 6 5 6 6 6 6 6 6 5 6 6 6 6 5 6 6 6 6 5 6 6 6 5 6 6 6 5 6 6 5 6 6 5 6 6 5 6 6 5 6 6 5 6 6 5 6 5 6 5 6 6 5 6 5 6 5 6 5 6 5 5 6 5 6 5 …
0616_1 150 14 0	000000E+00 79413 6 6 6 7 7 7 7 0 7 7 7 0 7 7 7 7 0 7 7 7 7 7 7 7 0 7 7 7 7 7 7 7 7 7 7 7 6 7 7 7 7 7 7 6 7 7 7 7 6 7 7 7 6 7 7 6 7 7 6 7 7 6 7 6 7 6 7 6 7 6 6 7 6 6 7 6 6 7 6 6 7 6 6 7 6 6 6 7 6 6 6 6 7 6 6 6 6 6 7 6 6 6 6 6 6 6 6 6 7 6 6 6 6 6 6 6 6 6 6 6 6 6 6 6 6 6 6 6 5 6 6 6 6 6 6 6 5 6 6 6 6 6 5 6 6 6 5 6 6 6 5 6 6 5 6 5 6 6 5 6 5 6 5 6 5 6 5 5 6 5 5 6 5 5 5 5 5 5 5 5 5 5 4 5 5 5 5 5 4 5 5 …
0617_1 106 22 0	000000E+00 87270 5 4 4 6 6 6 7 0 7 0 7 0 7 0 0 7 0 7 0 0 7 0 0 7 0 7 0 0 7 0 0 7 0 7 0 0 7 0 7 0 7 0 7 0 7 0 7 0 7 0 7 0 7 0 7 7 0 7 7 0 7 7 0 7 7 7 7 7 7 6 7 6 7 6 6 7 6 6 7 6 6 6 7 6 6 6 6 7 6 6 6 6 6 7 6 6 6 6 6 7 6 6 6 6 6 7 6 6 6 6 7 6 6 6 6 6 7 6 6 6 6 7 6 6 6 6 7 6 6 6 6 7 6 6 6 6 7 6 6 6 7 6 6 6 7 6 6 6 7 6 6 6 7 6 6 6 7 6 6 6 7 6 6 6 6 7 6 6 6 6 6 6 6 6 6 6 5 6 6 6 6 5 6 6 5 6 6 5 6 5 6 …
0618_1 126 25 0	000000E+00 86021 5 4 4 5 5 6 6 6 7 0 7 0 7 0 0 7 0 0 7 0 0 7 0 0 7 0 7 0 0 7 0 7 0 7 0 7 7 0 7 7 0 7 7 7 0 7 7 7 7 7 7 7 7 7 7 7 7 7 7 6 7 7 7 6 7 6 7 7 6 7 6 7 6 6 7 6 7 6 6 7 6 6 7 6 6 7 6 6 7 6 6 6 7 6 6 6 6 7 6 6 6 6 6 7 6 6 6 6 6 6 6 7 6 6 6 6 6 6 6 6 6 6 6 6 6 6 6 6 6 6 6 6 6 6 6 6 6 6 6 6 5 6 6 6 6 6 5 6 6 6 6 5 6 6 5 6 6 6 5 6 6 5 6 5 6 6 5 6 5 6 5 6 5 6 5 6 5 6 5 6 5 6 5 5 6 5 6 5 5 6 5 …
0619_1 95 21 0	000000E+00 92028 6 7 7 7 0 7 0 7 7 0 7 0 7 0 7 7 0 7 0 7 0 7 7 0 7 0 7 7 0 7 7 0 7 0 7 7 7 0 7 7 0 7 7 7 0 7 7 7 7 7 7 7 7 7 7 7 7 7 7 6 7 6 7 7 6 6 7 6 7 6 6 7 6 6 7 6 6 6 7 6 6 6 6 6 6 6 6 6 6 6 6 6 6 6 5 6 6 6 6 6 5 6 6 6 6 6 6 5 6 6 6 6 6 6 6 6 6 6 6 6 6 6 6 6 6 6 6 6 7 6 6 6 6 6 7 6 6 6 6 7 6 6 6 7 6 6 7 6 6 6 7 6 6 7 6 6 6 7 6 6 7 6 6 6 7 6 6 6 6 7 6 6 6 6 6 6 6 7 6 6 6 6 5 6 6 6 6 6 6 5 6 …
0620_1 101 23 0	000000E+00 76879 6 7 7 7 0 7 0 7 7 0 7 0 7 0 7 7 0 7 0 7 0 7 7 0 7 7 0 7 7 7 0 7 7 7 7 0 7 7 6 7 7 7 7 7 7 6 7 7 7 6 7 7 6 7 6 7 7 6 7 6 7 6 6 7 6 6 7 6 6 6 7 6 6 6 6 6 5 6 6 6 5 6 6 6 6 5 6 6 5 5 4 5 5 5 5 5 5 5 6 5 6 6 0 0 0 0 0 0 0 0 7 6 6 6 6 6 5 5 4 4 4 5 4 5 4 6 6 7 7 0 7 0 7 0 7 7 7 6 6 6 6 6 6 7 6 5 4 5 4 4 4 4 5 4 4 5 5 6 6 7 0 7 0 7 0 7 7 0 7 0 7 7 6 6 5 6 6 6 6 5 6 6 6 5 6 6 5 6 6 5 6 …
0621_1 87 24 0	000000E+00 87022 5 6 7 7 7 7 0 7 7 0 7 7 0 7 7 7 0 7 7 7 7 0 7 7 7 7 7 7 7 7 7 7 7 7 7 7 7 7 7 6 7 7 7 6 7 7 6 7 7 6 7 7 6 7 6 7 6 7 6 7 6 7 6 7 6 7 6 6 7 6 7 6 6 7 6 6 7 6 6 6 5 5 4 4 5 4 4 4 4 5 4 4 4 4 5 4 4 5 6 7 7 7 7 0 7 7 0 7 7 0 7 7 0 7 7 0 7 7 7 7 7 7 6 6 5 5 5 5 4 5 4 5 5 4 5 5 6 6 7 0 7 0 7 7 0 7 0 7 0 7 7 6 7 6 6 6 6 6 6 6 6 6 6 5 6 5 5 4 5 4 4 5 4 4 4 4 4 5 4 4 4 4 5 4 5 6 6 7 0 7 7 …
0622_1 136 23 0	000000E+00 97251 5 4 4 4 5 7 7 7 7 0 7 7 0 7 0 7 7 0 7 0 7 0 7 7 0 7 0 7 7 0 7 0 7 7 0 7 7 0 7 7 0 7 7 7 7 0 7 7 7 7 7 7 7 7 6 7 7 6 6 7 6 6 6 6 6 6 5 6 5 6 5 6 6 5 6 5 6 5 6 5 6 5 6 5 6 5 6 5 6 6 5 6 6 5 6 6 6 6 6 6 6 6 6 6 6 6 6 7 6 6 6 7 6 7 6 7 6 6 7 6 7 6 7 6 6 7 6 7 6 6 7 6 6 7 6 6 7 6 6 6 7 6 6 6 6 7 6 6 6 6 6 6 6 6 6 6 6 6 6 6 6 6 6 6 6 6 6 5 6 6 6 6 5 6 6 6 5 6 6 5 6 6 5 6 5 6 6 5 6 5 6 …
0623_1 111 20 0	000000E+00 93562 7 7 0 7 7 0 7 0 7 0 7 0 7 0 7 0 7 0 7 0 7 0 7 0 7 0 7 7 0 7 0 7 7 0 7 7 0 7 7 7 0 7 7 7 7 7 7 7 6 7 6 7 6 6 7 6 6 6 6 6 5 6 6 6 6 6 6 6 6 5 6 6 6 6 6 6 6 6 7 6 6 6 6 6 7 6 6 7 6 6 7 6 7 6 7 6 7 6 7 6 7 7 6 7 6 7 7 6 7 7 6 7 6 7 6 7 7 6 6 7 6 7 6 7 6 6 7 6 6 6 7 6 6 6 7 6 6 6 6 6 6 7 6 6 6 6 6 6 6 6 6 6 6 6 6 6 6 6 6 6 6 5 6 6 6 6 5 6 6 5 6 6 5 6 5 6 5 6 5 6 5 5 5 6 5 5 5 5 5 5 5 …
0624_1 89 16 0	000000E+00 92370 5 4 4 6 6 6 7 6 7 7 7 7 7 7 7 7 7 7 7 0 7 7 7 7 7 7 7 7 7 0 7 7 7 7 7 7 7 7 7 7 7 7 7 6 7 7 7 7 6 7 7 6 7 6 6 7 6 7 6 6 7 6 6 7 6 6 7 6 6 7 6 7 6 7 6 6 7 6 7 6 7 6 7 6 7 6 7 6 6 7 6 7 6 6 6 7 6 6 6 6 6 6 6 6 6 6 5 6 6 6 5 6 6 5 6 6 5 6 5 6 5 6 5 6 5 5 6 5 5 5 5 6 5 5 5 5 5 5 5 5 5 5 5 5 5 5 5 5 5 5 5 5 5 5 5 5 5 5 5 5 5 5 5 5 5 5 5 5 5 6 5 5 5 5 5 6 5 5 5 5 6 5 5 6 5 5 6 5 5 5 4 …
0625_1 172 20 0	000000E+00 89811 6 6 7 7 6 7 7 7 7 7 6 7 7 7 7 7 7 7 7 6 7 7 7 7 7 6 7 7 7 6 7 7 7 6 7 7 7 6 7 7 6 7 7 6 7 7 6 7 6 7 7 6 7 6 7 6 7 6 7 6 7 6 7 6 7 6 6 7 6 7 6 6 7 6 7 6 6 7 6 6 7 6 6 6 7 6 6 6 7 6 6 6 7 6 6 6 6 6 6 6 6 6 6 6 6 6 6 6 6 5 6 6 6 6 5 6 6 5 6 6 5 6 6 5 6 5 6 5 6 5 6 5 5 6 5 6 5 5 6 5 5 6 5 5 5 6 5 5 5 6 5 5 5 6 5 5 5 6 5 5 5 6 5 5 6 5 5 5 6 5 5 6 5 5 6 5 6 5 5 6 5 6 5 6 5 6 5 6 5 6 5 …
0626_1 66 25 0	000000E+00 78064 5 4 4 4 4 4 4 5 7 0 7 0 7 0 7 0 7 0 7 7 0 7 0 7 7 0 7 0 7 7 0 7 7 7 0 7 7 7 0 7 7 7 7 7 0 7 7 7 7 7 7 7 7 7 7 7 6 7 7 7 7 7 6 7 7 7 6 7 7 6 7 7 6 7 7 6 7 6 7 7 6 7 6 7 6 7 6 7 6 6 7 6 7 6 7 6 6 7 6 6 7 6 6 7 6 6 7 6 6 7 6 6 6 7 6 6 6 7 6 6 6 6 7 6 6 6 6 6 7 6 6 6 6 6 6 6 6 6 7 6 6 6 6 6 6 6 6 6 6 6 6 6 6 6 5 6 6 6 6 6 6 6 6 5 6 6 6 6 6 5 6 6 6 5 6 6 6 5 6 6 5 6 6 5 6 6 5 6 5 6 5 …
0627_1 132 17 0	000000E+00 87238 5 4 4 4 5 4 4 5 4 5 4 5 7 0 0 0 0 7 0 0 0 0 7 0 0 0 7 0 0 7 0 0 0 7 0 0 7 0 7 0 0 7 0 7 0 7 0 0 7 7 0 7 0 7 0 7 7 0 7 7 7 0 7 7 7 7 7 7 7 7 6 7 7 6 7 6 6 7 6 6 7 6 6 6 6 6 6 6 6 5 6 6 6 5 6 6 5 6 6 5 6 5 6 5 6 6 5 6 6 6 6 6 6 6 6 6 6 6 7 6 6 6 6 6 7 6 6 6 7 6 6 7 6 6 6 7 6 6 7 6 6 7 6 6 7 6 6 7 6 6 7 6 6 6 7 6 6 7 6 6 7 6 6 6 7 6 6 6 6 7 6 6 6 6 6 6 6 6 6 6 6 6 6 6 6 6 6 6 6 6 5 …
0628_1 81 25 0	000000E+00 71024 5 4 4 4 7 0 7 0 7 7 0 7 0 7 0 7 7 0 7 0 7 0 7 7 0 7 7 0 7 0 7 7 0 7 7 0 7 7 7 0 7 7 7 0 7 7 7 0 7 7 7 7 0 7 7 7 7 7 7 7 7 7 0 7 7 7 7 7 7 6 7 7 7 7 7 7 7 7 6 7 7 7 6 7 7 6 7 7 6 7 7 6 7 6 7 6 7 6 7 6 7 6 6 7 6 7 6 6 7 6 6 7 6 6 6 7 6 6 7 6 6 6 6 7 6 6 6 6 6 7 6 6 6 6 6 6 6 7 6 6 6 6 6 6 6 6 6 6 6 6 6 6 6 6 6 6 6 6 6 6 6 6 6 6 6 6 6 6 6 6 5 6 6 6 6 6 6 6 6 6 6 5 6 6 6 6 6 6 6 5 6 …
0629_1 61 25 0	000000E+00 90849 5 4 4 6 6 7 7 7 7 0 7 7 7 0 7 7 0 7 7 0 7 7 0 7 7 7 0 7 7 7 0 7 7 7 7 0 7 7 7 7 7 7 7 7 7 7 7 7 7 7 7 7 7 6 7 7 7 6 7 7 7 6 7 7 6 7 6 7 6 7 6 7 6 7 6 7 6 7 6 6 7 6 7 6 6 7 6 6 6 7 6 6 7 6 6 7 6 6 6 7 6 6 7 6 6 6 6 7 6 6 6 6 7 6 6 6 6 6 6 7 6 6 6 6 6 6 6 6 6 6 6 6 6 6 6 6 6 6 6 6 6 6 6 6 6 5 6 6 6 6 6 6 5 6 6 6 6 5 6 6 6 6 5 6 6 5 6 6 6 5 6 6 5 4 4 4 3 4 3 3 2 3 2 2 2 2 2 3 2 2 2 …
0801_1 49 24 0	000000E+00 23829 6 0 7 0 7 0 0 7 0 7 0 7 0 7 0 7 0 7 7 0 7 0 7 7 0 7 7 0 7 7 0 7 7 7 7 7 7 7 7 7 6 7 7 7 7 7 6 7 7 7 6 7 7 7 6 7 7 6 7 6 7 7 6 7 6 7 6 7 6 7 6 6 7 6 7 6 6 7 6 6 6 7 6 6 6 7 6 6 6 6 6 7 6 6 6 6 6 6 6 6 6 7 5 7 6 6 6 5 4 3 3 3 3 3 3 3 3 2 3 3 3 3 3 3 2 3 3 3 3 3 3 3 3 7 6 7 6 7 7 6 7 7 6 7 7 6 7 6 7 7 6 7 7 6 7 7 6 7 7 6 7 7 6 7 6 7 7 6 7 6 6 5 6 6 6 6 6 6 6 5 6 6 6 6 5 6 6 6 6 5 6 …
0802_1 31 8 0	000000E+00 27670 0 7 0 7 0 0 7 0 0 0 7 0 0 7 0 0 7 0 0 7 0 7 0 0 7 0 7 0 7 7 0 7 7 7 7 0 7 7 7 7 7 7 7 7 7 7 7 6 7 7 7 7 6 7 7 6 7 7 6 7 6 7 7 6 7 6 7 6 7 6 6 7 6 7 6 6 6 7 6 6 6 6 7 6 6 6 6 6 6 7 6 6 6 6 6 6 6 6 5 4 4 3 4 3 3 4 3 4 3 3 4 3 3 4 3 4 3 3 4 3 4 3 4 4 3 4 7 7 7 0 7 7 7 7 0 7 7 7 7 0 7 7 7 7 7 7 7 7 7 6 7 6 7 6 6 6 6 6 6 6 6 6 6 6 6 6 6 6 6 6 6 6 6 5 6 6 6 6 6 6 6 6 5 6 6 6 6 5 5 4 4 …
0804_1 44 15 0	000000E+00 21625 5 4 4 4 5 4 7 0 0 0 0 0 7 0 0 0 0 0 0 0 0 0 7 0 0 0 0 0 7 0 0 0 7 0 7 0 7 7 0 7 0 7 7 0 7 7 0 7 0 7 7 7 7 7 0 7 6 7 7 7 7 7 7 6 7 7 6 7 7 6 7 6 7 6 6 6 7 6 6 7 6 6 6 7 6 6 6 6 7 6 6 6 6 6 6 6 6 6 7 6 6 6 6 6 6 6 6 6 6 6 6 6 6 6 5 6 6 6 6 6 6 6 5 6 6 6 5 4 4 4 4 4 3 4 3 4 3 4 3 4 3 4 3 4 3 3 4 3 4 3 4 3 4 4 3 4 4 3 4 4 5 6 0 7 0 7 0 7 0 7 7 0 7 7 0 7 7 0 7 7 0 7 7 7 7 7 0 7 7 0 7 …
0805_1 37 8 0	000000E+00 23884 5 0 7 0 7 0 0 0 7 0 0 7 0 0 0 7 0 0 7 0 0 7 0 0 7 0 7 0 7 0 7 0 7 0 7 7 0 7 7 0 7 7 7 7 7 7 7 7 7 7 6 7 7 7 6 7 7 6 7 6 7 7 6 7 6 6 7 6 7 6 7 6 6 7 6 6 6 7 6 6 6 6 7 6 6 6 6 6 6 6 7 6 6 6 5 6 6 6 5 5 3 3 4 3 3 3 3 3 3 3 4 3 4 3 4 3 4 3 4 4 4 4 7 0 7 7 0 7 7 7 7 0 7 7 7 7 7 7 7 7 7 7 6 7 6 6 6 6 6 6 6 6 6 6 6 6 6 6 5 6 6 6 6 6 6 5 6 6 6 6 6 5 6 6 6 6 6 5 6 6 5 6 5 5 4 4 3 3 3 4 3 …
0806_1 50 14 0	000000E+00 36790 5 0 7 7 0 7 0 7 0 7 0 7 0 7 0 7 7 0 7 0 7 0 7 0 7 7 0 7 0 7 7 0 7 0 7 7 0 7 7 0 7 7 0 7 7 0 7 7 0 7 7 0 7 7 7 0 7 7 7 0 7 7 7 7 7 0 7 7 7 7 7 7 7 7 7 7 7 7 7 7 7 7 7 6 7 7 7 7 6 7 7 7 6 7 7 6 7 7 6 7 6 7 7 6 7 6 7 6 6 7 6 7 6 6 6 7 6 6 6 6 6 6 6 6 5 6 6 6 6 5 6 6 5 4 4 3 3 2 3 3 3 3 3 3 4 3 3 3 3 3 3 4 3 3 3 3 4 3 3 4 3 4 3 3 4 4 3 4 3 4 4 4 3 4 4 4 5 7 7 7 0 7 7 0 7 7 7 7 0 7 7 …
0807_1 49 16 0	000000E+00 23181 5 4 4 4 4 4 4 5 7 0 0 0 0 7 0 0 0 0 7 0 0 0 7 0 0 0 7 0 0 0 7 0 0 7 0 0 7 0 0 7 0 0 7 0 7 0 0 7 0 7 0 7 7 0 7 7 0 7 7 0 7 7 7 7 7 7 7 6 7 7 7 7 7 6 7 7 7 6 7 7 6 7 7 6 7 6 7 6 6 7 6 7 6 6 7 6 6 6 7 6 6 6 7 6 6 6 6 7 6 6 6 6 6 7 6 6 6 6 6 6 6 6 6 6 6 6 6 6 6 6 6 6 6 6 6 5 6 6 6 5 6 5 4 4 4 4 3 4 3 4 3 4 3 3 4 3 4 3 4 3 4 3 4 4 3 4 3 4 4 3 4 4 4 3 4 4 4 3 4 4 4 4 4 4 4 4 4 7 0 0 7 …
0808_1 28 10 0	000000E+00 19054 7 0 7 0 7 0 7 0 7 0 7 0 7 0 7 0 7 0 7 0 7 7 0 7 7 0 7 7 7 0 7 7 7 7 6 7 7 7 6 7 7 6 7 6 7 6 7 6 6 7 6 6 7 6 6 7 6 6 7 6 6 6 6 7 6 6 6 6 7 6 6 6 6 6 6 6 6 6 6 6 6 6 6 6 6 6 6 5 4 4 3 4 3 3 4 3 3 4 3 3 3 4 3 3 3 4 3 3 4 3 4 3 4 4 4 7 7 7 7 7 7 0 7 7 7 7 7 7 7 7 7 7 7 7 0 7 7 7 7 7 6 7 6 6 6 6 5 6 6 6 6 6 6 6 5 6 6 6 6 6 6 6 5 6 6 6 6 6 6 6 5 6 6 6 6 6 6 6 5 6 6 6 6 6 6 5 6 6 6 5 4 …
0809_1 34 25 0	000000E+00 21754 6 0 7 0 7 0 7 0 7 0 7 0 7 0 7 7 0 7 0 7 7 0 7 7 0 7 7 7 0 7 7 7 7 7 0 7 7 7 7 7 7 7 6 7 7 7 7 7 6 7 7 6 7 7 6 7 6 7 6 7 6 7 6 7 6 6 7 6 7 6 6 6 7 6 6 6 7 6 6 6 6 6 7 6 6 5 6 5 4 5 4 4 3 4 4 4 3 4 3 4 3 4 3 4 3 3 4 3 4 3 4 3 4 3 4 3 4 3 4 3 4 4 3 7 7 0 7 7 7 7 0 7 7 7 0 7 7 7 0 7 7 0 7 7 7 0 7 7 7 0 7 7 7 7 7 7 6 6 6 6 6 6 6 5 6 6 6 6 6 6 5 6 6 6 6 6 5 6 6 6 6 6 5 6 6 6 6 5 6 6 6 …
0810_1 25 9 0	000000E+00 18780 7 7 7 7 7 7 0 7 7 7 7 7 7 7 7 7 6 7 7 7 7 7 7 7 6 7 7 7 7 6 7 7 7 6 7 7 6 7 7 6 7 6 7 7 6 7 6 7 6 7 7 6 7 6 7 6 7 6 7 6 6 7 6 7 6 6 7 6 6 7 6 6 7 6 6 7 6 6 6 7 6 6 6 6 7 6 6 6 6 7 6 6 6 6 6 5 4 3 3 3 3 2 3 3 3 2 3 3 3 3 2 3 3 3 3 3 4 3 4 4 7 6 7 7 7 6 7 7 7 6 7 7 6 7 7 7 6 7 7 6 7 7 7 6 7 7 6 7 6 6 7 6 6 6 6 6 6 6 6 6 6 6 6 6 6 6 6 6 6 6 6 6 6 6 6 5 6 6 6 6 6 6 6 6 6 6 5 6 6 5 4 …
0831_1 24 27 0	000000E+00 22263 5 7 0 7 0 7 0 7 0 7 0 7 0 7 0 7 0 7 0 7 0 7 7 0 7 0 7 7 0 7 7 0 7 7 0 7 7 7 0 7 7 0 7 7 7 7 7 7 7 7 7 6 7 7 7 7 6 7 7 7 6 7 6 7 7 6 7 6 7 6 7 6 7 6 7 6 6 7 6 7 6 6 7 6 6 6 7 6 6 6 6 7 6 6 6 6 6 6 6 7 6 6 6 6 6 6 6 6 6 6 6 6 6 6 6 6 6 6 6 6 6 6 6 6 6 5 6 5 4 3 3 4 3 4 3 3 4 3 4 3 3 4 3 4 3 3 4 3 3 4 3 4 3 3 4 3 4 3 4 3 6 7 0 7 7 7 7 7 0 7 7 0 7 7 7 0 7 7 0 7 7 7 0 7 7 0 7 7 0 7 7 …
0835_1 133 15 0	000000E+00 56624 5 6 6 7 7 0 7 7 7 0 7 7 7 0 7 7 7 0 7 7 7 0 7 7 7 7 7 0 7 7 7 7 7 7 7 7 7 7 7 7 7 7 7 6 7 7 7 7 6 7 7 6 7 7 7 6 7 7 6 7 6 7 7 6 7 6 7 6 7 7 6 7 6 7 6 7 6 7 6 7 6 7 6 7 6 6 7 6 7 6 7 6 6 7 6 6 7 6 6 7 6 6 6 7 6 6 6 7 6 6 6 6 7 6 6 6 6 6 6 6 7 6 6 6 6 6 6 6 6 6 6 6 6 6 6 6 6 6 6 6 6 6 6 6 6 5 5 6 5 5 6 5 4 3 3 2 3 3 2 3 3 2 3 3 2 3 3 2 3 3 2 3 3 3 2 3 3 3 3 4 4 6 5 6 6 6 6 6 6 6 7 …
0841_1 35 20 0	000000E+00 20658 5 4 4 4 5 6 0 0 0 0 0 0 0 0 0 7 0 0 0 0 0 7 0 0 0 7 0 0 0 7 0 0 7 0 0 7 0 0 7 0 7 0 7 0 7 0 7 0 7 0 7 7 0 7 0 7 7 7 0 7 7 7 7 0 7 7 7 7 7 7 7 7 6 7 7 7 7 6 7 7 6 7 6 7 6 7 6 7 6 6 7 6 6 7 6 6 6 7 6 6 6 7 6 6 6 6 7 6 6 6 6 6 6 5 3 2 3 3 3 3 3 3 4 3 3 4 3 3 4 3 4 3 4 3 4 7 7 7 7 7 7 7 7 7 7 7 7 7 7 7 6 7 7 6 7 7 6 7 6 7 6 7 6 6 6 5 6 6 6 6 6 5 6 6 6 5 4 3 3 3 4 3 4 3 3 4 3 4 4 3 4 …
0861_1 36 18 0	000000E+00 17506 5 4 4 4 4 5 4 7 0 0 0 0 0 0 7 0 0 0 0 0 0 0 7 0 0 0 0 7 0 0 7 0 0 0 0 7 0 0 0 7 0 0 7 0 7 0 0 7 0 7 0 7 0 0 7 0 7 0 7 0 0 7 0 7 0 7 0 7 7 0 7 7 0 7 7 7 7 0 7 7 7 0 7 7 7 6 7 7 7 7 7 7 7 7 6 7 7 6 7 7 6 7 7 6 7 6 7 6 7 6 7 6 6 7 6 7 6 7 6 6 6 7 6 6 6 6 7 6 6 6 6 6 7 6 6 6 6 6 6 7 6 6 6 6 6 6 6 6 6 6 6 6 6 5 6 6 6 6 6 5 6 6 6 6 6 5 6 5 4 4 4 4 3 3 2 3 3 3 3 3 3 3 3 2 3 3 3 3 3 3 3 …
0881_1 10 9 0	000000E+00 28293 5 4 4 4 4 5 6 0 7 0 0 0 7 0 0 0 0 0 7 0 7 0 7 0 7 0 7 7 0 7 7 7 7 7 7 7 7 7 7 6 7 6 7 6 6 6 6 6 6 6 6 6 6 6 6 6 6 6 6 6 6 6 6 6 6 6 6 6 6 6 5 6 6 6 6 6 6 6 6 6 6 6 6 6 5 6 6 6 6 6 6 6 6 6 6 6 5 6 6 6 6 6 6 6 6 6 6 5 6 6 6 6 6 6 6 6 6 5 6 6 6 6 6 6 6 6 6 5 6 6 6 6 6 6 6 6 6 5 6 6 6 6 6 6 6 6 5 6 6 6 6 6 6 6 6 5 6 6 6 6 6 6 6 6 5 6 6 6 6 6 6 6 6 5 6 6 6 6 6 6 6 6 6 5 6 6 6 6 6 6 6 …
0882_1 6 11 0	000000E+00 27544 6 0 7 7 7 0 7 7 7 7 7 7 7 7 7 7 7 6 7 7 6 7 7 6 7 7 6 7 6 7 6 7 7 6 6 7 6 6 6 7 6 6 6 6 6 6 6 7 6 6 6 6 6 6 6 6 6 6 6 6 6 7 6 6 6 6 6 6 6 6 6 6 6 6 6 6 6 6 6 6 6 6 6 6 6 6 6 6 6 6 6 6 6 6 6 6 6 6 6 6 6 6 6 6 6 6 6 6 6 6 6 6 6 6 6 5 6 6 6 6 6 6 6 6 6 6 6 6 6 6 6 6 6 6 6 6 6 5 6 6 6 6 6 6 6 6 6 6 6 6 6 6 6 5 6 6 6 6 6 6 6 6 6 6 6 6 5 6 6 6 6 6 6 6 6 6 5 6 6 6 6 6 6 6 6 6 5 6 6 6 6 …
0883_1 10 11 0	000000E+00 25066 5 4 4 5 0 7 0 0 7 0 0 0 0 7 0 0 0 7 0 7 0 7 0 7 7 7 0 7 7 7 7 6 7 7 7 6 7 7 6 7 6 6 7 6 6 6 6 6 6 6 6 6 6 6 6 6 5 6 6 6 6 5 6 6 6 6 5 6 6 6 6 6 6 5 6 6 6 6 6 6 6 6 6 6 6 6 6 6 6 6 6 6 6 6 6 5 6 6 6 6 6 6 6 6 6 6 6 6 6 6 6 6 6 6 6 6 6 6 6 6 6 6 6 6 5 6 6 6 6 6 6 6 6 6 6 6 6 6 6 6 6 6 6 5 6 6 6 6 6 6 6 6 6 5 6 6 6 6 6 6 6 6 5 6 6 6 6 6 6 6 5 6 6 6 6 6 6 5 6 6 6 6 6 6 6 5 6 6 6 6 6 …
0884_1 10 10 0	000000E+00 16569 6 7 6 7 7 7 7 7 7 7 7 6 7 7 6 7 7 6 7 6 7 6 6 7 6 6 7 6 6 6 6 6 7 6 6 6 6 6 6 7 6 6 6 6 6 6 6 6 6 7 6 6 6 6 6 6 6 6 6 6 6 6 6 6 6 7 6 6 6 6 6 6 6 6 6 6 6 6 6 6 6 6 6 6 6 6 6 6 6 6 6 6 6 6 6 6 6 6 6 6 6 6 6 6 6 6 6 6 6 6 6 6 6 6 6 6 6 6 6 6 6 6 6 6 6 6 6 6 6 6 6 6 6 6 6 6 6 6 6 6 6 6 6 6 6 6 6 6 6 6 6 6 6 6 6 6 6 6 6 6 6 6 6 6 6 6 6 6 6 6 6 5 6 6 6 6 6 6 6 6 6 6 6 6 6 6 6 6 6 6 5 …
0885_1 12 6 0	000000E+00 27935 5 6 7 7 0 7 0 7 0 7 0 7 7 7 7 7 7 7 6 7 7 6 7 6 6 7 6 6 6 7 6 6 6 6 7 6 6 6 6 6 6 7 6 6 6 6 6 6 6 6 6 7 6 6 6 6 6 6 6 6 6 6 6 6 6 7 6 6 6 6 6 6 6 6 6 6 6 6 6 6 6 6 6 6 6 6 6 6 6 6 6 6 6 6 6 6 6 6 6 6 6 6 6 6 6 6 6 6 6 6 6 6 6 6 6 6 6 6 6 6 6 6 6 6 6 6 6 6 6 6 6 6 6 6 6 6 5 6 6 6 6 6 6 6 6 6 6 6 6 6 6 6 6 5 6 6 6 6 6 6 6 6 6 6 6 6 5 6 6 6 6 6 6 6 6 6 6 5 6 6 6 6 6 6 6 6 6 5 6 6 6 …
0902_1 10 12 0	000000E+00 26651 6 6 7 6 7 7 6 7 7 7 7 7 0 7 7 0 7 7 0 7 7 0 7 7 0 7 7 0 7 7 7 0 7 7 7 0 7 7 7 0 7 7 7 7 7 7 6 7 7 7 5 4 4 4 4 5 6 6 0 0 7 0 0 0 7 0 0 0 7 6 7 7 6 7 7 6 7 7 6 7 7 6 7 6 7 7 6 7 6 7 6 7 6 7 6 7 6 7 6 7 7 6 6 7 6 7 6 7 6 7 6 7 6 7 6 6 7 6 7 6 6 7 6 6 5 4 4 5 4 4 6 6 7 7 7 7 6 7 7 7 6 7 7 6 6 6 6 6 6 6 7 6 6 6 6 6 6 7 6 6 6 6 6 6 7 6 6 6 6 6 6 6 7 6 6 6 6 6 6 7 6 6 6 6 6 6 6 6 6 6 5 …
1001_1 38 15 0	000000E+00 36936 7 7 6 7 7 7 7 7 7 7 7 7 7 7 6 7 7 7 7 7 7 6 7 7 7 7 6 7 7 7 6 7 7 7 7 6 7 6 7 7 7 6 7 7 6 7 6 7 7 6 7 7 6 7 6 7 6 7 6 7 7 6 6 7 7 6 6 7 6 7 6 6 7 6 7 6 6 7 6 6 7 6 6 7 6 6 6 7 6 6 6 7 6 6 6 6 7 6 6 6 6 6 6 7 6 6 6 6 6 6 6 6 6 6 6 6 6 6 6 7 6 6 6 6 6 6 6 6 6 6 6 6 6 6 6 6 6 6 6 6 6 5 6 6 6 6 6 6 6 6 5 5 4 3 3 4 3 3 3 4 3 3 2 3 3 3 3 3 3 3 4 4 4 6 6 7 6 7 6 7 6 7 7 6 7 7 6 7 6 7 7 …
1002_1 73 15 0	000000E+00 49020 5 4 6 6 7 7 0 7 7 0 7 0 7 0 7 0 0 7 0 0 7 0 7 0 7 0 0 7 0 7 0 7 0 7 7 0 7 0 7 7 0 7 7 7 0 7 7 7 7 0 7 7 7 7 7 7 7 7 7 7 7 7 7 7 7 6 7 7 7 7 6 7 7 6 7 7 6 7 6 7 7 6 7 6 7 6 7 6 7 6 6 7 6 7 6 6 7 6 7 6 6 7 6 6 6 6 6 5 4 4 4 4 4 4 3 4 4 4 4 3 4 4 4 4 4 4 3 5 4 4 5 6 7 7 6 7 7 7 0 7 7 7 7 0 7 7 0 7 7 0 7 7 7 6 7 6 7 6 7 6 7 6 6 6 7 6 6 6 6 6 6 6 6 6 6 6 6 6 6 5 4 4 4 4 3 4 3 4 3 4 3 …
1003_1 56 15 0	000000E+00 42979 5 4 4 5 4 5 7 0 0 7 0 0 7 0 0 7 0 0 7 0 0 7 0 7 0 0 7 0 7 0 7 7 0 7 0 7 7 7 0 7 7 0 7 7 7 7 7 7 0 7 7 6 0 7 7 6 7 7 7 7 7 6 7 7 7 6 7 7 6 7 6 7 7 6 7 6 7 6 7 6 7 6 6 7 6 7 6 6 7 6 7 6 6 7 6 6 6 6 7 6 6 6 7 6 6 6 6 6 6 6 7 6 6 6 6 6 6 6 6 6 6 5 6 6 6 6 6 6 6 6 5 6 6 6 6 5 6 6 6 6 6 5 6 6 5 6 5 5 4 3 3 4 3 3 4 3 3 3 4 3 3 3 4 3 3 3 4 3 3 4 3 3 4 3 3 4 3 4 3 4 4 3 4 4 3 4 6 7 7 0 7 …
1004_1 48 15 0	000000E+00 40662 5 4 4 5 6 7 7 0 0 7 0 7 0 0 7 0 7 0 7 0 7 0 7 0 7 7 0 7 7 0 7 7 0 7 7 0 7 7 7 0 7 7 0 7 7 7 7 0 7 7 7 7 7 7 7 7 7 7 7 7 7 7 6 7 7 7 6 7 7 7 6 7 6 7 6 7 6 7 6 7 6 7 6 7 6 6 7 6 6 7 6 6 6 7 6 6 6 7 6 6 6 6 6 6 6 6 6 6 6 6 6 6 6 6 6 6 6 5 6 6 6 6 6 5 6 6 6 5 4 4 4 4 3 3 4 3 3 4 3 3 4 3 3 3 4 3 3 4 3 3 4 3 3 4 3 3 4 3 4 4 3 4 4 3 5 7 6 7 7 7 7 7 7 7 7 7 7 7 7 7 7 7 7 7 7 7 7 7 7 6 7 …
1005_1 28 15 0	000000E+00 38707 5 4 4 4 5 4 5 4 5 6 6 0 7 0 0 7 0 0 7 0 0 0 7 0 0 7 0 0 0 7 0 0 0 7 0 0 7 0 0 7 0 7 0 0 7 0 7 7 0 7 0 7 7 0 7 7 0 7 7 7 7 0 7 7 7 7 7 7 7 7 7 7 7 7 6 7 7 7 6 7 7 6 7 7 6 7 6 7 6 7 6 7 6 7 6 6 7 6 6 7 6 6 6 6 6 7 6 6 6 6 6 6 6 6 6 6 6 6 6 5 6 6 6 6 6 6 6 5 6 6 6 5 6 6 5 4 4 4 4 3 4 3 4 3 4 3 4 3 4 3 4 3 4 3 4 3 4 3 4 3 4 4 4 6 7 7 6 7 7 6 7 7 7 7 7 7 7 6 7 7 7 7 7 7 7 7 6 7 6 7 6 …
1006_1 47 15 0	000000E+00 35061 6 6 6 7 7 7 0 7 7 0 7 7 0 7 7 0 7 0 7 7 0 7 7 0 7 7 7 0 7 7 7 0 7 7 0 7 7 7 7 0 7 7 7 7 7 0 7 7 7 7 7 7 7 7 6 7 7 7 7 6 7 7 6 7 6 7 7 6 7 6 6 7 6 6 7 6 6 7 6 6 6 6 6 7 6 6 6 6 6 6 6 6 6 6 6 6 6 6 6 6 6 6 6 6 6 6 6 6 5 6 6 6 5 6 6 5 6 6 5 5 6 5 6 5 5 5 5 4 4 4 4 3 4 3 4 3 3 4 3 4 3 4 3 3 4 3 4 3 3 4 3 4 3 4 3 4 4 3 4 4 4 4 5 6 6 7 7 7 6 7 7 7 0 7 7 7 7 7 7 0 7 7 7 7 7 7 7 6 7 7 6 …
1007_1 47 15 0	000000E+00 40520 6 6 6 7 7 7 7 7 0 7 0 7 0 7 0 7 0 0 0 7 0 0 7 0 0 7 0 0 7 0 7 0 7 0 7 0 7 7 0 7 0 7 7 7 7 0 7 7 7 7 7 7 6 7 7 7 7 6 7 6 7 7 6 7 6 7 7 6 7 6 7 6 7 6 7 6 7 6 7 6 6 7 6 7 6 7 6 6 7 6 6 7 6 6 6 7 6 6 6 6 7 6 6 6 6 6 6 6 6 6 6 6 6 6 6 6 6 6 6 6 5 6 6 6 6 5 6 6 6 5 6 6 5 6 5 6 5 6 5 6 5 6 5 5 6 5 6 5 5 6 5 5 6 5 5 6 5 5 6 5 5 5 5 4 4 4 4 3 4 3 4 3 3 4 3 3 3 3 3 4 3 3 3 3 3 3 3 3 3 3 3 …
1008_1 24 7 0	000000E+00 20273 6 7 0 7 7 0 7 0 7 7 0 7 7 0 7 0 7 7 0 7 7 0 7 7 7 0 7 7 7 7 7 7 7 7 7 7 7 7 7 7 6 7 7 6 7 7 6 7 6 7 6 7 6 7 6 7 6 6 7 6 6 7 6 6 7 6 6 7 6 6 7 6 6 6 7 6 6 6 6 7 6 6 6 6 5 6 5 4 4 3 3 2 3 3 3 3 3 3 4 3 3 3 4 3 3 4 3 3 4 3 5 7 6 7 6 7 7 7 6 7 7 7 6 7 7 7 6 7 7 6 7 7 6 7 6 7 6 7 6 6 6 6 7 6 6 6 6 6 6 6 5 6 6 6 6 5 6 5 5 5 4 4 3 3 3 3 3 3 2 3 3 3 2 3 3 3 3 4 3 3 4 6 6 6 7 6 6 7 6 7 6 …
1009_1 40 12 0	000000E+00 36323 6 7 7 7 7 0 7 7 0 7 7 0 7 7 0 7 7 7 0 7 7 0 7 7 7 0 7 7 7 7 7 0 7 7 7 7 7 7 7 7 6 7 7 6 7 7 6 7 6 6 7 7 6 6 7 6 7 6 7 6 6 7 6 7 6 6 7 6 7 6 6 7 6 6 7 6 6 7 6 7 6 6 6 7 6 6 7 6 6 7 6 6 7 6 6 6 7 6 6 6 7 6 6 6 6 6 6 5 4 3 4 3 3 3 3 2 4 3 6 6 6 6 6 7 6 6 7 6 6 7 6 6 7 6 6 5 4 3 4 3 4 3 3 4 3 3 4 3 3 4 3 3 4 3 4 3 4 3 4 6 6 7 7 6 7 7 7 6 7 7 7 6 7 7 7 6 7 7 6 7 6 7 6 6 6 6 6 6 6 6 5 …
1010_1 39 13 0	000000E+00 26982 6 7 0 0 7 0 7 0 7 0 7 0 7 0 7 7 0 7 7 0 7 7 7 0 7 7 7 7 7 7 7 7 7 7 7 7 7 7 6 7 7 6 7 7 6 7 6 7 6 6 7 6 7 6 6 7 6 6 6 7 6 6 6 6 7 6 6 6 6 7 6 6 6 6 6 6 6 6 7 6 6 6 6 6 5 6 6 5 6 5 4 4 4 3 3 3 3 3 3 3 3 3 4 3 3 3 4 3 4 4 6 7 6 7 7 6 7 7 7 6 7 7 7 7 6 7 7 7 7 6 7 7 6 6 7 6 6 6 6 6 6 6 6 6 6 6 6 6 5 6 6 5 6 5 5 5 4 4 4 3 4 4 3 4 3 3 4 3 4 3 4 3 4 3 4 6 6 7 6 7 7 6 7 7 6 7 7 6 7 7 6 …
1011_1 47 31 0	000000E+00 25499 6 6 7 7 7 7 7 7 0 7 7 7 7 7 7 6 7 7 7 7 7 7 7 7 7 7 7 7 7 7 7 7 7 6 7 7 7 7 7 6 7 7 7 6 7 7 6 7 6 7 6 7 6 7 6 6 7 6 6 7 6 6 6 7 6 6 6 7 6 6 6 7 6 6 6 6 7 6 6 6 6 6 6 6 6 6 6 6 6 6 6 6 6 6 5 6 6 5 6 6 5 6 5 6 6 5 6 6 5 6 5 6 5 4 4 3 4 3 3 3 3 2 3 3 3 4 3 3 3 4 3 4 3 4 3 4 3 4 4 4 4 4 6 7 7 7 7 7 7 7 7 7 7 6 7 7 6 7 6 6 7 6 6 6 7 6 6 6 6 6 5 6 6 6 6 5 6 6 5 6 6 6 5 6 6 5 6 5 6 5 6 …
1012_1 38 28 0	000000E+00 34643 5 6 6 7 7 7 0 7 7 0 0 7 0 7 0 7 0 7 0 0 7 7 0 7 0 7 7 0 7 7 0 7 7 0 7 7 7 7 0 7 7 7 7 7 0 7 7 7 7 7 7 7 7 7 7 7 7 7 6 7 7 7 7 6 7 7 6 7 6 7 7 6 6 7 6 7 6 6 7 6 7 6 7 6 6 7 6 6 7 6 6 7 6 6 7 6 6 6 7 6 6 6 7 6 6 6 6 6 6 7 6 6 6 6 6 6 6 5 6 6 6 6 5 6 6 5 6 6 6 6 5 6 6 6 6 6 6 5 4 3 4 3 4 3 4 3 4 3 3 4 3 4 3 4 3 3 4 3 4 3 4 3 4 3 4 4 3 4 4 5 6 6 7 6 7 0 7 7 7 7 0 7 7 0 7 7 7 0 7 7 7 …
1013_1 48 21 0	000000E+00 34843 5 4 5 5 6 6 6 6 7 7 7 7 0 7 7 7 0 7 7 7 7 7 7 7 7 6 7 7 7 7 7 6 7 7 7 7 6 7 7 7 6 7 7 6 7 7 6 7 7 6 7 6 7 7 6 7 6 7 6 7 6 6 7 6 6 7 6 6 6 7 6 6 6 7 6 6 6 6 7 6 6 6 6 6 6 7 6 6 6 6 6 6 6 6 6 5 6 6 6 6 5 6 6 6 5 6 5 6 6 5 6 6 5 6 6 5 6 6 5 6 5 6 6 5 6 6 5 6 5 6 5 5 4 5 4 3 4 4 3 3 2 2 3 2 3 2 3 3 4 4 6 5 6 6 6 6 6 6 6 6 6 7 6 6 6 6 6 6 7 6 6 6 6 6 6 6 6 6 6 6 6 6 6 6 5 6 6 6 6 5 6 …
1014_1 53 15 0	000000E+00 49110 5 5 7 7 7 0 7 7 7 0 7 0 7 7 7 0 7 0 7 7 0 7 7 0 7 0 7 7 7 0 7 7 7 7 0 7 7 7 7 7 7 7 6 7 7 7 7 7 7 6 7 7 7 6 7 6 7 7 6 7 6 7 6 7 6 7 6 7 6 6 7 6 7 6 6 7 6 6 6 7 6 6 7 6 6 6 6 7 6 6 6 6 6 6 6 6 6 6 6 6 6 6 6 6 6 6 6 6 6 6 6 6 6 6 6 6 6 6 6 6 6 6 6 6 6 6 6 6 6 6 6 5 6 6 6 6 6 6 6 6 5 6 6 6 5 6 5 6 6 5 6 5 6 5 5 4 4 4 4 4 3 4 4 3 4 3 4 3 4 3 4 5 6 6 6 6 7 6 7 7 6 7 7 6 7 6 7 6 6 6 6 …
1015_1 77 15 0	000000E+00 44247 5 4 6 7 7 0 7 7 0 7 0 7 0 7 0 7 7 0 0 7 0 7 0 7 0 7 0 7 0 7 0 7 7 0 7 0 7 7 0 7 7 0 7 7 7 0 7 7 7 0 7 7 7 7 7 7 7 7 7 7 7 7 7 7 7 7 6 7 7 7 7 7 6 7 7 6 7 7 7 6 7 6 7 7 6 7 6 7 6 7 6 7 6 7 6 6 7 6 6 6 7 6 6 6 6 6 7 6 6 6 6 6 6 6 6 6 6 6 6 6 6 6 6 6 6 6 6 6 5 6 6 6 6 6 5 6 6 5 6 5 6 5 6 5 5 5 5 5 5 5 5 4 4 4 4 4 4 3 4 3 4 3 4 3 4 3 3 4 3 3 4 3 3 4 3 3 4 3 3 4 3 3 4 3 4 3 4 3 5 6 7 …
1016_1 54 15 0	000000E+00 42814 5 4 4 4 4 5 4 6 7 0 0 7 0 0 0 0 0 0 0 0 7 0 0 0 7 0 0 0 7 0 7 0 0 7 0 7 0 7 0 7 0 7 7 0 7 7 0 7 7 7 0 7 7 7 7 7 7 7 7 7 6 7 7 7 7 7 7 7 7 7 6 7 7 7 6 7 7 6 7 7 6 7 7 6 7 6 7 6 7 6 6 7 6 6 7 6 6 6 7 6 6 6 6 6 7 6 6 6 6 6 6 6 6 6 5 6 6 6 6 6 6 5 6 6 6 6 6 5 5 3 4 3 3 3 3 4 3 3 3 3 4 3 3 4 3 3 4 3 4 4 3 4 4 5 7 7 6 7 7 6 7 7 7 6 7 7 6 7 7 7 6 7 7 6 7 7 6 7 6 7 6 7 6 7 6 6 6 6 6 5 5 …
1017_1 98 14 0	000000E+00 47323 6 7 0 7 0 7 0 7 0 7 0 7 0 7 0 7 0 7 0 0 7 7 0 7 0 0 7 7 0 7 0 7 0 7 0 7 7 0 7 0 7 0 7 7 0 7 7 0 7 7 0 7 7 0 7 7 7 0 7 7 7 7 0 7 7 7 7 7 7 7 7 7 7 7 6 7 7 7 7 6 7 7 6 7 6 7 6 7 6 6 7 6 7 6 6 7 6 7 6 6 6 7 6 6 7 6 6 7 6 6 6 7 6 6 6 6 7 6 6 6 6 7 6 6 6 6 6 6 6 6 6 6 6 6 6 6 6 6 6 6 6 6 6 5 6 6 6 5 6 6 6 5 6 6 6 5 6 5 6 5 6 5 5 4 3 4 3 3 3 4 3 3 3 4 3 3 4 3 3 4 3 3 4 3 4 3 4 3 4 3 3 …
1018_1 71 15 0	000000E+00 45982 5 5 6 0 7 7 0 7 0 7 0 7 0 0 7 0 7 0 7 0 7 0 7 0 7 0 7 0 7 0 7 7 0 7 0 7 7 0 7 0 7 7 0 7 0 7 7 7 0 7 7 0 7 7 7 7 7 7 0 7 7 7 7 7 7 6 7 7 7 7 7 6 7 7 6 7 7 6 7 6 7 6 7 6 7 6 7 6 6 7 6 6 7 6 6 7 6 6 6 7 6 6 6 7 6 6 6 6 7 6 6 6 6 6 6 7 6 6 6 6 6 6 6 6 6 6 6 6 6 6 6 6 6 6 6 5 6 6 6 6 6 5 6 6 6 5 6 6 6 5 6 6 5 6 5 6 5 6 5 5 4 4 4 3 3 3 3 4 3 3 3 3 4 3 3 4 3 3 3 4 3 3 4 3 3 4 3 4 3 3 4 …
1019_1 94 15 0	000000E+00 55113 5 4 4 5 6 6 6 0 7 7 0 7 0 7 0 7 0 0 7 0 0 7 0 7 0 0 7 0 7 0 7 0 0 7 0 7 0 7 0 7 7 0 7 0 7 0 7 7 0 7 0 7 7 7 0 7 7 7 0 7 7 7 7 7 7 7 7 7 6 7 7 7 7 6 7 7 6 7 6 7 6 7 6 7 6 7 6 7 6 6 7 6 6 7 6 6 7 6 6 6 7 6 6 6 7 6 6 6 6 6 6 6 6 6 6 6 6 6 6 6 5 6 6 6 5 6 6 5 6 5 6 5 5 5 5 5 5 4 5 4 4 4 4 4 4 3 4 3 4 4 3 4 3 4 3 4 4 3 4 3 4 3 4 4 3 4 3 4 4 3 4 4 3 4 4 4 4 4 6 7 6 7 7 6 7 7 7 7 7 0 7 …
1020_1 46 12 0	000000E+00 36161 5 7 0 7 0 0 0 7 0 0 7 0 7 0 0 0 7 0 7 0 0 7 0 7 0 0 7 0 7 0 7 0 7 0 7 0 7 0 7 0 7 7 0 7 0 7 7 0 7 7 7 0 7 7 7 7 7 7 7 6 7 7 6 7 7 6 7 7 7 6 7 7 7 6 7 7 6 7 6 7 7 6 7 6 7 6 7 6 6 7 6 6 7 6 6 6 7 6 6 6 6 6 6 6 6 6 6 6 6 6 6 6 6 5 6 6 6 5 6 6 6 5 6 6 5 6 5 6 6 6 5 6 5 6 5 6 6 5 6 5 6 5 6 6 5 4 3 3 3 3 3 3 3 3 3 3 3 3 4 3 3 3 3 4 3 3 4 3 3 4 4 3 3 4 3 4 4 3 4 3 4 3 4 4 4 7 6 7 7 7 7 …
1021_1 58 16 0	000000E+00 37375 5 0 7 0 7 0 7 0 0 7 0 0 7 0 7 0 7 0 7 0 0 7 7 0 7 0 7 0 7 0 7 7 0 7 0 7 7 0 7 0 7 7 7 0 7 7 0 7 7 7 7 7 0 7 7 7 7 7 7 7 7 7 7 7 7 7 6 7 7 7 7 6 7 7 7 6 7 6 7 7 6 7 6 7 7 6 7 6 6 7 6 7 6 7 6 6 7 6 6 6 7 6 6 6 6 6 6 7 6 6 6 6 6 6 6 6 5 6 6 6 6 5 6 6 6 5 6 6 5 6 5 6 5 5 4 4 4 3 4 3 4 4 3 4 4 3 4 3 4 4 3 4 4 3 4 3 4 3 4 4 3 4 3 4 4 3 4 3 4 4 3 4 3 4 4 3 4 3 4 4 3 4 4 3 4 3 4 4 3 4 4 …
1022_1 57 15 0	000000E+00 41047 5 5 7 0 0 0 7 0 0 0 7 0 7 0 0 0 7 0 7 0 0 7 0 0 7 0 7 0 7 0 7 0 0 7 0 7 0 7 0 7 7 0 7 7 0 7 7 0 7 7 7 0 7 7 7 7 7 7 7 7 6 7 7 7 7 6 7 7 6 7 7 7 6 7 7 6 7 6 7 7 6 7 6 7 6 7 6 7 6 6 7 6 7 6 6 6 7 6 6 6 6 7 6 6 6 6 6 6 6 6 6 6 6 6 6 6 5 6 6 6 6 6 6 5 6 6 6 6 5 6 6 5 6 6 6 5 6 5 6 5 6 5 6 6 5 6 5 5 6 5 6 5 5 4 4 4 3 3 3 4 3 3 3 4 3 3 4 3 3 4 3 4 3 4 3 3 4 3 4 3 4 3 4 3 4 3 4 4 3 4 3 …
1023_1 62 15 0	000000E+00 44757 5 0 7 0 7 0 7 0 0 7 0 7 0 0 7 0 7 0 7 0 7 0 7 0 7 0 7 0 7 7 0 7 0 7 7 0 7 7 0 7 0 7 7 7 0 7 7 7 0 7 7 7 7 7 0 7 7 7 7 7 7 7 7 7 6 7 7 7 7 7 6 7 7 6 7 7 7 6 7 6 7 7 6 7 6 7 6 7 6 7 6 7 6 7 6 6 7 6 6 6 7 6 6 7 6 6 6 6 6 6 7 6 6 6 6 6 6 6 6 6 6 6 6 6 6 5 6 6 6 6 6 6 5 6 6 6 5 6 6 6 5 6 6 5 6 6 5 5 5 5 4 3 4 3 3 4 3 3 4 3 3 4 3 4 3 3 4 3 4 3 3 4 3 4 3 3 4 3 4 3 4 3 4 3 4 3 4 4 3 4 3 …
1024_1 31 8 0	000000E+00 43321 5 4 4 4 4 5 6 0 7 0 7 0 7 0 0 7 0 0 7 0 0 7 0 0 7 0 0 7 0 7 0 0 7 0 7 0 0 7 0 7 0 7 0 7 0 7 7 0 7 0 7 7 0 7 7 0 7 7 7 7 7 0 7 7 7 7 7 7 7 7 7 6 7 7 7 7 6 7 7 7 6 7 7 6 7 7 6 7 6 7 7 6 7 6 7 6 7 7 6 7 6 7 6 6 7 6 7 6 6 6 7 6 6 6 6 6 6 6 6 6 6 6 6 6 6 6 6 6 6 6 5 6 6 6 6 5 6 6 6 6 5 4 4 3 4 3 3 4 3 3 4 4 6 7 6 7 7 6 7 7 6 7 6 7 7 6 6 6 6 5 6 6 5 6 6 5 6 5 6 6 5 5 3 4 3 4 3 4 3 4 4 …
1025_1 65 9 0	000000E+00 37388 6 6 7 7 7 7 0 7 7 7 0 7 7 7 0 7 7 0 7 7 0 7 7 0 7 7 0 7 7 0 7 0 7 7 0 7 7 0 7 7 7 7 7 0 7 6 7 7 7 7 7 7 6 7 7 6 7 6 7 7 6 7 6 7 6 7 6 7 6 7 6 7 6 7 6 6 7 6 7 6 6 7 6 6 7 6 6 7 6 6 6 7 6 6 6 7 6 6 6 6 6 7 6 6 6 6 6 6 6 6 6 6 6 6 6 6 6 6 6 6 6 6 6 6 6 5 6 6 6 6 6 6 5 6 6 6 6 6 5 6 6 6 5 6 6 6 5 3 3 3 2 3 2 3 2 3 3 2 3 3 2 3 3 3 3 3 2 3 3 3 3 3 3 4 3 3 3 3 3 4 3 3 4 4 4 7 6 6 7 6 7 …
1026_1 63 7 0	000000E+00 38965 5 7 7 0 7 0 7 0 7 0 7 7 0 7 0 7 0 7 0 7 7 0 7 7 0 7 7 0 7 7 0 7 7 7 7 0 7 7 7 7 0 7 7 7 7 7 7 7 7 7 7 7 7 7 7 6 7 7 7 7 6 7 7 6 7 7 6 7 7 6 7 6 7 6 7 6 6 7 6 7 6 6 7 6 6 6 7 6 6 6 7 6 6 6 6 6 7 6 6 6 6 6 6 6 6 6 6 7 6 6 6 6 6 6 5 6 6 6 6 6 6 6 6 6 5 6 6 6 6 6 5 6 6 6 5 6 6 6 5 6 6 5 6 6 5 5 3 3 3 3 4 3 3 3 3 3 3 3 3 3 3 3 3 4 3 3 4 3 3 4 3 4 3 4 4 3 4 4 6 7 6 7 7 7 7 6 7 7 7 7 7 …
1027_1 65 20 0	000000E+00 45431 6 7 7 0 7 0 7 0 7 7 0 7 0 7 0 7 7 0 7 0 7 7 0 7 7 7 0 7 7 0 7 7 7 7 0 7 7 7 7 7 0 7 7 7 7 7 7 7 7 7 7 7 7 7 7 7 7 6 7 7 7 7 6 7 7 7 6 7 7 6 7 6 7 6 7 6 7 6 7 6 7 6 6 7 6 6 6 7 6 6 6 6 6 6 7 6 6 6 6 6 6 6 6 6 6 6 6 6 6 6 6 5 6 6 6 6 6 6 6 5 6 6 6 6 5 6 6 6 5 6 6 6 5 6 6 5 6 6 5 6 6 5 6 5 4 3 3 3 3 3 3 3 3 3 3 3 2 3 3 3 3 3 4 3 3 3 3 3 3 4 3 3 3 4 3 3 4 3 4 3 3 4 3 4 4 3 4 6 7 6 7 …
1028_1 66 15 0	000000E+00 41042 5 6 7 0 7 0 7 7 0 7 0 7 0 7 0 7 7 0 7 7 0 7 7 0 7 7 7 0 7 7 7 7 0 7 7 7 7 7 7 7 7 7 7 7 7 7 7 7 7 7 6 7 7 7 7 6 7 7 6 7 7 6 7 7 6 7 6 7 6 7 6 7 6 7 6 7 6 6 7 6 6 7 6 6 7 6 6 6 7 6 6 6 6 6 7 6 6 6 6 6 6 6 6 6 6 6 6 6 6 6 6 6 6 6 6 6 6 6 5 6 6 6 6 6 5 6 6 6 6 5 6 6 6 5 6 6 6 5 6 6 5 6 6 5 4 4 3 3 4 3 3 3 4 3 3 3 3 3 3 4 3 3 3 3 3 3 3 4 3 3 3 3 3 4 3 3 4 3 4 6 7 6 6 7 6 7 7 6 7 6 7 …
1029_1 67 16 0	000000E+00 41463 5 4 7 0 7 0 7 0 0 7 0 0 7 0 7 0 7 0 7 0 7 7 0 7 7 0 7 7 0 7 7 7 7 0 7 7 7 7 7 7 7 7 7 0 7 6 7 7 7 7 7 7 7 7 7 7 6 7 7 7 6 7 7 7 6 7 7 6 7 6 7 6 7 6 7 6 6 7 6 7 6 7 6 6 7 6 6 7 6 6 6 6 7 6 6 6 6 6 6 7 6 6 6 6 6 6 6 6 6 6 5 6 6 6 6 6 6 6 6 5 6 6 6 6 5 6 6 6 5 6 6 6 5 6 6 5 6 6 5 5 3 3 4 3 3 4 3 3 4 3 3 3 4 3 3 4 3 3 3 4 3 3 3 4 3 3 4 3 3 3 4 3 3 4 3 3 4 3 6 7 6 7 7 6 7 7 7 6 7 7 7 …
1030_1 59 18 0	000000E+00 38818 7 7 0 7 0 7 0 7 0 7 0 7 0 7 0 7 0 7 0 7 0 7 0 7 0 7 0 7 0 7 0 7 0 7 7 0 7 7 0 7 7 0 7 7 7 7 7 7 7 7 7 7 7 7 7 6 7 7 6 7 7 6 7 7 6 7 7 6 7 6 7 6 7 6 7 6 7 6 7 6 7 6 7 6 6 7 6 6 6 7 6 6 6 7 6 6 6 6 6 6 7 6 6 6 6 6 6 6 6 6 6 6 6 6 6 6 6 5 6 6 6 5 6 6 5 6 6 5 6 6 5 6 5 4 3 3 3 3 3 3 3 3 3 3 3 3 3 4 3 3 3 3 4 3 3 4 3 3 4 3 3 4 3 4 3 4 6 7 6 7 7 7 7 7 6 7 7 7 7 7 7 7 6 7 7 7 7 6 7 7 7 …
1031_1 60 14 0	000000E+00 42671 5 4 6 7 7 7 0 7 0 7 0 7 0 7 0 7 0 7 0 7 0 7 0 7 7 0 7 7 0 7 7 0 7 7 7 0 7 7 7 7 0 7 7 7 7 7 7 7 7 7 7 7 6 7 7 7 7 6 7 7 6 7 7 6 7 6 7 6 7 6 6 7 6 6 7 6 6 6 7 6 6 6 7 6 6 6 7 6 6 6 7 6 6 6 6 7 6 6 6 6 6 7 6 6 6 6 6 6 6 6 6 6 6 6 6 6 6 5 6 6 6 6 5 6 6 6 6 5 6 6 6 5 6 5 3 4 3 3 4 3 3 3 4 3 3 3 3 4 3 3 3 3 4 3 3 3 3 4 3 3 3 4 3 4 6 6 7 6 7 7 6 7 7 6 7 7 6 7 7 6 7 7 6 7 7 6 7 7 6 7 7 …
1032_1 48 7 0	000000E+00 38324 5 4 4 4 4 4 5 5 7 7 0 7 0 7 0 0 7 0 0 7 0 7 0 0 7 0 7 0 0 7 0 7 0 7 0 7 0 7 0 7 0 7 0 7 7 0 7 7 7 7 0 7 7 7 7 7 7 7 7 7 7 7 7 7 7 7 6 7 7 7 6 7 7 6 7 7 6 7 7 6 7 6 7 6 7 6 7 6 6 7 6 7 6 6 7 6 6 6 7 6 6 6 6 6 7 6 6 6 6 6 6 6 6 6 7 6 6 6 6 6 6 6 6 5 6 6 6 6 6 6 5 6 6 6 5 6 6 5 6 5 6 5 3 3 3 3 3 3 3 3 3 3 4 3 3 3 3 3 4 3 3 3 4 3 3 4 3 3 4 3 3 4 3 4 6 7 6 7 7 6 7 7 6 7 7 7 6 7 7 7 6 …
1033_1 62 12 0	000000E+00 43042 6 7 0 7 7 0 7 7 0 7 0 7 7 0 7 7 0 7 7 0 7 7 0 7 0 7 7 7 0 7 7 0 7 7 0 7 7 7 7 0 7 7 7 7 0 7 7 7 7 7 7 7 7 7 7 6 7 7 6 7 7 6 7 6 7 6 7 6 6 7 6 7 6 7 6 6 7 6 6 7 6 6 7 6 6 6 7 6 6 6 7 6 6 6 6 7 6 6 6 6 6 6 6 6 6 7 6 6 6 6 6 6 5 6 6 6 6 6 6 6 5 6 6 6 6 5 6 6 5 6 6 5 6 6 5 6 6 5 6 5 6 6 5 6 5 3 3 3 4 3 3 3 3 3 3 3 3 4 3 3 3 3 4 3 3 3 4 3 3 3 4 3 4 3 6 7 6 7 6 7 7 6 7 7 6 7 7 7 6 7 7 …
1034_1 66 19 0	000000E+00 38358 5 4 4 5 5 6 7 0 0 0 0 7 0 0 0 0 7 0 0 0 7 0 0 7 0 0 0 7 0 0 7 0 7 0 7 0 7 0 7 0 7 0 7 7 0 7 7 0 7 7 0 7 7 7 0 7 7 7 7 7 7 7 7 7 7 6 7 7 6 7 7 6 7 6 7 6 7 6 6 7 6 7 6 6 6 7 6 6 6 7 6 6 6 6 6 6 6 6 7 6 6 6 6 5 6 6 6 6 6 6 6 6 5 6 6 6 6 6 5 6 6 6 5 6 6 5 6 5 3 4 3 4 3 4 3 4 3 3 4 3 4 3 4 3 4 3 4 3 4 3 4 3 4 3 4 4 3 4 4 3 4 4 3 4 4 4 7 6 7 7 7 7 7 7 7 7 7 7 7 0 7 7 7 7 7 7 7 7 7 7 7 …
1035_1 69 11 0	000000E+00 37985 5 4 7 7 0 7 0 0 7 0 7 0 7 0 7 0 0 7 0 7 0 7 0 7 7 0 7 0 7 0 7 0 7 7 0 7 0 7 7 0 7 0 7 7 0 7 7 7 0 7 7 0 7 7 7 7 7 0 7 7 7 7 7 7 7 7 6 7 7 6 7 7 6 7 6 7 6 7 6 6 7 6 7 6 7 6 6 7 6 6 7 6 6 6 7 6 6 6 7 6 6 6 7 6 6 6 6 6 6 7 6 6 6 6 6 6 6 6 6 6 6 6 6 6 6 6 6 6 5 6 6 6 6 6 5 6 6 6 6 5 6 6 6 5 6 6 5 6 6 5 6 6 5 4 3 4 3 3 2 3 3 3 3 3 3 3 3 3 3 4 3 3 3 3 3 3 4 3 3 3 4 3 3 4 3 3 4 3 4 3 4 …
1036_1 80 15 0	000000E+00 40090 5 4 7 7 7 0 0 7 0 7 0 7 0 7 0 7 0 7 0 7 0 7 0 7 0 7 7 0 7 0 7 7 0 7 7 0 7 7 7 0 7 7 7 0 7 7 7 7 7 0 7 7 7 6 7 7 7 7 7 6 7 7 6 7 7 6 7 7 6 7 7 6 7 6 7 6 7 6 7 6 7 6 7 6 7 6 6 7 6 6 7 6 6 7 6 6 6 6 7 6 6 6 6 6 7 6 6 6 6 6 6 6 6 6 5 6 6 6 6 6 5 6 6 6 5 6 5 6 6 5 6 6 5 4 3 3 3 3 4 3 3 3 3 3 3 3 4 3 3 3 3 4 3 3 3 4 3 3 4 3 4 3 4 4 3 4 4 6 7 6 7 7 7 7 7 6 7 7 7 7 7 7 6 7 7 7 7 7 6 7 7 …
1037_1 85 17 0	000000E+00 45917 5 4 6 6 7 0 7 0 7 0 7 0 0 7 0 7 0 7 0 0 7 0 7 0 7 0 7 7 0 7 0 7 0 7 7 0 7 7 0 7 0 7 7 7 0 7 7 0 7 7 7 7 0 7 7 7 7 7 7 7 0 7 7 6 7 7 7 7 7 6 7 7 6 7 7 6 7 6 7 6 7 6 7 6 6 7 6 7 6 7 6 6 7 6 7 6 6 6 7 6 6 7 6 6 6 6 7 6 6 6 6 6 6 6 7 6 6 6 6 6 6 6 6 6 6 5 6 6 6 6 6 6 6 6 5 6 6 6 6 5 6 6 6 6 5 6 6 5 6 5 4 3 3 3 3 2 3 3 3 3 2 3 3 3 3 3 3 2 4 4 7 6 6 6 7 6 6 7 6 6 7 6 6 7 6 6 7 6 7 6 6 …
1038_1 68 25 0	000000E+00 39685 5 7 0 7 0 7 0 0 7 0 7 0 7 0 0 7 7 0 7 0 7 0 7 0 7 7 0 7 0 7 7 0 7 0 7 7 0 7 7 0 7 7 7 0 7 7 7 0 7 7 7 7 7 7 7 7 7 6 7 7 7 6 7 6 7 7 6 7 6 7 6 7 6 7 6 7 6 7 6 7 6 6 7 6 6 7 6 6 6 7 6 6 6 7 6 6 6 6 6 7 6 6 6 6 6 6 6 6 6 6 6 6 6 6 6 6 5 6 6 6 6 6 5 6 6 6 5 6 6 5 5 4 3 4 3 3 3 4 3 3 3 4 3 3 3 4 3 4 3 6 7 6 7 7 6 7 7 6 7 7 7 6 7 7 6 7 7 7 6 7 6 7 6 6 5 6 5 6 6 5 6 6 5 6 5 6 5 6 6 5 6 …
1039_1 75 12 0	000000E+00 44973 5 6 7 7 7 7 7 7 0 7 7 7 0 7 7 0 7 7 0 7 7 7 0 7 7 7 0 7 7 7 0 7 7 7 7 7 0 7 7 7 7 7 7 7 7 7 7 7 7 7 7 7 7 7 6 7 7 7 7 6 7 7 7 6 7 7 6 7 6 7 6 7 7 6 6 7 6 7 6 6 7 6 6 7 6 6 6 7 6 6 6 6 6 6 6 6 7 6 6 6 6 6 6 6 6 7 6 6 6 6 6 6 6 6 7 6 6 6 6 6 6 6 6 7 6 6 6 6 6 6 6 6 6 6 6 6 6 6 6 6 6 6 6 6 6 6 6 6 6 6 6 6 5 6 6 6 5 6 5 6 5 5 6 5 5 4 5 5 4 3 3 3 3 2 3 2 3 3 2 3 2 3 2 3 3 2 3 3 2 3 4 …
1040_1 49 19 0	000000E+00 41878 5 4 6 7 0 7 7 0 7 0 7 7 0 7 0 7 7 0 7 7 7 0 7 7 7 0 7 7 7 7 0 7 7 7 7 7 7 7 0 7 7 7 7 7 7 7 7 7 7 7 7 7 7 7 6 7 7 7 7 7 7 6 7 7 7 7 6 7 7 7 6 7 7 6 7 7 6 7 6 7 7 6 7 6 7 6 7 6 7 6 6 7 6 7 6 6 7 6 6 6 7 6 6 6 7 6 6 6 6 6 6 6 6 7 6 6 6 6 6 6 6 6 6 6 6 6 6 6 6 6 6 6 6 6 6 6 6 6 6 6 6 6 6 6 6 6 5 6 6 6 6 5 6 6 6 5 6 6 5 6 5 6 5 6 5 6 5 3 3 3 3 3 3 3 2 3 3 3 3 3 2 3 3 3 3 3 2 3 3 3 3 …
1041_1 68 7 0	000000E+00 41591 5 7 0 0 7 0 7 0 7 0 0 7 0 7 0 7 0 7 0 7 0 7 0 7 0 7 0 7 0 7 7 0 7 0 7 7 0 7 7 0 7 7 0 7 7 7 7 7 7 7 7 7 7 7 7 7 7 7 7 7 7 7 6 7 7 7 7 6 7 7 7 6 7 7 6 7 7 6 7 6 7 6 7 6 7 6 6 7 6 7 6 6 7 6 6 6 6 7 6 6 6 6 6 6 6 6 6 6 6 6 5 6 6 6 6 6 5 6 6 6 5 6 6 6 5 6 6 5 6 6 5 6 6 5 6 6 5 6 6 5 6 5 6 6 5 4 3 3 4 3 3 4 3 3 3 4 3 3 3 3 4 3 3 3 3 4 3 3 3 4 3 3 3 4 3 3 4 3 4 7 6 7 6 7 7 6 7 7 6 7 7 …
1042_1 91 17 0	000000E+00 42765 5 4 4 4 5 6 0 7 7 0 0 7 0 0 7 0 7 0 7 0 7 0 7 0 7 0 7 0 7 0 7 7 0 7 0 7 7 0 7 7 0 7 7 7 0 7 7 7 7 7 7 7 7 7 0 7 7 6 7 7 7 7 7 7 6 7 7 6 7 7 6 7 7 6 7 6 7 6 7 6 7 6 6 7 6 7 6 6 7 6 6 6 7 6 6 6 7 6 6 6 6 6 6 6 7 6 6 6 6 6 6 6 6 6 6 6 6 5 6 6 6 6 6 6 6 5 6 6 6 6 5 6 6 6 5 6 6 5 6 6 6 5 6 6 5 6 5 6 5 4 3 4 3 3 3 3 3 4 3 3 3 3 3 3 3 3 3 3 3 3 4 3 3 3 3 3 3 3 3 3 4 3 3 4 6 7 6 7 6 7 7 …
1043_1 75 10 0	000000E+00 44137 5 4 4 5 7 6 0 7 7 0 7 0 7 0 7 0 7 0 7 0 7 0 7 0 7 0 7 0 7 7 0 7 0 7 0 7 7 0 7 7 0 7 0 7 7 0 7 7 7 0 7 7 7 0 7 7 7 7 7 7 7 7 7 7 7 7 7 6 7 7 6 7 6 7 7 6 7 6 7 6 7 6 7 6 7 6 7 6 6 7 6 6 7 6 7 6 6 6 7 6 6 6 7 6 6 6 6 7 6 6 6 6 6 6 6 7 6 6 6 6 6 6 6 6 6 6 6 6 6 5 6 6 6 6 6 6 6 5 6 6 6 6 5 6 6 6 6 5 6 6 5 6 6 5 6 6 5 5 3 3 3 3 3 3 3 3 3 3 3 3 3 3 3 3 3 3 4 3 3 3 4 3 3 4 3 3 4 3 4 3 4 …
1044_1 57 18 0	000000E+00 34870 5 7 6 7 0 7 7 7 0 7 7 7 0 7 7 0 7 7 0 7 7 0 7 7 0 7 0 7 7 0 7 0 7 7 0 7 7 7 7 7 7 7 6 7 7 6 7 7 6 7 7 6 7 6 7 7 6 7 6 7 6 7 6 7 6 7 6 6 7 6 7 6 6 7 6 6 7 6 6 6 7 6 6 6 6 6 6 7 6 6 6 6 5 6 6 6 6 6 5 6 6 5 6 6 6 5 6 6 5 6 6 5 6 6 5 6 6 5 6 5 5 4 4 3 4 3 4 3 4 3 4 3 4 3 4 3 3 4 3 4 3 4 4 3 6 6 7 6 7 7 6 7 7 7 7 6 7 7 7 7 7 6 7 7 7 7 6 7 6 7 6 6 5 6 5 6 6 5 6 6 5 6 5 6 6 5 6 5 6 6 5 …
1045_1 74 22 0	000000E+00 36698 5 4 4 4 4 5 4 6 6 6 7 0 0 7 0 0 7 0 0 7 0 7 0 0 7 0 7 0 7 0 7 0 7 0 7 0 7 7 0 7 0 7 7 0 7 7 0 7 7 0 7 7 7 7 0 7 7 7 7 7 7 7 7 7 7 6 7 7 7 6 7 7 7 6 7 7 6 7 6 7 7 6 7 6 7 6 7 6 7 6 7 6 7 6 6 7 6 6 7 6 6 7 6 6 6 7 6 6 6 6 6 6 6 7 6 6 6 5 6 6 6 6 6 6 5 6 6 5 6 5 6 6 5 6 5 6 6 5 6 5 5 3 3 3 3 3 3 4 3 3 3 3 3 3 3 4 3 3 3 4 3 3 3 4 3 3 4 3 3 4 3 4 3 4 3 4 6 7 6 7 7 6 7 7 7 6 7 7 7 7 6 …
1046_1 68 9 0	000000E+00 40185 5 4 5 5 6 7 0 0 7 0 0 0 7 0 0 7 0 0 7 0 0 0 7 0 7 0 0 7 0 0 7 0 7 0 0 7 0 7 0 0 7 0 7 0 7 0 7 7 0 7 0 7 7 0 7 7 7 7 7 7 7 7 7 6 7 7 7 7 6 7 7 7 7 6 7 7 7 6 7 7 6 7 7 6 7 6 7 6 7 6 7 6 6 7 6 6 7 6 6 7 6 6 6 6 6 7 6 6 6 6 6 6 6 6 6 6 6 6 6 6 6 6 6 6 6 5 6 6 6 6 6 5 6 6 6 5 6 6 6 5 6 6 6 5 6 6 5 5 4 3 3 3 3 4 3 3 3 3 3 4 3 3 3 4 3 3 3 4 3 3 4 3 3 4 3 3 4 3 4 3 4 3 4 3 4 3 4 4 4 7 6 …
1047_1 50 15 0	000000E+00 33713 5 4 5 6 7 0 7 0 0 0 7 0 0 7 0 0 7 0 7 0 0 7 0 7 0 7 0 7 0 7 0 7 0 7 0 7 0 7 7 0 7 7 0 7 7 0 7 7 7 7 7 7 7 6 7 7 7 7 6 7 7 7 6 7 7 6 7 7 6 7 6 7 6 6 7 6 6 7 6 6 7 6 6 6 6 6 6 6 7 6 6 6 6 5 6 6 6 6 6 6 6 6 5 6 6 6 6 5 6 6 5 6 6 6 5 6 6 5 5 4 3 4 3 3 4 3 3 4 3 4 3 3 4 3 4 3 4 3 4 3 4 3 4 4 4 7 7 6 7 7 7 7 7 7 7 6 7 7 7 7 7 7 7 6 7 7 7 6 7 7 6 7 5 6 6 5 6 6 5 6 5 6 6 5 6 6 5 6 5 6 6 …
1048_1 67 11 0	000000E+00 39914 5 4 6 7 0 7 0 7 0 0 7 0 0 7 0 7 0 0 7 0 7 0 7 0 7 0 7 0 7 0 7 0 7 0 7 7 0 7 0 7 7 0 7 7 7 0 7 7 7 7 0 7 7 7 7 7 7 7 7 7 7 7 6 7 7 7 7 6 7 7 6 7 7 6 7 7 6 7 6 7 6 7 6 7 6 6 7 6 7 6 6 7 6 6 7 6 6 6 7 6 6 6 7 6 6 6 6 6 6 6 6 6 7 6 6 6 5 6 6 6 6 6 6 6 6 6 5 6 6 6 5 6 6 5 6 6 5 6 6 5 6 5 6 5 6 6 5 4 3 3 4 3 3 3 3 4 3 3 3 3 4 3 3 4 3 3 3 4 3 4 3 3 4 4 4 6 7 6 7 7 6 7 7 6 7 7 6 7 7 7 6 …
1049_1 67 20 0	000000E+00 34581 5 4 4 4 4 5 7 0 7 0 7 0 7 0 0 7 0 0 7 0 7 0 7 0 0 7 0 7 0 7 0 7 7 0 7 0 7 0 7 7 0 7 7 0 7 7 0 7 7 7 0 7 7 7 7 7 7 7 7 7 7 6 7 7 6 7 6 7 7 6 7 6 7 6 7 6 7 6 7 6 6 7 6 6 7 6 6 7 6 6 7 6 6 6 6 7 6 6 6 6 6 6 6 6 6 6 6 6 6 6 6 6 6 6 6 6 6 6 5 6 6 6 5 6 6 5 6 6 5 6 6 5 6 5 6 5 5 3 3 3 3 3 3 2 3 3 3 3 3 4 3 3 3 3 3 4 3 3 3 4 3 4 3 4 3 6 6 6 7 6 7 7 6 7 7 6 7 7 6 7 7 6 7 6 7 7 6 7 6 7 6 …
1050_1 54 15 0	000000E+00 40691 5 7 0 7 0 7 0 7 0 0 7 0 7 0 0 7 0 7 0 7 0 7 0 7 0 7 0 7 7 0 7 7 0 7 7 0 7 7 7 0 7 7 7 7 7 7 7 7 7 7 7 7 7 7 7 7 6 7 7 7 7 6 7 7 6 7 7 7 6 7 6 7 7 6 7 6 7 6 7 6 7 6 6 7 6 6 7 6 6 6 7 6 6 6 6 7 6 6 6 6 6 6 6 6 6 6 6 6 6 6 6 6 6 6 5 6 6 6 6 5 6 6 5 6 6 6 5 6 6 5 6 6 5 6 5 5 4 5 4 4 4 3 4 3 3 4 3 3 3 4 3 3 4 3 3 3 4 3 3 4 3 3 4 3 3 4 3 4 3 3 4 4 6 7 7 7 7 7 6 7 7 7 7 7 7 7 7 7 7 7 7 …
1051_1 54 15 0	000000E+00 42258 5 4 5 7 0 7 0 7 0 7 0 7 0 7 0 7 0 7 0 7 0 7 0 7 7 0 7 0 7 7 0 7 0 7 7 7 0 7 7 0 7 7 7 7 0 7 7 7 7 7 7 7 7 7 7 7 7 7 7 7 7 7 6 7 7 7 6 7 7 6 7 7 6 7 6 7 6 7 6 7 6 7 6 6 7 6 6 7 6 6 6 7 6 6 6 6 7 6 6 6 6 6 6 7 6 6 6 6 6 6 6 6 6 6 6 6 6 6 6 6 6 6 6 6 6 6 6 5 6 6 6 6 5 6 6 6 5 6 6 5 6 5 6 5 5 4 4 4 3 4 3 4 3 4 3 4 3 3 4 3 4 3 4 3 4 3 3 4 3 4 3 4 4 3 4 3 4 4 4 4 4 4 6 7 6 7 7 7 0 7 7 …
1052_1 66 15 0	000000E+00 40681 5 6 0 7 0 7 0 7 0 7 0 7 0 7 0 7 0 7 7 0 7 0 7 0 7 0 7 7 0 7 7 0 7 7 0 7 7 0 7 7 7 0 7 7 7 7 0 7 7 7 7 7 7 7 7 7 7 7 6 7 7 7 7 6 7 7 6 7 7 6 7 7 6 7 6 7 6 7 6 6 7 6 7 6 6 6 7 6 6 6 7 6 6 6 6 7 6 6 6 6 6 6 6 6 6 6 6 6 6 6 6 6 6 6 5 6 6 5 4 4 4 3 4 3 3 4 3 3 3 3 4 3 4 6 6 7 6 6 7 6 7 7 6 7 6 7 6 7 6 7 6 6 7 5 6 5 5 5 5 4 3 4 4 4 3 4 3 4 4 3 4 4 3 4 3 4 4 3 4 4 3 4 4 3 4 4 4 4 6 7 6 …
1053_1 46 7 0	000000E+00 37440 5 6 0 7 7 0 7 0 0 7 0 7 0 7 0 0 7 0 7 0 7 0 7 0 7 0 7 0 7 7 0 7 7 7 0 7 7 7 7 7 0 7 7 7 7 7 6 7 7 7 7 6 7 7 7 6 7 7 6 7 6 7 7 6 7 6 6 7 6 7 6 6 7 6 6 6 7 6 6 6 6 7 6 6 6 6 6 6 6 6 6 6 6 6 6 6 6 5 6 6 6 6 5 6 6 5 5 4 4 3 3 3 3 3 3 3 3 3 3 3 4 3 3 3 3 4 3 6 6 7 6 7 7 6 7 7 6 7 7 7 6 7 7 7 6 7 7 7 7 6 6 7 6 6 6 6 5 6 5 6 6 5 6 5 6 5 6 5 6 5 6 5 5 5 4 4 3 3 4 3 3 4 3 3 4 3 3 4 3 3 4 …
1054_1 46 15 0	000000E+00 34818 6 5 7 6 7 6 7 7 7 7 7 0 7 7 0 7 0 7 0 7 7 0 7 7 0 7 7 0 7 7 7 0 7 7 7 7 7 7 0 7 7 7 7 7 7 7 7 7 7 7 7 7 6 7 7 7 7 7 6 7 7 7 7 7 6 7 7 7 6 7 6 7 6 7 6 6 7 6 6 6 6 7 6 6 6 6 6 6 6 6 6 6 6 6 6 6 6 5 6 6 6 6 6 6 6 5 6 6 6 6 5 5 5 4 4 4 4 4 4 3 4 4 4 3 4 4 3 4 4 4 3 4 4 3 4 4 4 3 4 4 3 4 4 4 4 3 4 4 4 4 4 4 3 5 7 7 7 6 7 7 7 0 7 7 7 7 7 0 7 7 0 7 7 0 7 7 0 7 7 7 0 7 7 0 7 7 7 7 7 7 6 …
1055_1 51 15 0	000000E+00 37059 5 4 5 4 6 6 7 6 0 7 7 0 7 7 0 7 0 7 0 7 0 7 0 7 0 0 7 0 7 0 7 7 0 7 0 7 0 7 7 7 0 7 7 0 7 7 7 7 7 7 7 7 7 7 7 7 6 7 7 6 7 6 7 7 6 6 7 6 7 6 6 7 6 6 7 6 6 7 6 6 7 6 6 6 7 6 6 6 6 7 6 6 6 6 6 6 6 6 6 6 6 5 4 4 3 4 3 3 3 3 3 3 3 4 3 3 3 3 3 3 3 4 3 4 3 5 6 7 6 6 7 6 7 7 6 7 7 7 6 7 7 7 6 7 7 6 7 6 7 6 7 6 7 6 6 6 7 6 6 6 6 6 6 6 6 6 6 6 6 6 5 5 4 4 4 3 4 3 3 4 3 3 4 3 3 4 3 3 3 4 3 …
1056_1 32 15 0	000000E+00 34662 6 6 7 7 0 7 7 7 0 7 0 7 7 7 0 7 7 7 7 7 7 7 0 7 7 7 7 7 7 7 7 7 6 7 7 7 7 7 7 7 7 6 7 7 7 7 6 7 7 6 7 7 6 7 6 7 6 7 6 7 6 6 7 6 6 7 6 6 6 7 6 6 6 7 6 6 6 7 6 6 6 6 6 6 6 6 6 6 5 6 6 5 6 5 5 4 4 3 3 4 3 3 3 3 3 3 3 4 3 3 4 3 5 7 6 7 6 7 6 7 7 6 7 7 7 6 7 7 6 7 6 7 6 7 6 7 6 6 6 6 6 6 6 6 6 5 6 6 6 5 6 5 6 6 5 5 5 4 4 4 4 3 4 3 3 4 3 3 4 3 3 3 4 3 3 4 3 3 4 3 4 3 4 4 4 4 6 7 7 7 7 …
1057_1 53 7 0	000000E+00 52200 5 4 4 5 4 5 5 6 5 7 0 7 0 0 7 0 0 7 0 0 0 7 0 0 7 0 7 0 0 7 0 7 0 0 7 0 7 0 7 0 7 0 7 0 7 0 7 0 7 7 0 7 0 7 7 0 7 7 7 0 7 7 7 7 7 0 7 7 7 7 6 7 7 7 7 7 6 7 7 6 7 6 7 6 7 7 6 6 7 6 6 7 6 7 6 6 6 7 6 6 6 7 6 6 6 6 6 6 7 6 6 6 6 6 6 6 6 6 6 5 6 6 6 6 6 5 6 6 5 6 6 6 5 6 5 5 4 4 3 4 3 3 4 3 3 3 4 3 3 3 3 4 3 3 3 3 3 4 3 3 3 3 4 3 3 3 4 3 3 4 4 3 4 4 6 6 7 6 6 7 6 7 6 7 7 6 7 7 7 6 7 …
1058_1 37 15 0	000000E+00 32928 5 6 7 7 7 0 7 0 7 7 0 7 0 7 0 7 0 7 0 7 7 0 7 0 7 7 0 7 7 0 7 7 7 0 7 7 7 7 7 7 0 7 7 7 7 7 7 7 6 7 7 7 7 7 6 7 7 7 6 7 7 6 7 7 6 7 6 7 6 7 7 6 6 7 6 7 6 6 7 6 6 7 6 6 7 6 6 6 7 6 6 6 7 6 6 6 6 7 6 6 6 6 6 6 6 7 6 6 6 6 6 5 6 6 6 6 6 6 5 6 6 5 6 6 5 6 6 5 6 6 5 6 6 5 6 5 5 3 4 3 4 3 3 3 4 3 3 3 3 3 3 3 4 3 3 3 3 3 3 3 3 4 3 3 3 4 3 4 3 4 4 7 6 7 7 7 6 7 7 7 7 7 6 7 7 7 7 7 7 7 7 …
1059_1 46 15 0	000000E+00 32641 5 7 7 0 7 7 0 7 0 7 7 0 7 0 7 7 0 7 0 7 0 7 7 0 7 7 0 7 7 0 7 7 7 0 7 7 7 7 7 7 0 7 7 7 7 7 6 7 7 7 7 7 7 6 7 7 6 7 7 7 6 7 7 6 7 6 7 7 6 6 7 6 7 6 7 6 6 7 6 6 6 7 6 6 6 7 6 6 6 6 6 6 7 6 6 6 6 6 6 6 6 6 6 5 6 6 6 5 6 6 6 5 6 6 6 5 5 4 4 4 3 4 4 3 4 3 4 3 4 3 3 4 3 3 4 3 4 3 4 3 3 4 3 4 4 4 6 6 7 6 7 6 7 7 7 7 7 7 7 7 7 7 7 7 7 7 7 7 6 7 7 6 7 7 6 6 7 6 6 6 6 5 6 6 5 6 5 6 5 6 5 …
1060_1 45 15 0	000000E+00 36874 5 6 7 0 7 7 0 7 7 0 7 7 0 7 7 0 7 7 0 7 7 0 7 7 0 7 7 0 7 7 7 7 0 7 7 7 7 7 7 7 7 7 7 7 7 7 7 7 7 7 6 7 7 7 6 7 7 6 7 7 6 7 7 6 7 6 7 6 7 6 7 6 7 6 7 6 6 7 6 7 6 6 6 7 6 7 6 6 6 6 6 7 6 6 6 6 6 6 6 7 6 6 6 6 6 6 6 6 6 6 6 6 6 6 6 5 6 6 6 6 6 6 6 6 6 6 5 6 6 6 6 6 6 6 5 5 5 4 4 4 3 3 3 3 2 3 3 3 3 3 3 2 3 3 3 3 3 3 3 3 3 3 3 3 3 3 3 4 3 3 4 3 4 3 4 3 6 7 6 7 7 6 7 7 7 7 6 7 7 7 7 …
1061_1 39 14 0	000000E+00 38324 5 6 0 7 7 0 7 7 0 7 7 0 7 7 7 0 7 0 7 7 0 7 7 7 0 7 7 7 0 7 7 7 7 7 7 7 7 7 7 7 7 7 7 7 6 7 7 7 6 7 7 7 6 7 6 7 7 6 7 6 7 6 7 6 7 6 6 7 6 7 6 6 7 6 6 7 6 6 7 6 6 6 7 6 6 6 6 7 6 6 6 6 6 6 6 7 6 6 6 6 6 6 6 6 6 6 6 6 6 6 6 6 6 6 6 6 6 5 6 6 5 5 4 3 4 3 3 4 3 3 4 3 3 3 3 4 3 3 3 4 3 3 3 4 3 3 4 3 3 4 3 4 3 4 4 3 4 4 4 7 7 0 7 7 7 7 7 7 0 7 7 7 7 7 7 7 7 7 7 7 7 7 7 6 7 7 7 6 7 7 6 …
1062_1 36 4 0	000000E+00 32579 5 5 7 7 7 0 7 7 0 7 0 7 0 7 7 0 7 0 7 0 7 0 7 7 0 7 7 0 7 7 0 7 7 7 0 7 7 7 7 7 7 7 7 7 7 7 7 7 7 7 7 6 7 7 6 7 7 6 7 7 6 7 6 7 6 7 6 7 6 7 6 6 7 6 6 6 7 6 6 7 6 6 6 7 6 6 6 7 6 6 6 6 6 7 6 6 6 6 6 6 6 6 6 6 6 6 6 6 6 6 6 6 6 5 6 6 6 5 6 6 5 6 5 6 5 5 5 3 4 3 3 4 3 3 4 3 3 3 3 3 3 4 3 3 3 3 3 3 3 3 4 3 3 4 3 3 5 6 6 6 7 6 7 7 7 7 6 0 7 7 6 0 7 6 0 7 7 7 7 7 7 7 6 7 7 7 7 6 7 7 6 …
1063_1 44 15 0	000000E+00 30914 5 6 0 7 0 7 0 0 7 0 7 7 0 7 0 7 0 7 0 7 0 7 0 7 7 0 7 0 7 7 0 7 7 0 7 7 7 0 7 7 7 7 7 7 7 7 7 7 7 7 6 7 7 6 7 7 6 7 6 7 6 7 6 7 6 7 6 7 6 7 6 6 7 6 6 7 6 6 6 7 6 6 6 6 6 7 6 6 5 6 6 6 6 6 6 5 6 6 6 6 6 6 6 6 5 6 6 6 6 5 4 4 4 4 3 3 3 3 3 3 3 3 3 3 3 3 3 3 4 3 3 4 3 4 3 4 4 4 7 7 7 6 7 7 7 7 7 7 7 7 6 7 7 7 7 7 6 7 7 7 6 7 7 6 6 6 7 6 6 6 6 6 5 6 6 6 6 6 6 5 6 6 5 6 6 5 6 5 6 5 6 …
1064_1 42 6 0	000000E+00 32288 6 6 0 7 0 7 0 7 0 7 0 7 0 7 0 7 0 7 0 7 0 7 0 7 7 0 7 0 7 7 7 0 7 7 7 0 7 7 7 0 7 7 7 7 0 7 7 7 7 7 7 7 7 7 6 7 7 7 6 7 7 6 7 6 7 6 7 6 7 6 6 7 6 7 6 6 6 7 6 6 7 6 6 6 6 7 6 6 6 6 6 7 6 5 6 6 6 6 6 6 6 6 6 5 6 6 6 6 6 6 6 6 6 5 5 4 3 4 3 3 3 3 3 4 3 3 3 4 3 3 3 4 3 3 4 3 4 3 4 3 4 3 4 4 3 4 4 4 3 4 6 7 7 7 7 7 7 0 7 7 7 7 0 7 7 7 7 7 0 7 7 7 7 7 7 7 7 7 7 7 6 7 7 6 6 6 6 6 5 6 6 …
1065_1 53 15 0	000000E+00 33624 5 4 6 6 7 0 7 0 7 0 7 0 7 0 7 0 0 7 0 7 0 7 0 0 7 0 7 7 0 7 0 7 0 7 0 7 7 0 7 7 7 0 7 7 7 7 0 7 6 7 0 7 6 7 7 7 7 6 7 7 7 6 7 6 7 6 7 6 7 6 6 7 6 7 6 6 7 6 6 6 7 6 6 6 7 6 6 6 6 6 6 6 6 7 6 6 6 6 5 6 6 6 6 6 6 6 6 6 6 6 6 5 6 6 6 6 6 5 6 6 5 5 5 5 4 4 4 3 3 4 3 3 3 3 4 3 3 3 3 3 3 4 3 3 3 4 3 3 4 3 4 4 5 7 6 6 7 7 7 7 6 7 7 0 7 7 7 7 7 7 7 6 7 7 7 6 7 6 7 6 7 6 6 7 6 6 6 6 5 6 6 …
1066_1 67 15 0	000000E+00 38801 5 4 4 5 4 5 7 6 0 7 0 7 0 7 0 7 0 7 0 0 7 0 0 7 0 7 0 0 7 0 7 0 7 0 7 0 7 7 0 7 7 7 7 0 7 6 7 7 7 7 6 7 6 7 6 7 6 7 6 7 6 7 6 7 6 7 6 7 6 7 6 7 6 6 7 6 7 6 6 7 6 6 6 7 6 6 6 7 6 6 6 6 6 6 6 6 6 6 6 6 6 6 6 6 6 6 6 6 6 6 6 6 6 6 6 5 5 4 4 4 4 4 3 3 4 3 3 3 3 3 3 3 3 3 3 2 3 3 4 3 3 3 4 4 3 4 4 4 5 6 6 6 6 7 6 7 7 6 7 7 6 7 7 6 7 7 7 6 7 7 6 7 7 7 6 7 6 7 7 6 7 6 7 6 6 6 7 6 6 6 6 …
1067_1 55 15 0	000000E+00 32315 5 4 6 0 7 7 0 7 0 7 0 7 0 7 0 7 0 7 0 0 7 0 7 0 7 0 7 7 0 7 0 7 7 7 0 7 7 7 0 7 7 7 7 7 7 7 7 7 7 6 7 7 7 7 6 7 7 6 7 7 6 7 6 7 6 7 7 6 6 7 6 7 6 7 6 7 6 7 6 6 7 6 6 7 6 6 7 6 6 6 7 6 6 6 7 6 6 6 6 6 6 6 6 6 6 6 6 6 6 6 6 5 6 6 6 5 6 5 6 5 5 4 4 4 3 4 3 3 3 3 3 3 4 3 3 3 3 3 4 3 3 4 3 4 4 4 6 7 6 7 7 7 7 6 7 7 7 7 6 7 7 7 7 7 6 7 7 6 7 7 6 7 6 7 6 7 6 6 5 6 6 6 5 6 6 5 6 6 6 5 6 …
1068_1 41 7 0	000000E+00 32847 6 7 0 7 0 7 0 7 7 0 7 0 7 0 0 7 7 0 7 0 7 0 7 0 7 7 0 7 0 7 7 0 7 7 7 0 7 7 7 7 7 0 7 7 7 7 7 7 7 6 7 7 7 7 7 7 6 7 7 6 7 7 6 7 7 6 7 6 7 6 7 6 7 6 7 6 7 6 6 7 6 6 7 6 6 7 6 6 6 7 6 6 6 6 7 6 6 6 6 6 6 6 6 6 6 6 6 6 6 6 6 6 6 5 6 6 6 6 5 5 5 4 3 3 4 3 3 3 4 3 3 3 3 3 3 4 3 3 3 3 3 4 3 3 3 4 3 4 3 4 4 4 6 7 7 6 7 7 7 7 6 7 7 7 7 7 7 7 6 7 7 7 7 7 7 6 7 7 7 7 6 7 6 7 6 6 6 5 6 6 6 …
1069_1 33 15 0	000000E+00 28216 6 7 7 0 7 7 7 0 7 7 7 0 7 7 7 7 0 7 7 7 7 0 7 7 7 7 7 0 7 7 7 7 7 7 7 7 6 7 7 7 7 6 7 7 6 7 6 7 7 6 6 7 6 7 6 6 6 7 6 6 6 7 6 6 6 6 7 6 6 6 6 6 7 6 6 6 6 6 6 7 6 6 6 6 6 6 6 6 7 6 6 6 6 6 6 6 6 7 6 6 6 6 6 6 6 6 6 5 4 4 4 3 3 3 3 3 3 3 3 3 3 3 3 3 3 4 3 4 6 7 6 7 7 7 7 7 7 7 7 7 7 7 7 7 7 7 7 7 6 7 6 6 6 6 6 6 5 6 6 6 5 6 6 6 6 5 6 6 6 6 5 6 6 5 5 4 3 4 3 4 3 3 4 3 3 4 3 3 3 4 3 …
1070_1 35 15 0	000000E+00 26741 5 4 6 0 7 0 7 0 0 7 0 7 0 7 0 7 0 7 0 0 7 0 7 0 7 0 0 7 0 7 0 7 0 7 0 7 7 0 7 0 7 7 7 0 7 7 7 7 7 7 7 6 7 7 7 6 7 7 6 7 6 7 6 7 6 7 6 6 7 6 7 6 7 6 6 7 6 6 7 6 6 7 6 6 6 7 6 6 6 6 7 6 6 6 6 6 6 6 6 6 6 6 6 6 6 5 6 6 6 5 6 6 5 6 6 5 5 5 3 4 3 3 3 3 3 3 3 3 3 3 3 3 3 4 3 3 4 4 4 7 6 7 7 6 7 7 6 7 7 7 7 6 7 7 6 7 7 6 7 7 6 7 6 6 7 6 6 6 6 6 6 6 5 6 6 5 6 6 6 5 6 6 5 6 6 5 6 6 6 5 6 …
1071_1 67 15 0	000000E+00 37010 5 4 4 5 4 6 6 6 0 7 7 0 7 0 7 0 7 0 0 7 0 7 0 0 7 0 7 0 7 7 0 7 0 7 7 0 7 7 0 7 7 7 0 7 7 7 7 7 7 7 7 7 7 7 7 7 7 6 7 7 7 7 6 7 7 6 7 7 6 7 7 6 7 7 6 7 6 7 7 6 7 6 6 7 6 6 7 6 6 7 6 6 6 6 6 7 6 6 6 6 6 6 6 6 6 6 6 6 7 6 6 6 6 6 6 6 6 7 6 6 6 6 6 6 6 6 6 6 6 6 5 6 5 5 5 5 4 4 3 4 3 3 3 3 3 4 3 3 3 3 3 3 3 3 3 4 3 3 4 3 3 4 4 3 4 4 3 4 4 6 6 7 7 7 7 6 7 7 7 0 7 7 7 7 7 7 7 7 7 7 7 …
1072_1 66 15 0	000000E+00 34315 6 0 7 0 7 0 7 0 7 7 0 7 0 7 0 7 7 0 7 7 0 7 7 0 7 7 0 7 7 7 0 7 7 0 7 7 7 0 7 7 7 7 7 7 0 7 7 7 7 7 7 7 6 7 7 7 7 6 7 7 6 7 7 6 7 6 7 6 7 6 7 6 6 7 6 6 7 6 6 7 6 6 6 6 6 7 6 6 6 6 6 6 6 6 6 6 6 6 6 6 6 6 6 6 6 6 6 6 6 5 6 6 6 6 6 6 6 5 6 6 5 5 5 4 4 4 4 3 4 3 3 3 3 3 3 3 3 3 3 4 3 3 3 3 4 3 3 4 3 4 4 3 4 4 6 0 7 7 7 7 7 7 7 7 7 7 7 7 7 7 7 6 7 7 7 7 7 6 7 7 7 6 7 6 7 6 7 6 6 5 6 …
1073_1 47 15 0	000000E+00 30496 5 4 6 7 0 7 0 7 0 0 7 0 7 0 7 0 7 0 7 0 7 0 7 0 7 7 0 7 0 7 7 0 7 0 7 7 7 0 7 7 7 0 7 7 7 7 7 7 7 7 7 6 7 7 7 6 7 6 7 6 7 6 7 6 6 7 6 6 7 6 6 7 6 6 7 6 6 6 7 6 6 6 7 6 6 6 7 6 6 6 6 7 6 6 6 6 6 6 6 6 7 6 6 6 6 6 6 6 5 6 6 6 6 6 6 6 5 6 6 5 5 4 5 3 4 3 4 3 3 4 3 3 4 3 3 3 4 3 3 3 4 3 4 3 4 4 4 6 7 6 7 7 7 7 7 7 7 7 0 7 7 7 7 7 6 7 7 7 6 7 7 6 6 7 5 6 6 6 6 5 6 6 6 6 5 6 6 6 5 6 6 …
1074_1 42 15 0	000000E+00 30247 5 7 0 7 0 7 0 7 0 7 0 0 7 0 7 0 7 0 7 0 7 0 7 0 7 0 7 7 0 7 0 7 7 7 0 7 7 7 7 7 7 7 0 7 6 7 7 7 7 7 6 7 7 7 6 7 7 6 7 7 6 7 6 7 6 7 6 7 6 7 6 7 6 7 6 6 7 6 6 7 6 6 7 6 6 6 6 7 6 6 6 6 6 7 6 6 6 6 6 6 6 6 6 6 6 6 6 6 5 6 6 6 6 6 5 5 5 4 3 4 3 3 3 4 3 3 3 4 3 3 4 3 3 4 3 3 4 3 4 3 4 3 4 3 4 4 6 7 7 7 7 7 7 7 7 7 7 7 7 0 7 7 7 7 7 7 7 7 7 7 7 7 6 7 6 6 7 6 6 5 6 6 6 5 6 6 5 6 6 5 6 …
1075_1 38 15 0	000000E+00 33193 5 4 5 4 5 5 6 7 7 0 0 7 0 0 0 7 0 0 0 7 0 0 7 0 0 7 0 0 7 0 0 7 0 0 7 0 7 0 7 0 7 0 7 0 7 7 0 7 7 0 7 7 7 0 7 7 7 7 7 7 7 7 7 7 6 7 7 7 6 7 7 6 7 6 7 7 6 7 6 7 6 7 6 6 7 6 6 7 6 7 6 6 6 6 7 6 6 6 6 6 6 6 6 6 6 6 5 6 6 6 5 6 6 5 5 5 4 4 3 4 3 3 4 3 3 3 4 3 3 3 4 3 3 3 4 3 4 4 6 6 7 7 7 6 7 7 7 6 7 7 7 7 6 7 7 6 7 7 6 7 6 7 6 7 6 7 6 7 6 6 6 7 6 6 6 6 6 6 6 6 6 6 6 6 6 5 6 5 5 4 3 …
1076_1 47 15 0	000000E+00 41697 5 7 6 0 7 7 0 7 0 7 0 7 0 7 0 7 0 0 7 0 7 0 0 7 0 7 0 7 0 7 0 7 0 7 7 0 7 0 7 7 0 7 7 7 0 7 7 7 7 7 7 7 7 7 7 7 7 7 7 6 7 7 6 7 7 6 7 7 6 7 6 7 6 7 6 7 6 7 6 7 6 7 6 6 7 6 7 6 6 6 7 6 6 7 6 6 6 6 6 6 6 7 6 6 5 6 6 6 6 6 6 6 5 6 6 6 5 6 6 6 5 6 6 5 4 4 4 3 4 3 4 3 4 3 3 4 3 3 4 3 3 3 4 3 3 3 4 3 3 4 3 3 4 3 4 3 4 4 6 7 6 7 7 7 6 7 7 7 7 7 7 7 7 7 0 7 7 7 7 7 7 7 7 7 6 7 7 6 6 6 6 …
1077_1 45 15 0	000000E+00 33088 6 6 7 7 0 7 7 7 0 7 7 0 7 0 7 7 0 7 7 0 7 7 0 7 7 7 0 7 7 7 7 0 7 7 7 7 7 7 7 7 7 7 7 7 7 7 6 7 7 7 6 7 7 6 7 6 7 6 7 6 7 6 7 6 7 6 6 7 6 7 6 6 6 7 6 6 6 7 6 6 6 6 7 6 6 6 6 6 6 6 6 6 7 6 6 6 6 6 6 6 6 6 6 6 5 6 6 6 6 6 6 6 6 6 6 5 6 5 4 5 4 3 4 3 4 3 3 3 3 3 3 2 3 3 3 3 3 3 4 3 3 3 4 3 4 6 6 7 6 7 7 6 7 7 7 7 6 7 7 7 6 7 7 7 6 7 7 6 7 6 7 7 6 7 6 6 6 6 6 6 6 5 6 6 5 6 5 6 5 5 6 …
1078_1 47 15 0	000000E+00 35322 6 7 7 7 0 7 7 0 7 7 7 0 7 7 0 7 7 0 7 7 7 0 7 7 7 7 0 7 7 7 7 7 7 7 7 7 7 7 7 7 6 7 7 7 6 7 7 7 6 7 6 7 7 6 7 7 6 7 6 7 7 6 7 6 7 6 7 6 7 6 7 6 7 6 7 6 6 7 6 7 6 6 6 7 6 6 6 7 6 6 6 6 6 6 6 7 6 6 6 6 6 6 6 6 6 5 6 6 6 6 6 6 5 6 6 5 6 6 5 6 6 5 5 5 4 3 3 3 3 3 3 4 3 3 3 3 3 3 3 3 3 3 4 3 3 4 3 4 6 6 7 7 6 7 7 6 7 7 6 7 7 7 6 7 7 7 6 7 7 7 6 7 7 6 7 6 7 6 7 6 6 6 5 6 6 6 5 6 6 5 6 …
1079_1 44 15 0	000000E+00 34190 5 6 0 7 0 7 0 7 0 7 0 7 7 0 7 0 7 0 7 0 7 7 0 7 7 0 7 7 7 0 7 7 7 7 7 7 0 7 7 7 7 7 7 7 6 7 7 7 7 6 7 7 7 6 7 7 6 7 7 6 7 7 6 7 6 7 6 7 6 7 6 6 7 6 7 6 6 7 6 6 7 6 6 6 7 6 6 6 7 6 6 6 7 6 6 6 6 6 7 6 6 6 6 6 6 5 6 6 6 6 6 5 6 6 6 5 6 6 5 6 5 4 3 4 3 3 3 3 4 3 3 3 3 3 3 3 3 4 3 3 3 3 4 3 4 6 6 7 6 7 6 7 7 6 7 7 6 7 7 7 6 7 7 6 7 7 7 6 7 7 6 7 7 6 6 6 6 6 6 6 5 6 6 5 6 6 5 6 6 5 6 …
1080_1 47 15 0	000000E+00 41201 6 0 7 0 7 0 7 0 7 0 7 7 0 7 0 7 0 7 7 0 7 0 7 7 0 7 7 0 7 7 0 7 7 7 0 7 7 7 0 7 7 7 7 7 7 7 7 7 7 7 7 7 6 7 7 7 6 7 6 7 7 6 7 6 7 6 7 6 7 6 7 6 7 6 6 7 6 7 6 6 7 6 6 7 6 6 6 7 6 6 7 6 6 6 7 6 6 6 7 6 6 6 7 6 6 6 6 7 6 6 6 6 6 6 6 6 6 6 6 5 6 6 6 6 5 6 6 5 6 6 5 6 5 6 5 6 5 6 5 6 5 5 5 4 4 4 4 3 4 3 3 3 3 3 2 3 3 3 3 4 3 3 3 3 3 3 4 3 4 3 4 4 4 5 7 6 6 7 7 6 7 7 6 7 7 6 7 7 7 6 7 …
1081_1 38 15 0	000000E+00 34865 5 7 0 7 0 7 0 7 0 7 7 0 7 0 7 0 7 0 7 7 0 7 7 0 7 7 0 7 7 7 0 7 7 7 7 7 7 7 7 7 7 7 7 7 7 6 7 7 7 6 7 7 6 7 6 7 6 7 6 7 6 7 6 7 6 6 7 6 6 7 6 6 7 6 6 6 7 6 6 6 6 7 6 6 6 6 6 6 7 6 6 6 6 6 6 6 6 6 6 6 6 6 6 6 6 6 6 6 6 6 5 6 6 6 5 6 5 5 5 4 4 4 3 3 4 3 3 3 3 3 3 3 3 3 3 3 3 3 3 3 4 3 3 4 3 4 4 6 7 6 7 7 7 6 7 7 7 7 6 7 7 7 6 7 7 6 7 7 6 7 7 6 7 6 7 6 7 6 6 7 6 6 6 6 6 6 5 6 6 5 6 …
1082_1 80 15 0	000000E+00 33240 5 4 6 7 0 0 7 0 7 0 0 7 0 7 0 7 0 7 0 7 0 7 0 7 0 7 0 7 0 7 0 7 7 0 7 7 0 7 0 7 7 7 7 0 7 7 7 7 7 7 7 7 7 7 6 7 7 6 7 7 6 7 7 6 7 7 6 7 6 7 7 6 7 6 7 6 7 6 7 6 7 6 7 6 7 6 7 6 6 7 6 6 7 6 6 6 7 6 6 6 6 6 7 6 6 6 6 6 6 6 6 5 6 6 6 6 6 5 6 6 6 5 6 6 5 6 5 5 4 3 3 4 3 3 3 3 3 3 3 3 3 3 4 3 4 5 7 6 7 7 7 7 7 7 7 7 6 7 7 7 7 6 7 7 6 7 6 6 6 6 6 5 6 6 5 6 6 5 6 5 6 5 6 6 5 6 5 5 5 5 3 …
1083_1 68 15 0	000000E+00 36992 5 4 4 5 4 5 4 6 6 0 7 0 7 0 7 0 7 0 7 0 7 0 7 0 7 0 7 0 0 7 0 7 7 0 0 7 7 0 7 0 7 0 7 0 7 7 0 7 0 7 7 0 7 7 0 7 7 7 0 7 7 7 7 7 7 7 7 7 7 7 7 7 6 7 7 7 6 7 7 6 7 6 7 6 6 7 6 7 6 6 6 7 6 6 6 6 6 6 7 6 6 6 6 6 6 6 6 5 6 6 6 6 6 5 6 6 5 4 4 4 3 4 3 4 3 4 3 4 3 4 3 4 3 4 3 4 3 4 3 4 3 4 3 4 3 4 3 4 4 3 4 4 4 6 7 7 7 7 7 0 7 7 7 0 7 7 0 7 7 0 7 7 7 0 7 0 7 7 7 0 7 7 7 6 7 6 7 6 7 6 6 …
1084_1 45 15 0	000000E+00 43371 5 4 5 4 6 6 7 7 0 7 0 7 0 7 0 0 7 0 7 0 7 0 7 0 0 7 0 0 7 0 7 0 7 0 0 7 7 0 7 0 7 0 7 7 0 7 7 0 7 7 7 0 7 7 7 7 7 7 7 7 7 7 7 7 7 7 7 7 7 6 7 7 7 7 6 7 7 6 7 7 6 7 7 6 7 7 6 7 7 6 7 6 7 6 7 6 7 6 7 6 7 6 6 6 7 6 6 7 6 6 6 6 7 6 6 6 6 6 6 6 6 6 6 6 6 5 6 6 6 6 6 5 6 6 5 6 5 6 6 5 6 5 6 5 5 6 5 4 5 3 4 3 3 3 3 3 3 3 3 3 3 3 3 3 3 3 3 4 3 3 3 3 4 3 4 3 4 3 4 4 6 6 7 7 7 7 6 7 7 7 7 …
1085_1 27 15 0	000000E+00 37609 5 7 7 0 7 7 0 7 0 7 7 0 7 0 7 0 7 0 7 0 7 0 7 0 7 0 7 0 7 7 0 7 0 7 7 0 7 7 7 0 7 7 7 7 7 0 7 7 6 7 7 7 7 7 7 6 7 7 7 6 7 7 6 7 6 7 6 7 6 7 6 7 6 7 6 7 6 7 6 6 7 6 6 7 6 6 7 6 6 7 6 6 6 7 6 6 6 6 7 6 6 6 6 6 6 6 6 6 6 6 6 6 6 6 6 6 6 5 6 6 6 6 5 6 6 5 6 6 5 6 6 5 6 5 6 5 6 5 6 5 5 6 5 4 3 4 3 3 3 3 3 3 3 3 3 3 3 3 3 3 3 3 3 3 3 4 3 3 4 6 6 6 7 7 6 7 7 6 7 7 7 6 7 7 6 7 7 6 7 6 7 …
1086_1 33 15 0	000000E+00 39642 5 6 0 7 7 0 7 7 0 7 0 7 0 7 0 7 7 0 7 0 7 0 7 7 0 7 0 7 7 0 7 7 0 7 7 0 7 7 0 7 7 7 7 7 7 0 7 7 7 7 7 6 7 7 7 7 7 7 7 6 7 7 6 7 7 6 7 7 6 7 7 6 7 6 7 6 7 6 7 6 7 6 6 7 6 7 6 6 7 6 6 7 6 6 7 6 6 7 6 6 6 7 6 6 6 7 6 6 6 7 6 6 6 6 7 6 6 6 6 6 6 6 6 6 6 6 6 6 6 6 6 5 6 6 6 6 5 6 6 6 5 6 6 5 6 5 6 6 5 5 6 5 5 5 4 4 3 3 2 3 3 2 3 3 2 3 3 3 2 3 3 3 3 3 3 3 3 3 4 3 4 3 4 3 4 3 6 6 7 6 7 …
1087_1 50 15 0	000000E+00 49566 5 6 7 7 7 7 0 7 7 7 7 0 7 7 7 7 7 7 0 7 7 7 7 0 7 7 7 7 7 7 0 7 7 7 7 7 7 7 7 7 7 7 7 7 7 7 7 7 7 6 7 7 7 7 7 6 7 7 7 6 7 7 6 7 6 7 7 6 7 6 7 7 6 7 6 7 6 7 6 7 6 7 6 6 6 7 6 6 7 6 6 6 6 6 7 6 6 6 6 6 6 6 6 6 6 6 6 6 5 4 3 4 3 3 4 3 4 3 4 3 4 6 6 7 6 7 7 6 7 6 7 7 6 7 7 6 7 5 6 5 4 4 4 3 4 3 4 3 4 4 3 4 3 4 3 4 3 4 3 4 3 4 3 4 4 3 4 4 4 4 6 7 6 7 7 7 0 7 7 7 7 7 0 7 7 7 7 7 7 7 6 …
1088_1 37 15 0	000000E+00 43021 5 6 6 7 7 7 7 0 7 7 7 7 7 7 7 7 7 0 7 7 7 7 7 7 7 0 7 7 7 7 7 7 7 7 6 7 7 7 7 7 7 6 7 7 7 6 7 7 7 6 7 7 6 7 6 7 6 7 6 7 6 7 6 7 6 7 6 6 7 6 6 7 6 6 7 6 6 6 7 6 6 6 7 6 6 6 6 6 7 6 6 6 6 6 6 6 6 6 6 7 6 6 5 6 6 6 6 6 6 5 6 6 6 5 6 5 6 5 6 5 6 5 6 5 5 5 5 5 3 4 3 4 3 4 3 4 4 4 4 4 4 4 6 7 6 6 6 7 6 7 6 7 6 7 6 7 6 7 6 7 6 6 6 6 6 6 5 6 6 6 5 6 6 6 6 5 6 6 6 6 5 6 6 6 5 5 5 4 3 3 3 …
1089_1 57 6 0	000000E+00 42296 5 6 7 0 7 0 7 0 7 0 0 7 0 7 0 7 0 0 7 0 7 7 0 7 7 0 7 7 7 7 0 7 7 7 7 7 0 7 7 7 7 7 7 7 7 7 7 7 7 7 7 7 7 7 7 7 7 7 7 7 6 7 7 7 7 6 7 7 7 6 7 7 6 7 6 6 7 6 6 6 6 7 6 6 6 7 6 6 6 6 7 6 6 6 6 7 6 6 6 6 6 6 6 6 6 6 6 6 6 6 6 6 6 6 6 5 6 6 5 6 5 6 5 6 5 6 5 5 4 4 3 3 3 4 3 3 3 3 3 3 4 3 3 3 3 4 3 3 3 3 4 3 3 4 3 4 3 5 7 6 6 7 7 6 7 7 6 7 7 6 7 7 7 6 7 7 7 6 7 7 6 7 7 6 7 7 6 7 6 6 7 …
1090_1 46 4 0	000000E+00 38390 6 7 7 0 7 0 7 0 7 0 7 0 7 7 0 7 0 7 0 7 0 7 0 7 7 0 7 0 7 7 0 7 7 0 7 7 7 0 7 7 7 0 7 7 7 7 7 7 0 7 7 7 7 7 7 7 7 6 7 7 7 7 7 7 7 6 7 7 7 6 7 7 6 7 6 7 6 7 7 6 7 6 6 7 6 7 6 7 6 6 7 6 6 7 6 6 7 6 6 6 6 7 6 6 6 6 6 6 6 6 6 6 6 5 6 6 6 5 6 6 6 5 6 6 6 5 6 6 6 5 6 6 6 5 6 6 5 5 4 4 4 4 3 4 3 4 3 3 4 3 4 3 3 4 3 4 3 3 4 3 4 3 3 4 3 4 3 4 3 4 3 4 3 4 4 6 7 7 7 7 7 7 7 7 7 7 7 7 7 7 7 …
1091_1 38 15 0	000000E+00 35748 5 6 7 7 7 0 7 7 7 7 7 7 7 7 0 7 7 7 7 7 0 7 7 7 7 7 0 7 7 7 7 7 7 7 7 7 7 7 6 7 7 7 6 7 7 7 6 7 6 7 7 6 7 6 7 6 7 6 7 6 6 7 6 7 6 7 6 7 6 7 6 7 6 6 6 6 7 6 6 6 6 6 6 6 7 6 6 6 6 6 6 5 6 6 6 6 6 6 6 6 5 6 6 6 6 5 6 6 6 6 5 6 6 6 5 6 5 5 4 3 3 4 3 3 4 3 3 3 3 4 3 3 3 4 3 3 3 4 3 3 4 3 4 3 4 3 4 4 6 6 7 6 7 7 7 7 7 7 7 7 7 7 7 7 7 7 7 7 0 7 7 7 7 6 7 7 7 6 6 6 6 6 6 6 6 6 6 6 6 6 5 …
1092_1 46 15 0	000000E+00 40926 7 7 0 7 0 7 0 7 0 7 0 7 0 7 0 7 0 7 7 0 7 0 7 0 7 7 0 7 0 7 7 0 7 0 7 7 0 7 7 0 7 7 0 7 7 0 7 7 7 7 0 7 7 7 7 7 7 7 7 7 7 7 7 7 6 7 7 7 6 7 7 6 7 6 7 7 6 7 6 7 7 6 7 6 6 7 6 7 6 7 6 6 7 6 7 6 6 6 7 6 6 7 6 6 6 6 7 6 6 6 6 6 6 6 6 6 6 6 6 6 6 6 6 6 5 6 6 6 5 6 6 6 5 6 6 5 6 5 5 5 5 5 3 4 4 3 3 3 4 3 3 3 3 3 3 3 3 4 3 3 3 3 3 4 3 3 3 4 3 3 3 4 3 3 4 3 4 3 4 4 3 5 4 6 7 6 7 7 7 6 7 …
1093_1 68 7 0	000000E+00 42731 5 4 4 5 6 7 0 7 0 0 7 0 0 7 0 7 0 0 7 0 7 0 7 0 0 7 0 0 7 0 7 0 0 7 0 7 0 7 0 0 7 0 7 0 7 0 7 0 7 0 7 0 7 7 0 7 0 7 0 7 7 0 7 7 0 7 7 0 7 7 7 0 7 7 7 7 7 7 7 7 7 7 7 7 7 6 7 7 6 7 7 6 7 7 6 7 6 7 6 7 6 6 7 6 7 6 6 7 6 6 7 6 6 6 7 6 6 6 7 6 6 6 6 6 6 7 6 6 6 6 6 6 6 6 6 6 6 6 6 6 6 6 5 6 6 6 6 6 5 6 6 6 5 6 6 5 6 5 6 5 6 5 6 5 5 6 5 5 5 5 5 4 4 3 3 3 3 4 3 3 3 3 3 4 3 3 3 3 4 3 3 …
1094_1 47 15 0	000000E+00 44931 5 6 7 0 7 0 7 0 7 0 7 0 7 0 7 0 7 0 7 0 0 7 0 7 7 0 7 0 7 0 7 7 0 7 7 0 7 7 7 0 7 7 7 0 7 7 7 7 7 0 7 7 7 7 7 7 7 7 7 7 6 7 7 7 7 7 6 7 7 7 6 7 7 6 7 7 6 7 7 6 7 6 7 6 7 6 7 6 7 6 7 6 6 7 6 7 6 6 7 6 6 6 7 6 6 6 7 6 6 6 6 7 6 6 6 6 6 7 6 6 6 6 6 6 6 6 6 6 7 6 6 6 6 6 6 6 6 6 6 5 6 6 6 6 6 6 6 5 6 5 6 6 5 5 6 5 5 5 4 5 4 4 4 3 3 3 3 3 3 3 3 3 4 3 3 3 3 3 3 3 3 3 3 3 3 3 3 3 4 3 3 …
1095_1 58 15 0	000000E+00 47113 5 6 7 7 0 7 7 0 7 7 0 7 7 0 7 7 0 7 7 7 7 7 0 7 7 7 0 7 7 7 7 0 7 7 7 0 7 7 7 7 7 0 7 7 7 7 7 7 7 7 7 7 7 7 7 7 6 7 7 7 6 7 7 6 7 7 6 7 6 7 6 6 7 6 7 6 6 7 6 7 6 6 7 6 6 7 6 6 6 7 6 6 6 6 6 6 6 6 6 6 5 6 6 6 5 5 5 4 3 4 3 3 4 3 3 3 4 3 3 3 4 4 6 6 6 7 6 7 7 6 7 7 6 7 6 7 7 6 6 5 5 6 5 5 5 5 4 3 4 3 4 3 4 3 4 3 4 4 3 4 3 4 3 4 3 4 3 4 4 3 4 4 4 4 6 7 7 7 7 7 7 7 7 7 7 7 7 7 7 7 7 …
1096_1 24 15 0	000000E+00 38950 5 7 0 7 0 7 7 0 7 0 7 7 7 0 7 7 7 7 7 7 7 0 7 7 7 7 7 7 7 7 0 7 7 7 6 7 7 7 7 7 6 7 7 6 7 6 7 6 7 6 7 6 6 7 6 7 6 6 7 6 7 6 6 7 6 7 6 6 7 6 6 6 7 6 6 7 6 6 6 7 6 6 6 7 6 6 6 6 6 7 6 6 6 6 6 6 7 6 6 6 6 6 6 6 6 6 6 6 6 6 6 6 5 6 5 5 4 3 3 4 3 4 3 3 4 3 4 3 4 4 6 7 7 6 7 7 7 7 7 7 7 7 7 7 6 7 7 5 6 5 6 6 5 6 5 6 6 5 6 6 5 6 5 6 6 5 6 5 6 6 5 6 5 6 5 6 5 6 5 6 5 6 5 4 5 3 3 4 3 3 4 …
1097_1 49 15 0	000000E+00 40893 6 7 7 0 7 7 0 7 7 0 7 7 0 7 7 0 7 7 7 0 7 7 7 0 7 7 7 7 7 7 7 7 7 7 7 7 7 7 7 7 7 7 7 7 6 7 7 7 6 7 7 7 6 7 7 7 6 7 7 6 7 6 7 7 6 7 6 7 6 7 6 7 6 6 7 6 7 6 6 7 6 6 7 6 6 7 6 6 6 7 6 6 6 7 6 6 6 6 6 7 6 6 6 6 6 6 6 6 6 6 6 6 6 6 6 6 6 5 6 6 5 6 6 5 6 5 6 5 5 6 5 5 5 5 4 3 3 4 3 3 3 3 3 4 3 3 3 3 3 3 4 3 3 3 3 3 4 3 3 3 4 3 4 6 7 6 7 7 6 7 7 7 6 7 7 7 7 6 7 7 7 7 7 6 7 7 7 7 6 7 7 …
1098_1 51 15 0	000000E+00 40122 6 6 7 0 7 7 0 7 7 7 0 7 0 7 7 0 7 0 7 7 0 7 7 7 0 7 7 7 0 7 7 7 7 7 7 7 7 7 7 7 7 7 7 7 7 6 7 7 7 7 6 7 7 6 7 7 6 7 7 6 7 6 7 6 7 6 7 6 6 7 6 6 7 6 6 7 6 6 6 7 6 6 6 6 6 6 6 6 6 6 6 6 6 6 6 5 6 6 6 6 5 5 6 5 6 5 6 5 6 5 6 5 5 4 3 4 3 3 4 3 3 3 4 3 4 3 3 4 3 4 3 3 4 3 4 3 4 4 3 4 4 3 4 4 4 6 7 7 7 7 7 7 7 7 7 7 7 0 7 7 7 7 7 7 7 7 7 7 7 7 7 6 6 6 6 6 6 6 5 6 6 6 5 6 6 6 5 6 6 6 5 …
1099_1 52 15 0	000000E+00 46244 6 7 0 7 0 0 7 0 7 0 7 0 7 7 0 7 0 7 0 7 0 7 7 0 7 0 7 0 7 7 0 7 7 0 7 7 0 7 7 0 7 7 0 7 7 7 0 7 7 7 7 0 7 7 7 7 7 7 7 7 7 7 7 7 7 7 6 7 7 7 6 7 7 7 6 7 7 6 7 7 6 7 7 6 7 6 7 6 7 6 7 6 7 6 6 7 6 7 6 6 6 7 6 6 6 7 6 6 6 6 7 6 6 6 6 6 6 6 6 6 6 6 6 6 6 6 5 6 6 6 5 6 6 5 6 6 5 6 5 5 6 5 5 5 5 6 5 5 4 4 4 3 4 3 3 3 4 3 3 3 4 3 3 4 3 3 3 4 3 3 4 3 3 4 3 4 3 3 4 3 4 3 4 3 4 4 6 7 7 7 7 …
1100_1 40 15 0	000000E+00 47005 5 4 6 6 7 0 7 0 7 0 0 7 0 0 7 0 7 0 0 7 0 0 7 0 7 0 0 7 0 7 0 0 7 0 7 0 7 0 7 0 7 0 7 0 7 0 7 0 7 0 7 7 0 7 7 0 7 0 7 7 7 0 7 7 7 7 7 0 7 7 7 7 6 7 7 7 7 7 6 7 7 6 7 7 6 7 6 7 6 7 6 7 6 7 6 6 7 6 6 6 7 6 6 6 7 6 6 6 6 6 7 6 6 6 6 6 6 6 6 6 6 6 6 6 5 6 6 6 6 5 6 6 5 6 6 5 6 5 5 6 5 5 6 5 5 5 4 3 3 4 3 3 3 4 3 3 4 3 3 4 3 4 3 4 3 4 3 4 3 4 4 3 4 4 3 4 4 3 4 6 7 7 7 7 7 7 7 7 7 7 0 …
1101_1 45 15 0	000000E+00 36781 6 7 0 7 0 7 7 0 7 0 7 7 0 7 0 7 7 0 7 0 7 0 7 7 0 7 7 7 0 7 7 7 0 7 7 7 7 7 7 7 7 7 7 7 7 7 7 7 6 7 7 7 7 6 7 7 7 6 7 7 6 7 7 6 7 6 7 6 7 6 7 6 7 6 7 6 7 6 6 7 6 6 7 6 6 7 6 6 6 7 6 6 6 6 7 6 6 6 6 6 6 6 6 6 6 6 6 5 6 6 6 6 5 6 6 6 5 6 5 6 5 6 5 4 4 3 4 3 3 4 3 3 4 3 3 4 3 3 3 4 3 3 3 4 3 3 3 4 3 4 3 4 3 4 3 4 7 6 7 7 7 7 7 7 7 7 7 7 7 7 7 7 7 7 6 7 7 7 7 7 7 7 6 7 6 7 6 6 6 6 6 …
1102_1 32 15 0	000000E+00 38980 6 6 7 7 7 7 0 7 0 7 0 7 0 0 7 0 7 7 0 7 0 7 0 7 7 0 7 7 0 7 7 0 7 7 7 0 7 7 7 7 7 0 7 7 7 7 7 7 7 7 6 7 7 7 7 6 7 7 6 7 7 6 7 6 7 6 7 6 7 6 7 6 7 6 6 7 6 6 7 6 6 7 6 6 6 6 7 6 6 6 6 6 7 6 6 6 6 6 6 6 6 6 6 6 6 6 6 6 6 6 5 6 6 6 5 6 5 6 5 5 5 6 5 4 5 4 4 4 3 3 4 3 3 3 4 3 3 3 4 3 3 3 4 3 3 3 4 3 3 4 3 3 4 3 4 7 6 7 7 7 6 7 7 7 7 6 7 7 7 7 7 7 7 6 7 7 7 7 7 6 7 7 7 6 7 6 6 7 6 5 6 …
1103_1 64 15 0	000000E+00 42984 5 4 4 4 4 5 7 0 7 0 7 0 0 7 0 7 0 0 7 0 7 0 0 7 0 7 0 7 0 7 0 7 0 7 0 7 7 0 7 0 7 7 0 7 7 0 7 7 7 0 7 7 7 0 7 7 7 7 7 7 7 7 7 7 7 7 7 7 7 7 7 6 7 7 7 6 7 7 7 6 7 7 6 7 7 6 7 6 7 7 6 7 6 7 6 7 6 7 6 6 7 6 7 6 7 6 6 7 6 6 7 6 6 6 7 6 6 6 7 6 6 6 6 6 6 6 6 6 7 6 6 6 5 6 6 6 6 6 6 6 6 6 5 6 6 6 5 6 6 6 5 6 5 4 5 3 3 4 3 3 3 3 3 3 3 3 3 3 3 4 3 4 6 7 6 6 7 6 7 6 7 6 6 7 6 7 6 7 6 7 6 …
1104_1 75 15 0	000000E+00 49137 5 4 7 0 7 0 0 7 0 7 0 7 0 0 7 0 7 0 7 0 0 7 0 7 0 7 0 7 7 0 7 0 7 0 7 7 0 7 7 0 7 7 0 7 7 0 7 7 7 7 0 7 7 7 7 0 7 7 7 7 7 7 7 7 7 7 7 7 6 7 7 7 7 7 7 6 7 7 7 6 7 7 6 7 7 6 7 6 7 6 7 6 6 7 6 6 7 6 6 7 6 6 6 6 7 6 6 6 6 6 6 6 6 6 6 6 6 6 6 6 6 6 6 5 6 5 5 4 4 4 3 3 2 4 3 3 3 4 3 4 3 4 4 3 4 4 7 6 7 6 7 7 6 7 6 7 7 6 7 7 6 7 7 6 6 6 6 6 5 6 5 6 5 4 4 4 3 3 4 3 3 4 3 3 4 3 4 3 3 4 3 …
1105_1 60 7 0	000000E+00 42392 5 7 7 0 7 0 0 7 0 7 0 0 7 0 7 0 7 0 0 7 0 7 0 7 0 0 7 0 7 0 7 0 7 0 7 0 7 0 7 7 0 7 0 7 7 0 7 7 0 7 7 0 7 7 7 7 7 7 7 7 7 7 7 7 7 7 6 7 7 7 6 7 7 6 7 7 6 7 7 6 7 6 7 7 6 7 6 7 6 6 7 6 7 6 6 7 6 6 7 6 6 6 7 6 6 6 6 6 6 7 6 6 6 6 6 6 6 6 6 6 6 6 6 5 6 6 6 6 5 6 6 5 6 5 5 4 3 3 3 3 3 3 3 3 3 3 3 3 4 6 6 7 6 6 7 6 7 6 7 6 7 6 6 7 6 7 6 7 6 7 6 6 5 6 6 5 6 6 5 6 5 6 6 5 6 5 4 4 3 4 3 …
1106_1 55 7 0	000000E+00 46502 5 4 4 4 4 4 5 4 4 4 4 5 4 4 4 5 4 4 4 5 4 5 4 5 5 0 0 0 0 0 0 0 0 7 0 0 0 0 0 0 0 7 0 0 0 0 0 0 7 0 0 0 0 7 0 0 0 0 7 0 0 0 7 0 0 0 7 0 0 7 0 0 7 0 7 0 0 7 0 7 0 7 0 7 0 7 7 0 7 7 0 7 7 7 0 7 7 7 7 7 6 7 7 7 6 7 7 6 7 6 7 6 7 6 7 6 6 7 6 6 6 7 6 6 6 6 6 6 6 6 6 6 6 6 6 5 5 4 4 4 3 4 3 4 4 3 4 4 4 4 6 7 7 6 7 7 6 7 7 7 6 6 6 6 5 6 5 6 5 5 5 5 4 4 4 4 3 4 4 4 4 3 4 4 4 4 4 3 4 4 4 …
1107_1 63 6 0	000000E+00 49728 5 4 7 7 0 7 7 0 7 0 7 0 7 0 7 0 7 0 0 7 0 7 0 7 0 7 0 0 7 0 7 0 7 0 0 7 7 0 7 0 7 0 7 7 0 7 0 7 7 0 7 7 7 0 7 7 7 7 7 0 7 7 7 7 7 7 7 6 7 7 7 7 7 7 6 7 7 7 6 7 7 6 7 6 7 7 6 7 6 7 6 7 6 7 6 6 7 6 7 6 6 7 6 6 7 6 6 6 7 6 6 6 7 6 6 6 6 6 6 6 6 6 6 6 6 6 6 6 6 6 6 5 6 5 5 4 4 3 3 3 3 3 3 3 3 3 3 4 3 6 6 7 6 6 7 6 6 7 6 7 6 7 6 7 6 7 6 7 6 7 6 5 6 6 5 6 5 6 6 5 6 5 6 5 4 4 3 4 3 3 4 …
1108_1 49 5 0	000000E+00 42497 5 0 7 7 0 7 7 0 7 0 7 0 7 7 0 7 0 7 7 0 7 7 0 7 0 7 7 0 7 7 0 7 7 7 0 7 7 7 7 7 7 0 7 7 7 7 7 6 7 7 7 7 7 6 7 7 7 6 7 7 6 7 6 7 7 6 7 6 7 6 7 6 7 6 6 7 6 7 6 6 7 6 6 7 6 6 7 6 6 6 7 6 6 6 7 6 6 6 6 6 6 7 6 6 6 6 6 6 6 6 6 6 6 6 6 6 6 6 5 6 6 6 6 6 6 5 6 5 4 3 3 3 2 3 3 3 3 3 3 3 3 3 3 3 3 4 6 7 6 7 6 6 7 6 7 6 6 7 6 7 6 7 6 7 6 7 6 6 7 6 7 6 6 6 6 5 6 6 6 5 6 6 5 6 6 5 6 5 4 3 4 …
1109_1 54 14 0	000000E+00 41292 5 4 4 4 5 4 4 4 6 0 0 7 0 7 0 0 7 0 7 0 0 7 0 7 0 0 7 0 7 0 0 7 0 7 0 7 0 7 0 7 0 7 0 7 0 7 7 0 7 0 7 7 0 7 7 0 7 7 7 0 7 7 7 7 7 0 7 7 7 7 7 7 7 7 7 7 7 7 6 7 7 7 7 6 7 7 6 7 6 7 7 6 7 6 6 7 6 7 6 7 6 6 7 6 6 7 6 6 7 6 6 7 6 6 7 6 6 7 6 6 7 6 6 6 6 6 6 6 6 7 6 6 6 6 6 5 6 6 6 6 6 6 5 6 6 6 5 6 6 5 6 6 5 6 5 6 6 5 6 5 6 5 5 5 4 4 4 3 3 4 3 3 4 3 3 4 3 4 3 3 4 3 4 3 4 3 4 3 4 3 4 …
1110_1 63 5 0	000000E+00 42356 5 4 4 4 4 6 7 0 7 0 0 7 0 7 0 7 0 7 0 0 7 0 7 0 7 0 7 0 7 0 7 0 7 0 7 0 7 0 7 7 0 7 0 7 7 0 7 7 0 7 7 7 0 7 7 7 0 7 7 7 7 7 7 7 0 7 7 7 6 7 7 7 7 7 7 7 6 7 7 7 6 7 7 6 7 7 6 7 6 7 6 7 6 7 6 6 7 6 7 6 6 7 6 6 7 6 6 6 7 6 6 6 7 6 6 6 6 6 7 6 6 6 6 6 6 6 6 6 6 6 6 6 6 6 6 6 6 6 6 6 5 6 6 6 6 5 6 6 5 6 5 6 6 5 6 5 5 6 5 5 6 5 5 5 5 4 3 4 3 4 3 4 3 3 4 3 4 3 3 4 3 3 4 3 3 4 3 4 3 3 4 …
1111_1 41 15 0	000000E+00 40213 6 0 7 0 7 0 7 0 7 0 7 7 0 7 0 7 7 0 7 7 0 7 7 0 7 7 0 7 7 7 7 7 0 7 7 7 7 7 7 7 7 7 7 7 7 7 7 7 7 6 7 7 7 7 7 6 7 7 7 6 7 7 6 7 6 7 7 6 7 6 7 6 7 6 6 7 6 7 6 6 7 6 6 7 6 6 7 6 6 7 6 6 6 6 7 6 6 6 6 6 7 6 6 6 6 6 6 6 6 6 6 6 6 6 5 6 6 6 6 6 5 6 6 6 5 6 6 6 5 6 6 5 6 6 5 6 5 4 3 4 3 3 3 4 3 3 3 4 3 3 3 4 3 3 3 4 3 3 4 3 3 4 3 4 3 4 7 6 7 7 7 6 7 7 7 6 7 7 7 7 6 7 7 7 6 7 7 7 6 7 7 …
1112_1 56 15 0	000000E+00 39847 6 7 0 7 7 0 7 7 0 7 7 0 7 7 0 7 7 0 7 7 0 7 7 7 0 7 7 7 0 7 7 7 7 7 7 7 7 7 7 7 7 7 7 7 7 7 7 7 6 7 7 7 7 7 6 7 7 7 6 7 7 7 6 7 7 6 7 7 6 7 6 7 6 7 6 7 6 7 6 6 7 6 7 6 6 7 6 6 7 6 7 6 6 6 7 6 6 7 6 6 6 7 6 6 6 6 6 7 6 6 6 6 6 6 6 6 6 6 6 6 6 6 6 6 6 6 6 6 5 6 6 6 6 5 6 6 5 6 5 6 6 5 6 6 5 6 6 5 5 3 4 3 4 3 3 3 4 3 3 3 3 3 3 4 3 3 4 3 3 3 4 3 4 3 3 4 3 4 3 4 3 4 4 4 7 6 7 0 7 7 7 …
1113_1 44 15 0	000000E+00 37962 5 4 4 5 6 0 7 0 0 7 0 7 0 0 7 0 7 0 7 0 7 0 0 7 0 7 0 7 0 7 0 7 0 7 0 7 0 7 7 0 7 7 0 7 7 0 7 7 7 7 0 7 7 7 7 7 7 7 7 7 7 7 7 7 6 7 7 7 7 6 7 7 6 7 7 6 7 6 7 6 7 6 7 6 7 6 7 6 6 7 6 7 6 6 6 7 6 6 6 7 6 6 6 6 7 6 6 6 6 6 6 7 6 6 6 6 6 6 6 6 6 6 5 6 6 6 6 6 5 6 6 5 6 6 5 6 6 5 6 5 6 5 6 5 6 5 6 5 6 5 6 5 4 3 3 4 3 3 3 4 3 3 3 3 4 3 3 4 3 3 4 3 4 3 4 3 4 4 3 4 4 6 7 7 7 7 7 7 7 7 7 …
1114_1 41 15 0	000000E+00 36319 5 4 6 7 0 7 7 0 7 0 0 7 0 7 0 7 0 0 7 0 7 0 7 0 7 0 7 0 7 0 7 0 7 7 0 7 0 7 7 0 7 7 7 0 7 7 0 7 7 7 7 0 7 7 7 7 7 7 7 7 7 7 7 7 7 7 7 6 7 7 7 6 7 7 6 7 7 6 7 6 7 7 6 7 6 7 6 7 6 7 6 6 7 6 7 6 6 7 6 6 7 6 6 7 6 6 6 6 7 6 6 6 6 6 7 6 6 6 6 6 6 6 6 6 6 6 6 6 6 6 6 6 6 6 6 6 5 6 6 6 6 5 6 6 5 6 5 6 5 5 5 5 5 5 4 4 3 3 4 3 3 3 3 4 3 3 3 3 3 4 3 3 3 4 3 3 4 3 4 3 4 4 4 3 4 7 7 6 7 7 7 …
1115_1 49 15 0	000000E+00 38239 5 7 0 7 7 0 7 0 7 0 7 0 0 7 0 7 0 7 0 7 0 0 7 0 7 0 7 0 7 7 0 7 0 7 0 7 7 0 7 7 0 7 7 0 7 7 7 7 0 7 7 7 7 7 7 7 7 7 7 7 7 7 6 7 7 7 7 7 6 7 7 7 6 7 7 6 7 7 6 7 6 7 7 6 7 6 7 6 7 6 7 6 6 7 6 7 6 6 7 6 6 7 6 6 7 6 6 7 6 6 6 7 6 6 6 6 7 6 6 6 6 6 6 6 6 6 6 6 6 6 6 6 6 5 6 6 6 6 6 6 5 6 6 6 5 6 5 5 6 5 5 5 5 4 4 4 3 3 3 3 3 3 3 3 3 3 3 3 3 4 3 3 3 4 3 3 3 4 3 4 3 3 4 3 4 3 4 7 6 7 7 …
1116_1 42 15 0	000000E+00 37284 6 7 0 7 0 7 0 7 0 7 7 0 7 0 7 0 7 7 0 7 0 7 7 0 7 7 0 7 7 0 7 7 0 7 7 7 0 7 7 7 7 0 7 7 7 7 7 7 7 7 7 7 7 7 7 7 7 7 6 7 7 7 7 6 7 7 6 7 6 7 7 6 6 7 6 6 7 6 7 6 7 6 6 7 6 6 7 6 7 6 6 7 6 6 6 7 6 6 6 7 6 6 6 6 7 6 6 6 6 6 6 6 6 6 6 6 6 6 6 5 6 6 6 5 6 5 5 6 5 5 5 5 5 4 4 4 4 4 4 4 3 4 3 3 3 3 3 3 4 3 3 3 3 4 3 3 3 3 4 3 3 4 3 3 4 6 7 6 7 7 7 7 7 7 6 7 7 7 7 7 7 6 7 7 7 7 6 7 7 6 7 …
1117_1 45 15 0	000000E+00 35921 6 7 0 7 0 7 0 7 7 0 0 7 0 7 0 7 0 0 7 0 7 0 7 0 0 7 0 7 0 7 0 7 0 7 0 7 7 0 7 0 7 7 7 0 7 7 7 7 7 0 7 7 7 7 7 7 7 7 7 7 7 7 7 7 7 6 7 7 6 7 7 6 7 6 7 7 6 7 6 7 6 7 6 7 6 6 7 6 7 6 6 7 6 6 7 6 6 6 7 6 6 6 6 7 6 6 6 6 6 7 6 6 6 6 6 6 6 6 6 6 6 6 6 6 6 5 6 6 6 6 5 6 6 6 5 6 5 5 5 6 5 5 6 5 5 4 4 3 3 3 3 3 3 3 3 3 3 3 3 3 3 4 3 3 3 3 4 3 3 4 3 3 4 4 3 6 7 6 7 7 6 7 7 7 6 7 7 7 7 6 7 …
1118_1 60 15 0	000000E+00 39268 5 4 4 5 0 7 0 0 7 0 0 7 0 0 7 0 0 7 0 0 7 0 7 0 0 7 0 7 0 0 7 0 7 0 7 0 7 0 7 7 0 7 7 0 7 7 0 7 7 7 7 7 7 7 7 7 7 7 7 7 7 6 7 7 7 7 6 7 7 7 6 7 6 7 7 6 7 6 7 6 6 7 6 7 6 6 7 6 6 6 7 6 6 6 6 6 6 6 6 6 6 7 6 6 6 6 6 6 6 6 6 6 6 6 5 6 6 6 6 5 6 6 5 6 5 6 5 6 5 6 5 5 6 5 5 4 4 3 4 3 3 3 4 3 4 3 3 4 3 4 3 3 4 4 3 4 3 4 4 3 6 6 7 7 7 6 7 7 7 7 6 7 7 7 7 7 6 7 7 7 7 6 7 7 6 5 6 6 5 6 6 …
1119_1 40 15 0	000000E+00 38121 6 7 0 7 7 0 7 0 7 0 7 0 7 0 7 0 7 7 0 7 0 7 7 0 7 7 7 0 7 7 7 0 7 7 7 7 7 7 7 7 7 7 7 7 7 7 7 7 7 7 7 6 7 7 7 6 7 7 6 7 7 6 7 7 6 7 6 7 6 7 6 7 6 6 7 6 6 7 6 6 6 7 6 6 6 6 7 6 6 6 6 6 6 6 6 6 6 6 6 5 6 6 6 6 6 5 6 6 5 6 6 5 6 6 5 6 5 6 5 5 4 4 4 3 3 4 3 3 3 4 3 3 4 3 3 4 3 3 4 3 4 3 4 3 4 3 4 4 3 4 5 7 7 7 7 7 0 7 7 7 7 7 7 7 7 7 7 7 7 7 7 6 7 7 7 6 7 6 7 6 6 6 5 6 6 5 6 6 6 5 6 …
1120_1 53 6 0	000000E+00 39526 5 6 7 0 7 7 0 7 0 7 0 7 0 7 0 7 7 0 7 0 7 7 0 7 7 7 0 7 7 7 7 7 7 7 7 7 7 7 7 7 6 7 7 7 7 6 7 7 6 7 7 6 7 7 6 7 7 6 7 6 7 6 7 6 6 7 6 6 7 6 6 7 6 6 7 6 6 6 7 6 6 6 6 7 6 6 6 6 6 7 6 6 6 6 6 7 6 6 6 6 6 5 6 6 6 6 6 6 6 6 5 6 6 6 6 5 6 6 6 5 6 6 5 6 6 5 6 5 6 5 5 5 4 4 3 3 4 3 3 3 3 4 3 3 3 3 3 4 3 3 3 4 3 4 3 4 4 3 4 4 4 4 4 4 7 7 7 7 7 7 7 7 7 7 7 7 7 7 6 7 7 7 7 7 7 7 7 7 6 7 7 …
1121_1 40 7 0	000000E+00 38280 6 0 7 0 7 0 7 0 7 0 7 7 0 7 7 0 7 7 7 7 7 7 7 7 7 7 7 0 7 7 7 6 7 7 7 7 7 7 7 7 7 6 7 7 7 6 7 7 6 7 7 6 7 6 7 6 7 7 6 7 6 6 7 6 7 6 6 7 6 6 7 6 6 7 6 6 6 7 6 6 6 7 6 6 6 6 7 6 6 6 6 6 6 7 6 6 6 6 6 6 6 6 6 6 6 6 6 6 6 6 5 6 6 6 6 6 6 5 6 6 6 5 6 6 5 5 4 3 4 3 3 3 3 4 3 3 3 3 3 3 3 3 4 3 3 3 3 3 4 3 3 3 4 3 4 7 6 7 7 7 6 7 7 6 7 7 7 6 7 7 6 7 7 6 7 6 7 7 6 7 6 7 6 7 6 7 6 7 6 6 7 …
1122_1 46 6 0	000000E+00 41215 5 4 4 4 5 4 5 6 0 7 0 0 7 0 0 0 7 0 0 0 7 0 0 7 0 7 0 7 0 7 0 0 7 0 7 0 7 0 7 7 0 7 0 7 7 0 7 7 0 7 7 0 7 7 7 7 0 7 7 7 7 6 7 7 7 7 6 7 7 7 6 7 6 7 7 6 6 7 6 7 6 6 7 6 6 7 6 6 6 7 6 6 6 6 6 6 6 6 6 6 6 6 6 6 6 6 5 6 6 5 6 5 5 5 5 5 4 3 4 3 4 3 3 4 3 4 3 3 4 3 4 3 3 4 3 4 3 4 3 4 4 4 7 6 7 6 7 7 6 7 7 7 6 7 7 6 7 7 7 6 7 7 7 6 7 7 7 6 7 7 6 7 6 6 6 6 5 6 6 5 6 5 6 5 6 5 6 5 5 6 5 …
1123_1 58 15 0	000000E+00 43270 6 0 7 0 7 0 7 0 7 7 0 7 7 0 7 7 0 7 0 7 7 7 0 7 7 0 7 7 7 7 0 7 7 7 7 7 7 7 7 7 7 7 7 7 7 7 7 7 7 6 7 7 7 7 6 7 7 6 7 7 6 7 6 7 7 6 7 6 7 6 7 6 6 7 6 7 6 6 7 6 7 6 6 7 6 6 6 6 7 6 6 6 6 7 6 6 6 6 6 6 7 6 6 6 6 6 6 6 6 6 6 6 5 6 6 6 6 5 6 6 6 5 6 6 5 6 5 6 5 5 6 5 5 4 5 4 4 3 3 3 3 3 3 3 3 3 3 4 3 3 3 4 3 3 4 3 4 3 3 4 4 3 4 3 4 7 6 7 7 6 7 7 7 6 7 7 6 7 7 7 6 7 7 6 7 7 7 6 7 7 6 …
1124_1 41 15 0	000000E+00 44130 7 7 7 0 7 0 7 7 0 7 0 7 7 0 7 0 7 7 7 0 7 7 7 7 0 7 7 7 7 0 7 7 7 7 7 7 7 7 7 7 7 7 7 7 7 7 7 7 6 7 7 7 7 6 7 7 7 6 7 7 6 7 7 6 7 7 6 7 6 7 6 7 6 7 6 7 6 7 6 7 6 6 6 7 6 6 7 6 6 6 6 7 6 6 6 6 6 6 6 6 7 6 6 5 6 6 6 6 6 6 5 6 5 6 5 6 5 6 5 6 5 5 4 3 3 4 3 3 3 3 4 3 3 3 3 4 3 3 4 3 3 4 3 3 4 3 4 3 4 3 3 4 4 3 4 4 3 5 7 7 7 7 7 7 7 7 7 7 7 7 7 7 7 7 7 7 7 7 7 7 6 7 7 7 6 7 6 7 6 7 6 …
1125_1 59 15 0	000000E+00 43223 7 0 7 0 7 0 7 0 7 0 7 7 0 7 0 7 7 0 7 0 7 7 0 7 0 7 7 0 7 7 0 7 7 7 0 7 7 7 0 7 7 7 7 7 0 7 7 7 7 6 7 7 7 7 7 7 7 7 6 7 7 7 6 7 7 6 7 7 6 7 7 6 7 6 7 6 7 6 7 6 7 6 6 7 6 7 6 6 7 6 6 7 6 6 7 6 6 6 6 7 6 6 6 6 6 6 6 6 6 6 6 6 6 6 6 6 6 6 6 5 6 6 6 6 6 6 5 5 6 5 5 6 5 6 5 6 5 6 5 6 5 5 4 3 3 3 4 3 3 3 4 3 3 3 4 3 3 3 4 3 3 4 3 4 3 4 3 4 3 4 4 3 4 4 7 6 7 7 7 7 7 6 7 7 7 7 7 7 7 7 6 …
1126_1 48 15 0	000000E+00 45655 5 4 6 0 7 0 7 0 0 7 0 0 7 0 0 7 0 0 7 0 7 0 0 7 0 7 0 0 7 0 7 0 7 0 7 0 7 0 7 0 7 0 7 7 0 7 0 7 7 0 7 7 0 7 7 7 0 7 7 7 7 0 7 7 7 7 7 7 7 7 7 7 6 7 7 7 7 6 7 7 6 7 7 6 7 6 7 7 6 7 6 7 6 6 7 6 7 6 6 7 6 7 6 6 7 6 6 6 7 6 6 6 6 6 7 6 6 6 6 6 6 6 6 6 6 5 6 6 6 6 5 6 6 6 5 6 5 6 5 6 5 6 5 6 5 5 6 5 6 5 5 4 3 4 3 4 3 4 3 3 4 3 4 3 3 4 3 4 3 4 3 4 3 4 3 4 3 4 3 4 4 3 4 4 4 4 4 4 7 7 7 …
1127_1 80 15 0	000000E+00 42172 5 4 4 4 4 5 4 4 4 4 5 4 4 4 5 4 6 0 0 7 0 0 0 0 7 0 0 0 0 0 7 0 0 0 0 0 7 0 0 0 0 7 0 0 0 0 7 0 0 0 7 0 0 0 7 0 0 0 7 0 7 0 0 7 0 7 0 7 0 7 0 7 0 7 0 7 7 0 7 7 0 7 7 0 7 7 7 0 7 7 7 7 7 7 7 7 7 7 7 7 7 7 6 7 7 7 6 7 7 6 7 6 7 6 7 6 7 6 7 6 6 7 6 6 7 6 6 6 7 6 6 6 6 6 6 6 7 6 5 6 6 6 6 6 6 6 6 5 6 6 5 6 5 6 5 5 6 5 5 6 5 5 6 5 5 3 3 3 2 3 3 3 3 3 3 3 3 3 4 3 3 3 3 4 3 3 4 3 3 4 3 …
1128_1 54 15 0	000000E+00 48018 6 7 7 0 7 7 0 7 7 0 7 7 0 7 0 7 7 0 7 7 7 0 7 7 7 7 0 7 7 7 7 7 0 7 7 7 7 7 7 7 7 7 7 7 7 7 7 7 7 7 7 7 6 7 7 7 7 7 6 7 7 7 6 7 7 7 6 7 7 6 7 7 6 7 7 6 7 6 7 6 7 6 7 6 7 6 7 6 7 6 6 7 6 6 7 6 6 7 6 6 6 7 6 6 6 6 6 7 6 6 6 6 6 6 6 6 6 6 6 6 6 6 6 5 6 6 5 6 5 6 5 5 5 6 5 5 4 3 3 4 3 3 4 3 4 3 3 4 3 3 4 3 4 3 3 4 3 4 3 4 3 3 4 3 4 3 4 3 4 4 3 4 3 4 4 4 4 3 4 6 7 0 7 7 0 7 7 7 0 7 7 …
1129_1 50 15 0	000000E+00 41325 7 0 7 7 0 7 0 7 7 0 7 0 7 7 0 7 0 7 7 0 7 7 0 7 7 0 7 7 0 7 7 7 0 7 7 7 0 7 7 7 7 7 7 7 7 7 7 7 7 7 6 7 7 7 6 7 7 6 7 7 6 7 6 7 6 7 6 7 6 7 6 7 6 7 6 6 7 6 7 6 6 7 6 6 6 7 6 6 6 7 6 6 6 7 6 6 6 6 6 6 7 6 6 6 6 6 6 6 6 6 6 6 5 6 6 6 6 5 6 6 6 5 6 6 5 5 6 5 5 6 5 5 6 5 5 4 4 3 3 3 3 3 3 3 3 3 3 3 3 3 3 3 3 4 3 3 4 3 4 3 4 4 7 6 7 6 7 7 6 7 7 7 6 7 7 6 7 7 6 7 7 6 7 7 6 7 6 7 6 7 6 …
1130_1 41 15 0	000000E+00 45488 6 7 0 7 0 7 0 7 0 7 0 7 0 7 0 7 0 7 7 0 7 7 0 7 0 7 7 7 0 7 7 0 7 7 7 7 7 0 7 7 7 7 7 7 7 7 7 7 7 7 7 6 7 7 7 7 6 7 7 7 6 7 6 7 7 6 7 6 7 6 7 6 7 6 7 6 7 6 6 7 6 7 6 6 7 6 6 6 7 6 6 7 6 6 6 6 7 6 6 6 6 6 7 6 6 6 6 6 6 6 6 6 5 6 6 6 6 5 6 6 5 6 5 6 5 5 6 5 5 5 4 4 3 3 3 3 3 4 3 3 3 3 3 3 4 3 3 3 4 3 3 3 3 4 3 3 4 3 4 3 4 3 4 4 6 7 7 7 7 7 7 7 7 7 7 7 7 7 7 7 6 7 7 7 7 7 6 7 7 7 6 …
1131_1 48 15 0	000000E+00 39011 6 7 0 7 0 7 0 7 0 7 0 7 7 0 7 7 0 7 7 7 0 7 7 7 0 7 7 7 7 7 7 0 7 7 7 7 7 7 7 6 7 7 7 7 7 7 7 6 7 7 7 7 6 7 7 6 7 7 6 7 7 6 7 6 7 7 6 7 6 7 6 7 6 6 7 6 7 6 6 7 6 6 7 6 6 7 6 6 7 6 6 6 7 6 6 6 6 7 6 6 6 6 6 6 6 7 6 6 6 6 6 6 6 6 6 6 6 5 6 6 6 5 6 6 5 6 5 6 5 6 5 5 6 5 6 5 5 6 5 4 4 3 3 3 3 3 3 3 3 3 2 3 3 3 3 3 3 3 3 3 3 3 4 3 3 4 6 7 6 6 7 6 6 7 6 7 6 6 7 6 7 6 7 6 7 6 7 6 7 6 7 …
1132_1 49 15 0	000000E+00 37039 6 0 0 7 0 7 0 7 7 0 7 0 7 0 7 0 7 7 0 7 0 7 0 7 7 0 7 7 0 7 7 0 7 7 0 7 7 7 0 7 7 7 7 0 7 7 7 7 7 7 7 7 7 7 6 7 7 7 7 6 7 7 6 7 6 7 7 6 7 6 7 6 7 6 7 6 7 6 6 7 6 6 7 6 6 7 6 6 6 7 6 6 6 6 6 6 7 6 6 6 6 6 6 5 6 6 6 6 6 5 6 6 6 5 6 5 5 6 5 6 5 5 6 5 5 5 4 3 3 3 4 3 3 3 3 3 3 4 3 3 3 4 3 3 4 3 4 3 4 3 4 3 6 7 6 7 7 6 7 7 7 7 6 7 7 7 6 7 7 7 6 7 7 6 7 7 6 7 6 7 6 7 6 6 6 6 5 6 6 5 6 …
1133_1 43 15 0	000000E+00 55112 6 7 7 7 7 7 0 7 7 7 7 7 7 7 7 0 7 7 7 7 7 7 7 7 7 7 7 7 7 7 7 7 7 7 7 7 7 7 7 6 7 7 7 6 7 7 7 7 6 7 7 6 7 7 6 7 7 6 7 7 6 7 6 7 7 6 7 6 7 6 7 6 7 6 7 6 7 6 7 6 6 7 6 7 6 6 7 6 6 7 6 7 6 6 6 7 6 6 7 6 6 6 6 7 6 6 6 6 6 6 7 6 6 6 6 6 6 6 6 6 6 6 6 7 6 6 6 6 6 6 6 5 6 6 6 6 6 6 6 6 6 6 5 6 6 6 6 5 6 6 6 5 6 6 5 6 6 5 6 5 6 5 6 5 5 4 4 3 3 2 3 2 3 2 3 2 2 3 2 3 2 3 2 3 2 3 2 3 3 3 3 …
1134_1 48 7 0	000000E+00 45187 5 0 7 0 7 0 7 0 7 0 7 0 7 0 7 7 0 7 7 0 7 0 7 7 0 7 7 7 0 7 7 0 7 7 7 7 0 7 7 7 7 0 7 7 7 7 7 7 7 7 7 7 7 6 7 7 7 7 6 7 7 7 6 7 6 7 7 6 7 6 7 6 7 7 6 7 6 7 6 7 6 6 7 6 7 6 6 7 6 6 7 6 6 6 7 6 6 6 6 7 6 6 6 6 6 6 6 6 6 6 6 6 6 6 6 5 6 6 6 6 6 6 5 6 6 5 6 6 5 6 5 5 6 5 6 5 5 5 4 3 3 3 4 3 3 3 3 3 4 3 3 3 3 3 4 3 3 3 3 4 3 3 3 4 3 3 4 3 4 6 6 7 6 7 7 7 7 7 6 7 7 7 7 7 7 7 7 7 7 6 7 …
1135_1 61 15 0	000000E+00 42693 6 7 0 7 0 0 7 7 0 7 0 7 7 0 7 0 7 0 7 7 0 7 0 7 7 0 7 7 0 7 7 7 0 7 7 7 7 0 7 7 7 7 7 7 7 7 7 7 7 7 7 7 6 7 7 7 7 6 7 7 7 6 7 7 6 7 6 7 6 7 7 6 7 6 6 7 6 7 6 7 6 6 7 6 6 7 6 6 6 7 6 6 6 6 7 6 6 6 6 6 6 6 6 6 6 6 6 6 6 6 6 6 6 6 5 6 6 6 5 6 5 6 5 5 6 5 5 5 4 5 5 4 5 4 4 3 3 3 3 2 3 3 3 3 2 3 3 3 3 3 3 3 4 3 3 4 3 4 6 6 7 6 7 6 7 7 6 7 6 7 6 7 7 6 7 6 7 6 7 6 7 6 7 6 7 6 6 6 6 7 6 …
1136_1 37 15 0	000000E+00 37485 5 4 4 4 5 6 0 7 0 7 0 0 7 0 0 0 7 0 0 7 0 7 0 0 7 0 7 7 0 7 0 7 7 0 7 7 7 0 7 7 0 7 7 7 7 7 7 7 7 7 7 7 7 7 6 7 7 6 7 7 6 7 7 6 7 6 7 6 7 6 7 7 6 7 6 6 7 6 7 6 6 7 6 6 7 6 6 7 6 6 6 7 6 6 6 6 7 6 6 6 6 7 6 6 6 6 6 6 6 6 6 6 6 6 6 6 6 6 6 6 6 6 5 6 6 6 5 5 4 3 3 4 3 3 3 4 3 3 3 3 4 3 3 3 4 3 3 4 3 4 4 3 4 4 4 6 7 7 7 0 7 7 7 7 7 7 7 7 6 7 7 7 7 6 7 7 7 6 7 7 7 7 6 6 6 6 6 6 6 6 5 …
1137_1 44 15 0	000000E+00 45748 5 4 4 4 5 4 6 0 0 7 0 0 7 0 0 0 7 0 0 7 0 0 7 0 0 7 0 0 7 0 0 7 0 0 7 0 0 7 0 7 0 0 7 0 7 0 7 0 7 0 7 0 7 0 7 7 0 7 7 0 7 7 0 7 7 7 7 7 7 0 7 7 7 7 6 7 7 7 7 7 7 6 7 7 7 6 7 7 6 7 6 7 7 6 7 6 7 6 7 6 7 6 7 6 6 7 6 6 7 6 7 6 6 7 6 6 7 6 6 6 7 6 6 6 6 6 7 6 6 6 6 6 5 6 6 6 6 6 6 6 5 6 6 6 5 6 6 5 6 5 6 5 6 6 5 5 6 5 5 4 4 3 3 3 3 3 3 3 3 3 3 3 3 3 3 3 3 3 4 3 3 3 3 4 3 3 4 3 4 3 4 …
1138_1 35 6 0	000000E+00 40100 5 4 4 5 6 0 7 0 0 7 0 7 0 0 7 0 0 7 0 0 7 0 0 7 0 7 0 7 0 0 7 0 7 0 7 0 7 7 0 7 7 0 7 7 0 7 7 0 7 7 7 0 7 7 7 7 0 7 7 7 7 7 7 7 6 7 7 7 7 7 6 7 7 6 7 6 7 7 6 7 6 7 6 7 6 6 7 6 6 7 6 6 7 6 6 7 6 6 7 6 6 6 7 6 6 6 6 7 6 6 6 6 6 6 6 6 6 6 6 6 6 6 6 6 6 6 6 6 6 6 6 5 6 6 6 5 6 6 5 6 6 6 5 6 5 5 3 4 3 3 3 4 3 3 4 3 3 4 3 3 4 3 3 4 3 3 4 3 4 3 4 3 5 7 6 7 7 6 7 7 7 6 7 7 6 7 7 7 7 6 7 …
1139_1 56 14 0	000000E+00 40780 5 4 4 5 4 4 4 6 0 7 0 0 7 0 0 7 0 0 7 0 0 7 0 0 7 0 0 7 0 7 0 0 7 0 7 0 0 7 0 7 0 7 0 7 0 7 0 7 0 7 7 0 7 0 7 7 0 7 7 0 7 7 7 7 0 7 7 7 7 7 7 7 7 7 7 7 6 7 7 7 7 6 7 7 6 7 7 6 7 6 7 6 7 6 7 6 7 6 7 6 6 7 6 6 7 6 6 6 7 6 6 6 6 7 6 6 6 6 6 6 6 6 6 6 6 6 6 6 6 6 5 6 6 6 6 6 6 6 5 6 5 6 6 5 5 5 4 4 3 3 3 2 3 3 3 3 3 3 6 6 6 6 7 6 6 7 6 6 7 6 6 7 6 6 7 6 6 6 6 6 5 6 5 5 6 5 5 6 5 5 4 …
1140_1 83 15 0	000000E+00 41766 5 4 4 4 4 5 4 4 5 4 5 6 0 7 0 0 0 0 0 7 0 0 0 7 0 0 7 0 0 0 7 0 0 7 0 0 7 0 0 7 0 7 0 0 7 0 7 0 7 0 7 0 7 0 7 7 0 7 7 7 0 7 7 7 7 7 7 7 7 7 7 6 7 7 7 6 7 7 6 7 7 6 7 6 7 7 6 6 7 6 7 6 7 6 6 7 6 6 6 7 6 6 6 6 7 6 6 6 6 6 6 6 6 6 6 6 6 6 6 6 6 6 6 5 6 6 6 6 6 5 6 6 6 5 6 6 5 5 4 3 3 3 3 2 3 3 3 3 3 3 4 6 6 6 7 6 6 7 6 7 6 7 6 6 7 6 7 6 6 7 6 5 6 5 6 5 6 5 5 6 5 6 5 5 4 3 4 3 3 3 3 …
1141_1 69 5 0	000000E+00 45630 5 4 4 6 7 0 0 7 0 7 0 7 0 7 0 0 7 0 0 7 0 0 7 0 7 0 7 0 7 0 7 0 7 0 7 0 7 7 0 7 0 7 7 0 7 7 0 7 7 0 7 7 0 7 7 0 7 7 7 0 7 7 7 7 0 7 7 7 7 7 7 7 7 6 7 7 7 7 6 7 7 7 6 7 7 6 7 6 7 7 6 7 6 7 7 6 7 6 7 6 7 6 7 6 6 7 6 6 7 6 6 6 7 6 6 6 7 6 6 6 6 6 7 6 6 6 6 6 6 6 6 6 6 6 6 6 6 6 6 6 6 6 6 5 6 6 6 5 6 6 5 6 6 5 6 5 6 5 6 5 6 5 5 5 5 6 5 5 5 5 5 4 3 3 4 3 3 3 4 3 3 3 4 3 3 3 3 4 3 3 3 …
1142_1 72 15 0	000000E+00 43906 5 4 4 4 4 5 4 4 5 6 0 0 7 0 0 0 7 0 0 0 7 0 0 7 0 0 7 0 0 7 0 7 0 0 7 0 7 0 0 7 0 7 0 7 0 7 7 0 7 0 7 0 7 7 0 7 7 0 7 7 0 7 7 0 7 7 0 7 7 7 7 0 7 7 7 7 7 7 7 7 7 7 7 7 6 7 7 7 6 7 7 7 6 7 6 7 7 6 7 6 7 6 7 6 6 7 6 7 6 6 7 6 6 7 6 6 7 6 6 7 6 6 6 6 7 6 6 6 6 6 6 7 6 6 6 6 6 6 6 6 5 6 6 6 6 6 5 6 6 6 5 6 6 6 5 6 6 5 6 5 6 6 5 6 6 5 6 5 6 5 6 5 6 5 6 5 4 5 4 3 3 4 3 3 3 4 3 3 4 3 3 …
1143_1 120 15 0	000000E+00 46098 5 7 7 0 7 0 7 0 7 0 7 0 0 7 0 7 0 7 7 0 7 0 7 0 7 0 7 7 0 7 7 0 7 0 7 7 7 0 7 7 0 7 7 7 0 7 7 7 7 7 7 0 7 7 7 7 7 7 6 7 7 7 7 7 7 6 7 7 6 7 7 6 7 6 7 7 6 7 6 7 6 7 6 6 7 6 7 6 6 7 6 6 7 6 6 6 7 6 6 6 7 6 6 6 6 7 6 6 6 6 6 6 6 6 7 6 6 6 6 6 6 6 5 6 6 6 6 6 6 6 5 6 6 6 5 6 6 6 5 6 5 6 6 5 6 5 5 6 5 6 5 5 5 6 5 5 5 5 5 4 4 3 4 3 3 3 3 4 3 3 3 4 3 3 3 4 3 3 4 3 3 4 3 3 4 3 3 4 3 4 3 …
1144_1 49 15 0	000000E+00 36638 6 6 7 7 0 7 7 7 0 7 7 0 0 7 0 7 0 7 0 7 0 7 7 0 7 7 0 7 7 7 0 7 7 7 7 7 7 0 7 7 7 7 7 7 7 6 7 7 7 7 7 7 7 7 7 7 6 7 7 7 6 7 7 6 7 7 6 7 6 7 6 7 6 7 6 7 6 6 7 6 7 6 6 6 7 6 6 6 7 6 6 6 6 6 6 7 6 6 6 6 6 6 6 6 6 6 6 6 6 6 5 6 6 6 6 6 6 6 6 5 6 6 6 6 6 5 6 6 6 6 5 6 6 6 5 6 6 6 5 5 4 5 3 3 3 3 3 3 3 3 4 3 3 3 3 4 3 3 3 3 4 3 3 4 3 3 3 4 3 3 4 3 3 4 3 3 4 3 3 4 3 4 4 7 7 7 7 7 7 7 7 …
1145_1 56 15 0	000000E+00 41427 5 7 0 7 0 7 0 7 0 7 0 7 0 7 0 7 0 0 7 0 7 0 7 0 7 0 7 0 7 0 7 7 0 7 7 0 7 7 0 7 7 7 0 7 7 7 7 7 7 0 7 7 7 7 7 6 7 7 7 7 7 7 6 7 7 7 6 7 7 6 7 7 6 7 6 7 6 7 7 6 7 6 6 7 6 7 6 7 6 6 7 6 6 7 6 6 6 7 6 6 6 7 6 6 6 6 6 6 7 6 6 6 6 6 6 6 6 6 6 6 6 6 6 6 6 6 6 6 6 6 6 5 6 6 6 6 5 6 6 5 6 6 5 6 6 5 6 5 6 5 6 5 5 6 5 5 5 4 3 3 4 3 3 3 3 4 3 3 3 3 4 3 3 3 4 3 3 3 4 3 3 4 3 3 4 3 4 3 3 4 3 …
1146_1 48 15 0	000000E+00 42151 5 4 4 5 7 0 7 0 7 0 0 7 0 7 0 0 7 0 7 0 7 0 7 0 7 0 7 0 7 0 7 0 7 7 0 7 0 7 0 7 7 0 7 0 7 7 0 7 7 0 7 7 0 7 7 0 7 7 7 0 7 7 7 7 7 0 7 7 7 7 7 7 7 7 6 7 7 7 7 6 7 7 7 6 7 7 6 7 6 7 7 6 7 6 7 6 7 6 7 6 7 6 7 6 7 6 7 6 7 6 6 7 6 6 7 6 6 7 6 6 6 7 6 6 6 7 6 6 6 6 6 7 6 6 6 6 6 6 6 6 6 6 6 6 6 6 6 6 6 5 6 6 6 6 5 6 6 6 5 6 6 6 5 6 6 5 5 6 5 5 5 5 5 5 4 4 3 3 4 3 4 3 4 3 4 3 4 3 4 3 3 …
1147_1 38 15 0	000000E+00 38537 5 4 0 7 0 7 0 0 7 0 7 0 7 0 7 0 7 0 7 0 7 0 7 0 7 0 7 0 7 7 0 7 0 7 7 7 0 7 7 0 7 7 7 7 7 7 7 7 7 7 7 7 7 7 7 6 7 7 6 7 7 6 7 6 7 6 7 6 7 6 7 6 6 7 6 6 7 6 6 6 7 6 6 6 6 6 7 6 6 6 6 7 6 6 6 6 6 6 6 6 7 6 6 6 6 6 6 6 6 6 6 6 6 6 6 6 5 6 6 6 6 6 6 5 6 6 6 5 6 6 6 5 6 5 5 4 4 3 4 3 3 4 3 4 3 3 4 3 4 3 3 4 3 4 3 4 3 4 3 4 3 4 3 4 4 3 4 3 4 3 4 4 0 7 7 0 7 7 7 7 0 7 7 7 7 7 7 7 7 7 7 …
1148_1 62 15 0	000000E+00 43459 5 4 4 4 4 4 5 6 0 0 7 0 0 0 7 0 0 0 0 7 0 0 0 7 0 0 0 7 0 0 7 0 0 7 0 0 7 0 0 7 0 7 0 7 0 7 0 7 0 7 7 0 7 0 7 7 0 7 7 7 0 7 7 7 7 7 0 7 7 7 7 7 7 6 7 7 7 7 7 7 7 6 7 7 6 7 7 7 6 7 6 7 7 6 7 6 7 6 7 6 6 7 6 7 6 6 6 7 6 6 6 7 6 6 6 6 7 6 6 6 6 6 6 7 6 6 6 6 6 6 6 6 6 6 6 6 6 6 6 6 6 5 6 6 6 5 6 6 5 6 6 5 6 5 5 5 5 4 4 4 5 4 3 3 3 3 3 3 4 3 3 3 3 3 3 3 4 3 3 3 4 3 3 3 4 3 4 3 3 4 3 …
1149_1 37 6 0	000000E+00 35980 7 0 7 7 0 7 0 7 0 7 7 0 7 0 7 7 0 7 7 0 7 7 0 7 7 0 7 7 0 7 7 7 0 7 7 7 0 7 7 7 7 0 7 7 7 7 7 7 7 7 7 7 7 7 7 7 6 7 7 7 6 7 7 7 6 7 6 7 7 6 7 6 7 6 7 6 7 6 7 6 7 6 6 7 6 6 7 6 6 7 6 6 6 7 6 6 6 6 7 6 6 6 6 6 6 6 6 7 6 6 5 6 6 5 6 5 6 5 6 5 6 5 5 6 5 5 5 6 5 5 5 4 3 3 3 2 3 3 3 2 3 3 3 3 2 3 3 3 3 3 3 3 3 3 3 4 3 3 3 4 3 4 4 3 4 4 3 6 0 7 6 7 7 7 7 7 7 7 7 6 7 7 7 7 7 6 7 7 6 7 7 …
1150_1 74 9 0	000000E+00 53374 5 6 0 7 0 0 7 0 7 7 0 7 0 7 7 0 7 0 7 7 0 7 0 7 0 7 0 7 0 7 7 0 7 0 7 0 7 7 0 7 0 7 7 0 7 7 0 7 7 0 7 7 0 7 7 7 0 7 7 7 7 7 0 7 7 7 7 7 6 7 7 7 7 7 7 7 7 7 7 7 6 7 7 7 7 6 7 7 6 7 7 6 7 7 6 7 6 7 7 6 7 6 7 6 6 7 6 7 6 6 7 6 6 7 6 6 7 6 6 6 7 6 6 6 6 6 6 6 6 6 6 6 6 6 6 6 6 6 6 5 6 6 5 6 5 6 5 6 5 5 5 5 6 5 5 5 5 5 4 4 3 4 3 4 3 4 3 3 4 3 3 3 4 3 3 3 3 4 3 3 3 3 4 3 3 4 3 3 4 3 3 …
1151_1 28 15 0	000000E+00 40896 6 7 0 7 0 7 0 7 0 7 0 0 7 0 7 0 7 0 7 0 7 0 7 7 0 7 0 7 7 0 7 7 0 7 7 7 0 7 7 7 7 7 7 7 7 7 7 7 7 7 7 7 7 6 7 7 7 6 7 7 6 7 6 7 6 7 6 7 6 7 6 7 6 7 6 6 7 6 6 6 7 6 6 6 7 6 6 6 6 6 6 6 7 6 6 6 6 6 6 6 6 5 6 6 6 6 6 6 6 5 6 6 6 6 5 6 6 6 5 6 6 5 6 5 6 5 6 5 6 5 5 5 5 3 3 3 3 3 3 3 3 3 3 3 3 3 3 3 3 4 3 3 3 5 6 6 7 6 7 6 7 6 7 7 6 7 6 7 7 6 7 7 6 7 6 7 7 6 7 6 6 7 5 6 5 6 5 6 5 6 5 …
1152_1 51 15 0	000000E+00 42604 5 7 0 7 0 7 0 7 0 0 7 0 7 0 0 7 0 7 0 7 0 7 0 7 0 7 0 7 7 0 7 7 0 7 7 0 7 7 7 0 7 7 7 7 7 7 0 7 7 7 7 7 7 7 7 6 7 7 7 7 7 7 6 7 7 7 6 7 7 6 7 6 7 6 7 6 7 6 7 6 6 7 6 7 6 6 7 6 6 7 6 6 7 6 6 7 6 6 6 7 6 6 6 6 6 6 6 6 6 6 6 6 6 5 6 6 6 6 5 6 6 6 6 6 5 5 5 5 5 6 5 6 6 6 6 5 6 5 5 5 4 3 3 4 3 3 3 3 3 3 3 4 3 3 3 4 3 4 3 3 4 3 4 4 3 4 3 6 6 7 7 7 7 7 6 7 7 7 6 7 7 7 6 7 7 7 6 7 7 6 7 …
1153_1 34 15 0	000000E+00 43237 6 7 7 0 7 0 7 0 0 7 0 7 0 7 0 7 0 7 7 0 7 0 7 7 0 7 7 0 7 7 0 7 7 7 0 7 7 7 7 0 7 7 7 7 7 7 7 7 7 0 7 7 7 7 7 6 7 7 7 6 7 7 6 7 7 6 7 7 6 7 7 6 7 6 7 7 6 7 6 7 6 6 7 6 7 6 7 6 6 7 6 6 7 6 6 6 7 6 6 6 6 7 6 6 6 6 6 6 6 6 6 6 6 6 6 6 6 6 6 6 6 6 5 6 6 6 6 5 6 6 6 5 6 6 5 6 6 5 6 6 5 6 5 5 4 4 3 4 3 3 3 4 3 3 3 3 3 4 3 3 3 3 4 3 3 3 4 3 4 3 3 4 4 3 4 4 3 4 4 6 6 7 7 6 7 7 7 7 6 7 7 …
1154_1 74 15 0	000000E+00 45096 5 7 0 7 0 0 7 0 7 0 7 0 7 0 7 0 7 0 7 0 7 0 7 0 7 0 7 7 0 7 0 7 0 7 7 0 7 7 0 7 7 0 7 7 0 7 7 7 0 7 7 7 7 7 7 0 7 7 7 7 7 7 7 7 6 7 7 7 7 7 6 7 7 7 6 7 7 6 7 7 6 7 6 7 6 7 6 7 6 7 6 7 6 7 6 6 7 6 6 7 6 6 7 6 6 6 7 6 6 6 6 6 7 6 6 6 6 6 6 6 6 6 6 6 6 6 6 6 6 6 6 6 6 5 6 6 6 5 6 6 5 6 6 5 6 5 5 6 5 5 6 5 5 5 5 5 5 5 5 5 5 4 3 3 3 3 3 3 3 3 3 4 3 3 3 3 3 3 3 3 4 3 3 3 3 4 3 3 4 3 6 …
1155_1 57 15 0	000000E+00 41076 5 0 7 7 0 7 0 7 0 7 0 7 7 0 7 7 0 7 7 7 0 7 7 7 7 0 7 7 7 7 7 7 7 0 7 7 7 7 7 7 7 6 7 7 7 7 7 7 6 7 7 6 7 7 6 7 7 6 7 6 7 6 7 6 7 6 7 6 7 6 7 6 6 7 6 6 7 6 6 7 6 6 7 6 6 7 6 6 6 7 6 6 6 7 6 6 6 7 6 6 6 6 7 6 6 6 6 6 6 6 6 6 6 6 6 6 6 6 6 6 6 5 6 6 6 6 6 5 6 6 6 6 5 6 6 6 5 6 6 5 6 5 6 5 6 5 4 5 4 3 4 3 4 4 4 3 3 2 3 3 2 3 3 2 3 3 3 3 3 3 3 3 3 3 3 3 4 3 3 3 3 4 3 3 3 4 3 4 6 7 7 …
1156_1 59 15 0	000000E+00 43676 5 7 7 0 7 0 7 0 7 0 0 7 0 7 0 0 7 0 7 0 7 0 7 0 7 0 7 0 7 0 7 0 7 7 0 7 0 7 0 7 7 0 7 7 0 7 7 7 0 7 7 7 0 7 7 7 7 7 7 7 7 7 7 7 7 7 6 7 7 7 6 7 7 6 7 7 6 7 7 6 7 6 7 6 7 6 7 6 7 6 7 6 6 7 6 6 7 6 6 7 6 6 6 7 6 6 6 6 6 6 6 7 6 6 6 6 5 6 6 6 6 6 6 6 6 5 6 6 6 5 6 6 6 5 6 5 6 6 5 6 5 6 5 6 5 6 5 6 6 5 6 5 5 5 3 3 4 3 3 3 3 3 3 3 3 4 3 3 3 3 3 4 3 3 3 4 3 3 4 3 4 3 3 4 4 3 4 3 4 4 3 …
1157_1 39 15 0	000000E+00 50408 6 0 7 7 0 0 7 0 7 0 7 0 0 7 0 7 0 7 0 0 7 0 7 0 0 7 0 7 0 7 0 0 7 0 7 0 7 7 0 7 0 7 0 7 7 0 7 0 7 7 0 7 7 0 7 7 7 0 7 7 7 7 7 7 0 7 7 7 7 7 7 6 7 7 7 7 7 7 6 7 7 7 6 7 7 6 7 7 6 7 6 7 6 7 6 7 6 7 6 7 6 7 6 7 6 6 7 6 7 6 6 7 6 6 6 7 6 6 6 7 6 6 6 6 6 6 7 6 6 6 6 6 5 6 6 6 6 6 6 6 5 6 6 6 5 6 6 5 6 6 5 6 5 6 5 6 5 6 5 6 5 6 5 5 6 5 6 5 5 5 4 3 3 4 3 3 3 4 3 3 3 4 3 3 3 4 3 3 3 4 3 …
1158_1 55 15 0	000000E+00 43557 6 0 0 7 0 7 0 7 0 7 0 7 0 7 0 7 0 7 7 0 7 0 7 0 7 0 7 7 0 7 0 7 0 7 7 0 7 0 7 7 0 7 7 7 0 7 7 7 0 7 7 7 7 7 7 7 7 7 7 7 6 7 7 7 6 7 7 7 6 7 6 7 7 6 7 6 7 6 7 6 7 6 7 6 6 7 6 7 6 6 7 6 6 7 6 6 7 6 6 7 6 6 6 6 6 7 6 6 6 6 6 6 6 6 6 6 6 6 6 6 6 6 6 6 6 6 5 6 6 6 6 6 6 5 6 6 6 6 5 6 6 6 5 5 4 5 5 5 4 5 5 4 4 4 4 3 3 3 3 3 3 3 3 3 3 3 3 3 3 3 3 3 3 3 3 3 4 3 3 4 3 4 6 7 6 7 7 6 7 7 6 …
1159_1 55 15 0	000000E+00 39799 6 0 7 0 0 7 0 0 7 0 7 0 0 7 0 7 0 7 0 7 0 7 0 7 0 7 7 0 7 0 7 7 0 7 7 0 7 7 7 0 7 7 7 7 7 0 7 7 7 7 7 7 7 7 7 7 7 6 7 7 7 7 7 7 6 7 7 7 7 7 6 7 6 7 6 7 6 7 6 7 6 7 6 7 6 6 7 6 7 6 7 6 6 7 6 6 7 6 6 7 6 6 6 7 6 6 6 6 6 6 7 6 6 6 6 6 6 6 5 6 6 6 6 6 5 6 6 5 6 6 5 6 6 5 6 5 6 6 5 6 6 5 6 6 5 6 6 5 6 6 5 6 5 4 5 4 3 3 3 3 3 3 3 4 3 3 3 3 4 3 3 3 4 3 3 4 3 3 4 3 4 3 4 3 4 3 4 4 6 7 7 …
1160_1 38 15 0	000000E+00 41334 6 7 7 0 7 0 7 0 7 0 0 7 0 7 0 7 0 7 0 7 0 7 7 0 7 0 7 0 7 7 0 7 7 0 7 7 0 7 7 7 0 7 7 7 7 0 7 7 7 7 7 7 7 7 7 7 7 7 7 6 7 7 7 7 6 7 7 7 6 7 7 6 7 6 7 6 7 6 7 6 7 6 7 6 6 7 6 6 7 6 6 6 7 6 6 6 6 6 7 6 6 6 6 6 6 6 6 6 6 6 6 5 6 6 6 6 5 6 6 6 5 6 5 6 5 6 5 6 5 5 5 6 5 5 4 3 4 3 3 3 3 3 4 3 3 3 3 3 3 4 3 3 3 4 3 3 3 4 3 3 4 3 4 3 7 6 7 7 7 6 7 7 6 7 7 7 6 7 7 6 7 7 6 7 7 6 7 7 6 7 7 …
1161_1 51 15 0	000000E+00 48424 5 7 0 7 0 7 0 7 0 7 0 7 0 7 0 7 0 0 7 0 7 0 7 0 0 7 0 7 0 7 0 7 0 7 0 7 0 7 0 7 7 0 7 0 7 7 0 7 7 7 0 7 7 7 0 7 7 7 7 7 7 7 7 7 7 7 7 7 7 7 6 7 7 7 7 6 7 7 6 7 7 6 7 7 6 7 6 7 7 6 7 6 7 6 7 6 7 6 6 7 6 6 6 6 7 6 6 6 6 7 6 6 6 6 6 6 7 6 6 6 6 6 6 6 6 6 6 5 6 6 6 6 6 5 6 6 6 5 6 5 6 5 6 6 5 6 5 6 6 5 5 5 4 4 3 4 3 3 3 3 4 3 3 3 4 3 3 3 4 3 3 3 4 3 3 4 3 3 4 3 3 4 3 4 3 4 3 4 3 4 4 …
1162_1 45 15 0	000000E+00 43358 6 7 0 7 0 7 0 7 0 7 0 7 7 0 7 0 7 0 7 0 7 7 0 7 7 0 7 7 0 7 7 0 7 7 7 0 7 7 7 7 0 7 7 7 7 7 7 7 7 7 7 7 7 7 7 7 7 7 7 7 6 7 7 7 6 7 7 6 7 7 6 7 7 6 7 6 7 6 7 6 7 6 7 6 7 6 6 7 6 6 7 6 6 7 6 6 6 7 6 6 6 6 7 6 6 6 6 6 6 6 6 6 6 6 6 6 6 6 6 5 6 6 6 6 5 6 6 5 6 5 5 5 5 4 4 4 4 4 4 4 3 4 4 4 3 4 3 3 3 3 3 3 3 3 3 3 3 3 3 3 3 3 3 3 4 3 4 7 6 7 6 7 6 7 6 7 6 7 6 7 6 7 6 7 7 6 7 6 7 6 7 …
1163_1 45 15 0	000000E+00 42305 5 4 4 4 5 5 0 0 7 0 7 0 0 7 0 7 0 0 7 0 7 0 7 0 7 0 7 0 7 0 7 7 0 7 0 7 7 0 7 0 7 7 0 7 7 7 0 7 7 7 0 7 7 7 7 7 7 7 7 7 7 7 7 7 7 7 6 7 7 7 6 7 6 7 7 6 7 6 7 6 7 6 7 6 6 7 6 7 6 6 7 6 6 7 6 6 7 6 6 6 7 6 6 6 7 6 6 6 6 6 6 7 6 6 6 6 6 6 6 6 6 6 6 6 6 6 6 6 6 6 6 5 6 6 6 6 6 6 6 5 6 6 6 5 6 6 6 5 6 6 5 6 5 5 4 4 4 4 3 3 2 3 3 3 2 3 3 3 3 2 3 3 3 4 3 3 4 3 4 3 4 4 4 4 4 6 7 6 7 7 7 …
1164_1 57 15 0	000000E+00 45189 5 4 4 6 7 0 7 0 0 7 0 0 7 0 0 7 0 0 7 0 0 7 0 7 0 7 0 7 0 7 0 7 0 7 0 7 0 7 0 7 0 7 0 7 0 7 7 0 7 0 7 7 0 7 7 7 0 7 7 7 0 7 7 7 7 7 7 7 7 7 7 6 7 7 7 6 7 7 6 7 7 6 7 6 7 6 7 7 6 7 6 6 7 6 7 6 6 7 6 6 7 6 6 6 7 6 6 6 6 7 6 6 6 6 6 6 6 6 6 6 6 6 6 6 6 6 5 6 6 6 6 6 5 6 6 6 5 6 5 6 6 5 6 5 6 5 6 5 6 5 5 5 3 4 3 3 3 4 3 3 3 4 3 3 3 3 4 3 3 3 3 4 3 3 4 3 3 4 3 4 3 4 4 3 4 5 4 6 6 7 0 …
1165_1 46 15 0	000000E+00 43157 6 0 7 0 0 7 0 7 0 0 7 0 0 7 0 7 0 0 7 0 7 0 7 0 0 7 0 7 0 7 0 7 7 0 7 0 7 7 0 7 7 7 0 7 7 7 7 7 7 7 7 7 7 7 7 7 6 7 7 7 7 7 6 7 7 7 6 7 7 6 7 6 7 7 6 7 6 7 6 7 6 7 6 6 7 6 7 6 6 7 6 6 6 7 6 6 6 7 6 6 6 6 6 6 7 6 6 6 6 6 6 6 6 6 6 6 6 6 6 6 5 6 6 6 5 6 6 5 6 5 6 5 5 6 5 5 5 5 4 3 3 3 3 3 3 3 3 3 3 3 3 3 3 3 3 4 3 3 3 4 3 4 3 4 3 4 7 7 6 7 7 7 6 7 7 7 6 7 7 7 6 7 7 6 7 7 6 7 7 6 7 …
1166_1 57 15 0	000000E+00 39397 5 7 0 7 0 7 0 7 0 7 0 7 7 0 7 0 7 0 7 0 7 0 7 0 7 7 0 7 0 7 7 0 7 7 0 7 7 0 7 7 7 0 7 7 7 7 7 0 7 7 7 7 7 6 7 7 7 7 7 6 7 7 6 7 6 7 6 7 6 7 6 7 6 7 6 7 6 7 6 7 6 7 6 6 7 6 7 6 6 7 6 7 6 6 7 6 6 6 7 6 6 6 6 7 6 6 6 6 6 6 6 6 6 6 6 6 6 6 6 6 6 6 6 6 5 6 6 6 6 5 6 6 5 6 6 5 6 6 5 6 5 6 5 6 5 5 4 4 3 4 3 3 2 3 3 3 3 3 3 3 3 3 3 3 3 3 3 3 4 3 3 3 4 3 4 3 4 3 4 3 4 3 4 6 7 7 7 7 7 7 7 …
1167_1 55 15 0	000000E+00 42524 5 4 6 0 7 0 7 0 0 7 0 7 0 7 0 7 0 7 0 0 7 0 7 0 0 7 0 7 0 7 0 7 0 7 0 7 0 7 0 7 7 0 7 0 7 7 0 7 7 7 0 7 7 7 0 7 7 7 7 7 7 7 7 7 7 7 7 7 7 6 7 7 7 6 7 7 6 7 7 6 7 6 7 6 7 6 7 6 7 6 7 6 6 7 6 7 6 7 6 6 6 6 7 6 6 6 6 6 5 6 6 6 5 6 6 5 6 6 5 6 6 5 6 5 6 5 5 5 3 4 4 4 3 4 3 3 4 3 3 4 3 3 3 4 3 3 3 4 3 3 3 4 3 3 3 4 3 3 4 3 4 3 4 3 4 4 6 7 7 7 7 7 7 7 7 0 7 7 7 7 0 7 7 7 7 0 7 7 7 7 0 …
1168_1 39 15 0	000000E+00 38817 5 4 6 7 0 7 0 7 0 7 0 0 7 0 7 0 7 0 7 0 7 0 7 0 7 0 7 0 7 0 7 7 0 7 0 7 0 7 7 0 7 7 0 7 7 0 7 7 7 0 7 7 7 7 7 7 7 7 7 7 7 7 7 7 6 7 7 7 7 6 7 7 6 7 7 6 7 6 7 6 7 6 7 6 7 6 7 6 7 6 6 7 6 7 6 6 7 6 6 7 6 6 6 7 6 6 7 6 6 6 7 6 6 6 7 6 6 6 6 6 7 6 6 6 6 6 6 6 6 6 6 6 6 6 6 5 6 6 6 6 6 6 6 6 6 5 6 6 5 5 4 5 4 3 2 3 3 3 3 3 2 3 3 3 3 3 3 3 2 3 3 3 3 3 3 3 3 3 3 3 4 3 3 3 4 3 3 4 3 4 3 …
1169_1 94 15 0	000000E+00 46768 5 4 5 4 6 6 7 6 7 0 7 7 7 0 7 0 7 0 0 7 0 7 0 0 7 0 7 0 7 0 7 0 7 0 7 0 7 7 0 7 7 0 7 7 0 7 7 7 0 7 7 7 7 7 7 7 7 7 7 7 7 7 7 6 7 7 7 7 6 7 6 7 7 6 7 6 7 7 6 7 6 7 6 7 6 7 6 6 7 6 6 7 6 7 6 6 6 7 6 6 6 7 6 6 6 7 6 6 6 6 6 6 7 6 6 6 6 6 6 6 6 6 6 6 6 6 6 6 6 6 6 6 6 5 6 5 5 5 5 5 5 5 5 6 5 6 5 6 5 3 4 3 3 4 3 3 4 3 4 3 3 4 3 3 4 3 4 3 3 4 3 4 3 3 4 3 4 3 4 4 3 4 5 6 7 6 6 7 7 6 7 …
1170_1 61 15 0	000000E+00 41525 5 6 7 0 7 0 7 0 7 0 7 0 7 0 7 0 7 0 7 0 7 0 7 0 7 0 7 7 0 7 0 7 7 0 7 7 0 7 7 7 0 7 7 7 7 0 7 7 7 7 7 7 0 7 7 7 7 7 7 6 7 7 7 7 7 6 7 7 7 6 7 7 6 7 7 6 7 6 7 6 7 6 7 6 7 6 7 6 7 6 7 6 6 7 6 6 7 6 6 7 6 6 6 7 6 6 6 6 7 6 6 6 6 6 6 6 6 6 6 6 6 6 6 6 6 6 6 5 6 6 6 6 6 6 5 6 6 6 6 6 5 6 6 6 5 6 5 5 5 4 5 3 3 4 3 3 3 4 3 3 4 3 3 3 4 3 3 3 3 4 3 3 3 4 3 3 3 4 3 3 3 4 3 3 4 3 3 4 3 3 3 …
1171_1 46 15 0	000000E+00 43668 5 6 6 7 0 7 7 0 7 0 7 0 7 7 0 7 0 7 0 7 0 7 0 7 0 7 0 7 7 0 7 0 7 7 7 0 7 7 7 0 7 7 7 7 7 7 7 7 7 7 7 7 7 7 6 7 7 7 6 7 7 6 7 7 6 7 6 7 6 7 6 6 7 6 7 6 6 7 6 6 7 6 6 7 6 6 6 6 7 6 6 6 6 6 7 6 6 6 6 6 6 5 6 5 6 5 6 5 6 5 6 5 6 5 6 5 6 5 6 5 4 3 4 3 4 3 4 3 4 3 4 3 4 3 4 3 4 3 4 3 4 4 3 4 4 3 4 6 6 7 6 7 7 7 7 7 7 7 7 7 7 7 7 7 0 7 7 7 7 7 6 6 6 5 6 5 6 6 5 6 5 6 6 5 6 5 6 6 5 6 5 …
1172_1 87 15 0	000000E+00 43117 5 4 5 6 0 7 0 7 0 7 0 7 0 7 0 7 0 7 7 0 7 0 7 0 7 0 7 0 7 7 0 7 0 7 0 7 7 0 7 7 0 7 0 7 7 7 0 7 7 0 7 7 7 7 7 7 7 7 7 7 7 7 7 7 6 7 7 7 6 7 6 7 6 7 7 6 7 6 6 7 6 7 6 7 6 6 7 6 6 7 6 6 6 7 6 6 6 7 6 6 6 6 6 7 6 6 6 6 6 6 6 6 6 5 6 6 6 6 5 6 6 6 5 6 6 5 6 5 6 5 5 5 4 5 5 4 4 4 4 3 4 3 3 3 3 3 3 3 3 3 3 3 3 3 3 3 3 3 3 3 4 3 4 3 4 6 6 6 7 6 6 7 6 7 6 6 7 6 7 6 7 6 7 6 7 6 7 6 7 6 7 …
1173_1 53 15 0	000000E+00 37119 5 4 5 6 0 7 0 7 0 7 0 7 0 0 7 0 7 0 7 7 0 7 0 7 7 0 7 7 7 0 7 7 7 7 0 7 7 7 7 7 7 7 7 7 7 7 7 7 7 7 6 7 7 7 7 6 7 7 7 6 7 7 6 7 6 7 7 6 7 7 6 7 6 7 6 7 6 7 6 7 6 7 6 7 6 7 6 7 6 6 7 6 7 6 6 7 6 6 7 6 6 6 7 6 6 6 6 7 6 6 6 6 6 6 6 6 6 7 6 6 6 6 6 6 6 5 6 6 6 6 6 6 6 6 6 6 6 6 6 6 6 5 6 6 6 5 6 6 5 6 5 5 4 4 4 3 3 4 3 3 3 3 3 4 3 3 3 3 3 3 3 3 3 4 3 3 3 3 4 3 3 4 3 3 4 4 3 4 4 3 6 …
2001_1 66 15 0	000000E+00 49876 5 4 4 5 4 5 6 6 0 7 0 7 0 0 7 0 0 0 0 7 0 0 0 0 7 0 0 7 0 0 7 0 0 7 0 7 0 7 0 7 0 7 7 0 7 0 7 7 0 7 7 7 0 7 7 7 7 7 7 7 7 7 7 7 6 7 7 7 6 7 7 6 7 6 7 6 7 6 7 6 7 6 6 7 6 6 7 6 6 7 6 6 6 7 6 6 6 6 6 7 6 6 6 6 6 6 6 6 6 6 6 6 6 6 6 6 5 4 4 3 4 3 4 3 4 3 3 4 3 4 3 4 3 3 4 3 4 3 4 3 4 3 4 3 4 4 3 5 6 7 6 7 7 7 6 7 7 7 7 7 7 7 7 7 7 7 7 7 7 7 7 6 7 7 7 7 6 7 6 6 6 6 6 6 6 5 6 6 6 6 5 …
2002_1 41 10 0	000000E+00 39774 5 0 7 0 0 7 0 7 0 0 7 0 7 0 7 0 0 7 0 7 0 7 0 7 0 7 0 7 0 7 0 7 0 7 0 7 7 0 7 0 7 7 0 7 7 7 0 7 7 7 7 7 7 7 6 7 7 7 7 7 7 7 6 7 6 7 7 6 7 6 7 7 6 7 6 7 6 6 7 6 7 6 6 7 6 7 6 6 6 7 6 6 7 6 6 6 7 6 6 6 6 6 6 7 6 6 6 6 6 5 6 6 6 6 6 5 4 4 4 3 4 4 3 4 4 3 4 3 4 3 4 4 3 4 3 4 4 3 4 3 4 4 6 6 7 7 7 7 7 7 7 0 7 7 7 7 7 7 7 7 7 7 7 6 7 7 6 7 6 7 6 5 6 6 5 6 6 5 6 6 5 6 6 5 6 6 5 5 4 3 4 …
2003_1 35 15 0	000000E+00 48107 6 6 7 7 7 7 0 7 7 0 7 7 0 0 7 0 7 7 0 7 0 7 0 7 0 7 7 0 7 7 7 0 7 7 7 7 7 0 7 7 7 7 6 7 7 7 7 7 7 6 7 7 6 7 7 6 7 6 7 6 7 6 7 6 7 6 6 7 6 6 7 6 6 6 7 6 6 6 7 6 6 6 6 7 6 6 6 6 6 6 6 6 6 6 7 6 6 6 6 6 6 6 6 6 6 6 6 6 6 6 6 6 6 6 6 5 6 6 5 5 5 3 4 4 4 3 4 4 4 3 4 4 3 4 4 3 4 4 4 4 3 5 4 7 6 7 7 7 7 7 7 7 7 0 7 7 7 7 7 7 7 7 7 7 7 6 6 6 6 6 6 5 6 6 6 5 6 6 5 5 5 5 5 4 5 4 4 5 4 3 4 …
2004_1 42 15 0	000000E+00 40838 5 4 5 7 0 7 0 0 7 0 0 0 7 0 0 7 0 7 0 7 7 0 7 7 0 7 7 7 0 7 7 0 7 7 7 0 7 7 7 7 0 7 7 7 7 0 7 7 7 7 7 7 7 7 7 7 7 6 7 7 7 6 7 7 6 7 6 7 6 7 6 7 6 6 7 6 6 7 6 6 6 6 7 6 6 6 6 6 6 6 6 6 6 6 6 6 5 6 5 5 5 4 5 4 5 4 4 5 5 7 7 7 0 7 0 7 0 7 0 0 7 7 7 6 6 6 6 6 6 6 6 6 5 6 6 6 6 5 6 5 5 5 5 4 5 5 4 5 4 5 4 4 5 4 5 4 4 5 4 4 5 4 4 5 4 4 4 5 4 5 4 4 5 5 6 0 0 0 0 0 0 0 0 0 0 0 0 0 0 0 0 …
2005_1 27 7 0	000000E+00 42582 5 4 5 6 7 7 0 7 0 7 0 0 7 0 7 0 7 0 7 0 0 7 0 0 7 0 7 0 0 7 0 7 0 7 0 7 0 7 7 0 7 0 7 7 0 7 7 0 7 7 7 0 7 7 7 7 7 7 7 7 0 7 6 7 7 7 7 7 7 7 7 6 7 7 7 6 7 7 7 6 7 7 6 7 6 7 6 7 6 7 6 6 7 6 6 7 6 6 7 6 6 6 6 7 6 6 6 6 7 6 6 6 6 6 6 6 7 6 6 6 6 6 6 6 7 6 6 6 5 5 5 3 4 3 4 3 3 4 3 4 3 4 3 4 3 4 3 4 4 3 4 4 3 4 4 4 4 4 4 6 7 0 7 7 0 7 7 0 7 7 7 0 7 7 0 7 7 7 7 7 7 7 7 7 7 6 7 6 6 6 6 …
2006_1 34 5 0	000000E+00 41704 6 7 7 7 0 7 7 7 0 7 7 0 7 7 0 7 7 0 7 7 7 0 7 7 7 0 7 7 7 7 7 7 0 7 7 7 7 7 7 7 7 7 7 7 7 7 7 6 7 7 7 7 6 7 7 7 6 7 7 6 7 7 6 7 7 6 7 6 7 7 6 7 6 7 6 7 6 7 6 7 6 7 6 6 7 6 6 6 7 6 6 6 6 6 6 6 6 6 6 6 6 6 6 6 6 6 6 6 5 6 6 6 5 6 6 6 5 6 6 5 6 5 5 5 4 3 3 3 3 3 3 3 3 3 3 3 3 3 3 3 4 3 4 3 4 3 4 4 4 3 4 6 7 6 7 7 6 7 7 7 6 7 7 7 6 7 7 7 6 7 7 6 7 7 6 7 6 7 6 6 7 6 6 6 5 6 6 5 6 6 5 …
2007_1 57 15 0	000000E+00 40198 5 7 7 7 7 0 7 0 7 0 7 0 7 0 7 0 7 7 0 7 7 7 0 7 7 7 7 7 7 7 7 7 7 7 7 7 6 7 7 7 6 7 7 7 6 7 7 6 7 6 7 6 7 6 7 6 6 7 6 7 6 6 6 7 6 6 6 6 7 6 6 6 6 6 6 6 6 6 6 6 6 6 6 6 6 6 6 5 6 6 6 6 6 6 6 6 6 6 6 6 5 6 6 6 6 6 6 6 6 5 6 6 5 5 4 3 4 4 3 4 3 3 4 3 4 3 3 4 3 4 3 3 4 3 3 4 3 3 4 3 4 3 4 3 4 3 4 4 3 4 4 4 4 6 7 7 7 7 0 7 7 7 7 0 7 7 7 0 7 7 7 0 7 7 7 0 7 7 7 7 0 7 6 0 7 7 7 7 7 7 7 …
2008_1 42 7 0	000000E+00 46788 6 7 6 7 7 0 7 7 7 0 7 0 7 7 0 7 0 7 7 0 7 7 0 7 0 7 7 0 7 7 0 7 7 7 0 7 7 0 7 7 7 7 0 7 7 7 7 7 0 7 7 7 7 7 7 7 7 7 7 6 7 7 7 7 7 6 7 7 7 6 7 7 6 7 6 7 7 6 7 6 7 6 7 7 6 6 7 6 7 6 7 6 6 7 6 6 6 6 6 6 7 6 6 6 5 6 6 6 6 6 6 6 5 6 6 6 6 5 6 5 4 3 4 3 3 4 3 3 3 4 3 3 3 4 3 3 4 3 4 4 6 6 7 7 6 7 7 7 6 7 7 7 6 7 7 6 7 7 6 7 6 7 6 6 6 6 6 6 5 6 6 5 6 6 5 6 5 6 6 5 6 6 5 6 6 5 6 5 6 6 5 …
2009_1 56 15 0	000000E+00 48316 5 4 5 4 6 5 7 0 0 7 0 0 0 0 7 0 0 0 0 0 7 0 0 0 0 0 7 0 0 0 7 0 0 0 7 0 0 0 7 0 0 7 0 0 7 0 0 7 0 7 0 7 0 7 0 7 7 0 7 7 7 7 7 7 7 6 7 7 6 7 7 6 7 6 7 6 7 6 7 6 6 7 6 6 7 6 6 6 7 6 6 6 6 6 6 6 6 6 5 4 4 4 4 4 3 4 4 4 4 3 4 4 4 4 4 4 4 6 0 7 7 0 7 0 7 0 0 7 0 7 0 0 7 0 7 7 6 7 6 7 7 6 7 6 7 6 7 6 7 6 7 6 7 6 7 6 6 7 6 6 7 6 6 6 7 6 6 6 6 7 6 6 6 6 6 6 6 6 6 6 5 5 5 4 4 4 4 3 4 4 4 …
2010_1 30 16 0	000000E+00 38125 5 4 4 4 4 4 4 4 5 4 4 4 4 5 4 4 5 7 0 0 7 0 0 7 0 0 0 7 0 0 7 0 0 7 0 0 7 0 0 0 7 0 0 7 0 0 7 0 0 7 0 0 7 0 0 7 0 7 0 0 7 0 7 0 7 7 0 7 0 7 7 0 7 7 7 0 7 7 7 7 0 7 7 7 7 7 7 7 7 7 7 7 6 7 7 7 7 6 7 7 7 6 7 7 6 7 6 7 6 7 6 6 7 6 6 7 6 6 6 7 6 6 6 6 6 6 6 5 4 4 3 4 3 4 3 4 4 3 4 3 4 4 4 3 4 4 5 4 4 5 6 0 0 7 0 0 0 0 7 0 7 0 7 7 0 7 7 7 7 7 7 7 7 7 7 6 6 6 6 6 6 6 6 5 6 6 6 6 5 6 6 …
2011_1 43 6 0	000000E+00 38365 5 5 7 0 7 7 0 7 0 7 7 0 7 0 7 7 0 7 7 0 7 7 7 7 7 7 7 0 7 7 7 7 7 7 7 7 7 7 7 7 7 7 6 7 7 7 7 7 6 7 7 7 6 7 7 7 6 7 6 7 7 6 7 6 7 6 7 6 7 6 6 7 6 7 6 6 7 6 6 6 6 7 6 6 6 6 6 7 6 6 6 6 6 6 6 6 5 6 5 4 4 5 4 3 4 4 4 4 4 4 3 4 4 4 4 3 4 4 4 4 4 3 6 6 7 6 7 7 7 7 7 0 7 7 7 7 0 7 7 7 7 7 7 7 7 7 6 7 6 6 6 6 6 6 6 6 6 5 6 6 6 6 6 6 6 6 6 6 5 6 5 5 4 3 4 3 4 3 4 3 4 3 4 3 4 3 4 3 4 3 4 …
2012_1 36 10 0	000000E+00 38108 5 4 4 4 4 4 5 4 4 6 7 7 0 0 7 0 7 0 0 7 0 0 0 7 0 0 7 0 0 7 0 0 0 7 0 0 7 0 0 7 0 0 7 0 0 7 7 0 7 0 7 0 7 0 7 0 7 0 7 0 7 0 7 7 0 7 0 7 7 0 7 7 7 0 7 7 7 7 7 7 7 7 7 7 7 6 7 7 7 6 7 7 6 7 6 6 7 6 7 6 6 7 6 6 6 7 6 6 6 6 7 6 6 6 6 7 6 6 6 6 6 6 6 6 6 6 6 6 6 6 6 6 6 5 4 3 4 3 4 4 4 4 4 4 4 4 4 4 5 4 6 6 0 0 7 0 7 0 7 0 7 7 7 0 7 6 7 7 6 7 6 6 6 6 6 5 6 5 6 6 6 5 6 5 6 5 5 4 3 4 3 …
2013_1 56 13 0	000000E+00 36474 5 4 4 4 4 4 5 4 4 4 4 5 4 4 6 7 0 0 7 0 0 0 0 0 7 0 0 0 0 7 0 0 0 7 0 0 0 7 0 0 7 0 0 7 0 7 0 0 7 0 7 0 7 0 7 0 7 0 7 7 0 7 7 7 0 7 7 7 7 0 7 7 7 7 7 7 7 7 7 7 7 6 7 6 7 6 7 7 6 6 7 6 6 7 6 6 7 6 6 6 6 7 6 6 6 6 6 6 6 6 6 6 6 6 6 6 6 6 6 6 6 6 5 5 4 3 4 3 4 4 3 4 4 3 4 3 4 3 4 4 4 3 4 4 3 4 4 4 3 4 4 4 4 4 4 6 7 0 7 0 7 0 7 0 7 0 7 0 7 0 7 7 0 7 7 0 7 7 7 0 7 7 7 7 7 6 6 6 6 5 6 …
2014_1 56 15 0	000000E+00 42840 5 4 4 4 4 5 4 4 4 5 6 7 0 0 7 0 0 0 0 7 0 0 0 7 0 0 0 7 0 0 7 0 0 7 0 0 7 0 0 7 0 7 0 7 0 7 0 7 0 7 0 7 7 0 7 7 7 7 0 7 7 7 7 7 7 7 6 7 7 6 7 7 6 7 6 7 6 7 6 7 6 6 7 6 6 7 6 6 6 7 6 6 6 6 6 6 7 6 6 6 6 6 6 6 6 6 5 6 6 6 6 6 6 5 5 5 4 4 4 4 4 4 4 4 4 4 4 4 3 4 4 5 4 6 0 7 7 0 7 0 0 7 0 7 0 7 0 7 7 7 7 6 6 6 5 6 6 6 6 5 6 6 6 6 5 6 6 6 6 6 5 6 5 5 5 4 4 4 4 4 4 4 4 3 4 4 4 4 4 4 4 …
2015_1 70 16 0	000000E+00 44950 5 4 4 4 5 4 4 4 5 4 5 4 7 0 0 0 7 0 0 0 0 0 0 7 0 0 0 0 7 0 0 7 0 0 0 7 0 7 0 0 7 0 7 0 7 0 7 0 7 0 7 7 7 7 7 0 7 7 7 7 6 7 7 7 7 7 6 7 7 7 6 7 6 7 6 7 7 6 6 7 6 7 6 6 7 6 6 6 6 7 6 6 6 6 6 6 6 6 6 6 6 6 6 6 6 6 6 6 6 6 6 6 6 6 5 6 6 6 6 6 5 4 4 4 3 4 3 4 4 3 4 4 3 4 4 4 4 3 4 4 4 4 4 4 4 4 4 4 4 5 4 4 6 0 7 0 0 7 0 0 7 0 0 7 0 0 7 0 7 0 7 0 7 0 7 0 7 7 0 7 7 7 7 6 5 6 6 6 6 5 6 …
2016_1 35 15 0	000000E+00 50039 5 4 4 4 5 4 5 5 5 7 0 0 0 0 0 0 7 0 0 0 0 7 0 0 0 7 0 0 0 7 0 7 0 0 0 7 0 7 0 7 0 7 0 7 0 7 0 7 7 0 7 7 0 7 7 7 7 0 7 7 7 7 7 7 7 7 7 6 7 7 7 7 6 7 7 7 6 7 7 6 7 7 6 7 6 7 7 6 7 6 7 6 7 6 6 7 6 6 7 6 6 6 7 6 6 6 6 6 6 6 6 6 6 6 6 6 6 6 6 6 6 6 6 5 6 6 5 4 4 4 4 4 4 3 4 4 4 4 4 4 4 4 4 6 0 7 0 7 0 7 0 0 7 0 0 7 0 0 7 6 6 6 6 5 6 6 5 6 6 6 5 6 6 5 6 5 6 6 6 5 6 5 6 6 5 6 5 6 6 5 6 …
2017_1 51 7 0	000000E+00 44041 6 7 0 7 0 7 0 7 0 7 0 7 0 7 0 7 0 7 0 7 0 7 0 7 7 0 7 0 7 0 7 0 7 0 7 0 7 0 7 7 0 7 0 7 7 0 7 0 7 7 0 7 7 0 7 7 7 7 0 7 7 7 7 7 7 7 7 7 7 7 6 7 7 6 7 7 6 7 6 7 7 6 6 7 6 7 6 7 6 6 7 6 6 7 6 6 6 7 6 6 6 6 6 7 6 6 6 6 6 6 6 6 6 6 6 6 6 6 6 6 5 6 6 6 6 6 5 6 6 6 5 6 6 6 6 5 6 6 6 6 5 6 6 6 5 6 6 6 6 5 6 6 6 5 5 4 4 3 4 3 4 4 3 4 3 4 3 4 3 4 4 3 4 3 4 4 3 4 3 4 4 3 4 4 4 5 7 6 7 7 7 …
2018_1 102 15 0	000000E+00 49003 5 4 4 4 4 5 4 5 4 6 0 7 0 0 7 0 0 7 0 0 7 0 0 7 0 0 0 7 0 0 7 0 0 7 0 0 7 0 7 0 0 7 0 7 0 0 7 0 7 0 7 0 7 0 7 0 7 0 7 7 0 7 0 7 7 0 7 7 0 7 7 7 7 7 0 7 7 7 7 7 7 7 7 6 7 7 7 7 6 7 7 6 7 7 6 7 6 7 6 7 6 7 6 7 6 6 7 6 6 7 6 6 7 6 6 7 6 6 6 6 7 6 6 6 6 6 6 6 6 6 6 6 6 6 6 6 6 6 6 6 5 6 6 6 5 6 6 6 5 6 6 5 6 5 6 6 5 6 5 5 4 5 4 4 3 4 4 3 4 4 3 4 3 4 4 3 4 3 4 3 4 4 3 4 3 4 4 3 4 4 3 …
2019_1 48 2 0	000000E+00 42284 5 4 4 5 4 7 0 0 0 7 0 0 0 7 0 0 0 7 0 0 7 0 0 7 0 0 7 0 7 0 7 0 0 7 0 7 0 7 0 7 7 0 7 0 7 7 0 7 7 0 7 7 7 0 7 7 7 7 7 0 7 7 7 7 6 7 7 7 7 7 6 7 7 6 7 7 6 7 6 7 6 7 6 7 6 7 6 6 7 6 6 7 6 6 6 6 7 6 6 6 7 6 6 6 6 7 6 6 6 6 6 6 5 5 3 4 4 3 4 3 4 3 4 3 4 4 3 4 3 4 4 4 4 4 4 4 4 4 5 0 7 7 0 7 7 0 7 7 7 7 7 7 7 7 7 7 7 6 7 6 7 6 7 6 7 6 6 6 7 6 6 6 5 6 6 6 6 5 6 6 5 6 6 5 6 6 5 6 6 5 5 …
2020_1 48 15 0	000000E+00 41584 5 4 4 4 4 5 4 4 5 5 6 0 7 0 0 7 0 0 7 0 0 7 0 0 0 7 0 0 0 7 0 0 0 7 0 0 7 0 0 7 0 0 7 0 7 0 7 0 0 7 0 7 0 7 7 0 7 0 7 0 7 7 0 7 0 7 7 0 7 7 7 0 7 7 7 0 7 7 7 7 7 7 7 7 7 6 7 7 7 6 7 7 6 7 6 7 6 7 6 7 6 6 7 6 6 7 6 6 7 6 6 6 7 6 6 6 7 6 6 6 6 6 6 6 7 6 6 5 6 6 5 4 4 4 3 4 3 3 4 3 4 3 4 3 4 3 4 3 4 3 4 4 3 4 4 4 4 6 6 7 6 7 7 7 7 0 7 7 0 7 7 7 0 7 7 7 0 7 7 7 7 7 6 6 7 6 6 6 6 6 6 …
2021_1 75 18 0	000000E+00 45337 5 7 0 7 0 0 7 0 0 7 0 0 7 0 0 7 0 0 7 0 0 7 0 0 7 0 0 7 0 0 7 0 7 0 0 7 0 7 0 0 7 0 7 0 7 0 7 0 7 7 0 7 0 7 7 7 0 7 7 7 0 7 7 7 7 7 7 7 7 7 7 7 6 7 7 7 6 7 7 6 7 7 6 7 6 7 6 7 6 7 6 7 6 7 6 6 7 6 6 7 6 6 6 6 7 6 6 6 6 6 6 6 7 6 6 6 6 5 6 6 6 6 6 6 6 6 5 6 6 6 5 6 6 6 5 6 6 6 5 6 6 5 6 5 4 3 3 3 4 3 3 3 4 3 4 3 4 3 4 6 7 6 7 6 7 7 6 7 7 6 7 6 7 6 7 6 7 6 7 6 6 6 5 6 6 5 6 6 5 6 6 …
2022_1 67 18 0	000000E+00 44992 5 4 5 5 7 0 0 0 0 0 0 0 7 0 0 0 7 0 0 7 0 0 0 7 0 0 7 0 0 7 0 0 7 0 7 0 0 7 0 7 0 7 0 7 0 0 7 7 0 7 0 7 0 7 7 0 7 7 7 7 0 7 7 7 7 7 6 7 7 7 7 6 7 7 6 7 6 7 6 7 6 7 6 6 6 7 6 6 6 6 7 6 6 6 6 6 6 6 6 6 6 6 6 6 6 6 6 6 6 5 5 4 3 4 3 4 3 4 3 4 4 3 4 3 4 4 3 4 4 4 3 5 7 7 7 0 7 7 7 7 7 0 7 7 7 7 7 7 7 7 7 7 6 6 6 5 6 6 6 5 6 6 6 5 6 6 5 6 6 6 5 6 6 5 4 3 4 4 3 4 3 4 4 3 4 4 3 4 4 3 4 …
2023_1 50 14 0	000000E+00 39966 5 4 4 5 4 5 0 7 0 0 0 0 7 0 0 0 0 7 0 0 7 0 0 0 7 0 0 7 0 0 7 0 0 7 0 7 0 0 7 0 7 0 7 0 7 0 7 0 7 7 7 7 0 7 7 7 7 7 7 7 6 7 7 7 7 6 7 7 6 7 6 7 6 7 6 6 7 6 6 7 6 6 6 6 6 6 7 6 6 6 6 6 5 6 6 6 6 6 6 5 6 5 3 3 4 3 4 3 4 4 3 4 4 4 6 7 7 7 0 7 7 7 7 7 7 7 6 6 6 5 6 6 6 5 6 6 5 6 6 5 6 6 5 6 6 5 6 6 5 6 6 5 4 4 3 4 3 4 3 4 3 4 3 4 3 4 4 3 4 4 4 4 4 3 4 5 4 4 7 7 0 7 7 0 7 0 7 7 0 7 7 …
2024_1 75 13 0	000000E+00 43701 5 4 4 4 4 4 4 5 4 4 6 0 7 0 0 0 7 0 0 0 0 7 0 0 0 7 0 0 0 7 0 0 0 7 0 0 7 0 0 7 0 0 7 0 0 7 0 0 7 0 0 7 0 7 0 0 7 0 7 0 7 0 7 0 7 0 7 0 7 0 7 0 7 7 0 7 7 7 0 7 7 7 7 7 7 7 6 7 7 7 7 7 6 7 7 7 6 7 6 7 7 6 7 6 7 6 6 7 6 7 6 6 7 6 6 6 7 6 6 6 7 6 6 6 6 6 6 6 6 6 7 6 6 6 6 6 5 6 6 6 6 6 6 6 6 6 5 6 6 6 6 6 5 6 6 6 5 4 3 3 4 3 3 3 4 3 3 4 3 3 4 3 4 3 4 3 4 3 6 6 7 7 6 7 7 7 6 7 7 7 6 …
2025_1 66 17 0	000000E+00 39882 5 4 4 4 4 4 4 4 4 4 4 5 4 4 4 5 4 5 6 7 0 0 0 7 0 0 0 0 0 7 0 0 0 0 7 0 0 0 7 0 0 0 7 0 0 0 7 0 0 7 0 0 7 0 7 0 0 7 0 7 0 0 7 0 7 0 7 7 0 7 0 7 7 0 7 7 0 7 7 7 7 7 7 7 7 7 7 6 7 7 6 7 7 6 7 6 7 6 6 7 6 6 7 6 6 6 7 6 6 6 6 7 6 6 6 6 6 7 6 6 6 6 6 6 6 7 6 6 6 6 6 6 6 6 6 5 6 6 6 6 6 6 5 6 6 6 6 5 4 4 3 4 3 4 3 4 3 4 4 3 4 4 3 4 4 4 4 4 6 7 0 7 7 0 7 7 7 0 7 7 7 7 6 7 7 7 6 7 6 5 6 …
2026_1 73 13 0	000000E+00 43811 5 4 4 4 4 5 4 5 4 5 4 6 0 0 7 0 0 0 0 7 0 0 7 0 0 7 0 0 7 0 7 0 0 7 0 7 0 0 7 0 7 0 7 0 7 0 7 7 0 7 0 7 0 7 7 0 7 7 0 7 7 7 0 7 7 7 7 7 7 7 7 7 7 7 7 7 6 7 7 6 7 7 6 7 7 6 7 6 7 6 7 6 6 7 6 7 6 6 7 6 6 7 6 6 6 7 6 6 6 6 6 7 6 6 6 6 6 6 6 6 6 6 6 6 6 6 5 6 6 6 6 5 6 6 6 5 6 6 6 5 6 6 5 5 3 4 3 3 4 3 3 4 3 4 3 4 3 4 4 4 3 4 4 6 7 7 7 7 7 7 7 7 7 7 7 7 7 6 7 7 6 7 6 6 6 6 5 6 6 5 6 …
2027_1 85 7 0	000000E+00 46810 5 4 4 5 6 0 7 0 7 0 7 0 0 7 0 7 0 0 7 0 7 0 0 7 0 7 0 7 0 7 0 7 0 7 0 7 0 7 0 7 0 7 7 0 7 0 7 7 7 0 7 7 7 7 0 7 7 7 7 7 7 7 7 7 6 7 7 7 6 7 7 6 7 6 7 7 6 7 6 6 7 6 7 6 6 7 6 6 7 6 6 6 7 6 6 6 6 7 6 6 6 6 6 6 6 6 6 6 6 7 6 6 6 6 6 6 5 6 6 6 6 6 6 6 6 6 6 5 6 6 6 5 4 3 4 3 3 3 4 3 3 3 3 4 3 3 3 3 3 4 3 6 6 6 7 6 7 6 7 6 7 7 6 7 6 7 6 7 7 6 7 6 7 6 7 6 6 7 6 7 6 6 6 6 5 6 5 6 5 6 5 …
2028_1 73 13 0	000000E+00 45212 5 4 7 7 0 0 7 0 7 0 7 0 0 7 0 7 0 7 0 7 0 7 0 7 0 7 0 7 7 0 7 0 7 0 7 7 0 7 7 0 7 7 0 7 7 7 0 7 7 7 0 7 7 7 7 7 7 7 7 7 7 7 7 7 7 6 7 7 6 7 7 6 7 6 7 6 7 6 7 6 6 7 6 6 6 7 6 6 6 7 6 6 6 7 6 6 6 6 7 6 6 6 6 6 6 6 6 6 6 6 6 6 6 6 6 6 6 6 5 6 6 5 4 4 3 4 3 4 3 3 4 3 4 3 3 4 3 4 3 4 3 3 4 4 6 7 6 7 7 7 6 7 7 7 7 6 7 7 7 7 7 6 7 7 7 6 7 7 6 6 6 6 6 5 6 5 6 6 5 6 6 5 6 6 5 6 6 5 6 5 5 …
2029_1 51 7 0	000000E+00 46836 5 7 0 0 7 0 0 7 0 0 7 0 7 0 0 7 0 7 0 7 0 7 0 7 0 7 0 7 0 7 0 7 0 7 7 0 7 0 7 7 0 7 7 7 0 7 7 7 0 7 7 7 7 7 7 7 7 7 7 7 7 6 7 7 7 6 7 7 6 7 6 7 6 7 6 6 7 6 7 6 6 6 7 6 6 6 6 6 6 6 6 6 6 7 5 6 6 6 6 6 6 6 6 6 6 6 6 6 6 6 6 5 6 6 6 6 6 6 5 6 6 6 6 5 6 6 6 5 6 5 4 3 3 4 3 3 3 3 4 3 3 3 3 4 3 4 7 6 7 6 7 7 6 7 7 6 7 7 6 7 7 6 7 6 7 7 6 6 6 6 6 5 6 6 5 6 6 5 6 6 5 6 5 6 6 5 5 4 3 3 4 …
2030_1 71 6 0	000000E+00 48184 5 4 4 4 6 0 7 0 0 7 0 7 0 0 7 0 7 0 0 7 0 7 0 7 0 7 0 7 0 7 0 7 0 7 0 7 7 0 7 0 7 7 0 7 0 7 7 0 7 7 7 0 7 7 7 0 7 7 7 7 7 7 7 7 7 7 7 7 6 7 7 6 7 6 7 6 7 6 6 7 6 7 6 6 7 6 7 6 6 7 6 6 7 6 6 7 6 6 6 6 6 7 6 6 6 6 6 6 6 6 6 6 6 6 6 5 6 6 6 6 6 6 5 6 6 6 6 5 6 6 6 6 5 6 6 6 5 6 5 4 4 3 4 3 4 3 4 3 4 3 3 4 4 3 4 6 7 7 6 7 7 6 7 7 7 6 7 7 7 6 7 7 6 7 6 5 6 6 5 6 6 5 6 6 5 6 6 5 6 6 5 …
2031_1 55 9 0	000000E+00 46980 5 4 4 4 5 7 6 0 7 0 0 7 0 7 0 0 7 0 7 0 7 0 7 0 7 0 7 0 7 0 7 0 7 0 7 0 7 7 0 7 7 0 7 7 0 7 7 0 7 7 7 0 7 7 7 7 0 7 7 7 7 7 7 7 7 7 7 7 6 7 7 7 6 7 7 7 6 7 6 7 6 7 6 7 6 7 6 7 6 6 7 6 6 6 7 6 6 6 6 7 6 6 6 6 6 6 6 6 6 6 6 6 6 6 6 6 6 6 6 6 6 6 6 6 5 6 6 6 6 6 6 5 6 6 6 6 5 6 6 6 5 3 3 4 3 3 3 4 3 3 4 3 4 3 4 3 4 4 4 6 7 7 6 7 7 7 6 7 7 7 6 7 7 7 6 7 7 6 7 6 7 6 6 5 6 6 5 6 6 6 5 …
2032_1 83 12 0	000000E+00 45664 5 4 4 4 4 4 4 4 5 4 4 5 4 4 5 4 5 6 7 0 0 0 7 0 0 0 0 0 7 0 0 0 7 0 0 7 0 0 7 0 0 7 0 7 0 0 7 0 7 0 0 7 0 7 0 7 0 7 0 7 0 7 0 7 0 7 0 7 7 0 7 0 7 7 0 7 7 0 7 7 7 7 0 7 7 7 7 7 7 6 7 7 6 7 7 6 7 6 7 6 7 7 6 7 6 7 6 6 7 6 7 6 6 7 6 6 6 7 6 6 6 6 7 6 6 6 6 6 6 6 6 6 6 6 6 6 6 6 6 6 6 6 5 6 6 6 6 6 5 6 6 6 6 5 6 6 5 4 4 3 4 3 3 4 3 3 4 3 3 4 3 4 3 4 6 6 7 7 6 7 7 6 7 7 7 6 7 7 6 7 7 …
2033_1 41 7 0	000000E+00 37618 5 4 6 7 0 7 0 7 0 7 0 0 7 0 7 0 0 7 0 7 0 7 7 0 7 0 7 7 7 0 7 7 7 0 7 7 7 7 7 7 0 7 7 7 6 7 7 7 7 7 7 6 7 7 7 6 7 7 6 7 7 6 7 6 7 6 7 6 7 6 7 6 7 6 6 7 6 6 7 6 6 7 6 6 7 6 6 6 7 6 6 6 6 6 7 6 6 6 5 4 4 4 4 4 4 4 4 5 5 7 7 7 0 7 0 7 7 7 6 6 6 6 6 6 5 6 6 6 6 5 6 6 6 6 5 6 6 6 5 6 6 6 6 5 6 6 6 6 5 6 6 6 6 5 4 5 4 4 3 4 4 4 3 4 4 4 6 6 7 0 7 7 7 0 7 7 7 7 6 6 6 6 6 6 6 5 6 6 6 6 6 …
2034_1 44 15 0	000000E+00 37899 5 4 5 6 0 7 0 7 0 7 0 0 7 0 7 0 7 0 7 0 7 0 7 0 0 7 0 7 0 7 0 7 7 0 7 0 7 7 0 7 7 0 7 7 7 7 0 7 7 7 7 7 6 7 7 7 7 6 7 7 6 7 7 6 7 6 7 6 6 7 6 7 6 6 7 6 6 7 6 6 7 6 6 6 7 6 6 6 6 6 7 6 6 6 6 6 6 6 7 6 6 6 6 6 6 6 6 6 6 6 5 5 3 4 4 3 4 3 4 3 4 3 3 4 3 3 4 3 4 6 6 7 6 7 7 7 7 7 7 7 7 7 7 7 7 7 7 7 7 6 6 6 6 6 5 6 6 6 6 5 6 6 6 6 5 6 6 6 5 6 6 6 6 5 5 5 4 4 4 4 4 3 4 4 3 4 4 3 4 3 4 …
2035_1 59 15 0	000000E+00 40162 5 4 4 4 5 4 5 6 7 0 7 0 0 7 0 0 7 0 0 7 0 0 0 7 0 0 7 0 0 7 0 0 7 0 7 0 0 7 0 7 0 7 0 7 7 0 7 0 7 7 7 0 7 7 7 7 7 0 7 7 7 7 7 6 7 7 7 7 7 7 6 7 7 7 6 7 7 6 7 6 7 7 6 6 7 6 7 6 7 6 6 7 6 6 7 6 6 6 6 7 6 6 6 6 7 6 6 6 6 6 6 6 6 6 6 6 6 6 6 6 6 6 6 6 6 6 6 5 6 6 6 6 5 6 6 5 4 4 4 4 3 4 3 4 3 4 3 4 3 4 4 4 4 6 7 7 7 7 7 7 7 7 7 7 7 6 7 7 6 7 6 6 6 6 5 6 6 5 6 6 5 6 6 5 6 6 5 6 6 5 6 …
2036_1 38 26 0	000000E+00 32479 5 4 4 4 4 4 4 5 0 0 0 0 0 0 0 0 0 0 7 0 0 0 0 0 0 7 0 0 0 7 0 0 0 7 0 0 7 0 7 0 0 7 0 7 0 7 0 7 0 7 0 7 7 0 7 0 7 7 0 7 7 7 0 7 7 7 7 0 7 7 7 7 7 7 6 7 7 6 7 6 7 6 7 6 7 6 6 7 6 6 7 6 6 7 6 6 6 6 7 6 6 6 6 5 3 3 3 3 4 3 3 3 4 3 4 3 3 4 4 3 4 4 4 3 4 4 4 4 4 3 4 4 4 5 4 4 4 6 7 0 0 0 7 0 0 7 0 0 0 7 0 0 7 0 7 0 7 0 7 7 0 7 7 7 7 7 7 7 6 7 7 6 7 6 7 6 5 6 6 6 6 5 6 6 5 6 6 6 5 6 6 …
2037_1 55 20 0	000000E+00 39471 5 4 4 4 4 4 4 4 4 5 4 4 6 0 0 7 0 0 0 0 7 0 0 0 7 0 0 0 7 0 0 7 0 0 7 0 0 7 0 7 0 0 7 0 7 0 7 0 7 7 0 7 7 0 7 7 0 7 7 7 0 7 7 7 7 7 7 7 7 7 7 7 7 7 7 7 6 7 7 7 6 7 7 7 6 7 6 7 7 6 7 6 7 6 7 6 7 6 6 7 6 6 7 6 7 6 6 6 7 6 6 6 7 6 6 6 6 6 7 6 6 6 6 6 6 6 6 6 6 6 5 6 6 5 5 4 4 4 3 4 3 4 3 4 3 4 3 4 4 3 4 4 4 3 4 4 5 7 0 7 7 0 7 0 7 0 7 7 7 0 7 7 7 6 7 7 7 7 6 7 6 5 6 6 6 6 6 6 5 6 6 …
2038_1 21 13 0	000000E+00 34430 5 4 4 4 4 5 4 4 7 0 0 0 0 0 7 0 0 0 0 7 0 0 0 0 7 0 0 0 7 0 0 0 7 0 0 7 0 0 7 0 0 7 0 0 7 0 0 7 0 7 0 7 0 0 7 7 0 7 0 7 0 7 7 0 7 7 7 7 7 7 7 7 7 7 7 7 6 7 7 7 6 7 7 6 7 6 7 7 6 7 6 7 6 7 6 7 6 7 6 7 6 7 6 6 6 7 6 5 4 4 3 4 3 3 4 3 3 3 4 3 4 3 4 3 4 3 4 4 3 4 3 4 4 3 4 4 3 4 4 4 4 3 4 4 5 6 7 0 7 0 7 0 7 7 0 0 7 0 7 0 7 0 7 0 7 0 7 7 7 0 7 7 7 0 7 7 7 7 7 7 7 7 6 6 6 6 6 6 6 6 6 …
2039_1 44 9 0	000000E+00 37477 6 7 0 7 0 7 0 7 0 7 0 7 0 0 7 0 7 0 7 0 7 0 0 7 0 7 0 7 0 7 0 7 0 7 0 7 0 7 0 7 7 0 7 7 7 0 7 7 7 7 7 0 7 7 7 7 7 7 7 6 7 7 7 7 6 7 7 7 6 7 7 6 7 6 7 6 7 6 7 6 7 6 7 6 6 7 6 6 7 6 6 7 6 6 6 6 7 6 6 6 6 6 5 4 3 4 3 3 4 3 4 3 4 3 4 3 4 3 4 3 4 3 4 3 4 4 3 4 3 4 4 3 4 4 4 3 4 4 0 7 7 0 7 7 0 7 7 0 7 7 0 7 7 7 0 7 7 7 0 7 7 7 7 7 7 7 0 7 7 7 7 6 7 6 6 6 6 6 6 6 5 6 6 6 6 6 5 6 6 6 6 …
2040_1 39 15 0	000000E+00 40495 7 0 7 0 7 0 7 0 7 0 7 7 0 7 0 7 7 0 7 7 7 0 7 7 0 7 7 7 0 7 7 7 7 0 7 7 7 7 7 0 7 7 7 7 7 7 7 7 7 6 7 7 7 7 7 6 7 7 7 6 7 7 6 7 6 7 6 7 6 7 6 7 6 6 7 6 6 7 6 6 6 7 6 6 6 6 6 7 6 6 6 5 5 3 3 3 3 3 3 3 2 3 3 3 3 3 3 3 3 4 3 3 3 3 4 3 3 4 3 4 3 4 4 7 7 7 7 7 7 6 7 7 7 7 6 7 7 7 7 6 7 7 6 7 7 6 7 7 6 7 7 6 7 7 6 7 6 7 6 7 6 6 7 6 6 6 6 6 6 6 6 6 6 5 6 6 6 6 6 6 5 4 5 3 4 3 3 4 3 3 3 …
2041_1 40 7 0	000000E+00 42981 5 4 0 7 0 0 7 0 0 7 0 0 7 0 0 7 0 0 7 0 7 0 7 0 0 7 0 7 0 7 0 0 7 0 7 0 7 0 7 0 7 0 7 0 7 0 7 0 7 7 0 7 0 7 7 0 7 7 7 0 7 7 7 7 7 7 7 7 7 7 7 7 6 7 7 6 7 7 6 7 6 7 7 6 7 6 7 6 7 7 6 6 7 6 7 6 7 6 6 7 6 6 6 7 6 6 6 6 7 6 6 5 5 4 3 3 3 4 3 3 3 3 4 3 3 4 3 3 4 3 4 3 4 3 4 3 4 4 3 4 4 3 4 4 4 3 4 4 4 3 4 7 0 7 7 0 7 0 7 7 0 7 7 0 7 7 7 0 7 7 7 7 0 7 7 7 7 7 7 7 7 7 7 7 7 7 6 7 6 7 6 …
2042_1 59 7 0	000000E+00 45296 5 4 4 4 4 4 4 4 5 4 4 4 4 5 4 4 5 7 0 0 0 0 0 0 0 0 0 7 0 0 0 0 0 7 0 0 0 7 0 0 0 7 0 0 0 7 0 0 7 0 0 0 7 0 0 7 0 0 7 0 7 0 0 7 0 7 0 0 7 0 7 0 7 0 7 7 0 7 0 7 7 0 7 7 0 7 7 7 0 7 7 7 7 7 7 7 7 7 6 7 7 6 7 7 6 7 6 7 6 7 6 6 7 6 6 7 6 6 6 6 7 6 6 6 6 7 6 6 5 4 4 3 4 3 4 3 4 3 4 3 4 3 3 4 3 4 3 4 3 4 3 4 3 4 4 3 4 3 4 3 4 4 4 3 4 4 4 3 4 4 4 4 4 7 0 7 0 7 0 7 0 7 0 7 7 0 7 0 7 0 7 …
2043_1 40 2 0	000000E+00 43406 5 4 4 4 4 4 5 0 0 7 0 0 0 0 7 0 0 0 0 7 0 0 0 0 7 0 0 0 7 0 0 0 7 0 0 7 0 7 0 0 7 0 7 0 0 7 0 7 0 7 7 0 7 0 7 7 0 7 7 0 7 7 0 7 7 7 7 0 7 7 7 7 7 7 7 7 7 7 7 7 7 7 7 7 6 7 7 7 6 7 7 6 7 7 6 7 6 7 6 6 7 6 6 7 6 6 6 7 6 6 6 6 7 6 6 6 6 5 4 4 3 3 4 3 3 4 3 3 4 3 3 4 3 4 3 3 4 3 4 3 4 3 4 3 4 3 4 4 3 4 3 4 4 3 4 4 4 3 4 4 4 7 7 0 7 7 0 7 0 7 7 0 7 0 7 0 7 7 0 7 7 0 7 0 7 7 7 0 7 7 0 …
2044_1 55 7 0	000000E+00 47707 5 4 4 4 5 4 4 6 0 7 0 0 0 0 7 0 0 7 0 0 7 0 0 7 0 0 7 0 7 0 0 7 0 7 0 0 7 0 7 0 7 0 7 0 7 0 7 0 7 0 7 7 0 7 7 0 7 7 0 7 7 7 7 7 0 7 7 7 7 6 7 7 7 7 7 6 7 7 6 7 7 6 7 6 7 6 7 6 7 6 6 7 6 7 6 6 7 6 6 6 7 6 6 6 7 6 6 6 7 6 6 6 5 5 5 3 3 4 3 4 3 3 4 3 4 3 4 3 4 3 4 3 4 3 4 4 3 4 3 4 4 4 3 4 4 4 4 4 4 4 4 4 4 4 4 7 0 7 0 7 0 7 0 7 7 0 7 0 7 0 7 0 7 0 7 0 7 7 0 7 0 7 7 0 7 0 7 7 0 7 7 …
2045_1 28 15 0	000000E+00 40554 5 4 0 7 0 0 0 7 0 0 7 0 0 7 0 0 7 0 7 0 0 7 0 7 0 7 0 0 7 0 7 0 7 0 7 0 7 0 7 0 7 7 0 7 0 7 0 7 7 0 7 7 0 7 7 0 7 7 0 7 7 7 0 7 7 7 7 7 0 7 6 7 7 7 7 7 7 7 6 7 7 6 7 7 6 7 6 7 6 7 6 7 6 6 7 6 7 6 6 7 6 6 7 6 6 7 6 6 5 5 4 3 4 3 3 3 4 3 3 4 3 3 4 3 4 3 4 3 4 3 4 3 4 3 4 4 3 4 4 3 4 4 4 4 3 4 4 4 6 0 7 0 7 0 7 7 0 7 0 7 7 0 7 7 0 7 7 0 7 7 7 0 7 7 7 7 0 7 7 7 7 7 7 0 7 7 6 7 6 6 6 …
2046_1 35 7 0	000000E+00 40286 5 4 4 7 0 0 7 0 0 0 0 7 0 0 0 7 0 0 0 7 0 0 0 7 0 0 7 0 0 7 0 0 7 0 0 7 0 0 7 0 7 0 7 0 7 0 7 0 7 0 7 0 7 0 7 7 0 7 7 0 7 7 7 7 0 7 7 7 7 7 7 7 7 7 7 7 6 7 7 6 7 6 7 6 7 6 7 6 6 7 6 6 7 6 6 6 7 6 6 6 7 6 6 6 6 6 5 4 4 3 3 4 3 4 3 4 3 3 4 3 4 3 4 3 4 4 3 4 3 4 4 3 4 4 3 4 4 4 4 3 4 4 4 4 4 5 0 7 0 0 7 0 7 0 7 0 7 0 7 0 7 0 7 0 7 0 7 0 7 0 7 0 7 7 0 7 0 7 7 0 7 7 7 7 7 6 7 6 6 6 6 …
2047_1 30 15 0	000000E+00 43418 5 4 4 4 6 0 0 0 7 0 0 0 0 7 0 0 0 7 0 0 0 7 0 7 0 0 7 0 7 0 0 7 0 7 0 7 0 0 7 0 7 0 7 0 7 0 7 0 7 7 0 7 0 7 7 0 7 7 0 7 7 0 7 7 7 7 7 0 7 7 7 7 7 6 7 7 7 7 6 7 7 7 6 7 6 7 7 6 7 6 7 6 7 6 7 6 7 6 7 6 7 6 6 6 7 6 6 6 6 5 4 3 3 3 4 3 3 3 4 3 3 3 4 3 4 3 3 4 3 4 3 3 4 3 4 4 3 4 3 4 4 3 4 4 4 4 3 4 4 7 7 0 7 7 0 7 7 0 7 7 0 7 7 7 0 7 7 0 7 7 7 7 0 7 7 7 7 7 7 7 7 7 7 7 7 7 6 6 7 6 6 …
2048_1 35 4 0	000000E+00 46524 5 4 4 6 0 0 7 0 0 7 0 0 7 0 7 0 0 7 0 0 7 0 7 0 7 0 7 0 7 0 7 7 0 7 0 7 7 0 7 7 0 7 7 7 7 0 7 7 7 7 7 0 7 7 7 7 7 7 6 7 7 7 7 6 7 7 6 7 6 7 6 7 6 7 6 7 6 7 6 6 7 6 6 7 6 6 7 6 6 6 6 7 6 6 6 6 6 6 6 6 6 6 6 6 6 6 6 6 6 6 6 6 5 6 6 6 6 5 6 6 5 6 6 5 6 6 5 5 3 4 3 4 3 4 3 4 3 4 3 3 4 3 4 4 3 4 3 4 4 4 4 4 6 7 7 7 7 0 7 7 7 7 7 7 0 7 7 7 7 7 7 7 7 6 7 6 6 6 6 5 6 6 5 6 6 6 5 6 6 5 6 …
2049_1 49 15 0	000000E+00 46599 5 4 4 4 4 4 4 5 4 4 4 5 4 4 6 0 0 0 7 0 0 0 0 0 0 7 0 0 0 0 0 7 0 0 0 0 7 0 0 7 0 0 0 7 0 0 7 0 0 0 7 0 7 0 0 7 0 0 7 0 7 0 7 0 7 0 7 0 7 0 7 0 7 7 0 7 7 0 7 7 7 7 7 7 7 7 7 7 6 7 7 7 7 6 7 7 6 7 7 6 7 6 7 6 7 6 7 6 7 6 7 6 6 7 6 6 6 7 6 6 6 6 6 6 7 6 6 6 6 6 5 6 5 5 4 5 4 3 4 3 4 3 4 4 3 4 4 3 4 4 4 4 3 4 4 6 7 0 7 7 0 7 0 7 0 7 7 0 7 0 7 7 0 7 0 7 6 7 6 6 6 6 6 6 6 6 5 6 6 6 6 …
2050_1 53 3 0	000000E+00 53833 5 4 4 5 5 7 7 0 7 0 7 0 7 0 7 0 7 0 0 7 0 7 0 7 0 7 0 7 0 7 0 7 0 7 7 0 7 0 7 0 7 7 0 7 7 0 7 7 0 7 7 7 0 7 7 7 7 0 7 7 7 7 7 7 7 7 7 7 7 7 6 7 7 7 6 7 7 6 7 7 6 7 6 7 6 6 7 6 7 6 6 7 6 6 7 6 6 6 7 6 6 6 7 6 6 6 6 6 6 6 6 6 6 6 6 6 6 6 6 6 6 6 5 6 5 4 4 3 4 3 3 4 3 3 4 3 4 3 4 4 4 7 6 7 7 7 6 7 7 7 7 7 7 7 7 7 6 6 6 6 6 5 6 6 5 6 5 6 6 5 6 5 6 5 5 6 5 4 4 5 3 4 4 3 4 4 3 4 3 4 4 …
2051_1 57 15 0	000000E+00 51060 5 4 4 4 5 4 6 7 0 0 0 7 0 0 7 0 0 7 0 0 7 0 7 0 0 7 0 0 7 0 7 0 0 7 0 7 0 7 0 0 7 0 7 0 7 7 0 7 0 7 0 7 7 0 7 7 7 0 7 7 7 7 7 7 7 0 7 7 6 7 7 7 7 7 7 7 7 6 7 7 6 7 7 6 7 7 6 7 6 7 6 6 7 6 7 6 7 6 6 7 6 7 6 6 7 6 6 6 7 6 6 6 7 6 6 6 6 6 6 6 6 6 6 6 6 6 6 6 6 6 5 6 6 6 5 5 4 4 3 4 3 3 3 3 4 3 3 4 4 6 7 6 6 7 7 6 7 6 7 7 6 7 6 7 6 7 6 6 6 6 6 6 5 6 5 6 6 5 6 5 4 3 4 4 3 4 3 4 4 3 4 …
2052_1 49 15 0	000000E+00 46761 5 4 4 4 4 5 4 5 4 6 7 0 7 0 0 7 0 7 0 0 7 0 0 7 0 0 7 0 0 7 0 0 0 7 0 0 7 0 0 7 0 0 7 0 0 7 0 7 0 0 7 0 7 0 7 0 7 0 7 0 7 0 7 7 0 7 7 0 7 7 0 7 7 7 7 7 0 7 7 7 7 7 7 7 7 6 7 7 7 7 6 7 7 6 7 6 7 7 6 7 6 7 6 7 6 6 7 6 7 6 6 7 6 6 7 6 6 6 7 6 6 6 6 7 6 6 6 6 7 6 6 6 6 6 6 6 6 5 6 6 6 6 5 6 6 5 6 6 5 6 6 6 5 6 5 3 4 3 3 5 6 6 6 7 6 7 6 6 6 6 6 6 6 5 6 6 5 6 5 4 4 4 3 4 3 4 3 4 3 4 3 …
2053_1 29 20 0	000000E+00 42459 5 6 0 0 0 0 0 7 0 0 0 0 7 0 0 0 7 0 0 7 0 0 0 7 0 7 0 7 0 7 0 7 0 7 0 7 0 7 7 0 7 0 7 7 0 7 7 7 0 7 7 7 7 7 7 7 7 7 7 6 7 7 6 7 6 7 6 7 7 6 6 7 6 7 6 6 7 6 6 7 6 6 7 6 6 6 6 7 6 6 6 6 6 6 6 6 6 6 6 6 6 6 6 6 6 6 6 6 5 6 6 6 6 5 6 6 6 5 6 5 4 4 3 3 4 3 4 3 4 3 4 3 4 4 3 4 3 4 3 4 4 3 4 4 4 3 4 4 4 4 4 6 0 7 7 0 7 7 0 7 7 7 0 7 7 7 0 7 7 7 7 7 7 7 7 7 7 7 7 6 6 6 5 6 6 5 6 5 6 6 6 …
2054_1 51 16 0	000000E+00 36925 5 4 4 4 0 0 0 0 7 0 0 0 0 0 7 0 0 0 7 0 0 7 0 0 7 0 7 0 7 0 0 7 7 0 7 0 7 7 7 0 7 7 7 7 7 7 0 7 7 7 7 7 7 7 7 6 7 7 7 7 6 7 6 7 7 6 6 7 6 7 6 6 7 6 6 7 6 6 6 7 6 6 6 6 6 6 6 6 6 6 6 5 6 6 6 6 6 5 4 4 3 4 3 4 3 4 4 4 3 4 4 4 4 4 4 4 6 0 7 0 7 0 7 7 7 0 7 7 7 7 7 7 7 7 6 5 6 6 6 6 5 6 6 6 5 6 6 6 5 6 6 6 5 6 6 5 6 6 6 5 6 6 5 5 3 3 4 3 3 4 3 4 3 3 4 4 3 4 4 4 4 4 4 4 4 0 7 7 0 7 0 …
2055_1 48 18 0	000000E+00 39341 5 7 0 7 0 7 0 0 7 0 0 7 0 0 7 0 7 0 0 7 0 7 0 0 7 0 7 0 7 0 0 7 0 7 0 7 0 7 7 0 7 0 7 0 7 7 0 7 7 0 7 7 7 0 7 7 7 7 7 7 7 7 7 7 7 7 7 6 7 7 6 7 7 6 7 6 7 6 7 6 7 6 6 7 6 6 7 6 6 7 6 6 6 7 6 6 6 6 6 6 6 6 7 6 6 6 6 6 6 6 6 5 6 6 6 6 6 6 6 6 6 5 6 6 6 6 5 6 6 6 5 6 6 6 5 6 6 5 6 6 5 6 6 5 6 5 4 4 3 3 3 4 3 3 4 3 3 4 3 4 3 4 3 4 3 4 4 3 4 4 4 4 4 3 4 4 4 4 4 4 5 7 0 7 0 7 0 7 0 7 7 …
2056_1 39 15 0	000000E+00 44902 5 4 4 4 4 5 4 5 4 5 6 0 7 0 0 0 7 0 0 0 7 0 0 0 7 0 0 7 0 0 7 0 0 7 0 7 0 0 7 0 7 0 7 7 0 7 0 7 7 0 7 7 7 0 7 7 7 7 7 7 6 7 7 7 6 7 6 7 6 7 6 6 7 6 6 7 6 6 6 6 6 7 6 6 6 6 6 6 6 6 7 6 6 6 6 6 6 7 6 6 6 6 6 6 6 6 6 6 6 5 6 6 7 6 5 4 4 4 3 4 4 3 4 4 4 3 4 4 4 4 4 4 4 4 4 4 5 4 4 6 0 7 0 7 0 0 7 0 7 0 7 7 0 7 7 7 7 7 7 6 7 6 7 6 6 6 5 6 6 6 5 6 6 6 6 5 6 6 6 5 6 6 6 5 6 6 5 6 5 6 6 …
2057_1 48 15 0	000000E+00 42105 5 4 4 4 4 4 5 4 4 4 5 7 0 0 7 0 0 0 7 0 0 0 7 0 0 0 7 0 0 0 7 0 0 7 0 0 7 0 0 7 0 7 0 7 0 7 0 7 7 0 7 7 0 7 7 7 7 0 7 7 7 7 7 7 7 6 7 7 7 7 6 7 7 6 7 7 6 7 6 7 6 7 6 7 6 7 6 6 7 6 6 7 6 6 6 6 7 6 6 6 6 6 6 6 6 6 6 6 6 6 5 6 6 6 5 5 4 4 4 3 4 4 3 4 3 4 4 4 4 4 6 7 7 7 7 0 7 7 0 7 7 7 7 7 7 6 6 6 6 5 6 5 6 6 5 6 5 6 6 5 6 5 6 6 5 5 4 3 4 4 3 4 3 4 4 3 4 3 4 4 3 4 4 3 4 4 4 3 4 4 4 …
2058_1 41 15 0	000000E+00 43207 5 4 4 4 5 7 0 0 7 0 7 0 7 0 0 7 0 7 0 0 7 0 7 0 0 7 0 0 7 0 0 7 0 0 7 0 0 7 0 7 0 7 0 7 0 7 0 7 7 0 7 7 7 0 7 7 7 7 7 7 7 7 7 7 6 7 7 7 6 7 7 6 7 6 7 6 7 6 7 6 7 6 7 6 6 7 6 7 6 7 6 7 6 7 6 7 6 7 6 6 7 6 6 6 7 6 6 6 6 7 6 6 6 6 6 6 6 6 6 6 6 6 6 6 6 5 6 6 6 6 5 6 6 5 5 4 4 4 3 4 3 3 4 3 4 4 3 4 4 4 3 4 5 7 7 0 7 7 7 7 7 7 0 7 7 6 7 7 7 6 6 6 6 6 6 6 5 6 6 6 5 6 6 5 6 6 6 5 6 6 5 …
2059_1 30 15 0	000000E+00 43671 5 4 4 6 6 0 0 0 0 7 0 0 7 0 0 7 0 7 0 0 7 0 7 0 0 7 0 7 0 0 7 0 7 0 7 0 7 7 0 7 7 0 7 7 0 7 7 7 7 7 7 7 7 6 7 7 6 7 7 6 7 6 7 6 7 6 7 6 7 6 7 6 6 7 6 7 6 6 7 6 6 7 6 6 7 6 6 6 6 7 6 6 6 6 6 6 6 6 6 6 6 6 6 5 6 6 6 5 6 6 6 5 4 4 3 4 3 4 3 4 3 4 3 3 4 3 4 3 4 3 4 3 4 3 4 3 4 4 7 6 7 7 7 7 7 0 7 7 7 7 7 7 0 7 7 7 7 7 7 7 0 7 7 6 7 6 6 6 5 6 6 6 5 6 6 6 6 5 6 6 6 5 6 6 6 6 5 6 5 4 4 …
2060_1 29 15 0	000000E+00 49238 7 0 0 7 0 7 0 7 7 0 7 0 7 7 0 7 0 7 0 7 7 0 7 7 0 7 7 0 7 7 7 0 7 7 7 7 0 7 7 7 7 7 7 7 7 7 7 6 7 7 7 7 6 7 7 6 7 7 6 7 6 7 6 7 6 7 6 6 7 6 6 6 7 6 6 6 6 6 6 6 6 6 6 6 6 6 6 6 6 5 6 6 6 5 6 6 5 6 5 6 5 6 5 5 6 5 5 4 4 4 3 4 6 7 0 7 7 7 7 6 7 6 6 6 6 6 6 5 6 6 6 6 6 6 6 6 5 6 6 6 6 6 5 6 6 6 5 6 5 6 5 6 5 5 4 3 4 3 4 3 4 4 3 4 4 3 4 4 4 4 3 4 4 4 4 4 4 4 4 7 0 7 7 0 7 7 0 7 7 0 7 …
2061_1 70 15 0	000000E+00 42151 5 4 4 4 5 4 4 4 5 4 4 5 4 4 5 4 5 4 5 7 0 0 0 0 0 0 0 0 0 0 0 0 0 0 0 0 0 0 0 0 0 0 0 7 0 0 0 0 0 0 0 0 7 0 0 0 0 7 0 0 7 0 0 7 0 0 7 0 7 0 7 7 0 7 7 0 7 7 7 0 7 7 7 7 7 7 7 7 6 7 7 7 7 6 7 7 7 6 7 7 6 7 6 7 7 6 7 6 6 7 6 6 7 6 6 6 7 6 6 6 6 6 6 6 6 6 6 6 6 6 6 6 6 6 6 6 6 6 6 5 6 6 6 5 4 4 3 3 3 4 3 3 4 3 3 4 3 4 3 4 3 4 4 4 3 4 5 4 4 6 7 0 7 7 0 7 7 0 7 7 0 7 7 0 7 7 7 7 7 7 7 …
2062_1 33 15 0	000000E+00 46693 5 7 0 7 7 0 7 0 7 0 7 7 0 7 0 7 7 0 7 7 0 7 0 7 7 7 0 7 7 7 0 7 7 7 7 7 0 7 7 7 7 7 6 7 7 7 7 7 7 6 7 7 7 6 7 7 6 7 6 7 6 7 6 7 6 6 7 6 7 6 6 6 7 6 7 6 6 7 6 6 7 6 6 6 6 6 6 6 7 6 6 6 6 5 6 5 5 6 5 5 6 5 3 4 4 3 4 3 4 3 4 4 3 4 3 4 4 3 4 3 4 3 4 4 3 4 3 4 3 4 7 7 7 7 7 7 7 7 7 0 7 7 7 7 7 7 7 7 7 7 7 7 7 7 7 6 6 7 6 6 6 6 6 6 6 6 6 7 5 6 6 6 6 5 6 6 6 5 6 6 6 6 5 6 6 6 6 5 6 5 5 …
2063_1 33 15 0	000000E+00 43882 5 4 4 5 6 7 0 7 0 7 0 0 7 0 7 0 7 0 7 7 0 7 0 7 7 0 7 0 7 0 7 7 0 7 7 0 7 0 7 7 7 0 7 7 7 0 7 7 7 7 7 7 7 7 7 7 7 7 6 7 7 6 7 7 6 7 6 6 7 6 7 6 6 6 7 6 6 6 6 7 6 6 6 6 6 6 6 6 7 6 6 6 6 6 6 6 6 6 7 6 6 6 6 6 6 6 6 7 6 6 6 6 5 5 3 4 3 4 4 3 4 4 3 4 3 4 4 3 4 4 3 4 4 4 3 4 4 3 4 4 4 3 4 4 4 3 4 4 6 6 0 7 7 7 0 7 7 0 7 0 7 0 7 7 0 7 0 7 0 7 7 0 7 0 7 0 7 7 0 7 7 7 6 7 6 6 6 6 6 6 6 …
2064_1 41 15 0	000000E+00 47063 5 4 4 4 5 7 0 0 0 7 0 0 7 0 0 0 7 0 0 7 0 0 7 0 0 7 0 0 7 0 7 0 0 7 0 7 0 7 0 7 0 7 7 0 7 7 0 7 7 0 7 7 0 7 7 7 7 0 7 7 7 7 7 7 7 7 7 7 6 7 7 7 7 6 7 7 6 7 6 7 6 6 7 6 7 6 6 7 6 6 6 7 6 6 6 6 7 6 6 6 6 6 6 6 6 6 5 6 6 6 6 6 6 6 6 5 6 6 6 6 5 6 5 4 3 3 4 3 3 4 3 4 3 4 3 4 4 3 4 4 3 4 4 7 7 7 7 7 7 7 0 7 7 7 7 7 7 7 6 7 6 7 6 6 6 5 6 6 5 6 6 5 6 5 6 6 5 6 6 5 6 6 5 6 6 5 6 6 5 6 5 …
2065_1 63 15 0	000000E+00 38840 5 4 4 4 5 6 6 7 0 7 7 0 7 7 7 0 7 0 7 0 7 0 7 0 7 7 0 7 0 7 0 7 7 0 7 0 7 7 0 7 7 0 7 7 7 0 7 7 7 0 7 7 7 7 7 7 7 7 6 7 7 6 7 7 6 6 7 6 6 7 6 6 6 7 6 6 6 6 6 6 6 6 6 6 6 6 6 6 7 6 6 6 6 6 6 6 6 6 6 6 6 6 6 6 6 6 7 5 5 5 5 4 4 4 4 4 4 4 4 3 4 4 4 4 3 4 4 4 5 6 7 7 6 7 7 0 7 7 7 7 7 7 6 7 7 6 7 6 6 6 6 5 6 6 5 6 5 6 6 5 6 6 5 6 6 6 5 5 4 5 4 4 4 4 4 4 3 4 4 4 3 4 4 4 4 4 6 6 6 0 7 …
2066_1 43 15 0	000000E+00 39279 5 4 4 4 4 5 4 4 4 4 5 4 4 5 4 5 4 0 0 0 7 0 0 0 0 0 0 0 0 0 0 0 0 0 7 0 0 0 0 0 7 0 0 0 7 0 0 7 0 0 7 0 7 0 0 7 0 7 0 7 0 7 7 0 7 7 0 7 7 7 7 0 7 7 7 7 7 6 7 7 7 6 7 6 7 6 7 6 7 6 6 6 7 6 6 6 6 6 6 6 6 6 6 6 7 6 6 6 6 6 6 6 6 6 6 6 6 6 6 6 7 5 6 6 5 5 4 3 4 4 4 3 4 4 3 4 3 4 4 3 4 4 4 3 4 4 3 4 4 4 4 4 4 6 7 7 0 7 7 0 7 0 7 0 7 0 7 0 7 0 7 0 7 0 7 0 0 7 7 6 7 6 6 6 6 6 6 5 6 6 6 …
2067_1 33 15 0	000000E+00 36612 5 4 5 6 6 7 7 0 7 0 7 7 0 0 7 0 7 0 7 0 7 0 7 7 0 7 0 7 0 7 7 0 7 7 0 7 7 7 0 7 7 7 7 7 7 7 7 7 7 7 6 7 7 6 7 7 6 7 6 7 6 7 6 7 6 7 6 6 7 6 7 6 6 6 7 6 6 7 6 6 6 7 6 6 6 6 7 6 6 6 6 7 6 6 6 6 6 6 6 6 6 6 6 6 6 5 4 3 4 4 4 3 4 3 4 3 4 3 4 3 4 3 4 3 4 3 4 4 3 4 4 4 6 6 7 7 7 0 7 7 7 0 7 7 0 7 7 7 7 0 7 7 7 7 7 6 7 7 6 6 6 6 6 6 5 6 6 6 6 6 5 6 6 6 6 6 5 6 6 6 6 5 4 5 4 4 3 4 4 3 4 …
2068_1 50 7 0	000000E+00 39181 5 4 4 5 6 0 0 0 0 0 7 0 0 7 0 7 7 0 7 7 7 7 6 7 0 7 7 7 7 7 6 7 7 7 7 7 7 7 7 7 6 7 7 6 7 7 6 7 6 7 6 7 6 7 6 6 7 6 6 6 7 6 6 6 6 6 6 6 6 6 6 6 6 6 6 5 6 6 6 5 5 4 4 4 5 4 4 4 4 4 4 4 4 4 4 4 4 5 7 7 7 0 7 7 7 0 7 7 7 7 7 7 7 7 7 7 6 6 6 6 6 6 6 5 6 6 6 6 6 5 6 6 6 6 6 6 5 5 5 4 5 4 4 4 4 4 4 4 4 3 4 4 4 4 4 4 3 4 4 4 4 7 7 7 0 7 7 0 7 7 0 7 7 0 7 0 7 6 7 7 6 6 6 7 5 6 6 6 6 6 6 …
2069_1 75 15 0	000000E+00 42421 5 4 4 4 4 4 5 4 4 4 4 4 5 4 4 4 4 5 4 4 4 5 4 4 5 6 0 0 7 0 0 0 0 0 7 0 0 0 0 0 0 0 0 0 0 7 0 0 0 0 0 0 0 7 0 0 0 0 0 7 0 0 0 0 0 7 0 0 7 0 0 0 7 0 7 0 7 0 7 0 7 0 7 7 0 7 7 7 7 7 7 7 7 7 7 6 7 7 6 7 7 7 6 7 6 7 6 7 6 7 6 7 6 6 7 6 6 7 6 6 6 6 6 6 7 6 6 6 6 6 6 6 6 5 6 6 6 6 6 6 6 6 6 6 5 5 4 4 4 4 3 4 4 4 3 4 4 3 4 4 3 4 3 4 4 3 4 4 4 3 4 4 4 4 3 4 4 5 4 7 0 7 0 7 0 7 0 7 0 7 0 …
2070_1 34 15 0	000000E+00 39296 5 4 4 5 5 7 7 0 0 0 7 0 0 0 7 0 0 0 0 7 0 0 7 0 0 7 0 7 0 7 0 7 0 7 0 7 7 0 7 7 0 7 7 0 7 7 0 7 7 7 7 0 7 7 7 7 7 7 7 7 7 7 7 7 7 6 7 7 7 7 6 7 7 6 7 6 7 6 7 6 7 6 6 7 6 6 6 7 6 6 6 6 6 6 6 6 6 6 6 6 6 6 6 6 6 6 6 6 6 6 6 6 6 6 6 6 6 6 6 6 6 6 6 6 6 5 6 6 6 5 4 4 3 3 3 3 3 3 3 3 3 4 3 3 4 3 4 3 4 3 4 3 4 4 3 4 4 4 4 5 7 7 0 7 0 7 7 0 7 0 7 7 0 7 0 7 7 0 7 7 7 7 0 7 7 6 7 7 7 6 7 …
3001_1 72 14 0	000000E+00 33239 5 4 5 4 7 0 7 0 0 7 0 0 7 0 0 7 0 7 0 0 7 0 7 0 7 0 7 0 7 7 0 7 0 7 7 0 7 7 7 0 7 7 7 7 7 7 7 7 7 7 7 7 6 7 7 6 7 7 6 7 7 6 7 6 7 6 7 6 6 7 6 7 6 6 7 6 6 7 6 6 6 7 6 6 6 6 7 6 6 6 6 6 7 6 6 6 6 6 6 6 6 6 6 6 6 6 6 6 6 6 6 6 6 6 6 6 5 6 6 6 6 6 6 5 6 6 5 3 3 3 3 3 3 3 3 3 3 3 3 3 3 3 3 3 3 3 3 3 3 3 6 7 6 7 6 7 7 6 7 7 6 7 7 6 7 7 6 7 7 6 7 7 6 7 7 6 7 7 6 7 6 7 7 6 6 5 6 6 6 5 6 …
3002_1 68 13 0	000000E+00 53473 5 4 4 4 4 4 5 4 4 4 5 4 4 4 5 4 4 5 4 5 4 5 4 5 4 5 0 0 0 0 0 1 0 0 0 0 0 0 1 0 0 0 0 0 0 0 0 0 0 0 0 0 0 0 0 0 0 0 0 0 0 0 0 0 0 0 0 0 7 0 0 0 0 7 0 0 0 7 0 0 7 0 0 7 0 7 0 7 0 7 0 7 0 7 7 0 7 7 7 0 7 7 7 7 7 7 7 7 7 7 7 7 6 7 7 6 7 6 7 7 6 7 6 7 6 6 7 6 6 7 6 6 7 6 6 6 7 6 6 6 6 7 6 6 6 6 6 6 6 6 6 5 3 4 3 4 4 3 4 3 4 4 3 4 4 4 3 4 4 4 4 4 4 4 4 4 4 4 5 4 4 6 0 0 0 0 7 0 0 7 0 …
3005_1 57 16 0	000000E+00 40821 5 4 4 4 4 0 7 0 7 0 0 7 0 7 0 0 7 0 0 7 0 7 0 0 7 0 7 0 7 0 0 7 0 7 0 7 0 0 7 0 7 0 7 0 7 0 7 0 7 7 0 7 0 7 7 0 7 7 7 0 7 7 7 6 7 7 7 7 6 7 7 6 7 7 6 7 6 7 6 7 6 7 6 7 6 6 7 6 7 6 6 7 6 6 6 7 6 6 6 6 7 6 6 6 6 6 6 6 6 6 7 6 6 6 6 6 6 6 5 4 4 3 3 3 4 3 3 4 3 4 3 4 3 4 3 4 3 4 4 3 4 4 3 4 4 4 3 4 4 4 4 3 4 4 4 4 7 0 0 7 0 7 0 7 0 7 0 7 0 7 0 7 0 7 7 0 7 7 0 7 7 7 7 7 0 7 7 7 7 6 7 …
3006_1 44 19 0	000000E+00 39828 5 4 4 4 0 7 0 0 7 0 7 0 7 0 7 0 7 0 7 7 0 7 7 0 7 7 0 7 7 7 7 0 7 7 7 7 7 7 7 7 7 7 7 7 7 7 7 7 7 7 7 7 6 7 7 7 7 6 7 7 6 7 7 6 7 6 7 7 6 7 6 7 6 6 7 6 7 6 6 7 6 7 6 6 6 7 6 6 7 6 6 6 6 7 6 6 6 6 7 6 6 6 5 4 3 3 4 3 3 4 3 3 4 3 4 3 3 4 3 4 4 3 4 4 3 4 4 4 3 4 4 4 6 0 7 7 0 7 0 7 7 0 7 7 0 7 7 7 7 7 0 7 7 7 7 7 7 7 7 6 7 7 7 6 7 6 5 6 6 6 6 5 6 6 6 6 5 6 6 6 5 6 6 6 5 6 6 5 4 3 4 …
3007_1 71 15 0	000000E+00 47328 5 4 4 4 4 4 5 4 4 4 4 5 4 4 4 5 4 4 5 4 0 0 0 0 0 0 0 0 0 0 7 0 0 0 0 0 0 0 7 0 0 0 0 0 7 0 0 0 7 0 0 0 7 0 0 0 7 0 0 7 0 7 0 0 7 0 7 0 7 0 7 0 7 0 7 7 0 7 7 0 7 7 7 0 7 7 7 7 7 7 7 6 7 7 7 6 7 7 6 7 6 7 6 7 6 7 6 7 6 6 7 6 6 7 6 6 6 6 7 6 6 6 6 6 6 7 6 6 6 6 6 5 4 3 4 3 4 4 3 4 3 4 3 4 4 3 4 4 3 4 4 3 4 4 4 3 4 4 4 4 7 0 7 0 7 0 7 0 7 0 7 7 0 7 0 7 7 0 7 7 7 0 7 7 7 7 7 7 6 6 6 …
3008_1 43 15 0	000000E+00 31407 5 4 4 4 5 5 7 7 0 7 0 7 0 0 7 0 7 0 0 7 0 0 0 7 0 0 7 0 0 7 0 0 7 0 7 0 7 0 0 7 0 7 0 7 0 7 0 7 7 0 7 0 7 7 0 7 7 7 0 7 7 7 7 7 7 7 7 7 7 7 7 7 6 7 7 7 6 7 6 7 7 6 7 6 7 6 7 6 6 7 6 6 7 6 6 6 7 6 6 6 6 7 6 6 6 6 6 6 7 6 6 6 6 6 6 6 6 7 5 5 4 4 3 3 4 3 3 4 3 4 3 3 4 3 3 4 3 4 3 3 4 3 3 4 3 4 3 4 3 4 4 7 6 7 7 7 7 7 7 7 0 7 7 7 7 0 7 7 7 7 0 7 7 7 7 7 0 7 7 7 6 7 7 6 6 6 6 6 6 6 5 …
3009_1 63 15 0	000000E+00 38897 5 4 4 5 6 7 7 7 7 0 7 0 7 7 0 7 0 7 0 7 0 7 0 7 0 7 7 0 7 0 7 7 0 7 0 7 7 0 7 7 0 7 7 7 0 7 7 0 7 7 7 7 7 7 0 7 7 7 7 6 7 7 7 7 7 7 6 7 7 7 6 7 6 7 6 7 7 6 6 7 6 7 6 7 6 6 7 6 6 7 6 6 7 6 6 6 7 6 6 6 6 7 6 6 6 6 6 7 6 6 6 6 6 6 6 6 6 6 6 6 6 6 6 6 6 6 6 6 6 6 5 6 6 6 6 6 5 6 5 4 5 3 4 4 3 3 4 3 3 3 3 3 3 3 3 3 4 3 3 3 3 3 3 3 3 3 4 3 3 3 4 3 3 3 4 3 4 3 4 4 6 7 7 6 7 7 6 7 7 6 7 …
3010_1 34 15 0	000000E+00 32747 5 4 6 6 6 6 7 7 7 7 7 7 0 7 7 0 7 7 0 0 7 0 7 0 0 7 0 0 0 7 0 0 7 0 0 7 0 7 0 7 0 7 0 7 0 7 7 0 7 7 0 7 7 7 7 7 7 7 7 7 7 7 7 6 7 7 7 6 7 7 6 7 6 7 6 7 6 7 6 7 6 7 6 7 6 6 7 6 6 7 6 6 6 7 6 6 6 7 6 6 6 7 6 6 7 6 6 6 6 7 6 6 6 6 6 6 6 6 6 6 6 6 5 6 6 5 6 5 5 6 5 5 4 5 4 5 4 3 3 4 3 4 3 4 3 4 3 4 3 4 3 4 3 4 3 4 3 4 4 3 4 3 4 3 4 4 3 4 4 3 4 3 4 4 4 3 4 4 4 4 4 6 7 7 7 7 7 7 7 7 7 …
3013_1 48 11 0	000000E+00 35773 6 6 7 0 0 7 0 0 0 7 0 0 7 0 0 7 0 7 0 0 7 0 7 0 0 7 0 7 0 7 0 7 0 7 7 0 7 0 7 7 0 7 7 7 0 7 7 7 7 7 7 7 7 7 7 7 7 6 7 7 7 6 7 7 6 7 6 7 6 7 6 7 6 7 6 7 6 6 7 6 7 6 6 7 6 6 6 7 6 6 6 7 6 6 6 6 6 7 6 6 6 6 6 6 6 6 6 6 6 6 6 6 6 6 6 6 6 6 6 6 6 6 6 6 6 6 6 5 4 4 3 4 3 4 3 3 4 3 4 3 3 4 3 4 3 3 4 3 4 3 4 3 4 4 6 6 7 7 0 7 7 7 7 0 7 7 7 7 7 0 7 7 7 7 7 7 7 7 7 7 7 6 6 6 6 5 6 6 6 6 6 …
3101_1 69 11 0	000000E+00 32905 5 4 4 4 4 5 4 4 5 4 4 5 4 6 0 0 7 0 0 0 0 0 0 0 0 0 0 0 0 0 0 0 0 0 0 0 0 0 7 0 0 0 7 0 0 0 7 0 7 0 7 0 7 0 7 0 7 7 0 7 7 7 7 7 7 0 7 6 7 7 7 7 7 7 6 7 7 7 6 7 7 6 7 6 7 6 7 6 7 6 7 6 6 7 6 6 7 6 6 6 6 7 6 6 6 6 6 7 6 6 6 6 6 6 6 6 7 6 6 6 6 6 6 6 6 6 6 6 5 6 6 6 6 6 6 5 6 6 5 3 3 4 3 4 3 3 4 3 4 3 3 4 4 3 4 3 4 3 4 4 3 4 4 7 7 7 7 7 0 7 7 7 7 7 7 0 7 7 7 7 7 7 7 6 7 7 7 6 6 5 6 …
3102_1 29 15 0	000000E+00 35697 5 7 0 0 7 0 0 7 0 0 7 0 0 7 0 7 0 7 0 0 7 0 7 0 7 0 7 0 7 7 0 7 0 7 7 0 7 7 0 7 7 7 7 7 7 7 7 7 7 7 6 7 7 7 7 7 6 7 7 7 6 7 7 6 7 7 6 7 6 7 6 7 6 7 6 7 6 6 7 6 6 7 6 6 6 6 6 7 6 6 6 6 6 6 7 6 6 6 6 6 6 6 7 6 6 6 6 6 5 4 3 4 3 4 3 4 3 4 3 4 3 4 4 3 4 3 4 4 4 3 4 4 4 7 7 0 7 7 0 7 0 7 7 7 0 7 7 7 7 7 0 7 7 6 7 7 7 6 6 6 6 6 6 6 6 6 6 6 6 6 6 6 5 6 6 6 6 6 5 6 6 6 6 6 5 6 6 6 6 6 5 …
3201_1 58 16 0	000000E+00 30741 5 7 0 0 0 0 7 0 0 0 7 0 0 7 0 0 7 0 0 7 0 7 0 0 7 0 7 0 7 7 0 7 0 7 7 0 7 7 0 7 7 7 7 0 7 7 7 7 7 7 7 7 7 7 6 7 7 7 7 6 7 7 7 6 7 7 6 7 6 7 7 6 7 6 7 6 7 6 7 6 6 7 6 7 6 6 6 7 6 6 7 6 6 7 6 6 6 7 6 6 6 6 7 6 6 6 6 6 6 7 6 6 6 6 6 6 6 6 7 6 6 6 6 6 6 6 6 6 6 6 6 6 6 6 6 5 6 6 6 6 6 6 6 6 5 6 6 6 6 6 5 6 6 6 6 5 6 6 5 6 6 5 6 5 6 5 4 4 4 3 3 3 3 3 3 3 3 3 3 3 3 3 4 3 3 3 3 4 3 3 3 …
3202_1 53 20 0	000000E+00 36883 6 0 7 0 7 0 0 7 0 7 0 7 0 7 0 7 0 7 0 7 0 7 0 7 0 7 7 0 7 0 7 7 0 7 7 7 0 7 7 7 7 0 7 7 7 7 7 7 7 7 7 7 7 7 7 7 7 6 7 7 7 6 7 7 7 6 7 7 6 7 7 6 7 6 7 6 7 7 6 6 7 6 7 6 7 6 7 6 7 6 6 7 6 6 7 6 6 7 6 6 7 6 6 6 7 6 6 6 7 6 6 6 6 7 6 6 6 6 6 6 6 6 6 7 6 6 6 6 6 6 6 6 6 6 6 5 6 6 6 6 6 6 6 6 5 6 6 6 6 5 6 6 5 6 5 6 5 5 4 4 3 4 3 2 3 3 3 3 2 3 3 3 3 3 2 3 3 3 3 3 3 3 4 3 3 3 4 3 3 4 3 …
3203_1 65 17 0	000000E+00 42496 5 6 7 7 0 7 7 0 7 0 7 7 0 7 7 0 7 7 0 7 7 0 7 7 7 7 0 7 7 7 7 7 7 7 7 7 7 7 7 7 7 7 6 7 7 7 7 6 7 7 6 7 7 6 7 7 6 7 7 6 7 6 7 6 7 7 6 6 7 6 7 6 7 6 7 6 7 6 6 7 6 7 6 6 7 6 6 7 6 6 6 7 6 6 7 6 6 6 7 6 6 6 6 6 7 6 6 6 6 6 6 6 6 7 6 6 6 6 6 6 6 6 6 6 6 6 5 6 6 6 6 6 6 6 6 5 6 6 6 6 5 6 6 5 6 6 6 5 6 6 6 5 6 6 5 6 6 5 5 5 4 3 3 3 3 3 3 3 2 3 3 3 3 3 3 2 3 3 3 3 3 4 3 3 3 4 3 4 3 4 3 …
3204_1 70 19 0	000000E+00 34864 6 6 0 7 0 7 0 7 0 7 0 0 7 0 7 0 7 0 7 0 7 0 7 0 7 7 0 7 7 0 7 7 0 7 7 0 7 7 7 7 0 7 7 7 7 7 7 7 7 7 7 7 6 7 7 6 7 7 6 7 6 7 6 7 6 7 6 7 6 7 6 6 7 6 6 7 6 6 7 6 6 6 7 6 6 7 6 6 6 6 7 6 6 6 6 7 6 6 6 6 7 6 6 6 6 6 6 7 6 6 6 6 6 6 6 6 7 6 6 6 6 6 6 6 6 6 6 6 6 6 6 6 6 6 6 6 6 6 6 6 6 6 5 6 6 6 6 6 5 6 6 6 5 6 5 6 5 6 5 4 4 5 3 4 3 4 3 3 4 3 3 3 3 4 3 3 3 3 4 3 3 4 3 4 3 3 4 3 4 3 4 …
3205_1 47 26 0	000000E+00 33944 5 4 4 6 0 0 7 0 0 0 0 7 0 0 0 7 0 0 7 0 0 7 0 0 7 0 7 0 7 0 7 0 0 7 7 0 7 0 7 0 7 7 0 7 7 0 7 7 7 0 7 7 7 7 7 0 7 7 7 7 7 7 7 6 7 7 7 6 7 7 6 7 7 6 7 6 7 6 6 7 6 7 6 6 7 6 6 7 6 6 6 7 6 6 6 7 6 6 6 6 6 7 6 6 6 6 6 6 7 6 6 6 6 6 6 6 6 6 6 6 6 6 6 6 6 6 6 6 6 5 6 6 6 6 6 6 6 6 6 5 6 6 6 6 5 6 6 6 5 6 5 4 4 4 3 3 4 3 3 3 4 3 3 3 4 3 3 4 3 3 4 3 3 4 3 4 4 3 4 4 3 4 4 4 4 4 4 4 4 4 4 …
3206_1 49 7 0	000000E+00 37344 5 4 4 4 6 0 0 0 0 0 0 0 7 0 0 0 0 0 7 0 0 0 7 0 0 7 0 0 7 0 0 7 0 7 0 0 7 0 7 7 0 7 0 7 0 7 7 0 7 7 7 0 7 7 7 7 7 0 7 7 7 7 7 7 7 6 7 7 7 7 7 6 7 7 7 6 7 7 6 7 7 6 7 6 7 6 7 6 6 7 6 6 7 6 6 6 6 7 6 6 6 6 7 6 6 6 6 6 6 6 7 6 6 6 6 6 6 6 6 6 6 6 6 6 6 6 6 6 6 6 6 6 6 6 6 6 6 6 6 5 6 6 6 6 6 6 6 5 6 6 5 4 4 4 3 4 3 4 3 3 4 3 4 3 3 4 3 4 3 3 4 3 4 3 4 4 3 4 4 3 4 4 4 4 4 4 4 4 4 6 0 …
3207_1 40 34 0	000000E+00 27709 5 0 7 0 7 0 7 0 7 0 7 7 0 7 0 7 0 7 7 0 7 0 7 7 0 7 7 0 7 7 7 7 0 7 7 7 7 7 7 7 7 7 7 7 7 7 6 7 7 6 7 6 7 6 7 6 7 6 7 6 7 6 6 7 6 6 7 6 6 7 6 6 6 7 6 6 6 7 6 6 6 6 7 6 6 6 6 6 6 7 6 6 6 6 6 6 6 6 6 6 6 6 6 6 6 6 6 6 5 6 6 6 6 6 6 6 6 5 6 6 6 6 6 5 6 6 6 5 6 5 4 3 3 3 3 3 4 3 3 3 4 3 4 3 4 4 4 3 4 4 4 4 4 4 4 6 0 7 7 7 0 7 7 7 0 7 7 7 7 7 7 7 7 7 6 7 7 6 6 7 6 6 6 6 6 6 6 5 6 6 6 …
3208_1 86 14 0	000000E+00 25035 0 7 0 7 0 0 7 0 7 0 0 7 0 7 0 7 0 7 0 7 0 7 0 7 0 7 0 7 0 7 7 0 7 7 7 0 7 7 7 0 7 7 7 7 7 7 7 7 7 7 7 6 7 7 7 7 6 7 7 6 7 7 6 7 7 6 7 6 7 6 7 6 7 6 7 6 6 7 6 7 6 6 7 6 6 7 6 6 7 6 6 6 6 7 6 6 6 6 6 7 6 6 6 6 6 6 6 6 6 6 6 6 6 6 6 6 6 6 6 6 6 6 6 6 6 6 6 6 6 6 6 6 6 6 6 6 6 6 6 6 5 6 6 6 6 6 6 6 6 5 6 6 6 6 5 6 6 6 5 5 6 5 4 5 4 3 4 3 3 3 2 3 3 3 3 4 3 3 3 3 4 3 3 4 3 4 3 4 3 4 4 …
3209_1 53 11 0	000000E+00 25898 5 7 0 0 0 7 0 0 0 7 0 0 7 0 7 0 0 7 0 7 0 7 0 7 0 7 7 7 0 7 7 7 0 7 7 7 7 7 6 7 7 7 7 6 7 7 7 6 7 6 7 6 6 7 6 7 6 6 6 7 6 6 6 7 6 6 6 6 6 6 7 6 6 6 6 6 6 6 6 6 6 6 6 6 6 6 6 6 6 6 6 6 6 6 6 5 6 6 6 6 6 6 6 5 6 6 6 5 6 6 5 6 5 4 3 4 3 4 3 4 3 3 4 3 3 4 3 4 3 4 3 4 3 4 3 4 4 3 4 4 4 4 4 6 0 7 7 0 7 7 0 7 7 7 0 7 7 7 0 7 7 7 7 7 7 7 7 7 7 7 6 7 6 6 6 6 6 6 6 6 6 5 6 6 6 6 5 6 6 6 5 …
3210_1 36 18 0	000000E+00 20207 5 4 4 4 4 4 5 0 7 0 0 0 0 0 7 0 0 0 7 0 0 0 7 0 0 7 0 7 0 7 0 7 0 7 0 7 7 0 7 7 7 7 7 7 7 7 7 7 6 7 6 7 7 6 7 6 6 7 6 7 6 6 7 6 6 7 6 6 6 6 7 6 6 6 6 6 7 6 6 6 6 6 6 6 6 6 6 6 6 6 6 6 6 6 6 6 6 5 6 6 6 6 5 6 6 5 4 4 3 3 3 4 3 3 4 3 4 4 4 3 5 7 7 0 7 7 7 0 7 7 7 7 6 7 7 6 6 6 7 6 6 6 6 6 6 6 6 5 6 6 6 6 6 6 6 5 6 6 6 6 6 5 6 6 6 5 6 6 6 6 5 6 6 6 5 6 6 6 5 6 6 6 5 6 6 5 6 6 6 5 6 …
3211_1 39 15 0	000000E+00 20371 6 0 0 7 0 7 0 0 7 0 7 0 7 0 7 0 7 7 0 7 7 0 7 7 0 7 7 7 0 7 7 7 7 7 7 7 7 7 7 7 6 7 7 7 6 7 7 6 7 7 6 7 6 7 6 7 6 7 6 7 6 7 6 7 6 6 7 6 6 7 6 6 6 7 6 6 6 6 7 6 6 6 6 6 6 6 6 6 7 5 6 6 6 6 7 5 6 6 6 6 6 6 6 6 6 6 5 6 6 6 6 6 5 6 6 6 6 5 6 6 6 6 5 6 6 6 5 6 5 4 3 4 3 3 3 3 3 3 3 3 4 3 3 4 3 4 3 4 3 4 3 4 4 4 4 3 4 4 4 4 4 7 0 7 0 0 7 0 7 0 7 7 7 0 7 7 7 7 6 7 7 7 7 7 7 7 7 6 7 7 7 …
3212_1 12 15 0	000000E+00 22935 5 6 6 7 7 0 7 7 0 7 7 0 7 7 0 7 7 7 0 7 7 7 7 7 7 7 6 7 7 7 7 6 7 7 6 7 6 7 6 7 6 6 7 6 6 7 6 6 7 6 6 6 7 6 6 6 6 6 7 6 6 6 6 6 6 6 6 6 6 6 6 6 7 6 6 6 6 6 6 6 6 6 6 6 6 6 6 5 6 6 6 6 6 6 5 3 4 3 4 3 4 3 4 3 4 3 4 3 6 7 7 7 7 7 7 7 0 7 7 7 7 7 6 6 6 6 6 6 5 6 6 6 6 6 6 5 6 6 6 6 6 5 6 6 6 6 6 5 6 6 6 6 5 6 6 6 6 6 6 5 6 6 6 6 6 5 6 6 6 6 6 5 6 6 6 6 6 5 6 6 6 6 6 6 5 6 6 6 6 5 6 …
3213_1 47 15 0	000000E+00 33051 6 6 7 0 0 7 0 7 0 0 7 0 7 0 7 0 7 0 7 0 7 0 7 7 0 7 7 0 7 7 0 7 7 7 7 7 7 0 7 7 7 7 6 7 7 7 7 6 7 7 7 6 7 7 6 7 6 7 7 6 7 6 7 6 7 6 6 7 6 7 6 6 7 6 6 6 7 6 6 6 7 6 6 6 6 6 7 6 6 6 6 6 6 6 6 6 6 6 6 6 6 6 6 6 6 6 6 6 6 5 6 5 4 3 4 3 4 3 3 4 3 3 4 3 3 3 4 3 3 4 3 4 3 4 4 3 4 4 4 6 0 7 7 7 0 7 7 7 0 7 7 7 0 7 7 7 7 7 7 7 7 7 6 7 6 7 6 6 7 6 6 6 6 6 6 6 6 6 6 6 6 6 6 6 5 6 6 6 6 6 5 …
3214_1 137 7 0	000000E+00 41854 0 7 0 7 0 7 0 7 7 0 7 0 7 7 7 0 7 7 7 0 7 7 7 7 7 7 7 7 7 7 7 7 7 7 7 7 7 7 7 7 7 7 7 6 7 7 7 6 7 7 7 6 7 6 7 7 6 7 6 7 7 6 7 6 7 6 7 6 6 7 6 7 6 6 7 6 6 7 6 6 7 6 6 7 6 6 6 7 6 6 6 6 7 6 6 6 6 6 7 6 6 6 6 6 6 6 6 6 6 6 6 6 6 6 6 6 6 6 6 6 6 6 6 6 6 6 6 6 6 6 5 6 6 6 6 6 5 6 6 6 6 6 5 6 6 6 6 6 6 5 6 6 6 6 5 6 6 6 5 6 5 5 4 4 3 3 2 3 3 3 3 3 3 2 3 3 3 3 3 3 3 2 3 3 3 3 3 4 3 3 3 …
3215_1 51 15 0	000000E+00 23034 6 0 7 0 7 0 0 7 0 7 7 0 7 0 7 0 7 7 0 7 7 7 7 0 7 7 7 7 7 7 7 7 7 7 7 7 7 7 6 7 7 7 7 7 6 7 7 6 7 7 7 6 7 6 7 6 7 6 7 6 7 6 6 7 6 6 7 6 6 6 6 6 7 6 6 6 6 6 6 6 6 6 6 7 6 6 6 6 6 6 6 6 6 6 6 6 5 6 6 6 6 6 6 6 6 6 6 6 6 6 6 6 6 6 6 6 5 6 6 6 5 5 4 4 3 3 4 3 3 3 3 3 4 3 3 3 3 3 3 4 3 3 4 3 3 4 3 4 3 4 4 3 4 4 3 4 4 4 4 6 7 0 7 0 7 0 7 7 0 7 7 0 7 7 7 0 7 7 7 7 7 7 7 7 7 7 7 7 6 7 7 …
3216_1 53 21 0	000000E+00 20024 6 0 0 7 0 0 7 0 7 0 0 7 0 7 0 7 7 0 7 0 7 7 0 7 0 7 7 0 7 7 7 0 7 7 7 7 7 7 7 6 7 7 7 7 6 7 7 6 7 7 7 6 7 6 7 6 7 6 7 6 7 6 7 6 7 6 6 7 6 7 6 6 6 7 6 6 6 7 6 6 6 7 6 6 6 6 6 7 6 6 6 6 6 6 7 6 6 6 6 6 6 6 6 6 6 6 6 7 6 6 6 6 6 6 6 6 6 6 6 6 6 6 6 6 5 6 6 6 6 6 6 6 5 5 4 4 3 3 3 3 3 3 3 3 4 3 3 4 3 3 4 3 4 3 4 3 3 4 3 4 3 4 3 4 3 4 3 4 3 7 7 0 7 7 7 0 7 7 0 7 7 0 7 7 7 0 7 7 7 0 7 …
3217_1 38 13 0	000000E+00 19813 5 4 4 6 0 0 0 0 0 0 0 7 0 0 0 0 7 0 0 0 7 0 0 7 0 0 7 0 7 0 7 0 7 0 7 7 0 7 7 7 7 7 7 7 7 7 7 7 6 7 7 6 7 7 6 7 7 6 7 6 7 6 7 6 6 7 6 6 7 6 6 7 6 6 6 7 6 6 6 6 7 6 6 6 6 6 6 6 6 7 6 6 6 6 6 6 6 6 6 5 6 6 6 6 6 6 6 6 5 6 6 6 6 6 6 6 5 6 6 6 6 6 6 6 5 6 6 6 6 5 5 4 4 4 3 4 3 4 3 3 4 3 3 4 3 4 3 4 3 4 3 4 4 3 4 4 4 3 6 7 7 0 7 7 0 7 0 7 7 0 7 7 0 7 7 0 7 7 7 0 7 7 7 7 7 6 6 5 6 6 6 …
3218_1 62 17 0	000000E+00 31463 5 4 6 0 7 0 0 7 0 7 0 0 7 0 7 0 0 7 0 7 0 7 0 7 7 0 7 0 7 7 0 7 7 7 7 0 7 7 7 7 7 7 7 7 7 7 7 7 7 6 7 7 7 7 6 7 7 7 6 7 7 7 6 7 7 6 7 6 7 6 7 7 6 7 6 6 7 6 7 6 6 7 6 6 7 6 6 7 6 6 6 7 6 6 6 7 6 6 6 6 7 6 6 6 6 6 6 7 6 6 6 6 6 6 6 7 6 6 6 6 6 6 6 6 6 6 6 7 6 6 6 6 6 6 6 6 6 6 6 6 5 5 4 4 4 4 4 4 4 4 4 4 4 4 4 4 4 4 4 4 4 5 4 4 4 4 4 4 5 4 4 4 4 5 4 4 4 5 4 5 0 7 0 0 0 0 0 0 0 0 0 …
3219_1 12 16 0	000000E+00 16707 6 7 0 7 0 7 7 0 7 7 0 7 7 7 7 0 7 7 7 7 7 7 6 7 7 7 6 7 7 6 7 6 7 6 7 6 7 6 7 6 6 7 6 6 7 6 6 7 6 6 7 6 6 6 6 7 6 6 6 6 6 6 6 6 7 6 6 6 6 6 6 6 6 6 6 6 6 6 6 6 6 6 6 6 6 6 6 6 6 6 6 6 6 6 6 6 6 6 6 6 6 6 6 6 6 6 6 6 6 6 5 6 5 4 3 4 3 3 3 3 3 3 3 3 4 3 4 4 3 4 4 4 3 4 4 4 3 4 4 7 7 7 0 7 7 0 7 7 7 7 7 7 7 7 7 7 7 7 6 7 7 7 7 7 6 7 6 6 6 6 6 6 6 6 6 6 6 6 6 6 5 6 6 6 6 6 6 6 6 6 6 …
3221_1 36 23 0	000000E+00 17452 7 7 0 7 7 7 7 7 7 7 7 7 7 7 6 7 7 7 6 7 7 6 7 7 6 7 6 7 6 7 6 7 6 7 6 6 7 6 7 6 6 7 6 6 7 6 6 6 7 6 6 6 7 6 6 6 6 7 6 6 6 6 6 7 6 6 6 6 6 6 6 6 6 6 6 6 7 6 6 6 6 6 6 6 6 6 6 6 6 6 6 6 6 6 6 6 6 6 6 6 6 6 6 6 6 6 6 6 6 6 6 6 6 6 6 5 6 6 6 6 6 6 6 6 6 6 6 6 6 6 6 6 6 6 5 6 6 6 6 6 6 6 6 5 6 6 5 4 3 3 3 3 3 3 3 3 3 3 2 3 3 3 4 3 3 3 3 4 3 3 6 7 7 7 7 6 7 7 7 7 6 7 7 6 7 7 6 7 7 6 7 …
3222_1 49 16 0	000000E+00 23659 5 4 4 4 4 0 0 7 0 0 7 0 0 0 7 0 0 7 0 0 7 0 7 0 7 0 7 0 7 0 7 0 7 7 0 7 7 0 7 7 7 7 7 0 7 7 7 7 7 6 7 7 7 7 6 7 7 7 6 7 6 7 7 6 7 6 6 7 6 7 6 7 6 6 6 7 6 6 7 6 6 6 6 7 6 6 6 6 6 6 6 6 6 6 7 6 6 6 6 6 6 6 6 6 6 6 6 6 6 6 6 6 6 6 6 6 6 6 6 6 6 6 6 6 5 6 6 6 5 6 5 5 3 4 3 3 3 3 3 3 3 3 3 3 3 3 3 4 3 3 4 3 3 4 3 4 3 4 3 4 3 4 4 3 4 4 3 4 4 4 4 4 0 7 0 7 0 7 0 7 0 7 7 0 7 7 7 0 7 7 7 …
3223_1 29 21 0	000000E+00 28078 6 0 7 7 7 6 7 7 7 7 7 6 7 7 7 7 6 7 7 6 7 7 6 7 7 6 7 6 7 6 7 6 7 6 7 6 7 6 7 6 6 7 6 6 7 6 7 6 6 6 7 6 6 7 6 6 6 7 6 6 6 6 7 6 6 6 6 7 6 6 6 6 6 6 7 6 6 6 6 5 3 4 3 3 4 3 4 3 3 4 3 4 3 4 3 4 4 3 4 4 3 4 4 4 4 3 4 4 4 4 4 4 6 0 0 7 0 0 7 0 7 0 0 7 7 0 7 0 7 7 0 7 7 7 0 7 7 7 7 7 0 7 7 7 7 7 6 7 6 6 6 6 6 6 6 6 6 6 6 6 6 6 6 6 6 6 6 6 6 6 6 6 6 6 6 6 6 6 6 6 5 6 6 6 6 6 6 6 6 5 6 …
3224_1 61 19 0	000000E+00 33217 7 7 7 7 7 7 7 7 7 7 7 7 7 7 7 7 7 7 7 7 7 7 7 7 7 7 7 6 7 7 7 7 6 7 7 6 7 7 6 7 6 7 6 7 6 7 6 7 6 7 6 6 7 6 7 6 6 7 6 6 7 6 6 6 7 6 6 6 7 6 6 6 7 6 6 6 6 7 6 6 6 6 6 6 7 6 6 6 6 6 6 6 6 7 6 6 6 6 6 6 6 6 6 6 6 6 6 6 6 6 6 6 6 6 6 6 6 6 6 6 6 6 6 6 6 6 6 6 6 5 6 6 6 6 6 6 6 6 6 5 6 6 6 6 6 6 5 6 5 4 3 2 3 2 3 2 3 2 3 3 3 2 3 3 3 3 3 3 3 3 4 3 3 4 3 3 4 3 4 4 3 4 4 7 7 7 7 7 7 7 7 …
3225_1 28 22 0	000000E+00 20840 5 4 4 4 4 4 5 4 4 5 4 4 5 0 0 0 0 0 0 0 0 0 0 0 7 0 0 0 0 0 7 0 0 0 7 0 0 0 7 0 7 0 0 7 0 7 0 7 7 0 7 7 7 7 0 7 7 7 7 7 7 7 7 6 7 7 7 7 7 6 7 7 7 6 7 7 6 7 7 6 7 6 7 6 7 6 7 6 6 7 6 7 6 6 6 7 6 6 6 6 6 6 6 6 6 6 6 6 6 6 6 6 6 6 6 6 6 6 6 6 6 6 6 6 6 6 6 6 6 6 6 6 6 5 6 6 6 6 6 6 6 5 6 6 6 6 6 5 6 6 5 4 4 4 4 4 3 4 4 3 4 4 3 4 3 4 4 3 4 4 4 3 4 4 4 5 4 4 4 4 4 4 4 5 4 0 0 7 0 7 0 …
3227_1 54 15 0	000000E+00 31531 7 0 0 7 0 7 7 0 7 0 7 0 7 7 0 7 0 7 7 7 0 7 7 7 0 7 7 7 7 7 7 7 7 7 7 7 7 7 7 7 7 7 7 6 7 7 7 6 7 7 6 7 7 6 7 6 7 6 7 7 6 7 6 7 6 6 7 6 7 6 7 6 6 7 6 6 7 6 6 7 6 6 6 7 6 6 6 6 7 6 6 6 6 6 7 6 6 6 6 6 6 6 6 6 6 6 6 7 6 6 6 6 6 6 6 6 6 5 6 6 6 6 6 6 6 6 6 6 6 6 6 6 5 6 6 6 6 6 6 5 3 3 3 3 3 3 4 3 3 3 3 3 3 3 3 4 3 3 3 3 4 3 3 4 3 3 4 3 4 3 4 4 3 4 4 3 4 4 6 7 0 7 7 7 7 0 7 7 7 7 0 …
3228_1 57 15 0	000000E+00 33135 7 7 0 7 0 7 0 7 0 7 0 7 0 7 0 7 0 7 7 0 7 7 0 7 7 0 7 7 0 7 7 7 0 7 7 7 7 0 7 7 7 7 7 7 7 7 7 7 7 7 7 6 7 7 7 7 6 7 7 6 7 7 6 7 6 7 6 7 6 7 6 7 6 6 7 6 7 6 6 6 7 6 6 7 6 6 6 6 6 6 7 6 6 6 6 6 6 7 6 6 6 6 6 7 6 6 6 6 6 6 7 6 6 6 6 6 6 7 6 6 6 6 6 6 6 6 6 6 6 6 6 6 6 6 6 6 6 6 6 6 6 6 6 6 6 5 6 6 6 6 5 6 6 6 5 5 3 3 3 3 3 3 3 3 3 3 3 3 3 3 3 3 3 3 3 4 3 3 3 4 3 4 3 3 4 3 4 4 3 4 3 …
3229_1 49 15 0	000000E+00 29552 5 0 0 7 0 0 7 0 7 0 0 7 7 0 7 0 7 7 0 7 7 0 7 7 0 7 7 7 0 7 7 7 7 7 7 7 7 7 7 6 7 7 7 7 6 7 6 7 7 6 7 6 7 7 6 7 6 6 7 6 7 6 6 7 6 7 6 6 6 7 6 6 7 6 6 6 7 6 6 6 6 6 7 6 6 6 6 6 6 7 6 6 6 6 6 6 7 6 6 6 6 6 6 6 6 6 7 6 6 6 6 6 6 6 6 6 6 6 6 6 6 6 5 6 6 6 6 6 6 6 6 6 6 6 6 5 6 6 6 6 6 6 6 6 5 4 3 3 3 2 3 3 3 3 3 3 3 3 3 3 4 3 3 3 3 3 4 3 3 3 4 3 3 4 3 4 3 4 5 6 7 7 7 0 7 7 7 7 7 7 7 …
3230_1 42 15 0	000000E+00 34973 6 7 7 0 7 0 7 0 7 0 7 0 7 0 7 0 7 7 0 7 7 7 7 7 7 0 7 7 7 7 7 7 7 7 7 6 7 7 7 7 6 7 7 6 7 7 6 7 6 7 7 6 6 7 6 7 6 7 6 7 6 6 7 6 6 7 6 6 7 6 6 6 7 6 6 6 7 6 6 6 6 7 6 6 6 6 6 6 7 6 6 6 6 6 6 6 6 6 7 6 6 6 6 6 6 6 6 6 6 6 6 6 6 6 6 6 6 6 6 6 6 6 6 6 6 7 6 6 6 6 6 6 6 6 6 6 6 6 6 6 6 6 6 6 5 3 3 2 3 3 3 3 2 3 3 3 3 3 3 2 3 3 3 3 4 3 3 3 3 4 3 4 3 4 3 4 3 4 4 4 7 7 7 7 7 7 7 6 7 7 7 …
3231_1 68 15 0	000000E+00 39086 5 4 4 5 4 4 5 4 5 5 5 5 6 5 6 5 0 1 1 1 1 0 1 0 0 0 0 0 0 7 0 0 7 0 0 0 7 0 0 7 0 7 0 0 7 0 7 0 7 0 7 7 0 7 7 0 7 7 7 7 0 7 7 7 7 7 7 6 7 7 7 7 6 7 7 6 7 7 6 7 6 7 6 7 6 7 6 6 7 6 7 6 6 7 6 6 7 6 6 6 7 6 6 6 6 7 6 6 6 6 7 6 6 6 6 6 6 6 7 6 6 6 6 6 6 6 6 6 6 6 6 6 6 6 6 6 6 6 6 6 6 6 6 6 6 6 6 5 6 6 6 6 6 6 6 6 6 5 6 6 5 3 3 3 3 3 3 3 3 4 3 3 3 3 4 3 3 4 3 4 3 4 3 4 3 4 4 3 4 4 4 …
3232_1 39 27 0	000000E+00 33357 6 0 7 0 0 7 0 0 7 0 7 0 7 0 7 0 7 0 7 0 7 0 7 0 7 7 0 7 0 7 7 7 0 7 7 7 7 7 7 7 7 7 7 7 6 7 7 6 7 6 7 7 6 7 6 7 6 7 6 7 6 6 7 6 7 6 6 7 6 6 7 6 6 7 6 6 7 6 6 6 7 6 6 6 7 6 6 6 6 7 6 6 6 6 6 7 6 6 6 6 6 6 6 6 6 7 6 6 6 6 6 6 6 6 6 6 6 6 6 5 6 6 6 6 6 6 6 5 6 6 5 6 6 5 5 5 3 4 4 3 4 3 4 3 3 4 3 4 3 4 3 4 3 4 3 4 4 3 4 4 4 4 4 4 4 7 7 7 0 7 7 0 7 7 0 7 7 7 0 7 7 7 7 7 0 7 7 7 7 7 7 …
3233_1 49 15 0	000000E+00 35729 5 4 4 4 4 5 4 4 6 0 0 7 0 0 0 0 0 7 0 0 0 7 0 0 0 0 7 0 0 0 7 0 0 7 0 0 7 0 7 0 7 0 7 0 7 7 0 7 7 0 7 7 7 7 7 7 7 7 7 7 6 7 7 6 7 7 6 7 6 7 6 7 6 7 6 6 7 6 7 6 6 7 6 6 6 7 6 6 6 7 6 6 6 6 6 7 6 6 6 6 6 6 6 6 6 6 7 6 6 6 6 6 6 6 6 6 6 6 6 6 6 6 6 6 6 6 6 6 6 6 6 6 6 5 6 6 6 6 6 6 6 5 6 6 6 6 5 6 6 6 6 5 6 6 5 5 4 4 3 3 3 4 3 3 3 4 3 3 3 4 3 3 4 3 4 3 4 3 4 3 4 3 4 4 3 4 4 4 3 4 4 …
3234_1 68 15 0	000000E+00 41984 5 0 7 0 0 7 0 0 7 0 0 7 0 7 0 0 7 0 7 0 7 0 7 0 7 0 7 0 7 0 7 7 0 7 7 0 7 7 7 0 7 7 7 7 0 7 7 7 7 7 7 7 7 7 7 7 7 7 7 7 7 6 7 7 7 7 7 6 7 7 6 7 7 6 7 7 6 7 6 7 7 6 7 6 7 6 6 7 6 7 6 7 6 6 7 6 6 7 6 6 7 6 6 7 6 6 6 6 7 6 6 6 6 6 7 6 6 6 6 6 6 6 6 6 6 7 6 5 6 6 6 6 6 6 6 6 6 6 6 6 6 6 6 6 6 6 6 6 6 6 6 6 6 6 5 6 6 6 6 6 5 5 4 4 3 3 3 3 4 3 3 3 3 3 3 3 4 3 3 3 3 4 3 3 3 3 4 3 3 4 3 …
3235_1 78 5 0	000000E+00 38541 5 4 4 6 0 7 0 7 0 0 7 0 0 7 0 0 7 0 0 0 7 0 0 7 0 7 0 0 7 0 7 0 7 0 7 0 7 0 7 7 0 7 7 0 7 7 7 0 7 7 7 7 7 7 7 7 7 7 7 7 7 7 6 7 7 6 7 6 7 7 6 7 6 7 6 7 6 7 6 7 6 7 6 6 7 6 7 6 6 7 6 6 7 6 6 6 7 6 6 7 6 6 6 6 7 6 6 6 6 6 7 6 6 6 6 6 6 6 6 6 6 7 6 6 6 6 6 6 6 6 5 6 6 6 6 6 6 6 6 6 6 5 6 6 5 6 5 5 5 4 4 4 4 3 4 4 3 4 3 4 3 4 3 4 3 4 3 4 3 4 3 4 3 4 3 4 4 3 4 4 4 4 4 4 4 4 6 0 7 0 7 …
3236_1 31 7 0	000000E+00 31048 5 6 5 7 7 7 7 7 7 7 0 7 7 7 7 0 7 7 7 7 0 7 7 7 7 7 7 7 7 7 7 7 7 7 7 7 7 6 7 7 7 6 7 7 6 7 6 7 6 7 6 6 7 6 6 7 6 7 6 6 7 6 6 7 6 6 7 6 6 6 7 6 6 6 7 6 6 6 7 6 6 6 7 6 6 6 6 7 6 6 6 6 6 7 6 6 6 6 6 6 6 7 6 6 6 6 6 6 6 6 6 6 6 7 6 6 6 5 6 6 6 5 6 6 6 5 6 5 5 6 5 5 5 5 4 5 4 4 3 4 4 3 4 3 4 3 3 4 3 4 3 3 4 3 4 3 4 3 4 4 3 4 4 4 4 4 4 4 4 5 7 7 0 7 0 7 7 0 7 0 7 7 0 7 7 0 7 7 0 7 7 …
3237_1 57 15 0	000000E+00 37624 5 4 4 4 5 4 4 5 7 0 0 0 7 0 0 0 0 7 0 0 0 0 7 0 0 0 7 0 0 0 7 0 0 7 0 0 7 0 0 7 0 7 0 7 0 7 0 7 7 0 7 7 0 7 7 7 0 7 7 7 7 7 7 7 6 7 7 7 7 6 7 7 7 6 7 7 6 7 6 7 6 7 6 7 6 6 7 6 6 6 7 6 6 6 7 6 6 6 6 6 7 6 6 6 6 6 6 6 6 6 7 6 6 6 6 6 6 6 6 6 6 6 6 6 6 6 6 6 6 6 6 6 6 6 6 6 6 6 6 5 6 6 6 6 6 5 6 6 6 6 6 6 5 6 6 6 6 6 5 6 5 4 4 4 4 3 3 4 3 3 3 3 3 4 3 3 4 3 3 4 3 4 3 4 4 3 4 4 3 4 4 …
3238_1 43 15 0	000000E+00 34000 0 0 7 0 0 7 0 7 0 0 7 0 7 0 7 0 7 0 7 0 7 0 7 0 7 0 7 7 0 7 7 0 7 7 7 0 7 7 7 7 7 7 7 7 7 7 7 7 7 7 7 6 7 7 7 7 6 7 7 6 7 7 7 6 7 6 7 7 6 7 6 6 7 6 7 6 6 7 6 6 7 6 6 7 6 6 6 7 6 6 6 7 6 6 6 6 7 6 6 6 6 6 6 7 6 6 6 6 6 6 6 7 6 6 6 6 6 6 6 6 7 6 6 6 6 6 6 6 6 7 6 6 6 6 6 6 5 6 5 6 5 5 5 5 4 3 4 3 3 4 3 3 4 3 3 4 3 3 3 4 3 3 3 4 3 3 4 3 4 3 3 4 3 4 4 3 4 4 3 4 4 4 4 7 0 7 0 7 0 7 7 …
3239_1 73 15 0	000000E+00 42557 7 0 7 0 7 7 0 7 0 7 0 7 0 7 0 7 0 7 7 0 7 0 7 0 7 7 0 7 0 7 7 0 7 7 0 7 7 7 0 7 7 7 7 0 7 7 7 7 7 7 7 6 7 7 7 7 6 7 7 6 7 7 6 7 6 7 7 6 7 6 7 6 7 6 7 6 7 6 7 6 7 6 7 6 6 7 6 6 7 6 6 6 7 6 6 6 7 6 6 6 6 7 6 6 6 6 6 7 6 6 6 6 6 6 6 6 6 6 6 6 7 6 6 6 6 6 6 6 5 6 6 6 6 6 6 6 6 6 6 6 6 6 5 6 6 6 6 6 6 6 5 6 6 6 6 6 6 5 6 6 6 6 6 6 5 4 4 3 3 3 3 3 3 3 3 4 3 3 3 3 3 3 4 3 3 3 4 3 4 3 3 …
3240_1 73 15 0	000000E+00 45446 5 0 7 0 0 7 0 0 7 0 0 7 0 0 7 0 0 7 0 0 7 0 7 0 0 7 0 7 0 7 0 7 0 7 0 7 0 7 7 0 7 7 0 7 7 0 7 7 7 7 7 7 7 7 7 7 7 6 7 7 6 7 7 6 7 7 6 7 6 7 6 7 6 7 6 7 6 7 6 7 6 7 6 6 7 6 6 7 6 6 7 6 6 6 7 6 6 6 6 7 6 6 6 6 6 7 6 6 6 6 6 6 6 6 6 6 6 6 6 6 6 6 6 6 6 6 6 6 6 6 6 6 6 6 5 6 6 6 6 5 5 4 4 3 4 3 4 4 3 4 3 4 3 4 3 4 3 4 3 4 3 3 4 3 4 3 4 4 3 4 3 4 4 3 4 4 3 4 4 4 3 4 4 4 6 7 0 7 0 0 7 …
3241_1 40 15 0	000000E+00 38493 0 7 7 0 7 7 0 7 7 0 7 7 7 0 7 7 7 7 0 7 7 7 7 7 7 7 7 6 7 7 7 7 6 7 7 7 6 7 7 7 6 7 6 7 7 6 7 6 7 6 7 6 6 7 6 7 6 6 7 6 6 7 6 6 7 6 6 6 6 7 6 6 6 6 7 6 6 6 6 6 6 6 6 6 7 6 6 6 6 6 6 6 6 6 6 6 6 6 6 6 6 6 6 6 6 5 6 6 6 6 6 6 6 5 6 5 6 5 5 6 5 5 5 4 4 3 4 3 4 3 4 3 3 3 4 3 3 4 3 3 3 4 3 4 3 4 3 4 4 3 6 7 7 7 0 7 7 7 7 7 7 7 7 7 7 7 7 7 7 7 7 7 7 7 7 7 7 7 6 5 6 6 5 6 6 6 6 5 6 6 6 …
3243_1 29 15 0	000000E+00 31739 5 6 6 0 7 0 7 0 0 0 0 7 0 0 0 0 7 0 0 7 0 0 0 7 0 7 0 0 7 0 7 0 7 0 7 0 7 0 7 7 0 7 7 7 0 7 7 7 0 7 7 7 7 7 7 7 7 7 7 7 6 7 7 6 7 7 6 7 6 7 6 6 7 6 7 6 6 6 7 6 6 6 7 6 6 6 6 6 7 6 6 6 6 7 6 6 6 6 6 6 7 6 6 6 6 6 6 6 7 6 6 6 6 6 6 6 6 6 6 6 6 6 6 6 6 6 6 6 6 6 5 6 6 6 6 5 6 6 6 5 6 6 5 6 6 6 5 6 6 6 5 6 6 6 6 6 5 6 6 7 6 6 6 6 6 5 5 5 4 3 3 4 3 3 4 3 3 4 3 3 4 3 3 4 3 4 3 4 3 4 3 …
3244_1 24 15 0	000000E+00 33898 6 7 6 7 7 6 7 7 7 7 7 6 7 7 7 7 6 7 7 7 6 7 7 7 6 7 7 6 7 7 6 7 6 7 7 6 7 6 7 6 7 7 6 7 6 7 6 7 6 6 7 6 7 6 7 6 7 6 6 7 6 7 6 6 7 6 6 7 6 7 6 6 7 6 6 7 6 6 7 6 6 6 7 6 6 6 7 6 6 6 7 6 6 6 6 7 6 6 6 6 6 7 6 6 6 6 6 6 6 7 6 6 6 6 6 6 6 6 6 6 6 6 6 6 6 6 6 6 6 6 6 5 6 6 6 6 6 6 6 6 5 4 4 3 4 3 4 3 4 3 4 3 4 3 4 4 3 4 4 3 4 4 4 4 4 4 7 0 7 7 7 0 7 7 7 7 0 7 7 7 7 7 7 7 7 7 7 7 6 7 6 …
3245_1 69 15 0	000000E+00 34405 5 4 0 0 7 0 0 7 0 0 7 0 0 7 0 7 0 0 7 0 7 0 0 7 0 7 0 7 0 7 0 7 0 7 0 7 0 7 7 0 7 7 0 7 7 0 7 7 7 0 7 7 7 7 0 7 7 7 7 7 7 7 7 7 6 7 7 7 7 6 7 7 7 6 7 7 6 7 6 7 7 6 7 6 7 6 7 6 7 6 7 6 6 7 6 7 6 6 7 6 6 6 7 6 6 6 6 7 6 6 6 6 7 6 6 6 7 6 6 6 6 7 6 6 6 7 6 6 6 6 7 6 6 6 6 7 6 6 6 6 6 6 6 7 6 6 6 6 6 6 6 6 6 6 6 6 6 6 6 6 5 6 6 6 6 5 6 6 5 5 4 4 4 4 4 4 3 3 3 3 3 3 2 4 3 3 3 3 3 3 3 …
3246_1 69 15 0	000000E+00 28926 5 4 4 4 0 0 7 0 0 0 7 0 0 0 0 7 0 0 7 0 0 0 7 0 0 7 0 0 7 0 7 0 0 7 0 7 0 7 0 7 7 0 7 0 7 7 7 7 7 7 7 7 7 7 7 7 6 7 6 7 7 6 7 6 7 6 7 6 6 7 6 7 6 6 6 7 6 7 6 6 7 6 6 7 6 6 6 7 6 6 6 7 6 6 6 6 6 6 7 6 6 6 6 6 6 6 7 6 6 6 6 6 6 6 6 6 6 6 6 6 6 6 6 6 6 6 6 6 6 6 6 6 6 6 5 6 6 6 6 6 6 6 5 6 6 6 6 5 6 6 6 5 6 5 5 4 4 3 4 3 4 3 4 3 4 3 4 3 4 3 4 3 4 3 4 3 4 3 4 4 3 4 4 3 4 4 4 4 4 4 4 …
3247_1 40 15 0	000000E+00 38810 5 0 7 0 0 0 7 0 0 7 0 0 7 0 0 7 0 0 7 0 7 0 7 0 7 0 7 0 7 0 7 7 0 7 7 0 7 7 7 7 7 0 7 7 7 7 7 7 7 7 7 6 7 7 7 7 7 7 6 7 7 7 7 7 6 7 7 6 7 6 7 6 6 7 6 6 7 6 6 7 6 6 6 7 6 6 6 6 7 6 6 6 6 6 7 6 6 6 6 6 6 6 6 6 6 7 6 6 6 6 6 6 6 6 6 6 6 6 6 7 6 6 6 6 6 6 5 6 6 6 6 6 6 6 6 6 6 6 6 5 6 5 4 4 3 4 3 3 4 3 3 3 4 3 3 3 4 3 3 3 4 3 3 4 3 3 4 3 4 3 4 3 4 4 3 4 4 4 3 4 4 4 4 4 0 7 0 7 7 0 7 …
3248_1 60 15 0	000000E+00 40204 6 7 0 0 7 0 7 0 0 7 0 7 0 0 7 0 0 7 0 7 0 0 7 0 7 0 7 0 7 0 7 7 0 7 0 7 7 7 0 7 7 7 0 7 7 7 7 7 7 7 7 7 7 7 7 7 7 7 7 6 7 7 6 7 7 6 7 7 6 7 6 7 6 7 6 7 6 7 6 7 6 7 6 6 7 6 6 7 6 6 7 6 6 7 6 6 6 6 7 6 6 6 6 7 6 6 6 6 6 6 6 6 6 7 6 6 6 6 6 6 6 6 6 5 6 6 6 6 6 6 6 6 6 5 6 6 6 6 6 5 6 6 6 5 6 6 6 5 4 4 3 4 3 4 3 4 3 4 3 4 3 4 3 3 4 3 3 4 3 3 4 3 4 3 4 3 4 3 4 3 4 4 3 4 4 4 4 4 7 0 7 …
3249_1 56 1 0	000000E+00 42964 6 7 0 7 7 0 7 0 7 0 7 7 0 7 0 7 0 7 0 0 7 0 7 7 0 7 0 7 0 7 0 7 0 7 7 0 7 7 0 7 7 0 7 7 0 7 7 7 0 7 7 7 7 7 0 7 7 7 7 7 7 6 7 7 7 7 6 7 7 6 7 7 6 7 6 7 6 7 6 7 6 7 6 6 7 6 7 6 6 7 6 6 7 6 6 7 6 6 7 6 6 7 6 6 7 6 6 6 7 6 6 6 7 6 6 6 7 6 6 6 6 6 7 6 6 6 6 6 6 7 6 6 6 6 6 6 6 6 6 6 6 6 6 6 6 6 6 6 6 6 6 6 6 6 6 6 6 6 6 5 6 6 6 6 6 5 6 6 6 6 6 5 6 6 6 5 6 6 6 5 6 6 6 5 6 5 5 5 5 4 5 …
4001_1 61 24 0	000000E+00 54187 7 0 7 7 7 7 7 6 7 7 6 6 7 6 6 6 6 6 7 6 6 6 6 6 6 6 6 6 6 6 6 6 6 6 6 6 6 6 6 6 6 6 6 6 6 6 5 6 6 6 6 6 6 6 6 6 6 6 5 6 6 6 6 6 6 6 6 6 6 6 5 6 6 6 6 6 6 6 6 6 6 6 6 6 6 6 6 6 6 6 6 6 6 6 6 6 6 6 6 6 6 6 6 6 6 6 6 6 6 6 6 6 6 6 6 6 6 6 6 6 6 7 6 6 6 6 6 6 6 6 6 6 6 6 6 6 6 6 6 6 6 6 7 6 6 6 6 6 6 6 6 6 6 6 6 6 6 6 6 6 6 6 6 6 6 6 7 6 6 6 6 6 6 6 6 6 6 6 6 6 6 6 7 6 6 6 6 6 6 6 6 …
4002_1 104 27 0	000000E+00 55461 6 7 6 7 6 6 7 6 7 6 6 7 6 7 6 6 7 6 6 7 6 7 6 6 7 6 6 7 6 7 6 6 7 6 6 7 6 6 7 6 6 7 6 6 6 7 6 6 7 6 6 6 7 6 6 6 7 6 6 6 7 6 6 6 7 6 6 6 6 7 6 6 6 6 6 7 6 6 6 6 6 7 6 6 6 6 6 7 6 6 6 6 6 6 7 6 6 6 6 6 6 7 6 6 6 6 6 6 6 6 6 7 6 6 6 6 6 6 6 6 6 6 6 6 6 6 7 6 6 6 6 6 6 6 6 6 6 6 6 6 6 6 6 6 6 6 6 6 6 6 6 6 6 6 6 6 6 6 6 6 6 6 6 5 6 6 6 6 6 6 6 6 6 6 6 6 5 6 6 6 6 6 6 6 5 6 6 6 6 6 5 …
4003_1 50 21 0	000000E+00 55051 6 7 6 6 7 6 6 7 6 6 6 7 6 6 7 6 6 7 6 6 7 6 6 6 7 6 6 7 6 6 6 7 6 6 7 6 6 6 7 6 6 7 6 6 6 7 6 6 6 6 7 6 6 6 7 6 6 6 6 7 6 6 6 6 6 7 6 6 6 6 6 6 6 6 7 6 6 6 6 6 6 6 6 6 6 6 6 6 7 6 6 6 6 6 6 6 6 6 6 6 6 6 6 6 6 6 5 6 6 6 6 6 6 6 6 6 6 6 6 6 6 6 5 6 6 6 6 6 6 6 6 6 5 6 6 6 6 6 5 6 6 6 6 5 6 6 6 6 5 6 6 6 5 6 6 6 5 6 6 6 6 5 6 6 6 5 6 6 6 5 6 6 6 6 5 6 6 6 5 6 5 5 4 5 5 4 5 4 5 5 5 …
4004_1 69 19 0	000000E+00 51164 7 7 6 7 6 7 6 6 7 6 7 6 6 7 6 7 6 6 7 6 6 7 6 7 6 6 7 6 6 7 6 6 7 6 6 7 6 6 6 7 6 6 7 6 6 6 7 6 6 6 6 7 6 6 6 6 6 7 6 6 6 6 6 6 6 6 7 6 6 6 6 6 6 6 6 6 6 6 6 6 6 6 6 6 6 6 6 6 6 6 6 7 6 6 6 6 6 5 6 6 6 6 6 6 6 6 6 6 6 6 6 6 6 6 6 6 6 6 6 6 6 6 6 6 6 6 6 5 6 6 6 6 6 6 6 6 6 6 6 6 6 5 6 6 6 6 6 6 6 6 6 5 6 6 6 6 6 6 5 6 6 6 6 6 5 6 6 6 6 6 5 6 6 6 6 5 6 6 6 6 5 6 6 6 6 5 6 6 6 6 5 …
4005_1 81 25 0	000000E+00 51991 6 6 7 7 7 7 7 7 7 7 7 6 7 7 7 7 6 7 7 6 7 7 6 7 6 7 6 6 7 6 6 7 6 6 7 6 6 6 7 6 6 6 7 6 6 6 6 6 7 6 6 6 6 6 7 6 6 6 6 6 6 6 7 6 6 6 6 6 6 6 7 6 6 6 6 6 6 6 6 7 6 6 6 6 6 6 6 6 6 6 6 6 6 6 6 7 6 6 6 6 6 6 6 6 6 6 6 5 6 6 6 6 6 6 6 6 6 6 6 6 6 5 6 6 6 6 6 6 5 6 6 6 6 5 6 6 6 5 6 6 5 6 6 5 6 6 5 6 6 5 6 6 5 6 6 5 6 5 6 6 5 6 5 6 6 5 6 5 6 6 5 6 5 6 6 5 6 6 5 6 5 6 6 5 6 6 5 6 6 5 6 …
4006_1 64 31 0	000000E+00 48528 5 7 6 7 7 6 7 6 7 7 6 7 6 7 6 7 6 7 6 7 6 7 6 7 6 6 7 6 7 6 6 7 6 6 7 6 6 7 6 6 7 6 6 7 6 6 6 7 6 6 6 7 6 6 6 7 6 6 6 6 7 6 6 6 6 7 6 6 6 6 6 7 6 6 6 6 6 6 6 7 6 6 6 6 6 6 6 6 6 6 6 6 6 7 6 6 6 6 6 6 6 6 6 6 6 6 6 6 6 6 6 6 6 6 6 6 6 6 6 5 6 6 6 6 6 6 6 6 6 6 6 6 6 6 6 6 5 6 6 6 6 6 6 6 6 6 6 5 6 6 6 6 6 6 6 6 5 6 6 6 6 6 6 5 6 6 6 6 6 5 6 6 6 6 6 5 6 6 6 6 5 6 6 6 6 5 6 6 6 5 6 …
4007_1 60 27 0	000000E+00 48303 6 6 7 7 6 7 7 6 7 6 7 7 6 7 7 6 7 6 7 7 6 7 6 7 6 7 6 7 6 7 6 7 6 7 6 7 6 6 7 6 6 7 6 6 6 7 6 6 6 7 6 6 6 6 7 6 6 6 6 6 6 7 6 6 6 6 6 6 6 7 6 6 6 6 6 6 6 6 6 6 6 6 7 6 6 6 6 6 6 6 6 6 6 6 6 6 6 6 6 6 6 6 6 6 6 6 6 6 6 6 6 6 6 6 6 6 6 6 6 6 6 5 6 6 6 6 6 6 6 6 6 6 6 5 6 6 6 6 6 6 6 5 6 6 6 6 6 6 5 6 6 6 6 6 5 6 6 6 6 5 6 6 6 6 5 6 6 6 5 6 6 6 5 6 6 6 5 6 6 5 6 6 5 6 6 5 6 5 6 5 6 …
4008_1 84 18 0	000000E+00 57964 5 6 7 6 7 7 6 7 7 6 7 6 7 7 6 7 6 7 6 7 6 7 6 7 6 7 6 7 6 6 7 6 7 6 6 7 6 6 7 6 7 6 6 7 6 6 7 6 6 6 7 6 6 7 6 6 6 7 6 6 6 7 6 6 6 6 7 6 6 6 6 7 6 6 6 6 6 6 6 7 6 6 6 6 6 6 6 6 6 6 6 6 6 6 6 6 6 6 7 6 6 6 6 6 6 6 6 6 6 5 6 6 6 6 6 6 6 6 6 6 6 6 6 6 6 6 6 6 6 6 5 6 6 6 6 6 6 6 6 6 6 5 6 6 6 6 6 6 6 6 6 5 6 6 6 6 6 6 6 5 6 6 6 6 6 5 6 6 6 6 5 6 6 6 5 6 6 6 5 6 6 5 6 6 5 6 6 5 6 5 6 …
4009_1 49 20 0	000000E+00 57363 6 6 7 7 7 7 7 7 7 7 7 7 7 7 7 6 7 7 7 7 7 6 7 7 7 7 6 7 7 7 6 7 6 7 7 6 6 7 6 7 6 7 6 6 7 6 6 7 6 6 7 6 6 6 7 6 6 6 6 7 6 6 6 6 6 6 7 6 6 6 6 6 6 6 7 6 6 6 6 6 6 6 6 6 7 6 6 6 6 6 6 6 6 6 6 6 6 6 6 6 6 6 6 6 6 6 6 6 6 6 6 6 6 6 6 6 6 6 6 6 5 6 6 6 6 6 6 6 5 6 6 6 6 6 6 5 6 6 6 6 6 5 6 6 6 6 5 6 6 6 6 5 6 6 6 5 6 6 5 6 6 6 5 6 6 5 6 6 5 6 6 5 6 6 5 6 5 6 6 5 6 5 6 5 6 5 6 5 6 5 6 …
4010_1 53 20 0	000000E+00 46062 6 7 7 7 7 7 7 7 7 7 7 6 7 7 7 7 6 7 7 6 7 7 6 7 6 7 6 7 6 7 6 6 7 6 7 6 6 7 6 7 6 6 7 6 6 7 6 6 6 7 6 6 7 6 6 6 7 6 6 6 6 7 6 6 6 6 7 6 6 6 6 6 7 6 6 6 6 6 6 6 6 6 7 6 6 6 6 6 6 6 6 6 6 6 6 6 6 6 6 6 6 6 6 6 6 6 6 6 6 6 6 6 6 6 6 6 6 5 6 6 6 6 6 6 6 6 6 6 5 6 6 6 6 6 6 5 6 6 6 6 6 6 5 6 6 6 6 6 5 6 6 6 6 5 6 6 6 6 6 5 6 6 6 6 5 6 6 6 5 6 6 6 6 5 6 6 6 6 5 6 6 6 5 6 6 6 5 6 6 6 5 …
4011_1 69 6 0	000000E+00 49362 7 7 7 7 7 7 7 7 7 7 7 7 7 7 7 6 7 7 7 7 7 7 7 7 7 6 7 7 7 7 6 7 7 7 7 6 7 7 7 7 6 7 7 6 7 7 6 6 7 6 7 6 7 6 6 7 6 6 6 7 6 6 6 6 7 6 6 6 6 7 6 6 6 6 6 6 6 7 6 6 6 6 6 6 6 6 6 6 7 6 6 6 6 6 6 6 6 6 6 6 6 6 6 6 6 6 6 6 6 6 6 6 6 6 6 6 6 6 6 6 6 6 6 6 6 6 6 6 6 6 6 6 6 6 6 5 6 6 6 6 6 6 5 6 6 6 6 6 5 6 6 6 6 5 6 6 6 6 5 6 6 6 5 6 6 6 5 6 6 6 5 6 6 6 5 6 6 5 6 6 6 5 6 6 5 6 6 6 5 6 6 …
4012_1 75 20 0	000000E+00 48221 7 7 7 6 7 7 7 7 7 7 7 6 7 7 7 7 7 6 7 7 7 6 7 7 6 7 6 7 7 6 7 6 7 7 6 7 6 7 6 7 6 7 6 6 7 6 6 7 6 6 7 6 6 7 6 6 6 7 6 6 6 6 6 6 7 6 6 6 6 6 6 6 6 6 6 6 6 6 6 6 6 7 6 6 6 6 6 6 6 6 6 6 5 6 6 6 6 6 6 6 6 6 6 6 6 6 6 6 6 6 6 6 6 6 6 6 6 6 6 6 5 6 6 6 6 6 6 6 6 6 5 6 6 6 6 6 6 6 5 6 6 6 6 6 5 6 6 6 6 6 5 6 6 6 6 5 6 6 6 6 6 5 6 6 6 5 6 6 6 6 5 6 6 5 6 6 6 5 6 6 5 6 6 5 6 5 6 6 5 6 5 …
4013_1 57 13 0	000000E+00 46362 6 7 7 7 6 7 7 6 7 7 7 6 7 7 6 7 7 6 7 7 6 7 6 7 6 7 7 6 7 6 7 6 7 6 7 6 6 7 6 7 6 7 6 6 7 6 7 6 6 7 6 6 7 6 6 7 6 6 7 6 6 7 6 6 7 6 6 7 6 6 6 7 6 6 7 6 6 6 7 6 6 6 7 6 6 6 6 7 6 6 6 6 6 6 7 6 6 6 6 6 6 6 6 7 6 6 6 6 6 6 6 6 6 6 6 6 6 6 6 6 6 6 6 6 6 6 6 6 6 6 6 6 6 6 6 6 6 6 6 6 6 6 6 6 6 6 6 5 6 6 6 6 6 6 6 6 6 6 6 6 6 6 5 6 6 6 6 6 6 6 6 6 5 6 6 6 6 6 6 6 5 6 6 6 6 6 5 6 6 6 6 …
4014_1 83 20 0	000000E+00 50943 6 7 6 6 7 6 7 7 6 7 7 7 7 7 7 7 7 7 7 7 7 7 6 7 7 7 7 6 7 7 6 7 7 6 7 7 6 7 6 7 6 7 6 6 7 6 7 6 7 6 6 7 6 6 7 6 6 7 6 6 6 7 6 6 7 6 6 6 6 7 6 6 6 6 6 6 6 7 6 6 6 6 6 6 6 6 6 6 6 6 6 6 6 6 6 6 6 6 6 6 6 6 6 6 6 6 6 6 6 6 6 6 6 6 6 6 6 6 5 6 6 6 6 6 6 6 6 5 6 6 6 6 6 6 6 5 6 6 6 6 6 5 6 6 6 6 6 5 6 6 6 6 5 6 6 6 6 5 6 6 6 5 6 6 6 6 5 6 6 6 5 6 6 6 5 6 6 6 5 6 6 6 5 6 6 6 5 6 6 5 6 …
4015_1 67 24 0	000000E+00 43989 5 7 7 6 7 7 6 7 7 6 7 6 7 7 6 7 6 7 7 6 7 7 6 7 7 6 7 6 7 7 6 7 7 6 7 7 6 7 6 7 7 6 7 6 7 6 7 6 7 6 6 7 6 7 6 6 7 6 6 7 6 6 7 6 6 7 6 6 6 7 6 6 6 7 6 6 6 7 6 6 6 6 7 6 6 6 6 6 7 6 6 6 6 6 6 7 6 6 6 6 6 6 6 6 6 6 7 6 6 6 6 6 6 6 6 6 6 6 6 6 6 6 6 6 6 6 6 6 6 6 6 6 6 6 6 6 6 6 6 6 6 6 6 6 6 6 6 6 6 6 6 6 6 6 6 6 6 6 5 6 6 6 6 6 6 6 6 6 6 6 6 5 6 6 6 6 6 6 6 6 6 6 5 6 6 6 6 6 6 6 5 …
4016_1 87 21 0	000000E+00 43704 6 7 7 7 7 7 7 7 7 7 6 7 7 7 7 7 6 7 7 7 7 6 7 7 6 7 7 6 7 6 7 7 6 7 6 7 6 7 6 7 6 7 6 7 6 7 6 7 6 6 7 6 7 6 6 7 6 6 7 6 6 7 6 6 7 6 6 7 6 6 7 6 6 7 6 6 6 7 6 6 6 7 6 6 6 7 6 6 6 7 6 6 6 6 7 6 6 6 6 7 6 6 6 6 6 7 6 6 6 6 6 6 6 7 6 6 6 6 6 6 6 6 6 6 6 6 7 6 6 6 6 6 6 6 6 6 6 6 6 6 6 6 6 6 6 6 6 6 6 6 6 6 6 6 6 6 6 5 6 6 6 6 6 6 6 6 6 6 6 6 5 6 6 6 6 6 6 6 6 5 6 6 6 6 6 6 5 6 6 6 6 …
4017_1 80 18 0	000000E+00 43772 7 6 7 6 7 6 7 6 7 6 7 6 7 6 7 6 6 7 6 7 6 7 6 6 7 6 7 6 6 7 6 6 7 6 6 7 6 6 7 6 6 7 6 6 7 6 6 6 7 6 6 7 6 6 6 6 7 6 6 6 7 6 6 6 6 6 7 6 6 6 6 6 7 6 6 6 6 6 6 7 6 6 6 6 6 6 6 6 6 6 6 7 6 6 6 6 6 6 6 6 6 6 6 6 6 6 6 6 6 6 6 6 6 6 6 6 6 6 6 6 6 6 6 6 6 6 6 6 6 6 6 6 6 6 6 6 6 6 6 6 6 6 6 6 6 6 6 6 6 6 6 6 6 6 6 6 6 6 5 6 6 6 6 6 6 6 6 6 6 6 6 6 6 6 6 6 5 6 6 6 6 6 6 6 6 6 6 6 6 5 6 …
4018_1 72 25 0	000000E+00 41884 7 6 7 6 7 6 7 6 7 6 7 6 7 6 7 6 7 6 7 6 7 6 7 6 6 7 6 7 6 7 6 7 6 6 7 6 6 7 6 6 7 6 6 7 6 6 6 7 6 6 6 7 6 6 6 7 6 6 6 6 7 6 6 6 6 6 7 6 6 6 6 6 6 6 7 6 6 6 6 6 6 6 6 6 6 6 6 6 6 6 6 6 7 6 6 6 6 6 6 6 6 6 6 6 6 6 6 6 6 6 6 6 6 6 6 6 6 6 6 6 6 6 5 6 6 6 6 6 6 6 6 6 6 6 6 6 6 6 6 6 6 6 6 6 6 6 6 6 6 6 6 6 5 6 6 6 6 6 6 6 6 6 6 6 6 5 6 6 6 6 6 6 6 6 6 6 6 5 6 6 6 6 6 6 6 6 6 6 6 5 6 …
4019_1 94 24 0	000000E+00 49197 6 0 7 7 0 7 7 0 7 7 0 7 7 7 0 7 7 7 7 7 7 7 7 7 7 7 7 7 6 7 7 7 6 7 7 6 7 7 6 7 6 7 7 6 6 7 6 7 6 7 6 7 6 6 7 6 6 7 6 6 7 6 6 6 7 6 6 6 6 7 6 6 6 6 6 6 6 6 6 7 6 6 6 6 6 6 6 6 6 6 6 6 6 6 6 6 6 6 6 6 6 6 6 6 5 6 6 6 6 6 6 6 6 6 6 5 6 6 6 6 6 6 5 6 6 6 6 6 6 5 6 6 6 6 5 6 6 6 6 5 6 6 6 5 6 6 6 6 5 6 6 6 5 6 6 5 6 6 6 5 6 6 5 6 6 6 5 6 6 5 6 6 5 6 6 5 6 6 5 6 6 5 6 6 5 6 5 6 6 5 6 …
4020_1 55 22 0	000000E+00 46056 7 7 6 7 7 7 7 7 6 7 7 7 7 6 7 7 7 7 6 7 7 7 6 7 7 6 7 7 6 7 7 6 7 7 6 7 7 6 7 6 7 7 6 7 6 7 6 7 6 7 6 7 6 7 6 6 7 6 6 7 6 6 7 6 6 7 6 6 6 6 7 6 6 6 6 7 6 6 6 6 6 6 7 6 6 6 6 6 6 6 6 6 6 7 6 6 6 6 6 6 6 6 6 6 6 6 6 6 6 6 6 6 6 6 6 6 6 6 6 6 6 6 6 6 6 6 6 6 5 6 6 6 6 6 6 6 6 6 6 6 6 5 6 6 6 6 6 6 6 6 5 6 6 6 6 6 6 5 6 6 6 6 6 5 6 6 6 6 5 6 6 6 6 5 6 6 6 5 6 6 6 5 6 6 5 6 6 6 5 6 6 …
4021_1 83 34 0	000000E+00 55912 6 5 7 6 7 7 7 7 6 7 7 7 7 6 7 7 7 6 7 7 7 6 7 7 7 6 7 7 6 7 6 7 7 6 7 6 7 6 7 6 7 6 7 6 7 6 6 7 6 7 6 6 7 6 6 7 6 6 7 6 6 6 7 6 6 6 7 6 6 6 7 6 6 6 6 6 6 7 6 6 6 6 6 6 6 6 7 6 6 6 6 6 6 6 6 6 6 6 6 6 6 6 6 6 6 6 6 6 6 6 6 6 6 6 6 6 6 6 6 6 6 6 6 6 6 6 6 6 6 6 6 6 6 6 5 6 6 6 6 6 6 6 6 5 6 6 6 6 6 5 6 6 6 5 6 6 6 5 6 6 6 5 6 6 5 6 6 5 6 6 5 6 6 5 6 6 5 6 5 6 5 6 6 5 6 5 6 5 6 5 6 …
4022_1 98 22 0	000000E+00 54421 6 6 7 7 6 7 6 7 7 6 7 6 7 6 7 7 6 7 6 7 6 7 6 7 6 7 6 7 6 7 6 6 7 6 7 6 6 7 6 6 7 6 7 6 6 6 7 6 6 7 6 6 6 7 6 6 6 6 7 6 6 6 7 6 6 6 6 7 6 6 6 6 6 6 7 6 6 6 6 6 7 6 6 6 6 6 6 6 6 7 6 6 6 6 6 6 6 6 6 6 6 6 6 6 6 6 6 7 6 6 6 6 6 6 6 6 6 6 6 6 5 6 6 6 6 6 6 6 6 6 6 6 6 6 6 6 5 6 6 6 6 6 6 6 6 5 6 6 6 6 6 6 5 6 6 6 6 6 5 6 6 6 6 5 6 6 6 6 5 6 6 6 6 5 6 6 6 5 6 6 6 5 6 6 5 6 6 5 6 6 6 …
4023_1 75 15 0	000000E+00 38052 6 6 7 6 7 7 6 7 6 7 7 6 7 6 7 6 7 6 7 6 6 7 6 7 6 6 7 6 6 6 7 6 6 6 7 6 6 6 6 7 6 6 6 6 7 6 6 6 6 6 7 6 6 6 6 6 7 6 6 6 6 6 6 6 6 7 6 6 6 6 6 6 6 6 6 6 6 6 6 6 6 7 6 6 6 6 6 6 6 6 6 6 6 6 6 6 6 6 6 6 6 6 6 6 6 6 6 6 6 6 6 6 6 6 6 6 6 6 6 6 6 6 6 6 6 6 6 6 6 6 6 6 6 6 6 6 6 6 6 6 6 6 6 6 6 6 6 6 6 6 6 5 6 6 6 6 6 6 6 6 6 6 6 6 6 6 6 6 6 5 6 6 6 6 6 6 6 6 6 6 6 5 6 6 6 6 6 6 6 6 6 …
4024_1 79 19 0	000000E+00 39924 6 7 6 6 7 6 6 7 6 6 6 7 6 6 7 6 6 6 7 6 6 7 6 6 7 6 6 6 7 6 6 6 7 6 6 6 7 6 6 6 7 6 6 6 7 6 6 6 6 7 6 6 6 6 6 7 6 6 6 6 6 6 7 6 6 6 6 6 6 6 6 6 6 6 6 6 6 6 6 6 6 6 6 6 6 6 6 6 6 6 6 6 6 6 6 6 6 6 6 6 6 6 6 7 6 6 6 6 7 6 6 6 6 7 6 6 6 6 7 6 6 6 6 7 6 6 6 6 6 7 6 6 6 6 6 7 6 6 6 6 6 7 6 6 6 6 6 6 7 6 6 6 6 6 6 6 6 6 6 6 6 7 6 6 6 6 6 6 6 6 6 6 6 6 6 6 6 6 6 6 5 6 6 6 6 6 6 6 6 6 6 …
4025_1 111 14 0	000000E+00 72909 5 5 5 6 6 6 6 6 6 6 6 7 6 6 7 6 6 7 6 7 7 7 6 7 0 7 7 0 7 7 0 7 7 7 7 7 6 7 7 6 7 6 7 6 6 7 6 6 7 6 6 7 6 6 7 6 6 6 7 6 6 7 6 6 6 6 7 6 6 6 6 7 6 6 6 6 6 6 7 6 6 6 6 6 6 6 6 7 6 6 6 6 6 6 6 6 6 6 6 6 6 6 6 6 6 6 6 6 6 6 6 6 6 6 6 6 6 6 6 6 6 6 6 6 6 6 6 6 6 6 6 6 5 6 6 6 6 6 6 6 5 6 6 6 6 6 6 5 6 6 6 6 5 6 6 6 5 6 6 6 5 6 6 6 5 6 6 5 6 6 5 6 6 6 5 6 6 5 6 6 5 6 5 6 6 5 6 6 5 6 6 …
4026_1 73 11 0	000000E+00 52738 6 7 6 6 6 6 7 6 7 7 6 7 6 7 6 7 6 7 6 7 6 7 6 7 6 6 7 6 7 6 7 6 6 7 6 6 7 6 7 6 6 7 6 6 7 6 6 7 6 6 7 6 6 7 6 6 6 7 6 6 6 7 6 6 6 7 6 6 6 6 7 6 6 6 6 7 6 6 6 6 6 7 6 6 6 6 6 6 7 6 6 6 6 6 6 6 6 6 6 6 6 6 6 6 6 6 6 6 6 7 6 6 6 6 6 6 6 7 6 6 6 6 6 6 5 6 6 6 6 6 6 5 6 6 6 6 6 5 6 6 6 5 6 6 6 5 6 6 6 5 6 6 6 5 6 6 6 5 6 6 5 6 6 6 5 6 6 6 5 6 6 5 6 6 6 5 6 6 6 5 6 6 5 6 6 6 5 6 6 6 5 …
4027_1 65 27 0	000000E+00 26025 6 6 7 6 7 7 6 7 6 7 6 7 6 6 7 6 7 6 6 7 6 6 7 6 6 7 6 6 7 6 6 7 6 6 6 7 6 6 6 7 6 6 6 7 6 6 6 6 7 6 6 6 6 7 6 6 6 6 7 6 6 6 6 6 7 6 6 6 6 6 7 6 6 6 6 6 6 6 6 7 6 6 6 6 6 6 6 6 6 6 6 6 6 6 6 6 6 6 6 6 6 6 6 6 6 6 6 6 6 6 6 6 6 6 6 6 6 6 5 6 6 6 6 6 6 6 6 5 6 6 6 6 6 5 6 6 6 6 6 5 6 6 6 6 6 5 6 6 6 6 5 6 6 6 6 5 6 6 6 5 6 6 6 6 5 6 6 6 5 6 6 6 5 6 6 6 5 6 6 6 5 6 6 6 5 6 6 6 5 6 6 …
4028_1 67 21 0	000000E+00 56137 6 6 6 6 6 6 7 6 6 6 6 6 6 6 7 6 6 7 6 6 6 7 6 6 7 6 6 7 6 7 6 7 6 6 7 6 7 6 7 6 7 6 6 7 6 7 6 7 6 6 7 6 7 6 6 7 6 6 7 6 6 7 6 7 6 6 7 6 6 7 6 6 7 6 6 7 6 6 7 6 6 7 6 6 7 6 6 6 7 6 6 6 7 6 6 6 6 6 7 6 6 6 6 6 6 6 7 6 6 6 6 6 6 6 6 6 6 6 6 6 6 6 6 6 6 6 6 6 6 6 6 6 6 6 6 6 6 6 6 6 5 6 6 6 6 6 6 6 6 6 6 5 6 6 6 6 6 6 6 5 6 6 6 6 6 5 6 6 6 6 5 6 6 6 6 5 6 6 6 5 6 6 6 5 6 6 6 5 6 6 5 …
4029_1 87 15 0	000000E+00 51655 6 7 6 6 6 7 6 6 6 7 6 6 6 7 6 6 6 7 6 6 6 7 6 6 7 6 6 6 7 6 6 7 6 6 7 6 6 7 6 6 6 7 6 6 7 6 6 6 7 6 6 6 7 6 6 6 7 6 6 6 7 6 6 6 7 6 6 6 6 7 6 6 6 7 6 6 6 6 7 6 6 6 6 7 6 6 6 6 7 6 6 6 6 7 6 6 6 6 6 7 6 6 6 6 7 6 6 6 6 6 7 6 6 6 6 6 6 7 6 6 6 6 6 7 6 6 6 6 6 6 7 6 6 6 6 6 6 6 6 6 7 6 6 6 6 6 6 6 6 6 6 6 6 6 6 6 6 6 6 6 6 6 6 6 5 6 6 6 6 6 6 6 5 6 6 6 6 6 5 6 6 6 5 6 6 6 5 6 6 6 5 …
4030_1 84 19 0	000000E+00 85463 6 6 6 6 6 6 6 6 6 6 6 6 6 6 7 6 6 6 6 6 6 7 6 6 6 6 7 6 6 6 7 6 6 6 7 6 6 6 7 6 6 6 7 6 6 6 7 6 6 6 7 6 6 6 7 6 6 6 7 6 6 6 7 6 6 6 6 7 6 6 6 6 7 6 6 6 6 6 7 6 6 6 6 6 6 7 6 6 6 6 6 6 6 6 6 6 6 6 6 6 6 6 6 6 7 6 6 6 6 6 6 6 6 6 6 6 6 6 6 6 6 6 6 6 6 6 6 6 6 6 6 6 6 5 6 6 6 6 6 6 6 5 6 6 6 6 5 6 6 6 6 5 6 6 6 5 6 6 5 6 6 6 5 6 6 5 6 6 5 6 5 6 6 5 6 5 6 5 6 5 6 5 6 5 6 5 6 5 5 3 4 …
4031_1 67 5 0	000000E+00 41995 7 6 7 6 7 6 7 6 7 6 7 6 6 7 6 6 7 6 6 7 6 6 6 7 6 6 6 7 6 6 7 6 6 6 7 6 6 6 7 6 6 7 6 6 6 7 6 6 6 7 6 6 6 7 6 6 6 6 7 6 6 6 7 6 6 6 7 6 6 6 7 6 6 6 6 7 6 6 6 6 7 6 6 6 6 6 7 6 6 6 6 6 6 6 6 6 7 6 6 6 6 6 6 6 6 6 6 6 6 6 6 5 6 6 6 6 6 6 6 6 6 6 6 6 6 6 6 6 6 6 6 6 6 6 6 6 6 6 6 6 5 6 6 6 6 6 6 6 6 6 6 6 6 6 6 6 6 5 6 6 6 6 6 6 6 6 6 6 6 6 6 6 6 5 6 6 6 6 6 6 6 6 6 6 6 6 6 5 6 6 6 …
4032_1 109 10 0	000000E+00 56039 5 4 5 5 6 5 5 4 4 4 5 4 4 4 5 6 6 6 6 7 7 0 7 0 0 7 7 0 7 6 7 7 6 7 6 7 6 7 6 7 6 7 6 6 7 6 7 6 6 7 6 6 6 7 6 6 6 6 6 6 6 7 6 6 6 6 6 6 6 6 6 6 5 6 6 6 6 6 6 6 6 6 6 6 6 6 6 6 6 6 6 6 6 6 6 7 6 6 6 6 7 6 6 6 6 7 6 6 6 6 6 6 6 6 6 6 6 6 6 6 6 6 6 6 6 6 6 6 6 5 6 6 6 6 6 6 6 5 6 6 6 6 6 5 6 6 6 6 6 5 6 6 6 6 5 6 6 6 6 5 6 6 6 6 5 6 6 6 6 5 6 6 6 5 6 6 6 5 6 6 6 6 5 6 6 6 5 6 6 6 5 …
4033_1 52 16 0	000000E+00 45285 6 6 7 6 6 6 6 7 6 6 6 6 7 6 6 6 7 6 6 6 6 7 6 6 6 7 6 6 6 6 7 6 6 6 6 7 6 6 6 6 6 7 6 6 6 6 6 7 6 6 6 6 6 6 6 7 6 6 6 6 6 6 6 6 6 7 6 6 6 6 6 6 6 6 6 6 6 6 6 6 6 6 6 6 6 6 6 6 6 6 6 6 6 6 6 6 6 6 6 6 6 5 6 6 6 6 6 6 6 6 6 5 6 6 6 6 6 5 6 6 6 6 5 6 6 6 6 5 6 6 6 5 6 6 6 5 6 6 6 5 6 6 6 5 6 6 6 5 6 6 6 6 5 6 6 6 6 5 6 6 6 6 5 5 4 3 4 3 4 3 4 3 4 3 4 4 3 4 3 4 4 3 4 4 4 3 4 4 4 4 4 …
4034_1 104 21 0	000000E+00 59121 7 6 7 6 7 6 6 7 6 7 6 7 6 6 7 6 6 6 7 6 6 6 6 7 6 6 7 7 7 7 6 7 7 7 7 6 7 7 7 6 7 7 6 7 7 6 7 7 6 7 7 6 7 6 7 7 6 7 6 7 6 7 7 6 7 6 6 7 6 7 6 7 6 7 6 6 7 6 7 6 6 7 6 6 7 6 6 7 6 6 7 6 6 7 6 6 6 7 6 6 7 6 6 6 7 6 6 6 7 6 6 6 7 6 6 6 7 6 6 6 6 7 6 6 6 6 7 6 6 6 6 7 6 6 6 6 6 6 7 6 6 6 6 6 6 6 7 6 6 6 6 6 6 6 6 6 6 6 7 6 6 6 6 6 6 6 6 6 6 6 6 6 6 6 6 6 6 6 6 6 6 6 6 5 6 6 6 6 6 6 6 …
4035_1 42 22 0	000000E+00 45139 6 7 6 6 7 6 6 7 6 7 6 6 7 6 7 6 6 7 6 6 7 6 7 6 6 7 6 6 7 6 7 6 6 7 6 7 6 6 7 6 7 6 6 7 6 7 6 6 7 6 6 7 6 7 6 6 7 6 7 6 6 7 6 7 6 6 7 6 6 7 6 6 7 6 6 7 6 6 7 6 6 7 6 6 7 6 6 6 7 6 6 7 6 6 7 6 6 6 7 6 6 6 7 6 6 6 6 7 6 6 6 6 6 7 6 6 6 6 6 6 6 7 6 6 6 6 6 6 6 6 6 6 6 6 6 6 6 6 6 6 6 6 6 6 6 6 6 6 6 6 6 6 6 6 6 6 5 6 6 6 6 6 6 6 5 6 6 6 6 6 6 5 6 6 6 6 6 5 6 6 6 6 5 6 6 6 5 6 6 6 5 …
4036_1 55 18 0	000000E+00 21087 6 7 6 7 7 7 7 7 7 7 7 7 6 7 7 6 7 7 6 7 6 7 6 7 6 7 6 6 7 6 7 6 6 7 6 6 6 7 6 6 6 7 6 6 6 6 7 6 6 6 6 6 6 6 6 6 6 6 6 6 7 6 6 6 6 6 6 6 6 6 5 6 6 6 6 6 6 6 6 6 6 6 6 6 6 6 6 6 6 6 6 6 5 6 6 6 6 6 6 6 6 6 5 6 6 6 6 6 6 6 5 6 6 6 6 6 5 6 6 6 6 6 5 6 6 6 6 5 6 6 6 5 6 6 6 5 6 6 5 6 6 6 5 6 6 5 6 5 6 6 5 6 5 6 5 6 5 6 5 6 5 5 6 5 5 6 5 5 5 5 4 3 3 3 3 3 4 3 3 3 3 4 3 4 4 4 4 4 4 4 4 …
4037_1 82 17 0	000000E+00 51905 6 6 7 7 6 7 6 7 6 7 6 7 6 7 6 7 6 7 6 6 7 6 7 6 7 6 7 6 7 6 7 6 6 7 6 7 6 6 7 6 7 6 6 7 6 6 7 6 6 7 6 6 6 7 6 6 6 7 6 6 6 7 6 6 6 6 7 6 6 6 6 7 6 6 6 6 7 6 6 6 6 6 6 7 6 6 6 6 6 6 7 6 6 6 6 6 6 6 6 6 6 7 6 6 6 6 6 6 6 6 6 6 6 6 6 6 6 6 6 6 6 6 6 6 6 6 6 6 6 6 6 6 6 6 6 6 6 6 6 6 6 6 6 6 6 6 6 6 6 6 6 6 6 6 6 6 6 6 6 6 6 6 6 6 6 6 6 6 6 6 6 6 5 6 6 6 6 6 6 6 6 6 6 6 6 6 6 6 5 6 6 …
4038_1 105 16 0	000000E+00 54372 6 7 7 6 7 7 6 7 7 6 7 6 7 7 6 7 6 7 6 7 6 7 6 7 6 7 6 6 7 6 7 6 6 7 6 7 6 6 7 6 6 7 6 6 7 6 6 6 7 6 6 7 6 6 7 6 6 6 7 6 6 7 6 6 6 7 6 6 6 7 6 6 7 6 6 6 6 7 6 6 6 7 6 6 6 7 6 6 6 7 6 6 6 6 7 6 6 6 6 7 6 6 6 6 7 6 6 6 6 6 6 7 6 6 6 6 6 6 6 6 7 6 6 6 6 6 6 6 6 6 6 6 6 6 6 6 6 6 6 6 6 6 6 6 6 6 6 6 6 6 6 6 6 6 6 6 6 6 6 6 6 6 6 6 5 6 6 6 6 6 6 6 6 6 6 6 6 6 6 6 5 6 6 6 6 6 6 6 6 6 6 …
4039_1 73 33 0	000000E+00 47963 6 6 7 6 7 6 6 7 6 7 6 7 6 6 7 6 7 6 7 6 7 6 7 6 7 7 6 7 6 7 6 7 6 7 6 7 6 7 6 7 6 7 6 7 6 7 6 6 7 6 7 6 7 6 7 6 6 7 6 7 6 6 7 6 7 6 6 7 6 6 7 6 7 6 6 7 6 6 7 6 6 7 6 6 6 7 6 6 7 6 6 7 6 6 6 7 6 6 6 7 6 6 6 7 6 6 6 6 7 6 6 6 6 7 6 6 6 6 6 7 6 6 6 6 6 6 6 7 6 6 6 6 6 6 6 6 6 6 6 6 6 6 6 6 6 6 6 5 6 6 6 6 6 6 6 6 6 6 5 6 6 6 6 6 6 6 6 5 6 6 6 6 6 6 5 6 6 6 6 6 5 6 6 6 6 6 5 6 6 6 6 …
4040_1 81 7 0	000000E+00 54554 5 4 4 4 4 5 4 5 5 4 5 6 7 7 7 7 7 7 7 7 7 6 7 0 7 7 7 7 7 7 7 7 7 7 7 7 6 7 7 6 7 7 6 7 6 7 6 7 6 7 6 6 7 6 6 6 7 6 6 6 6 7 6 6 6 6 6 6 6 7 6 6 6 6 6 6 6 7 6 6 6 6 6 6 6 7 6 6 6 6 6 6 6 7 6 6 6 6 6 6 6 6 7 6 6 6 6 6 6 6 6 6 6 6 6 7 6 6 6 6 6 6 6 6 6 6 6 6 6 6 6 6 6 6 6 6 6 6 6 6 5 6 6 6 6 6 6 6 6 6 6 6 6 6 5 6 6 6 6 6 6 6 6 5 6 6 6 6 6 6 6 5 6 6 6 6 6 5 6 6 6 6 6 5 6 6 6 6 5 6 6 …
4041_1 48 9 0	000000E+00 35967 6 7 6 7 7 6 7 7 7 6 7 7 7 6 7 6 7 6 7 6 7 6 6 7 6 6 7 6 6 7 6 6 6 6 7 6 6 6 6 7 6 6 6 6 6 6 7 6 6 6 6 6 6 6 6 6 6 6 6 6 6 6 6 6 6 6 6 6 5 6 6 6 6 6 6 6 6 5 6 6 6 6 6 6 6 5 6 6 6 6 6 6 5 6 6 6 6 6 5 6 6 6 6 5 6 6 6 6 6 5 6 6 6 6 5 6 6 6 6 5 6 6 6 6 5 6 6 6 5 6 6 6 6 5 6 6 6 5 6 6 6 5 6 6 6 6 5 6 6 6 5 6 6 6 5 6 6 6 5 6 6 5 5 4 3 4 3 4 4 3 4 4 4 4 4 3 4 4 4 4 4 4 4 4 4 4 4 4 3 4 4 …
4042_1 42 2 0	000000E+00 44031 7 6 7 6 7 7 6 7 6 7 6 7 7 6 7 6 7 6 7 6 7 6 7 6 7 6 7 6 6 7 6 7 6 7 6 7 6 6 7 6 7 6 6 7 6 7 6 6 7 6 6 7 6 6 7 6 6 7 6 6 7 6 6 6 7 6 6 7 6 6 6 7 6 6 6 7 6 6 6 7 6 6 6 7 6 6 6 6 7 6 6 6 6 6 7 6 6 6 6 6 6 7 6 6 6 6 6 6 6 6 7 6 6 6 6 6 6 6 6 6 6 6 6 6 6 6 6 6 6 6 6 6 6 6 6 6 6 6 6 6 6 6 6 6 6 6 6 6 6 6 6 6 6 6 6 6 6 6 6 5 6 6 6 6 6 6 6 6 6 6 6 6 6 6 5 6 6 6 6 6 6 6 6 6 6 5 6 6 6 6 6 …
4043_1 64 20 0	000000E+00 46361 6 6 6 6 6 6 6 6 6 7 6 7 6 7 7 6 7 7 6 7 7 6 7 7 6 7 7 6 7 7 6 7 6 7 7 6 7 6 6 7 6 7 6 6 7 6 6 7 6 6 7 6 6 7 6 6 6 7 6 6 7 6 6 6 7 6 6 6 7 6 6 6 7 6 6 6 7 6 6 6 6 7 6 6 6 6 7 6 6 6 6 6 7 6 6 6 6 6 7 6 6 6 6 6 6 6 7 6 6 6 6 6 6 6 6 6 6 6 6 7 6 6 6 6 6 6 6 6 6 6 6 6 6 6 6 6 6 6 6 6 6 6 6 6 6 6 6 6 6 6 6 6 6 6 6 5 6 6 6 6 6 6 6 6 6 6 6 6 6 6 5 6 6 6 6 6 6 6 5 6 6 6 6 6 6 5 6 6 6 6 6 …
4044_1 67 9 0	000000E+00 32243 6 6 6 6 7 6 6 6 7 6 6 6 6 7 6 6 7 6 6 7 6 6 7 6 7 6 6 7 6 7 6 7 6 7 6 7 6 6 7 6 7 6 7 6 7 6 7 6 7 6 7 6 7 6 7 6 7 6 7 6 7 6 7 6 7 6 7 6 7 6 7 6 6 7 6 6 7 6 6 7 6 6 7 6 6 6 6 7 6 6 6 6 6 7 6 6 6 6 6 6 6 6 7 6 6 6 6 6 6 6 6 7 6 6 6 6 6 6 6 7 6 6 6 6 7 6 6 6 6 7 6 6 6 6 7 6 6 6 6 7 6 6 6 6 7 6 6 6 6 6 6 7 6 6 6 6 6 6 6 6 6 6 7 6 6 6 6 6 6 6 6 6 6 6 6 6 6 6 6 6 6 6 6 6 6 6 6 6 6 6 6 …
4045_1 90 20 0	000000E+00 40403 5 4 4 7 7 0 7 6 7 7 7 0 7 7 6 7 7 7 7 6 7 7 7 7 6 7 7 6 7 6 7 6 7 7 6 7 6 7 7 7 6 7 7 6 7 7 6 7 6 7 6 7 6 7 6 7 6 7 6 6 6 7 6 6 6 6 7 6 6 6 6 6 6 6 6 7 6 6 6 6 6 6 6 6 6 6 6 6 6 6 6 6 6 6 6 6 6 6 6 6 6 6 6 6 6 6 5 6 6 6 6 6 6 6 6 6 6 6 6 5 6 6 6 6 6 6 6 6 6 6 5 6 6 6 6 6 6 6 6 5 6 6 6 6 6 6 5 6 6 6 6 5 6 6 6 6 5 6 6 6 6 5 6 6 6 6 5 6 6 6 6 5 6 6 6 6 5 6 6 6 6 5 6 6 6 6 5 6 6 6 6 …
4046_1 59 27 0	000000E+00 76698 6 6 7 6 6 7 6 6 7 6 6 7 6 6 7 6 6 7 6 6 6 7 6 6 7 6 6 7 6 6 7 6 6 7 6 6 7 6 6 7 6 6 6 7 6 6 7 6 6 7 6 6 7 6 6 7 6 6 6 6 7 6 6 6 6 6 6 6 6 6 6 6 6 6 6 6 6 6 7 6 6 6 6 6 6 6 6 6 6 6 6 6 6 6 6 6 7 6 6 6 6 6 6 6 6 6 6 6 6 6 6 6 6 6 7 6 6 6 6 6 6 6 6 6 6 5 6 6 6 5 6 6 6 5 6 6 6 5 6 6 6 5 6 6 6 5 6 6 6 5 6 6 6 5 6 6 6 5 6 6 6 5 6 6 6 5 6 6 5 6 6 6 5 6 6 6 5 6 6 6 5 6 6 6 5 6 6 6 5 6 6 …
4047_1 84 21 0	000000E+00 62008 5 4 4 4 5 4 4 5 4 4 6 6 7 6 6 7 6 6 7 6 7 6 7 7 7 7 7 7 7 0 7 7 0 7 7 7 0 7 7 7 7 7 7 6 7 7 7 6 7 6 7 6 6 7 6 7 6 6 7 6 6 7 6 7 6 6 7 6 6 7 6 7 6 6 7 6 6 7 6 6 7 6 7 6 6 7 6 6 6 7 6 6 7 6 6 7 6 6 6 6 7 6 6 6 7 6 6 6 6 6 7 6 6 6 6 6 6 6 6 7 6 6 6 6 6 6 6 6 6 6 6 6 6 6 6 6 6 6 6 6 6 6 6 6 6 6 6 6 6 6 6 6 5 6 6 6 6 6 6 6 6 5 6 6 6 6 6 5 6 6 6 6 5 6 6 6 5 6 6 5 6 6 6 5 6 6 5 6 6 5 6 …
4048_1 63 21 0	000000E+00 57887 6 6 7 6 6 7 6 7 6 7 6 6 7 6 7 6 6 7 6 7 6 7 6 7 6 7 6 7 6 7 7 6 7 7 6 7 7 6 7 7 6 7 7 7 6 7 7 6 7 6 7 7 6 7 6 7 6 7 6 7 6 7 6 6 7 6 6 7 6 6 6 7 6 6 6 7 6 6 6 7 6 6 6 7 6 6 6 6 7 6 6 6 6 7 6 6 6 6 6 7 6 6 6 6 6 6 6 6 6 6 6 6 6 6 6 6 6 6 6 6 6 6 6 6 6 6 6 6 6 5 6 6 6 6 6 6 6 6 5 6 6 6 6 6 6 5 6 6 6 6 5 6 6 6 5 6 6 6 5 6 6 5 6 5 6 6 5 6 5 6 5 6 5 6 5 6 5 5 6 5 6 5 5 6 5 5 5 6 5 5 5 …
4049_1 91 8 0	000000E+00 58773 6 7 6 7 7 6 7 6 7 6 7 6 7 7 6 7 6 7 7 6 7 7 6 7 7 6 7 6 7 6 7 7 6 7 6 7 6 7 6 7 7 6 7 6 7 6 7 6 7 6 6 7 6 7 6 7 6 6 7 6 7 6 6 7 6 6 7 6 6 7 6 6 7 6 6 7 6 6 7 6 6 6 7 6 6 6 7 6 6 6 7 6 6 6 6 6 7 6 6 6 6 6 6 6 6 6 6 7 6 6 6 6 6 6 6 6 6 6 6 6 6 6 6 6 6 6 6 6 6 6 6 6 6 6 6 6 6 6 6 6 6 6 6 6 6 6 6 6 6 5 6 6 6 6 6 6 6 6 6 6 6 6 6 6 6 6 6 5 6 6 6 6 6 6 6 5 6 6 6 6 6 5 6 6 6 6 5 6 6 6 6 …
4050_1 97 12 0	000000E+00 70779 6 7 7 7 6 7 7 6 7 7 6 7 7 6 7 6 7 7 6 7 6 7 7 6 7 6 7 6 7 6 6 7 6 7 6 6 7 6 6 7 6 6 6 7 6 6 7 6 6 6 7 6 6 6 6 7 6 6 6 7 6 6 6 6 7 6 6 6 7 6 6 6 6 7 6 6 6 6 7 6 6 6 7 6 6 6 6 7 6 6 6 6 7 6 6 6 6 6 6 7 6 6 6 6 6 6 6 6 6 6 6 6 6 6 6 6 6 6 6 6 6 6 6 6 6 6 6 6 5 6 6 6 6 6 6 5 6 6 6 6 6 5 6 6 6 6 5 6 6 6 6 5 6 6 6 6 6 5 6 6 6 6 6 5 6 6 6 6 5 6 6 6 6 6 5 6 6 6 6 6 5 6 6 6 6 5 6 6 6 6 5 …
4051_1 94 16 0	000000E+00 56369 6 7 7 0 7 7 7 7 7 7 7 7 7 7 7 6 7 7 7 7 6 7 7 7 6 7 6 7 7 6 7 6 7 6 7 6 7 6 7 6 7 6 6 7 6 7 6 6 7 6 6 7 6 6 7 6 6 6 7 6 6 7 6 6 6 7 6 6 6 6 7 6 6 6 6 7 6 6 6 6 7 6 6 6 6 6 7 6 6 6 6 6 7 6 6 6 6 6 6 7 6 6 6 6 6 6 6 6 7 6 6 6 6 6 6 6 6 6 6 7 6 6 6 6 6 6 6 6 6 6 6 6 6 6 6 6 6 6 6 6 6 6 6 6 6 6 6 6 5 6 6 6 6 6 6 6 6 5 6 6 6 6 6 5 6 6 6 6 6 5 6 6 6 6 5 6 6 6 6 6 5 6 6 6 6 5 6 6 6 6 5 …
4052_1 53 19 0	000000E+00 44968 7 6 7 7 7 6 7 7 7 6 7 7 6 7 6 7 7 6 7 6 7 6 7 6 7 6 7 6 7 6 6 7 6 7 6 7 6 6 7 6 6 7 6 6 7 6 6 7 6 6 7 6 6 6 7 6 6 6 7 6 6 6 7 6 6 6 6 7 6 6 6 6 7 6 6 6 6 6 7 6 6 6 6 6 6 7 6 6 6 6 6 6 6 7 6 6 6 6 6 6 6 6 6 6 6 6 7 6 6 6 6 6 6 6 6 6 6 6 6 6 6 6 6 6 6 6 6 6 6 6 6 6 6 6 6 6 5 6 6 6 6 6 6 6 6 6 5 6 6 6 6 6 6 5 6 6 6 6 6 5 6 6 6 6 5 6 6 6 5 6 6 6 6 5 6 6 6 5 6 6 5 6 6 6 5 6 6 6 5 6 6 …
4053_1 106 17 0	000000E+00 49188 7 6 6 7 6 6 7 6 6 7 6 7 6 7 6 7 6 7 6 6 7 6 7 6 7 6 7 6 6 7 6 7 6 7 6 6 7 6 7 6 6 7 6 7 6 6 7 6 7 6 6 7 6 7 6 6 7 6 6 7 6 6 7 6 6 7 6 6 6 7 6 6 6 7 6 6 6 7 6 6 6 6 7 6 6 6 6 7 6 6 6 6 6 7 6 6 6 6 6 7 6 6 6 6 6 6 7 6 6 6 6 6 7 6 6 6 6 6 6 7 6 6 6 6 6 7 6 6 6 6 6 6 7 6 6 6 6 6 6 7 6 6 6 6 6 6 6 7 6 6 6 6 6 6 6 6 6 6 6 6 6 6 6 6 6 6 6 6 6 6 6 6 6 6 6 5 6 6 6 6 6 6 6 6 5 6 6 6 6 6 6 …
4054_1 77 25 0	000000E+00 50222 6 6 6 6 7 6 6 6 7 6 6 7 6 7 6 7 6 7 6 7 6 7 6 7 6 7 6 7 6 7 6 7 6 7 6 7 6 6 7 6 7 6 6 7 6 6 7 6 6 7 6 6 7 6 6 7 6 6 6 7 6 6 6 6 7 6 6 6 7 6 6 6 6 6 7 6 6 6 6 6 7 6 6 6 6 6 6 7 6 6 6 6 6 6 6 7 6 6 6 6 6 6 6 6 6 6 7 6 6 6 6 6 6 6 6 6 6 6 6 6 6 6 6 6 6 6 6 6 6 6 7 6 6 6 6 6 6 6 6 6 6 6 6 6 6 6 6 6 6 6 6 6 6 6 6 6 6 6 6 6 6 6 6 6 6 6 6 5 6 6 6 6 6 6 6 6 6 5 6 6 6 6 6 6 6 5 6 6 6 6 6 …
4055_1 46 12 0	000000E+00 37265 7 6 7 6 7 6 7 7 6 7 6 6 7 6 7 6 7 6 7 6 6 7 6 7 6 7 6 6 7 6 7 6 6 7 6 7 6 6 7 6 6 7 6 7 6 6 7 6 6 7 6 6 7 6 6 7 6 6 7 6 6 6 7 6 6 7 6 6 6 7 6 6 6 7 6 6 6 7 6 6 6 7 6 6 6 6 6 7 6 6 6 6 7 6 6 6 6 6 7 6 6 6 6 7 6 6 6 6 6 7 6 6 6 6 6 7 6 6 6 6 6 7 6 6 6 6 6 7 6 6 6 6 6 6 7 6 6 6 6 6 6 6 6 6 6 6 6 6 6 6 6 6 6 6 6 6 6 6 6 6 6 6 6 6 6 5 6 6 6 6 6 6 6 6 6 5 6 6 6 6 6 6 5 6 6 6 6 5 6 6 6 …
4056_1 87 9 0	000000E+00 55337 7 6 7 7 7 7 7 7 6 7 7 7 7 7 6 7 7 7 7 6 7 7 7 7 6 7 7 7 6 7 7 6 7 7 6 7 7 6 7 6 7 6 7 7 6 7 6 7 6 7 6 6 7 6 7 6 7 6 6 7 6 6 7 6 6 7 6 6 7 6 6 6 7 6 6 6 7 6 6 6 6 7 6 6 6 6 6 7 6 6 6 6 6 6 6 6 7 6 6 6 6 6 6 6 6 6 6 6 6 6 6 6 6 6 6 6 6 6 5 6 6 6 6 6 6 6 6 6 6 6 6 5 6 6 6 6 6 6 6 6 6 5 6 6 6 6 6 6 6 6 6 5 6 6 6 6 6 6 5 6 6 6 6 6 6 6 5 6 6 6 6 6 6 5 6 6 6 6 5 6 6 6 6 5 6 6 6 6 5 6 6 …
4057_1 77 17 0	000000E+00 47226 6 6 7 6 7 7 7 7 7 6 7 7 7 7 7 6 7 7 7 6 7 7 6 7 7 6 7 7 6 7 7 6 7 6 7 7 6 7 6 7 6 7 6 7 6 7 6 6 7 6 7 6 6 7 6 6 7 6 6 6 7 6 6 6 7 6 6 6 6 6 7 6 6 6 6 6 6 6 6 7 6 6 6 6 6 6 6 6 6 6 6 6 6 6 6 6 6 6 6 6 6 6 6 6 6 6 6 6 6 6 6 6 5 6 6 6 6 6 6 6 6 6 6 6 5 6 6 6 6 6 6 6 6 6 6 5 6 6 6 6 6 6 6 6 6 5 6 6 6 6 6 6 6 6 5 6 6 6 6 6 6 5 6 6 6 6 6 6 5 6 6 6 6 6 5 6 6 6 6 5 6 6 6 6 5 6 6 6 5 6 6 …
4058_1 61 20 0	000000E+00 65218 5 4 5 6 5 6 6 6 6 6 6 6 6 6 7 6 6 7 6 7 6 7 6 7 7 6 7 7 6 7 7 6 7 7 7 6 7 7 7 6 7 7 6 7 5 6 6 6 6 6 6 6 6 6 6 6 6 6 6 6 6 6 6 6 6 6 7 6 6 6 6 6 6 6 6 6 6 6 6 7 6 6 6 6 6 6 6 6 6 6 6 7 6 6 6 6 6 6 6 6 6 6 6 6 6 6 6 6 6 7 6 6 6 6 6 6 6 6 6 6 6 6 6 6 6 6 6 6 6 6 6 6 6 6 6 6 6 6 6 6 6 6 6 6 6 6 6 6 6 6 6 6 6 6 6 6 5 6 6 6 6 6 6 6 6 6 6 6 6 6 5 6 6 6 6 6 6 6 6 6 5 6 6 6 6 6 6 6 5 6 6 …
4059_1 87 6 0	000000E+00 69334 5 4 5 6 6 6 6 7 6 7 6 7 6 7 7 6 7 6 7 7 6 7 6 7 7 6 7 7 6 7 6 7 6 7 7 6 7 6 7 6 7 6 6 7 6 7 6 7 6 6 7 6 7 6 6 7 6 6 7 6 6 7 6 6 6 7 6 6 6 7 6 6 6 6 6 6 6 6 6 6 6 6 6 6 6 6 6 6 6 6 7 0 0 0 0 0 7 7 5 6 6 6 6 6 6 6 6 6 6 5 6 6 6 6 6 6 6 6 6 5 6 6 6 6 6 6 6 5 6 6 6 6 6 6 5 6 6 6 6 6 6 5 6 6 6 6 6 5 6 6 6 6 6 5 6 6 6 6 5 6 6 6 6 6 5 6 6 6 6 5 6 6 6 6 5 6 6 6 6 5 6 6 6 6 5 6 6 6 6 6 5 …
4060_1 85 16 0	000000E+00 49230 6 7 7 7 7 7 7 7 7 7 7 7 7 7 7 6 7 7 6 7 7 6 7 6 7 7 6 6 7 6 7 6 7 6 7 6 6 7 6 6 7 6 6 7 6 6 6 7 6 6 6 6 7 6 6 6 6 7 6 6 6 6 6 7 6 6 6 7 6 6 6 6 7 6 6 6 6 7 6 6 6 6 6 7 6 6 6 6 6 6 7 6 6 6 6 6 6 6 6 6 6 6 6 7 6 6 6 6 6 6 6 6 6 6 6 5 6 6 6 6 6 6 6 6 6 6 6 6 6 6 6 6 5 6 6 6 6 6 6 6 6 5 6 6 6 6 6 6 5 6 6 6 6 5 6 6 6 6 6 5 6 6 6 5 6 6 6 6 5 6 6 6 6 5 6 6 6 6 5 6 6 6 6 6 5 6 6 6 6 6 5 …
4061_1 86 11 0	000000E+00 58355 7 7 6 7 7 6 7 7 7 6 7 6 7 7 6 7 6 7 7 6 7 6 7 6 7 7 6 7 6 7 6 7 7 6 7 6 7 6 7 7 6 7 6 7 6 6 7 6 7 6 6 7 6 6 7 6 6 6 7 6 6 6 7 6 6 6 7 6 6 6 6 6 6 7 6 6 6 6 6 6 6 6 6 6 6 6 6 6 6 1 0 1 1 0 7 6 7 6 6 6 6 6 6 6 6 6 5 6 6 6 6 6 6 5 6 6 6 6 6 5 6 6 6 6 6 5 6 6 6 6 6 5 6 6 6 6 5 6 6 6 5 6 6 6 6 5 6 6 6 5 6 6 6 6 5 6 6 6 6 5 6 6 6 6 6 6 6 6 6 6 6 6 6 5 6 6 6 6 6 6 6 6 6 6 6 5 6 6 6 6 6 …
4062_1 66 12 0	000000E+00 69025 5 4 4 5 4 6 5 6 6 6 6 6 7 7 7 0 7 0 7 0 7 0 7 0 7 0 0 7 0 7 7 0 7 7 7 6 7 7 7 7 7 7 7 6 7 7 7 7 7 7 7 7 6 7 7 5 6 6 6 6 6 6 7 6 6 7 6 6 6 6 6 7 6 6 6 6 6 6 6 6 6 6 5 6 6 6 6 6 6 5 6 6 6 6 6 6 5 6 6 6 6 6 6 5 6 6 6 6 6 6 5 6 6 6 6 6 6 6 5 6 6 6 6 6 5 6 6 6 6 6 6 5 6 6 6 6 5 6 6 6 6 6 5 6 6 6 6 5 6 6 6 6 5 6 6 6 5 6 6 6 6 5 6 6 6 5 6 6 6 5 6 6 6 5 6 6 6 5 6 6 6 5 6 6 5 6 6 6 5 6 6 …
4063_1 142 5 0	000000E+00 60540 5 5 5 6 6 5 6 7 6 6 6 7 6 6 7 6 7 6 7 6 7 7 6 7 6 7 6 7 6 7 6 6 7 6 6 7 6 6 7 6 6 7 6 6 7 6 6 6 7 6 6 6 7 6 6 6 6 7 6 6 6 7 6 6 6 6 6 7 6 6 6 6 7 6 6 6 6 6 6 7 6 6 6 6 6 6 7 6 6 6 6 6 6 6 6 6 6 7 6 6 6 6 6 6 6 6 6 6 6 6 6 6 6 6 6 6 6 6 6 6 6 6 6 6 6 6 6 6 6 6 6 6 6 6 6 6 6 6 6 5 6 6 6 6 6 6 6 6 6 6 6 6 6 6 5 6 6 6 6 6 6 6 6 6 6 6 5 6 6 6 6 6 6 6 6 6 6 5 6 6 6 6 6 6 6 5 6 6 6 6 6 …
4064_1 100 11 0	000000E+00 74441 5 5 6 6 7 7 6 7 7 7 7 6 7 7 7 7 7 7 7 7 7 7 7 6 7 7 7 7 7 6 7 7 7 6 7 7 6 7 7 6 7 6 7 6 7 6 7 6 6 7 6 6 6 7 6 6 6 6 7 6 6 6 6 6 6 6 6 6 6 6 6 6 6 7 6 5 6 6 6 6 6 6 6 6 6 6 6 6 6 6 6 5 6 6 6 6 6 6 6 6 5 6 6 6 6 6 6 5 6 6 6 6 6 6 5 6 6 6 6 6 5 6 6 6 6 6 5 6 6 6 6 5 6 6 6 6 5 6 6 6 6 5 6 6 6 6 5 6 6 6 6 5 6 6 6 6 5 6 6 6 6 5 6 6 6 5 6 6 6 5 6 6 6 6 5 6 6 6 5 6 6 6 6 5 6 6 6 5 6 6 6 …
4065_1 55 13 0	000000E+00 77515 5 4 4 4 4 5 4 5 4 5 6 5 5 6 5 6 5 6 6 6 5 6 6 6 7 6 6 6 7 6 7 7 7 7 0 7 0 7 7 0 7 0 7 7 0 7 7 7 6 6 6 6 6 6 6 6 6 6 6 6 6 6 6 6 6 6 6 5 6 6 6 6 5 6 6 5 6 6 6 6 6 5 6 6 6 7 6 6 6 6 6 6 6 6 6 6 6 6 6 6 6 6 5 6 6 6 6 6 6 5 6 6 6 6 6 6 5 6 6 6 6 6 6 5 6 6 6 6 6 6 5 6 6 6 6 6 5 6 6 6 6 5 6 6 6 5 6 6 6 5 6 6 6 5 6 6 5 6 6 5 6 6 6 5 6 6 6 5 6 6 5 6 6 6 6 5 6 6 6 5 3 4 3 4 3 4 4 4 4 4 4 …
4066_1 49 6 0	000000E+00 66193 5 4 5 5 6 6 6 6 6 7 6 7 6 7 7 6 7 7 6 7 7 6 7 7 7 6 7 7 6 7 7 7 6 7 7 6 7 7 6 7 6 7 7 6 7 6 7 6 7 6 7 6 7 6 7 6 7 6 6 7 6 6 7 6 6 7 6 6 7 6 6 6 7 6 6 6 6 7 6 6 6 6 7 6 6 6 6 6 6 7 6 6 6 6 6 6 6 7 6 6 6 6 6 6 6 6 6 6 6 6 7 6 6 6 6 6 6 6 6 6 6 6 6 6 6 6 6 6 6 6 6 6 6 6 6 6 6 6 6 6 6 6 6 6 6 5 6 6 6 6 6 6 6 5 6 6 6 6 6 6 5 6 6 6 6 5 6 6 6 6 5 6 6 6 6 5 6 6 6 5 6 6 6 6 5 6 6 6 6 5 6 …
4067_1 44 12 0	000000E+00 68670 5 5 6 6 6 6 7 6 7 6 7 7 6 7 6 7 6 7 6 7 7 6 7 7 6 7 7 7 6 7 7 6 7 7 6 7 6 7 7 6 6 7 6 7 6 6 6 7 6 6 6 6 6 6 6 6 6 6 6 6 6 6 6 6 6 6 6 6 5 6 6 6 6 6 6 6 6 5 6 6 6 6 6 6 5 6 6 6 6 6 5 6 6 6 6 6 6 6 5 6 6 6 6 6 6 6 6 6 6 6 6 6 6 6 6 5 6 6 6 5 6 6 5 6 5 6 5 6 5 6 5 6 6 5 6 5 6 5 6 6 5 6 5 6 5 6 6 5 6 5 6 6 5 6 6 5 6 5 6 6 5 6 5 5 4 3 4 4 4 4 4 4 4 4 4 4 4 4 5 4 4 4 4 4 4 5 4 4 4 4 4 …
4068_1 95 13 0	000000E+00 93547 5 4 4 4 4 5 4 4 4 5 4 4 5 4 4 4 4 4 4 4 4 4 4 4 4 5 5 7 6 7 7 7 7 7 6 7 5 5 6 6 7 7 6 7 7 7 7 7 7 7 7 7 7 7 7 7 6 7 7 7 6 7 7 6 7 7 6 7 6 7 7 6 7 6 7 6 7 6 7 6 6 6 7 6 5 6 5 5 5 5 4 5 5 5 6 6 6 6 6 6 6 6 6 6 6 6 7 6 6 6 6 6 6 6 6 6 6 6 5 6 6 6 5 6 6 5 6 5 6 5 6 5 6 5 6 6 5 6 5 6 5 6 5 6 6 5 6 5 6 5 6 5 6 5 6 5 6 5 6 6 5 6 6 6 6 5 6 6 6 6 6 6 5 6 6 6 6 6 6 5 6 6 6 6 6 5 6 6 6 6 6 …
4069_1 86 7 0	000000E+00 68549 5 4 4 5 4 5 5 5 5 5 6 6 6 6 7 6 7 7 7 7 7 7 7 7 7 7 7 7 7 7 7 7 7 7 7 7 6 7 7 7 6 7 6 7 7 6 7 6 7 6 6 7 6 7 6 6 6 7 6 6 6 6 6 7 6 6 6 6 6 6 6 7 6 6 6 6 6 6 6 6 6 6 6 7 6 6 6 6 6 6 6 6 6 6 6 6 6 6 7 6 6 6 6 6 6 6 6 6 6 6 6 6 6 6 6 6 6 6 6 6 6 6 6 6 6 6 6 6 6 6 6 5 6 6 6 6 6 6 6 6 6 5 6 6 6 6 6 6 5 6 6 6 6 6 5 6 6 6 6 5 6 6 6 6 5 6 6 6 5 6 6 6 6 5 6 6 6 5 6 6 6 6 5 6 6 6 5 6 6 6 5 …
4070_1 71 11 0	000000E+00 68402 5 4 5 5 5 5 6 5 6 6 6 6 6 6 6 6 6 6 7 6 7 6 6 7 6 7 7 6 7 6 7 7 6 7 7 6 7 6 7 7 6 7 7 6 7 6 7 7 6 7 6 7 6 7 6 7 6 7 6 7 6 7 6 6 7 6 6 7 6 6 7 6 6 6 7 6 6 6 7 6 6 6 6 6 7 6 6 6 6 6 7 6 6 6 6 6 6 7 6 6 6 6 6 6 6 7 6 6 6 6 6 6 6 6 6 7 6 6 6 6 6 6 6 6 6 6 6 6 7 6 6 6 6 6 6 6 6 6 6 6 6 6 6 6 6 6 6 6 6 6 6 6 6 6 6 6 6 7 6 6 6 6 6 6 6 6 6 6 6 6 6 5 6 6 6 6 6 6 6 6 6 6 6 6 6 6 6 6 6 6 6 …
4071_1 67 11 0	000000E+00 50884 5 6 6 6 6 6 7 6 7 7 6 7 7 7 6 7 7 7 6 7 7 7 6 7 7 6 7 7 6 7 7 6 7 6 7 7 6 7 6 7 6 7 6 7 6 7 6 7 6 7 6 7 6 7 6 6 7 6 7 6 6 7 6 6 7 6 6 7 6 6 6 7 6 6 6 7 6 6 6 6 7 6 6 6 6 6 6 7 6 6 6 6 6 6 6 6 7 6 6 6 6 6 6 6 6 6 6 6 6 6 6 6 6 6 6 6 6 6 6 6 6 6 6 6 6 6 6 6 6 6 6 6 6 6 6 6 6 6 6 6 6 6 6 6 6 6 6 6 6 6 5 6 6 6 6 6 6 6 6 6 6 6 6 6 5 6 6 6 6 6 6 6 6 6 5 6 6 6 6 6 6 6 6 5 6 6 6 6 6 6 6 …
4072_1 98 17 0	000000E+00 68621 5 4 4 5 6 5 7 7 7 7 0 7 0 7 0 7 7 0 7 0 7 7 0 7 7 0 7 7 7 7 7 7 7 7 7 6 7 7 6 7 7 6 7 6 7 6 7 6 6 7 6 7 6 6 7 6 6 6 7 6 6 7 6 6 6 7 6 6 6 7 6 6 6 7 6 6 6 6 7 6 6 6 6 7 6 6 6 6 7 6 6 6 6 6 6 6 6 6 6 6 6 6 6 6 6 6 6 6 6 6 5 6 6 6 6 5 6 6 5 6 6 5 6 6 5 6 6 5 6 6 5 6 6 5 6 6 5 6 6 5 6 6 5 6 6 6 5 6 6 6 6 5 6 6 6 6 5 6 6 6 6 5 6 6 5 6 6 6 5 6 6 5 6 6 5 6 6 6 5 6 6 5 6 6 6 5 6 6 6 6 5 …
4073_1 77 10 0	000000E+00 67051 5 6 7 6 7 6 7 6 7 7 6 7 6 7 7 6 7 7 6 7 6 7 6 7 7 6 7 6 7 6 7 6 7 6 7 6 7 6 7 6 6 7 6 6 7 6 6 7 6 6 7 6 6 6 7 6 6 6 6 7 6 6 6 6 6 7 6 6 6 6 6 6 6 6 7 6 6 6 6 6 6 6 6 6 6 6 6 6 6 6 6 6 6 6 6 6 7 6 6 6 6 6 6 6 6 6 6 6 6 6 6 6 6 5 6 6 6 6 6 6 6 6 6 6 6 6 6 6 6 6 6 6 6 6 6 6 6 6 6 6 6 6 6 6 5 6 6 6 6 6 6 6 6 6 6 6 6 6 6 6 5 6 6 6 6 6 6 6 6 6 6 5 6 6 6 6 6 6 6 6 5 6 6 6 6 6 6 5 6 6 6 …
4074_1 65 5 0	000000E+00 54818 5 6 5 7 6 7 6 7 7 7 0 7 7 7 7 7 7 7 7 7 6 7 7 7 7 6 7 7 7 6 7 6 7 7 6 7 6 7 6 7 6 7 6 7 6 6 7 6 7 6 6 7 6 6 7 6 6 6 7 6 6 6 7 6 6 6 6 7 6 6 6 6 6 7 6 6 6 6 6 6 6 6 6 6 7 6 6 6 6 6 6 6 6 6 6 6 6 6 6 6 6 6 6 6 6 6 6 6 6 6 5 6 6 6 6 6 6 6 5 6 6 6 6 6 5 6 6 6 6 6 5 6 6 6 6 5 6 6 6 6 5 6 6 6 6 5 6 6 6 6 5 6 6 6 5 6 6 6 6 5 6 6 6 5 6 6 6 6 5 6 6 6 5 6 6 6 5 6 6 6 5 6 6 6 5 6 6 6 5 6 6 …
4075_1 44 12 0	000000E+00 56572 5 4 5 4 5 5 6 5 6 6 6 6 6 7 6 7 7 7 7 7 7 0 7 7 0 7 7 0 7 7 0 7 7 7 0 7 6 7 7 6 7 6 7 6 7 6 7 6 7 6 6 7 6 6 7 6 7 6 6 7 6 6 7 6 6 7 6 6 6 7 6 6 7 6 6 6 7 6 6 6 7 6 6 6 7 6 6 6 7 6 6 6 6 6 7 6 6 6 6 7 6 6 6 6 6 7 6 6 6 6 6 6 7 6 6 6 6 6 6 7 6 6 6 6 6 6 6 6 7 6 6 6 6 6 6 6 6 6 6 7 6 6 6 6 6 6 6 6 6 6 6 6 6 7 6 6 6 6 6 6 6 6 6 6 6 6 6 6 6 6 6 6 6 6 6 6 6 6 6 5 6 6 6 6 6 6 6 6 6 6 6 …
4076_1 71 8 0	000000E+00 57060 5 6 7 6 6 6 7 6 7 6 7 6 7 6 7 6 7 7 6 7 7 6 7 6 7 7 6 7 7 6 7 7 6 7 6 7 7 6 7 7 6 7 7 6 7 6 7 7 6 7 6 7 6 7 6 7 6 7 6 6 7 6 7 6 6 7 6 6 7 6 6 6 6 7 6 6 6 6 7 6 6 6 6 6 6 6 6 7 6 6 6 6 6 6 6 6 6 6 6 6 6 6 6 6 5 6 6 6 6 6 6 6 6 6 6 6 6 6 5 6 6 6 6 6 6 6 6 6 5 6 6 6 6 6 6 6 5 6 6 6 6 6 6 5 6 6 6 6 6 6 5 6 6 6 6 6 6 5 6 6 6 6 6 5 6 6 6 6 6 6 5 6 6 6 6 6 5 6 6 6 6 6 5 6 6 6 6 5 6 6 6 …
4077_1 72 10 0	000000E+00 62246 5 4 5 6 6 6 6 7 6 7 7 7 7 7 7 7 7 7 7 7 7 7 0 7 6 7 7 7 7 7 7 7 6 7 7 7 6 7 6 7 6 7 7 6 6 7 6 7 6 7 6 6 7 6 6 7 6 6 7 6 6 7 6 6 6 7 6 6 6 7 6 6 6 7 6 6 6 7 6 6 6 7 6 6 6 7 6 6 6 6 7 6 6 6 6 7 6 6 6 6 7 6 6 6 6 6 7 6 6 6 6 6 6 6 7 6 6 6 6 6 6 6 6 6 6 6 6 7 6 6 6 6 6 6 6 6 5 6 6 6 6 6 6 6 6 6 6 6 6 5 6 6 6 6 6 5 6 6 6 6 6 5 6 6 6 6 5 6 6 6 5 6 6 6 6 5 6 6 5 6 6 6 5 6 6 6 5 6 6 6 5 …
4078_1 58 12 0	000000E+00 55615 5 6 6 6 7 6 6 7 6 7 7 6 7 6 7 6 7 7 6 7 6 7 6 7 7 6 7 6 7 6 6 7 6 7 6 7 6 6 7 6 6 7 6 6 7 6 6 7 6 6 6 7 6 6 6 7 6 6 6 6 7 6 6 6 6 6 6 7 6 6 6 6 6 6 6 7 6 6 6 6 6 6 6 6 6 6 6 6 6 7 6 6 6 6 6 6 6 6 6 6 6 6 6 6 6 6 6 6 6 6 6 6 6 6 6 6 6 6 6 6 6 6 6 6 6 6 6 6 6 6 6 6 6 6 6 6 6 6 5 6 6 6 6 6 6 6 6 6 6 6 6 6 6 6 6 6 6 6 6 6 6 6 6 6 6 6 5 6 6 6 6 6 6 6 6 6 6 6 6 6 6 6 5 6 6 6 6 6 6 6 6 …
4079_1 20 17 0	000000E+00 56633 5 4 6 5 6 6 6 7 6 6 7 6 7 6 7 6 7 6 7 7 6 7 6 7 7 6 7 7 6 7 6 7 7 6 7 7 6 7 7 6 7 6 7 7 6 7 6 7 7 6 7 6 7 6 7 7 6 7 6 7 6 6 7 6 7 6 7 6 6 7 6 7 6 6 7 6 6 7 6 6 6 7 6 6 7 6 6 6 7 6 6 6 7 6 6 6 7 6 6 6 6 7 6 6 6 6 7 6 6 6 6 7 6 6 6 6 6 7 6 6 6 6 6 6 7 6 6 6 6 6 6 6 6 6 6 7 6 6 6 6 6 6 6 6 6 6 6 6 6 6 6 6 6 6 6 6 6 6 5 6 6 6 6 6 6 6 6 6 5 6 6 6 6 6 5 6 6 6 6 5 6 6 6 6 5 6 6 6 6 5 6 …
4080_1 57 10 0	000000E+00 58013 5 4 5 6 6 6 7 7 7 7 7 0 7 7 0 7 7 7 7 0 7 7 7 7 7 7 6 7 7 6 7 7 6 7 6 7 6 7 6 7 6 7 6 7 6 6 7 6 6 7 6 7 6 6 6 7 6 6 7 6 6 6 7 6 6 6 6 7 6 6 6 6 7 6 6 6 6 6 6 6 6 7 6 6 6 6 6 6 6 6 6 6 6 6 6 6 6 6 6 6 6 6 6 6 6 6 6 6 6 6 6 6 6 6 6 6 6 6 5 6 6 6 6 6 6 6 6 6 6 6 6 5 6 6 6 6 6 6 6 6 6 6 5 6 6 6 6 6 6 6 6 5 6 6 6 6 6 6 6 6 5 6 6 6 6 6 6 6 5 6 6 6 6 6 6 5 6 6 6 6 6 5 6 6 6 6 6 5 6 6 6 …
4081_1 102 8 0	000000E+00 73535 5 6 6 6 6 6 6 6 7 6 6 7 6 7 6 6 7 6 7 6 7 6 7 6 6 7 6 7 6 7 6 7 6 7 6 7 6 7 6 7 6 7 6 7 6 7 6 7 6 7 6 7 6 7 6 7 6 7 6 7 6 7 6 7 6 6 7 6 7 6 7 6 7 6 6 7 6 7 6 6 7 6 6 7 6 7 6 6 7 6 6 6 7 6 6 6 7 6 6 6 7 6 6 6 6 6 6 7 6 6 6 6 6 6 6 6 6 6 6 6 6 6 6 6 6 6 6 6 6 6 6 6 6 6 6 6 5 6 6 6 6 6 6 6 6 5 6 6 6 6 6 6 6 5 6 6 6 6 6 6 5 6 6 6 6 5 6 6 6 6 6 5 6 6 6 6 5 6 6 6 6 5 6 6 6 5 6 6 6 5 6 …
4082_1 75 9 0	000000E+00 51297 5 6 6 6 6 6 6 6 6 6 6 6 6 7 6 6 6 6 6 6 6 6 6 7 6 6 6 6 6 6 6 6 6 7 6 6 6 6 6 6 6 6 7 6 6 6 6 6 6 6 6 6 6 6 7 6 6 6 6 6 6 6 6 6 6 6 6 6 6 6 6 6 6 6 6 6 7 6 6 6 6 6 6 6 6 6 6 6 6 6 6 6 5 6 6 6 6 6 6 6 6 6 6 6 6 6 6 6 6 6 6 6 6 6 6 6 6 6 6 6 6 6 6 5 6 6 6 6 6 6 6 6 6 6 6 6 6 6 6 6 6 6 6 6 5 6 6 6 6 6 6 6 6 6 6 6 6 6 6 6 6 6 6 6 5 6 6 6 6 6 6 6 6 6 6 6 6 6 6 6 6 6 6 6 6 6 6 5 6 6 6 …
4083_1 60 6 0	000000E+00 50102 5 4 6 5 6 6 6 6 6 7 7 7 7 0 7 0 7 0 7 0 7 7 7 7 7 6 7 7 6 7 7 6 7 6 7 7 6 7 6 7 6 7 6 6 7 6 7 6 6 7 6 6 6 6 7 6 6 6 6 6 6 6 6 6 6 6 6 6 6 6 6 6 6 6 6 6 6 6 6 6 6 5 6 6 6 6 6 6 6 6 6 6 6 6 5 6 6 6 6 6 6 6 6 6 6 5 6 6 6 6 6 6 6 6 5 6 6 6 6 6 6 6 6 6 5 6 6 6 6 6 6 6 6 6 5 6 6 6 6 6 6 6 6 6 5 6 6 6 6 6 6 6 6 6 5 6 6 6 6 6 6 6 6 6 6 6 5 6 6 6 6 6 6 6 6 6 6 6 6 6 5 6 6 6 6 6 6 6 6 6 6 …
4084_1 72 7 0	000000E+00 53523 5 4 5 6 6 5 7 6 6 7 6 7 6 7 7 6 7 7 6 7 7 6 7 7 7 6 7 7 6 7 7 7 6 7 7 6 7 7 6 7 7 6 7 6 7 7 6 7 6 7 6 7 6 7 6 7 6 7 6 6 7 6 6 7 6 7 6 6 6 7 6 6 6 7 6 6 6 6 7 6 6 6 6 6 6 6 6 6 6 7 6 6 6 6 6 6 6 6 6 6 6 6 5 6 6 6 6 6 6 6 6 6 6 6 6 6 6 6 5 6 6 6 6 6 6 6 6 5 6 6 6 6 6 6 6 6 5 6 6 6 6 6 6 6 6 5 6 6 6 6 6 6 6 5 6 6 6 6 6 6 6 5 6 6 6 6 6 6 6 6 5 6 6 6 6 6 6 6 6 5 6 6 6 6 6 6 6 6 5 6 6 …
4085_1 89 12 0	000000E+00 61533 5 4 5 6 6 5 6 6 7 6 6 6 6 7 6 6 7 6 6 7 6 6 7 6 6 7 6 7 6 6 7 6 6 7 6 6 7 6 6 7 6 7 6 6 7 6 6 7 6 6 7 6 6 7 6 6 7 6 6 6 7 6 6 7 6 6 6 7 6 6 7 6 6 6 7 6 6 6 6 7 6 6 6 7 6 6 6 6 7 6 6 6 6 7 6 6 6 6 6 6 7 6 6 6 6 6 6 7 6 6 6 6 6 6 6 6 6 7 6 6 6 6 6 6 6 6 6 6 6 6 6 6 6 6 6 6 6 7 6 6 6 6 6 6 6 6 6 6 6 6 6 6 6 6 6 6 6 6 5 6 6 6 6 6 6 6 6 6 6 6 6 6 6 6 6 6 5 6 6 6 6 6 6 6 6 6 6 5 6 6 6 …
4086_1 48 4 0	000000E+00 51394 5 5 6 5 6 6 7 6 7 6 7 7 7 7 7 7 6 7 7 7 7 7 7 7 6 7 7 7 7 7 6 7 7 6 7 7 6 7 7 6 7 6 7 7 6 7 6 7 6 7 6 6 7 6 7 6 6 7 6 6 7 6 6 7 6 6 6 7 6 6 6 7 6 6 6 6 7 6 6 6 6 6 7 6 6 6 6 6 6 6 6 7 6 6 6 6 6 6 6 6 6 6 6 6 6 6 6 6 6 6 6 6 7 5 6 6 6 6 6 6 6 6 6 6 6 6 6 6 6 6 6 6 6 6 6 6 6 6 6 6 6 5 6 6 6 6 6 6 6 6 6 6 6 6 5 6 6 6 6 6 6 6 6 6 5 6 6 6 6 6 6 6 5 6 6 6 6 6 6 6 5 6 6 6 6 6 5 6 6 6 6 …
4087_1 62 6 0	000000E+00 47593 5 4 4 4 4 5 4 5 5 6 5 6 6 6 6 7 6 6 7 7 6 7 7 6 7 7 6 7 7 7 7 6 7 7 6 7 7 7 6 7 7 6 7 7 6 7 7 6 7 7 6 7 6 7 6 7 7 6 7 6 7 6 7 6 7 6 7 6 7 6 6 7 6 7 6 6 7 6 6 7 6 6 6 7 6 6 6 7 6 6 6 6 7 6 6 6 6 6 6 6 7 6 6 6 6 6 6 6 6 6 6 6 6 6 6 6 6 6 6 6 6 6 6 6 6 6 6 6 6 6 6 6 6 5 6 6 6 6 6 6 6 6 5 6 6 6 6 6 6 5 6 6 6 6 5 6 6 6 6 5 6 6 6 6 5 6 6 6 5 6 6 6 5 6 6 6 5 6 6 5 6 6 6 5 6 6 5 6 6 5 6 …
4088_1 67 6 0	000000E+00 53136 5 5 6 6 6 6 6 6 6 6 6 6 6 7 6 6 6 6 7 6 6 7 6 6 6 7 6 6 7 6 6 7 6 6 7 6 6 7 6 6 7 6 7 6 6 7 6 6 7 6 6 7 6 6 7 6 6 7 6 6 6 7 6 6 6 7 6 6 6 7 6 6 6 6 7 6 6 6 6 6 7 6 6 6 6 6 7 6 6 6 6 6 6 6 6 7 6 6 6 6 6 6 6 6 6 6 6 6 6 6 7 6 6 6 6 6 6 6 6 6 6 6 6 6 6 6 6 6 6 6 6 5 6 6 6 6 6 6 6 6 6 6 6 6 6 6 6 5 6 6 6 6 6 6 6 6 6 5 6 6 6 6 6 6 6 5 6 6 6 6 6 6 6 5 6 6 6 6 6 6 5 6 6 6 6 6 5 6 6 6 6 …
4089_1 61 12 0	000000E+00 60324 5 4 4 5 4 5 5 6 5 6 6 7 6 7 6 7 7 7 6 7 7 7 7 7 7 7 7 7 7 7 7 6 7 7 7 7 7 7 7 6 7 7 7 6 7 6 7 7 6 6 7 6 7 6 6 7 6 6 6 7 6 6 6 6 6 6 6 7 6 6 6 6 6 6 6 6 6 6 6 6 6 6 6 6 6 6 6 6 6 6 6 6 5 6 6 6 6 6 6 6 6 6 6 6 6 6 6 6 6 6 5 6 6 6 6 6 6 6 6 6 6 6 6 6 6 6 5 6 6 6 6 6 6 6 6 6 6 5 6 6 6 6 6 6 6 5 6 6 6 6 6 6 6 5 6 6 6 6 6 6 5 6 6 6 6 6 6 5 6 6 6 6 6 6 5 6 6 6 6 6 6 5 6 6 6 6 6 6 5 6 6 …
4090_1 66 9 0	000000E+00 59271 5 4 6 6 6 6 7 6 6 7 6 7 7 6 7 6 7 7 6 7 7 6 7 7 6 7 7 6 7 7 6 7 7 6 7 7 6 7 7 6 7 7 6 7 6 7 7 6 7 6 7 7 6 7 6 7 7 6 7 6 7 6 7 6 7 6 7 6 7 6 7 6 6 7 6 7 6 7 6 6 7 6 6 7 6 6 7 6 6 7 6 6 7 6 6 7 6 6 6 7 6 6 6 6 7 6 6 6 6 7 6 6 6 6 6 7 6 6 6 6 6 6 6 6 7 6 6 6 6 6 6 6 6 6 6 6 6 6 6 6 6 6 6 6 6 6 6 6 6 6 6 6 6 6 6 6 6 6 6 6 6 6 6 6 6 6 5 6 6 6 6 6 6 6 6 5 6 6 6 6 6 6 6 5 6 6 6 6 6 5 6 …
4091_1 51 6 0	000000E+00 47234 5 6 6 0 7 7 0 7 0 7 7 0 7 0 7 7 0 7 7 0 7 7 7 7 7 7 7 6 7 7 7 6 7 7 6 7 6 7 6 7 6 6 7 6 7 6 6 7 6 7 6 6 6 7 6 6 7 6 6 6 7 6 6 6 7 6 6 6 6 6 7 6 6 6 6 6 6 7 6 6 6 6 6 6 6 6 6 6 6 6 6 7 6 6 6 6 6 6 6 6 6 6 6 6 6 6 5 6 6 6 6 6 6 6 6 6 6 6 6 6 6 6 6 6 6 6 5 6 6 6 6 6 6 6 6 6 6 6 5 6 6 6 6 6 6 6 6 6 5 6 6 6 6 6 6 6 6 6 5 6 6 6 6 6 6 6 5 6 6 6 6 6 6 6 5 6 6 6 6 6 6 5 6 6 6 6 5 6 6 6 6 …
4092_1 67 5 0	000000E+00 55587 5 4 5 5 6 6 6 7 6 7 6 7 7 7 7 7 7 7 6 7 7 7 7 7 6 7 7 7 6 7 6 7 6 7 6 7 6 7 6 6 7 6 6 7 6 6 7 6 6 7 6 6 6 6 7 6 6 6 6 7 6 6 6 6 6 7 6 6 6 6 6 6 6 6 6 7 6 6 6 6 6 6 6 6 6 6 6 6 6 6 6 7 6 6 6 6 6 6 6 6 6 6 6 6 6 6 6 6 6 6 6 6 6 6 6 6 6 6 6 6 6 6 6 6 6 6 6 6 6 6 6 6 6 6 6 6 6 6 6 6 6 6 6 6 6 6 6 6 6 6 6 6 6 6 6 6 6 6 6 6 6 6 6 6 6 6 6 6 6 6 6 5 6 6 6 6 6 6 6 6 6 6 6 6 6 6 6 6 6 6 6 …
4093_1 91 4 0	000000E+00 65518 5 5 5 5 6 6 6 6 6 7 6 6 7 6 7 6 7 6 7 6 7 7 6 7 6 7 7 6 7 7 6 7 6 7 6 7 6 7 6 7 6 7 6 6 7 6 7 6 6 7 6 6 7 6 6 6 7 6 6 6 7 6 6 6 7 6 6 6 6 7 6 6 6 6 7 6 6 6 6 6 7 6 6 6 6 6 7 6 6 6 6 6 6 7 6 6 6 6 6 6 6 6 7 6 6 6 6 6 6 6 7 6 6 6 6 6 6 6 6 6 6 7 6 6 6 6 6 6 6 6 6 6 6 7 6 6 6 6 6 6 6 6 6 6 6 6 6 6 6 6 6 6 6 6 6 6 6 7 6 6 6 6 6 6 6 6 6 6 6 5 6 6 6 6 6 6 6 6 6 6 6 6 6 6 6 6 6 6 6 6 5 …
4094_1 88 5 0	000000E+00 62444 5 4 4 4 5 4 5 4 4 5 4 5 4 5 4 5 4 5 4 5 0 0 0 0 7 0 0 0 0 7 0 0 0 7 0 0 0 7 0 0 7 0 0 7 0 7 7 0 7 7 7 7 6 7 7 7 6 7 6 6 7 6 6 7 6 6 6 6 7 6 6 6 6 7 6 6 6 6 7 6 6 6 6 6 7 6 6 6 6 7 6 6 6 6 6 7 6 6 6 6 6 7 6 6 6 6 6 6 7 6 6 6 6 6 6 7 6 6 6 6 6 6 6 6 7 6 6 6 6 6 6 6 6 6 6 6 7 6 6 6 6 6 6 6 6 6 6 6 6 6 6 6 6 6 6 6 5 6 6 6 6 6 6 6 6 6 6 5 6 6 6 6 6 6 6 5 6 6 6 6 6 6 5 6 6 6 6 5 6 6 6 …
4095_1 77 7 0	000000E+00 64265 5 4 4 4 5 4 5 4 5 5 5 6 5 6 6 6 6 7 6 7 7 7 7 7 7 0 7 7 7 0 7 7 0 7 7 7 0 7 7 7 7 7 7 7 7 7 7 6 7 7 6 7 6 7 6 7 6 7 6 6 7 6 6 7 6 6 6 7 6 6 6 6 7 6 6 6 6 6 6 6 6 7 6 6 6 6 6 6 6 6 6 6 6 6 6 6 6 6 6 6 6 6 6 6 6 6 6 6 6 6 6 6 6 5 6 6 6 6 6 6 6 6 6 6 6 6 6 6 6 5 6 6 6 6 6 6 6 6 6 6 6 5 6 6 6 6 6 6 6 6 6 5 6 6 6 6 6 6 6 6 6 5 6 6 6 6 6 6 6 5 6 6 6 6 6 6 6 6 5 6 6 6 6 6 6 6 5 6 6 6 6 …
4201_1 102 9 0	000000E+00 48527 5 6 7 6 7 6 6 7 6 7 6 6 7 6 7 6 6 7 6 6 7 6 6 7 6 7 6 6 7 6 6 7 6 6 7 6 6 7 6 6 7 6 6 7 6 6 7 6 6 7 6 6 6 7 6 6 7 6 6 7 6 6 7 6 6 6 7 6 6 6 7 6 6 6 7 6 6 7 6 6 6 6 7 6 6 6 7 6 6 6 7 6 6 6 6 7 6 6 6 7 6 6 6 6 6 7 6 6 6 6 7 6 6 6 6 6 7 6 6 6 6 6 7 6 6 6 6 6 6 7 6 6 6 6 6 6 6 6 7 6 6 6 6 6 6 6 6 7 6 6 6 6 6 6 6 6 6 6 6 6 6 7 6 6 6 6 6 6 6 6 6 6 6 6 6 6 6 6 6 6 6 6 6 6 6 6 6 6 6 6 6 …
4202_1 64 10 0	000000E+00 51151 5 6 6 7 7 6 7 7 7 7 7 7 6 7 7 7 7 7 6 7 7 7 6 7 7 7 6 7 7 7 6 7 7 7 6 7 7 6 7 7 6 7 7 6 7 6 7 7 6 7 7 6 7 6 7 6 7 7 6 7 6 7 6 7 6 7 6 7 6 7 6 7 6 7 6 7 6 7 6 6 7 6 7 6 6 7 6 7 6 6 7 6 6 7 6 6 7 6 6 7 6 6 7 6 6 6 7 6 6 7 6 6 6 6 7 6 6 6 7 6 6 6 6 6 7 6 6 6 6 6 6 7 6 6 6 6 6 6 6 6 7 6 6 6 6 6 6 6 6 6 6 6 6 6 6 6 6 6 6 6 6 6 6 6 6 6 5 6 6 6 6 6 6 6 6 6 5 6 6 6 6 6 6 5 6 6 6 6 5 6 6 …
4203_1 69 8 0	000000E+00 30074 5 6 7 7 7 7 7 7 7 7 7 7 7 7 7 7 7 6 7 7 7 7 7 7 6 7 7 7 7 7 6 7 7 7 6 7 7 7 6 7 7 7 6 7 7 6 7 7 6 7 7 6 7 7 6 7 6 7 7 6 7 6 7 7 6 7 6 7 6 7 6 7 6 7 6 7 6 7 6 7 6 7 6 7 6 7 6 6 7 6 7 6 6 7 6 7 6 6 7 6 6 7 6 6 7 6 6 7 6 6 6 7 6 6 7 6 6 6 7 6 6 6 7 6 6 6 6 7 6 6 6 6 7 6 6 6 6 6 7 6 6 6 6 6 6 6 7 6 6 6 6 6 6 6 6 6 6 7 6 6 6 6 6 6 6 6 6 6 6 6 6 6 6 6 6 6 6 6 6 6 6 6 6 6 6 6 6 6 5 6 6 …
4204_1 97 7 0	000000E+00 46812 5 5 6 6 6 6 6 6 7 6 6 6 7 6 6 6 7 6 6 7 6 6 6 7 6 6 7 6 6 6 7 6 6 7 6 6 7 6 6 6 7 6 6 7 6 6 6 7 6 6 7 6 6 6 7 6 6 7 6 6 6 7 6 6 6 7 6 6 6 7 6 6 6 7 6 6 6 7 6 6 6 7 6 6 6 7 6 6 6 6 7 6 6 6 7 6 6 6 6 7 6 6 6 6 7 6 6 6 6 7 6 6 6 6 6 7 6 6 6 6 6 7 6 6 6 6 6 7 6 6 6 6 6 6 7 6 6 6 6 6 6 6 7 6 6 6 6 6 6 6 6 7 6 6 6 6 6 6 6 6 6 6 6 7 6 6 6 6 6 6 6 6 6 6 6 6 6 6 6 6 6 6 6 6 6 6 7 6 6 6 6 …
4205_1 81 8 0	000000E+00 41757 6 5 7 7 7 7 7 7 7 7 7 7 7 7 7 6 7 7 7 7 7 6 7 7 7 6 7 7 7 6 7 7 6 7 7 6 7 7 6 7 6 7 7 6 7 6 7 6 7 6 7 6 7 6 7 6 7 6 7 6 7 6 6 7 6 7 6 6 7 6 7 6 6 7 6 6 7 6 6 6 7 6 6 7 6 6 6 7 6 6 6 7 6 6 6 7 6 6 6 6 7 6 6 6 6 6 7 6 6 6 6 6 6 6 7 6 6 6 6 6 6 6 6 6 6 7 6 6 6 6 6 6 6 6 6 6 6 6 6 6 6 6 6 6 6 6 6 6 6 6 6 6 6 6 6 6 6 6 5 6 6 6 6 6 6 6 6 6 6 6 5 6 6 6 6 6 6 6 5 6 6 6 6 6 6 5 6 6 6 6 6 …
4206_1 86 7 0	000000E+00 58130 5 5 6 7 7 6 7 6 7 7 6 7 6 7 6 7 7 6 7 6 7 6 7 6 7 6 7 6 7 6 7 6 7 6 7 6 7 6 7 6 7 6 7 6 7 6 6 7 6 7 6 7 6 6 7 6 7 6 6 7 6 7 6 6 7 6 6 7 6 7 6 6 7 6 6 7 6 6 7 6 6 7 6 6 7 6 6 6 7 6 6 7 6 6 6 7 6 6 7 6 6 6 7 6 6 6 6 7 6 6 6 7 6 6 6 6 7 6 6 6 6 6 7 6 6 6 6 6 7 6 6 6 6 6 7 6 6 6 6 6 6 6 6 7 6 6 6 6 6 6 6 6 6 6 6 7 6 6 6 6 6 6 6 6 6 6 6 6 6 6 6 6 6 6 6 6 6 6 6 6 6 6 6 6 6 6 6 6 6 6 6 …
4207_1 80 6 0	000000E+00 41999 5 6 7 6 7 6 7 6 7 6 7 6 7 6 7 6 7 6 6 7 6 7 6 7 6 7 6 6 7 6 7 6 7 6 6 7 6 7 6 6 7 6 7 6 6 7 6 6 7 6 6 7 6 7 6 6 7 6 6 7 6 6 7 6 6 7 6 6 6 7 6 6 7 6 6 7 6 6 6 7 6 6 7 6 6 6 7 6 6 6 7 6 6 6 7 6 6 6 6 7 6 6 6 7 6 6 6 6 7 6 6 6 6 7 6 6 6 6 6 7 6 6 6 6 6 7 6 6 6 6 6 6 7 6 6 6 6 6 6 7 6 6 6 6 6 6 6 6 7 6 6 6 6 6 6 6 6 6 6 6 7 6 6 6 6 6 6 6 6 6 6 6 6 6 6 6 6 6 6 6 6 7 6 6 6 6 6 6 6 6 6 …
4208_1 78 6 0	000000E+00 30337 5 6 6 6 6 6 6 7 6 6 6 6 6 6 6 6 6 6 6 7 6 6 6 6 6 6 7 6 6 6 6 6 7 6 6 6 6 7 6 6 6 6 7 6 6 6 7 6 6 6 7 6 6 6 6 7 6 6 7 6 6 6 7 6 6 6 7 6 6 6 7 6 6 7 6 6 6 7 6 6 7 6 6 6 7 6 6 6 7 6 6 7 6 6 6 7 6 6 6 7 6 6 7 6 6 6 7 6 6 6 7 6 6 6 7 6 6 6 7 6 6 6 6 7 6 6 6 7 6 6 6 6 7 6 6 6 6 7 6 6 6 6 7 6 6 6 6 6 7 6 6 6 6 6 6 7 6 6 6 6 6 6 7 6 6 6 6 6 6 6 7 6 6 6 6 6 6 6 6 6 6 7 6 6 6 6 6 6 6 6 6 …
4209_1 101 12 0	000000E+00 41197 7 6 7 7 7 6 7 7 7 6 7 7 6 7 7 6 7 7 7 6 7 6 7 7 6 7 7 6 7 7 6 7 6 7 7 6 7 6 7 7 6 7 6 7 6 7 7 6 7 6 7 6 7 6 7 6 7 6 7 6 7 6 7 6 7 6 7 6 7 6 7 6 7 6 6 7 6 7 6 7 6 6 7 6 7 6 7 6 6 7 6 7 6 6 7 6 6 7 6 6 7 6 7 6 6 7 6 6 7 6 6 7 6 6 6 7 6 6 7 6 6 6 7 6 6 7 6 6 6 7 6 6 6 7 6 6 6 7 6 6 6 6 7 6 6 6 6 7 6 6 6 6 6 7 6 6 6 6 6 7 6 6 6 6 6 6 7 6 6 6 6 6 6 6 6 6 7 6 6 6 6 6 6 6 6 6 6 6 6 6 6 …
4210_1 69 21 0	000000E+00 51473 5 5 6 5 5 6 7 7 7 7 6 7 7 7 7 7 7 7 6 7 7 7 7 6 7 7 7 7 6 7 7 7 6 7 7 7 6 7 7 7 6 7 7 6 7 7 6 7 7 6 7 7 6 7 6 7 7 6 7 6 7 7 6 7 6 7 6 7 6 7 7 6 7 6 7 6 7 6 6 7 6 7 6 7 6 7 6 6 7 6 7 6 6 7 6 7 6 6 7 6 6 7 6 6 7 6 6 7 6 6 6 7 6 6 6 7 6 6 6 7 6 6 6 7 6 6 6 6 6 7 6 6 6 6 6 7 6 6 6 6 6 6 6 6 7 6 6 6 6 6 6 6 6 6 6 6 6 6 6 6 6 6 6 6 6 6 6 6 6 6 6 6 6 5 6 6 6 6 6 6 6 6 5 6 6 6 6 6 6 5 6 …
4211_1 64 13 0	000000E+00 50545 5 6 5 5 6 5 6 7 7 7 7 7 7 7 7 7 7 7 7 7 7 7 7 7 7 7 6 7 7 7 7 7 7 7 6 7 7 7 7 6 7 7 7 7 6 7 7 7 6 7 7 7 6 7 7 6 7 7 7 6 7 7 6 7 7 6 7 6 7 7 6 7 6 7 7 6 7 6 7 6 7 6 7 6 7 6 7 6 7 6 7 6 7 6 7 6 7 6 6 7 6 7 6 6 7 6 6 7 6 6 7 6 6 7 6 6 7 6 6 7 6 6 6 7 6 6 6 6 7 6 6 6 6 7 6 6 6 6 6 7 6 6 6 6 6 6 6 6 6 7 6 6 6 6 6 6 6 6 6 6 6 6 6 6 6 6 6 6 5 6 6 6 6 6 6 6 6 5 6 6 6 6 6 6 5 6 6 6 6 5 6 …
4212_1 52 16 0	000000E+00 47690 5 5 6 7 7 7 6 7 7 7 7 7 7 7 6 7 7 7 7 7 6 7 7 7 7 6 7 7 7 7 6 7 7 7 6 7 7 7 6 7 7 7 6 7 7 6 7 7 6 7 7 6 7 7 6 7 7 6 7 7 6 7 6 7 7 6 7 6 7 7 6 7 6 7 6 7 6 7 6 7 6 7 6 7 6 7 6 7 6 7 6 7 6 7 6 7 6 6 7 6 7 6 6 7 6 7 6 6 7 6 6 7 6 6 7 6 6 7 6 6 7 6 6 6 7 6 6 6 7 6 6 6 7 6 6 6 6 7 6 6 6 6 7 6 6 6 6 6 6 7 6 6 6 6 6 6 6 6 6 6 7 6 6 6 6 6 6 6 6 6 6 6 6 6 6 6 6 6 6 5 6 6 6 6 6 6 6 6 6 5 6 …
4213_1 63 15 0	000000E+00 52410 5 6 5 7 6 7 7 7 7 7 6 7 7 7 6 7 7 7 6 7 7 7 6 7 7 6 7 7 6 7 7 6 7 7 6 7 7 6 7 6 7 7 6 7 6 7 6 7 7 6 7 6 7 6 7 6 7 6 7 6 7 6 7 6 6 7 6 7 6 7 6 6 7 6 7 6 6 7 6 6 7 6 6 7 6 6 7 6 6 7 6 6 7 6 6 6 7 6 6 6 7 6 6 6 7 6 6 6 6 7 6 6 6 6 7 6 6 6 6 6 6 7 6 6 6 6 6 6 6 6 7 6 6 6 6 6 6 6 6 6 6 6 6 6 6 6 6 6 6 6 6 6 6 6 6 6 6 6 6 6 6 6 6 6 5 6 6 6 6 6 6 6 6 5 6 6 6 6 6 6 5 6 6 6 6 6 5 6 6 6 5 …
4214_1 60 15 0	000000E+00 46800 5 5 6 7 7 6 7 7 7 6 7 7 6 7 7 6 7 7 6 7 7 6 7 7 6 7 7 6 7 6 7 7 6 7 6 7 6 7 7 6 7 6 7 6 7 6 7 6 7 6 7 6 7 6 7 6 7 6 7 6 7 6 7 6 6 7 6 7 6 6 7 6 7 6 6 7 6 7 6 6 7 6 6 7 6 6 7 6 6 7 6 6 6 7 6 6 7 6 6 6 7 6 6 6 7 6 6 6 6 7 6 6 6 6 7 6 6 6 6 6 7 6 6 6 6 6 6 7 6 6 6 6 6 6 6 6 7 6 6 6 6 6 6 6 6 6 6 6 6 6 6 6 6 6 6 6 6 6 6 6 6 6 6 6 6 6 6 6 6 6 5 6 6 6 6 6 6 6 6 6 5 6 6 6 6 6 6 5 6 6 6 …
4215_1 84 5 0	000000E+00 53273 5 5 6 6 7 7 6 7 7 7 6 7 7 6 7 7 6 7 7 6 7 7 6 7 6 7 7 6 7 6 7 6 7 6 7 7 6 7 6 7 6 7 6 7 6 6 7 6 7 6 7 6 7 6 6 7 6 7 6 6 7 6 6 7 6 6 7 6 6 7 6 6 7 6 6 6 7 6 6 7 6 6 6 7 6 6 6 6 7 6 6 6 6 7 6 6 6 6 7 6 6 6 6 6 6 7 6 6 6 6 6 6 6 6 7 6 6 6 6 6 6 6 6 6 6 6 6 6 6 6 6 6 6 6 6 6 6 6 6 6 6 6 6 6 6 6 6 6 6 6 6 6 6 6 6 5 6 6 6 6 6 6 6 6 5 6 6 6 6 6 6 6 5 6 6 6 6 6 5 6 6 6 6 5 6 6 6 6 5 6 6 …
4216_1 56 19 0	000000E+00 50077 6 5 5 6 7 7 7 6 7 7 7 7 7 7 7 6 7 7 7 7 7 6 7 7 7 7 6 7 7 7 6 7 7 6 7 7 7 6 7 7 6 7 7 6 7 6 7 7 6 7 7 6 7 6 7 6 7 6 7 7 6 7 6 7 6 7 6 7 6 6 7 6 7 6 7 6 7 6 6 7 6 6 7 6 7 6 6 7 6 6 7 6 6 7 6 6 6 7 6 6 6 7 6 6 6 7 6 6 6 6 7 6 6 6 6 6 7 6 6 6 6 6 6 6 6 7 6 6 6 6 6 6 6 6 6 6 6 6 6 6 6 6 6 6 6 6 6 6 6 6 6 6 5 6 6 6 6 6 6 6 6 5 6 6 6 6 6 5 6 6 6 6 5 6 6 6 5 6 6 6 5 6 6 6 5 6 6 5 6 6 5 …
4217_1 51 10 0	000000E+00 47727 5 5 5 6 6 7 7 7 6 7 7 6 7 7 7 6 7 7 6 7 7 6 7 7 6 7 7 6 7 6 7 7 6 7 6 7 7 6 7 6 7 7 6 7 6 7 6 7 6 7 6 7 6 7 6 7 7 6 6 7 6 7 6 7 6 7 6 7 6 7 6 6 7 6 7 6 6 7 6 7 6 6 7 6 7 6 6 7 6 6 7 6 6 7 6 6 7 6 6 6 7 6 6 7 6 6 6 7 6 6 6 7 6 6 6 6 7 6 6 6 7 6 6 6 6 6 7 6 6 6 6 6 6 7 6 6 6 6 6 6 6 6 7 6 6 6 6 6 6 6 6 6 6 6 6 6 6 6 6 6 6 6 6 6 6 6 6 6 6 6 6 6 6 6 6 6 6 5 6 6 6 6 6 6 6 6 5 6 6 6 6 …
4218_1 59 15 0	000000E+00 50094 5 6 6 7 6 7 7 7 6 7 6 7 7 6 7 7 6 7 7 6 7 6 7 7 6 7 6 7 6 7 7 6 7 6 7 6 7 6 7 6 7 6 7 6 7 6 7 6 7 6 7 6 7 6 6 7 6 7 6 7 6 6 7 6 7 6 6 7 6 7 6 6 7 6 6 7 6 6 7 6 6 7 6 6 7 6 6 7 6 6 6 7 6 6 6 7 6 6 6 7 6 6 6 7 6 6 6 6 7 6 6 6 6 7 6 6 6 6 6 7 6 6 6 6 6 6 7 6 6 6 6 6 6 6 6 7 6 6 6 6 6 6 6 6 6 6 6 6 6 6 6 6 6 6 6 6 6 6 6 6 6 6 6 6 6 6 6 6 6 6 6 6 6 6 6 6 6 5 6 6 6 6 6 6 6 6 5 6 6 6 6 …
4219_1 48 14 0	000000E+00 46159 5 5 6 7 7 7 6 7 7 6 7 7 7 6 7 7 6 7 7 6 7 7 6 7 7 6 7 7 6 7 6 7 7 6 7 7 6 7 6 7 7 6 7 6 7 6 7 7 6 7 6 7 6 7 6 7 6 7 6 7 6 7 6 7 6 7 6 7 6 7 6 7 6 7 6 7 6 6 7 6 7 6 7 6 6 7 6 7 6 6 7 6 7 6 6 7 6 6 7 6 6 7 6 6 7 6 6 7 6 6 7 6 6 6 7 6 6 6 7 6 6 7 6 6 6 6 7 6 6 6 7 6 6 6 6 7 6 6 6 6 6 6 7 6 6 6 6 6 6 7 6 6 6 6 6 6 6 6 6 6 7 6 6 6 6 6 6 6 6 6 6 6 6 6 6 6 6 6 6 6 6 6 6 6 6 5 6 6 6 6 6 …
4220_1 58 14 0	000000E+00 49813 5 5 7 7 6 7 7 6 7 7 6 7 6 7 7 6 7 7 6 7 6 7 7 6 7 7 6 7 6 7 7 6 7 6 7 6 7 7 6 7 6 7 6 7 6 7 7 6 7 6 7 6 7 6 7 6 7 6 7 6 7 6 7 6 7 6 7 6 6 7 6 7 6 7 6 7 6 7 6 6 7 6 7 6 6 7 6 7 6 6 7 6 7 6 6 7 6 6 7 6 6 7 6 6 7 6 6 7 6 6 7 6 6 7 6 6 6 7 6 6 7 6 6 6 7 6 6 6 7 6 6 6 6 7 6 6 6 6 7 6 6 6 6 6 7 6 6 6 6 6 6 7 6 6 6 6 6 6 6 6 7 6 6 6 6 6 6 6 6 6 6 6 6 6 6 6 6 6 6 6 6 6 6 6 6 6 6 6 6 6 5 …
4221_1 58 4 0	000000E+00 51969 6 7 7 7 6 7 7 7 6 7 7 7 6 7 7 6 7 7 7 6 7 7 6 7 7 6 7 7 6 7 7 6 7 6 7 7 6 7 6 7 7 6 7 6 7 7 6 7 6 7 6 7 7 6 7 6 7 6 7 6 7 6 7 6 7 6 7 6 7 6 7 6 6 7 6 7 6 7 6 7 6 6 7 6 7 6 6 7 6 6 7 6 7 6 6 7 6 6 7 6 6 7 6 6 7 6 6 6 7 6 6 7 6 6 6 7 6 6 6 7 6 6 6 7 6 6 6 6 7 6 6 6 6 6 7 6 6 6 6 6 6 7 6 6 6 6 6 6 6 6 7 6 6 6 6 6 6 6 6 6 6 6 6 6 6 6 6 6 6 6 6 6 6 6 6 6 6 6 6 6 6 6 6 6 5 6 6 6 6 6 6 …
4222_1 79 10 0	000000E+00 43948 5 5 7 7 6 7 7 7 7 7 7 7 7 7 6 7 7 7 7 7 6 7 7 7 7 7 6 7 7 7 6 7 7 7 7 6 7 7 7 6 7 7 6 7 7 6 7 7 7 6 7 7 6 7 6 7 7 6 7 7 6 7 6 7 7 6 7 6 7 6 7 7 6 7 6 7 6 7 6 7 6 7 6 7 6 7 6 7 6 7 6 7 6 6 7 6 7 6 7 6 6 7 6 7 6 6 7 6 6 7 6 6 7 6 6 7 6 6 7 6 6 7 6 6 6 7 6 6 7 6 6 6 7 6 6 6 6 7 6 6 6 6 7 6 6 6 6 7 6 6 6 6 6 6 7 6 6 6 6 6 6 6 6 6 7 6 6 6 6 6 6 6 6 6 6 6 6 6 6 6 6 6 6 6 6 6 6 6 6 6 6 …
4223_1 65 9 0	000000E+00 56212 5 5 7 7 7 7 7 7 7 7 7 6 7 7 7 7 7 7 6 7 7 7 7 6 7 7 7 6 7 7 7 6 7 7 6 7 7 6 7 7 6 7 7 6 7 6 7 7 6 7 6 7 6 7 6 7 6 7 6 7 6 7 6 7 6 7 6 7 6 6 7 6 7 6 6 7 6 6 7 6 6 7 6 6 7 6 6 7 6 6 7 6 6 6 7 6 6 6 6 7 6 6 6 6 7 6 6 6 6 6 7 6 6 6 6 6 6 6 7 6 6 6 6 6 6 6 6 6 6 6 6 6 6 6 6 6 6 6 6 6 6 6 6 6 6 6 6 6 6 6 6 6 5 6 6 6 6 6 6 6 6 5 6 6 6 6 6 6 5 6 6 6 6 5 6 6 6 6 5 6 6 6 5 6 6 6 5 6 6 6 5 …
4224_1 54 7 0	000000E+00 43604 5 6 7 6 7 7 7 6 7 7 7 6 7 7 6 7 7 6 7 7 7 6 7 7 6 7 7 6 7 7 6 7 7 6 7 7 6 7 7 6 7 6 7 7 6 7 7 6 7 6 7 7 6 7 6 7 6 7 7 6 7 6 7 6 7 7 6 7 6 7 6 7 6 7 6 7 6 7 6 7 6 7 6 7 6 7 6 7 6 7 6 7 6 7 6 7 6 6 7 6 7 6 7 6 6 7 6 7 6 6 7 6 7 6 6 7 6 6 7 6 6 7 6 7 6 6 6 7 6 6 7 6 6 7 6 6 7 6 6 6 7 6 6 6 7 6 6 6 7 6 6 6 6 7 6 6 6 6 7 6 6 6 6 7 6 6 6 6 6 6 7 6 6 6 6 6 6 6 6 6 6 7 6 6 6 6 6 6 6 6 6 …
4225_1 59 3 0	000000E+00 44889 6 6 6 6 6 6 6 7 6 6 6 6 6 6 6 6 6 7 6 6 7 7 6 7 6 7 7 6 7 7 6 7 6 7 7 6 7 7 6 7 7 6 7 6 7 7 6 7 7 6 7 7 6 7 7 6 7 6 7 7 6 7 7 6 7 6 7 7 6 7 7 6 7 6 7 7 6 7 6 7 6 7 7 6 7 6 7 6 7 6 7 7 6 7 6 7 6 7 6 7 6 7 6 7 6 7 6 7 6 7 6 6 7 6 7 6 7 6 6 7 6 7 6 6 7 6 7 6 6 7 6 6 7 6 6 7 6 6 7 6 6 7 6 6 6 7 6 6 7 6 6 6 7 6 6 6 6 7 6 6 6 6 7 6 6 6 6 7 6 6 6 6 6 6 7 6 6 6 6 6 6 6 6 6 7 6 6 6 6 6 6 …
4226_1 71 3 0	000000E+00 47198 6 7 6 7 6 7 7 6 7 6 7 7 6 7 6 7 7 6 7 7 6 7 6 7 7 6 7 6 7 6 7 7 6 7 6 7 6 7 7 6 7 6 7 6 7 6 7 6 7 6 7 6 7 6 7 6 7 6 7 6 6 7 6 7 6 7 6 7 6 6 7 6 7 6 6 7 6 7 6 6 7 6 6 7 6 6 7 6 6 7 6 6 7 6 6 7 6 6 7 6 6 6 7 6 6 6 7 6 6 6 7 6 6 6 7 6 6 6 6 7 6 6 6 6 7 6 6 6 6 6 6 7 6 6 6 6 6 6 6 7 6 6 6 6 6 6 6 6 6 6 6 6 6 7 6 6 6 6 6 6 6 6 6 6 6 6 6 6 6 5 6 6 6 6 6 6 6 6 6 6 6 6 5 6 6 6 6 6 6 6 5 …
4227_1 103 4 0	000000E+00 77874 6 7 6 7 6 7 6 7 6 7 6 6 7 6 7 6 7 6 7 6 6 7 6 7 6 7 6 6 7 6 6 7 6 7 6 6 7 6 6 7 6 6 7 6 6 7 6 6 7 6 6 7 6 6 6 7 6 6 7 6 6 6 7 6 6 6 7 6 6 6 6 7 6 6 6 6 7 6 6 6 6 6 7 6 6 6 6 6 6 7 6 6 6 6 6 6 6 6 6 7 6 6 6 6 6 6 6 6 6 6 6 6 6 6 6 6 6 6 6 6 6 6 6 6 6 6 6 5 6 6 6 6 6 6 6 6 5 6 6 6 6 6 6 5 6 6 6 6 5 6 6 6 6 5 6 6 6 5 6 6 6 5 6 6 5 6 6 5 6 6 5 6 6 5 6 5 6 6 5 6 5 6 5 6 5 6 5 6 5 6 5 …
4228_1 96 6 0	000000E+00 51167 5 7 6 7 7 6 7 7 6 7 7 6 7 7 6 7 7 6 7 7 6 7 6 7 7 6 7 6 7 7 6 7 6 7 7 6 7 6 7 6 7 6 7 6 7 7 6 7 6 7 6 7 6 7 6 7 6 6 7 6 7 6 7 6 7 6 7 6 6 7 6 7 6 6 7 6 7 6 6 7 6 6 7 6 6 7 6 7 6 6 6 7 6 6 7 6 6 7 6 6 6 7 6 6 6 7 6 6 6 7 6 6 6 7 6 6 6 6 7 6 6 6 6 6 7 6 6 6 6 6 6 6 7 6 6 6 6 6 6 6 6 6 6 7 6 6 6 6 6 6 6 6 6 6 6 6 6 6 6 6 6 6 6 6 6 6 5 6 6 6 6 6 6 6 6 6 6 5 6 6 6 6 6 6 6 5 6 6 6 6 5 …
4229_1 86 6 0	000000E+00 46341 6 6 7 7 7 6 7 7 7 6 7 7 7 6 7 7 6 7 7 6 7 6 7 7 6 7 6 7 7 6 7 6 7 6 7 6 7 6 7 6 7 6 7 6 7 6 7 6 7 6 6 7 6 7 6 7 6 6 7 6 6 7 6 7 6 6 7 6 6 7 6 6 7 6 6 7 6 6 6 7 6 6 7 6 6 6 7 6 6 6 7 6 6 6 6 7 6 6 6 7 6 6 6 6 6 7 6 6 6 6 7 6 6 6 6 6 6 7 6 6 6 6 6 6 6 6 7 6 6 6 6 6 6 6 6 6 6 6 6 7 6 6 6 6 6 6 6 6 6 6 6 6 6 6 6 6 6 6 6 6 6 6 6 6 6 6 6 6 6 5 6 6 6 6 6 6 6 6 6 6 6 6 5 6 6 6 6 6 6 6 6 …
4230_1 46 6 0	000000E+00 19040 6 7 6 7 6 7 6 7 7 6 7 6 7 7 6 7 6 7 6 7 6 7 7 6 7 6 7 6 7 6 7 6 7 6 7 6 7 6 7 6 7 6 6 7 6 7 6 7 6 6 7 6 7 6 6 7 6 6 7 6 6 7 6 6 7 6 6 6 7 6 6 7 6 6 6 6 7 6 6 6 6 7 6 6 6 6 6 7 6 6 6 6 6 6 6 6 6 6 6 6 6 6 6 6 6 6 6 6 6 5 6 6 6 6 6 5 6 6 6 6 5 6 6 6 6 6 5 6 6 6 6 5 6 6 6 6 6 5 6 6 6 6 5 6 6 6 5 6 6 6 6 5 6 6 6 5 6 6 5 6 6 5 6 6 6 5 6 5 6 6 5 6 6 5 6 5 6 5 6 5 6 6 5 6 5 6 5 6 5 6 5 …
4231_1 80 8 0	000000E+00 48734 5 4 6 6 6 6 6 7 6 6 7 6 7 6 7 6 7 7 6 7 6 7 7 6 7 6 7 7 6 7 6 7 7 6 7 6 7 7 6 7 6 7 7 6 7 6 7 7 6 7 6 7 6 7 7 6 7 6 7 6 7 7 6 7 6 7 6 7 6 7 6 7 7 6 7 6 7 6 7 6 7 6 7 6 7 6 7 6 7 6 6 7 6 7 6 7 6 7 6 7 6 6 7 6 7 6 7 6 6 7 6 7 6 6 7 6 7 6 6 7 6 6 7 6 7 6 6 7 6 6 7 6 6 7 6 6 7 6 6 6 7 6 6 7 6 6 6 7 6 6 6 7 6 6 7 6 6 6 6 7 6 6 6 7 6 6 6 6 6 7 6 6 6 6 7 6 6 6 6 6 6 7 6 6 6 6 6 6 6 6 7 …
4232_1 73 16 0	000000E+00 53702 5 5 6 7 6 7 6 7 7 6 7 6 7 6 7 6 7 6 7 6 7 6 7 6 7 6 7 6 7 6 7 6 7 6 7 6 7 6 6 7 6 7 6 7 6 6 7 6 7 6 7 6 6 7 6 6 7 6 7 6 6 7 6 6 7 6 7 6 6 7 6 6 7 6 6 6 7 6 6 7 6 6 7 6 6 6 7 6 6 6 7 6 6 6 7 6 6 6 7 6 6 6 6 7 6 6 6 6 7 6 6 6 6 6 6 7 6 6 6 6 6 6 7 6 6 6 6 6 6 6 6 6 6 6 7 6 6 6 6 6 6 6 6 6 6 6 6 6 6 6 6 6 6 6 6 6 6 6 5 6 6 6 6 6 6 6 6 6 5 6 6 6 6 6 6 5 6 6 6 6 6 5 6 6 6 6 5 6 6 6 5 …
4233_1 43 12 0	000000E+00 36931 5 6 6 7 7 7 6 7 7 6 7 7 6 7 7 6 7 7 6 7 7 6 7 7 6 7 6 7 7 6 7 6 7 7 6 7 6 7 6 7 7 6 7 6 7 6 7 6 7 6 7 6 7 6 7 6 7 6 7 6 7 6 7 6 6 7 6 7 6 7 6 6 7 6 7 6 7 6 6 7 6 6 7 6 7 6 6 7 6 6 7 6 6 7 6 6 7 6 6 7 6 6 6 7 6 6 7 6 6 6 7 6 6 6 7 6 6 6 7 6 6 6 6 7 6 6 6 6 7 6 6 6 6 7 6 6 6 6 6 6 7 6 6 6 6 6 6 6 7 6 6 6 6 6 6 6 6 6 7 6 6 6 6 6 6 6 6 6 6 6 6 6 6 6 6 6 6 6 6 6 6 6 6 6 6 6 6 6 6 6 6 …
4234_1 52 14 0	000000E+00 47798 5 5 6 7 6 7 7 7 7 7 7 7 7 6 7 7 7 7 7 6 7 7 7 7 6 7 7 7 6 7 7 7 6 7 7 6 7 7 7 6 7 7 6 7 7 6 7 6 7 7 6 7 7 6 7 6 7 6 7 7 6 7 6 7 6 7 6 7 6 7 6 7 6 7 6 7 6 7 6 7 6 6 7 6 7 6 7 6 6 7 6 6 7 6 7 6 6 7 6 6 7 6 6 7 6 6 7 6 6 6 7 6 6 6 7 6 6 6 7 6 6 6 7 6 6 6 6 7 6 6 6 6 6 7 6 6 6 6 6 6 6 7 6 6 6 6 6 6 6 6 6 7 6 6 6 6 6 6 6 6 6 6 6 6 6 6 6 6 6 6 6 6 6 6 6 6 6 5 6 6 6 6 6 6 6 6 6 6 5 6 6 …
4235_1 102 9 0	000000E+00 47365 5 6 6 7 6 7 7 6 7 7 6 7 6 7 6 7 6 7 7 6 7 6 7 6 7 6 7 6 7 6 6 7 6 7 6 7 6 7 6 6 7 6 7 6 6 7 6 6 7 6 6 7 6 7 6 6 6 7 6 6 7 6 6 7 6 6 6 7 6 6 6 7 6 6 6 7 6 6 6 7 6 6 6 6 7 6 6 6 6 7 6 6 6 6 6 7 6 6 6 6 6 6 7 6 6 6 6 6 6 6 7 6 6 6 6 6 6 6 6 6 6 6 7 6 6 6 6 6 6 6 6 6 6 6 6 6 6 6 6 6 6 6 6 6 6 6 6 6 6 6 6 6 6 6 6 6 6 6 6 6 6 6 6 6 6 6 6 5 6 6 6 6 6 6 6 6 6 6 6 6 5 6 6 6 6 6 6 6 6 5 6 …
4236_1 42 12 0	000000E+00 16349 6 7 6 7 7 6 7 7 7 7 6 7 7 7 7 7 6 7 7 7 7 6 7 7 6 7 6 7 7 6 7 6 7 6 7 6 6 7 6 7 6 7 6 6 7 6 6 7 6 6 7 6 6 7 6 6 7 6 6 6 7 6 6 6 7 6 6 6 6 7 6 6 6 6 6 6 6 7 6 6 6 6 6 6 6 6 6 6 6 7 6 6 6 6 6 6 6 6 6 6 6 6 6 6 6 6 6 6 6 6 6 6 6 6 6 6 6 6 6 6 6 6 6 6 6 5 6 6 6 6 6 6 5 6 6 6 6 5 6 6 6 5 6 6 5 6 6 5 6 6 5 6 5 6 5 6 5 6 5 5 6 5 6 5 6 5 5 6 5 6 5 5 6 5 5 6 5 5 6 5 5 6 5 5 6 5 5 6 5 5 6 …
4237_1 79 6 0	000000E+00 57292 5 7 6 6 7 6 6 7 6 6 7 6 6 7 6 6 7 6 6 7 6 6 7 6 6 7 6 6 7 6 6 7 6 6 6 7 6 6 7 6 6 7 6 6 6 7 6 6 7 6 6 6 7 6 6 7 6 6 6 7 6 6 6 7 6 6 6 7 6 6 6 7 6 6 6 7 6 6 6 6 7 6 6 6 7 6 6 6 6 7 6 6 6 6 7 6 6 6 6 7 6 6 6 6 6 7 6 6 6 6 7 6 6 6 6 6 6 7 6 6 6 6 6 6 7 6 6 6 6 6 6 6 7 6 6 6 6 6 6 6 6 6 7 6 6 6 6 6 6 6 6 6 6 6 6 6 7 6 6 6 6 6 6 6 6 6 6 6 6 6 6 6 6 6 6 6 6 6 6 6 6 6 6 6 6 6 6 6 6 6 6 …
4238_1 80 4 0	000000E+00 49083 5 7 6 7 6 7 7 6 7 6 7 7 6 7 6 7 6 7 6 7 7 6 7 6 7 6 7 6 7 6 7 6 7 6 7 6 6 7 6 7 6 7 6 7 6 6 7 6 7 6 7 6 6 7 6 7 6 6 7 6 6 7 6 7 6 6 7 6 6 7 6 6 7 6 6 7 6 6 7 6 6 6 7 6 6 7 6 6 6 7 6 6 7 6 6 6 7 6 6 6 7 6 6 6 6 7 6 6 6 7 6 6 6 6 7 6 6 6 6 6 7 6 6 6 6 6 7 6 6 6 6 6 7 6 6 6 6 6 6 6 7 6 6 6 6 6 6 6 6 6 6 7 6 6 6 6 6 6 6 6 6 6 6 6 6 6 6 6 6 6 6 6 6 7 6 6 6 6 6 5 6 6 6 6 6 6 6 6 6 6 6 …
4239_1 78 4 0	000000E+00 57195 5 7 7 6 7 7 7 7 6 7 7 7 6 7 7 7 6 7 7 6 7 7 6 7 7 6 7 7 6 7 7 6 7 7 6 7 7 6 7 6 7 7 6 7 6 7 6 7 7 6 7 6 7 6 7 6 7 6 7 6 7 6 7 6 7 6 7 6 7 6 7 6 7 6 6 7 6 7 6 7 6 6 7 6 6 7 6 7 6 6 7 6 6 7 6 6 7 6 6 7 6 6 7 6 6 6 7 6 6 6 7 6 6 6 7 6 6 6 7 6 6 6 6 7 6 6 6 6 7 6 6 6 6 6 6 7 6 6 6 6 6 6 6 7 6 6 6 6 6 6 6 6 6 6 6 6 6 6 6 6 6 6 6 7 5 6 6 6 6 6 6 6 6 6 6 6 6 6 6 6 6 6 6 5 6 6 6 6 6 6 6 …
4240_1 122 5 0	000000E+00 50075 6 7 7 0 7 7 7 7 7 7 6 7 7 7 7 7 7 6 7 7 7 6 7 7 6 7 7 6 7 7 6 7 7 6 7 6 7 7 6 7 6 7 6 7 6 7 7 6 7 6 7 6 7 6 7 6 6 7 6 7 6 7 6 7 6 7 6 6 7 6 7 6 7 6 6 7 6 6 7 6 7 6 6 7 6 6 7 6 7 6 6 7 6 6 7 6 6 7 6 6 7 6 6 6 7 6 6 7 6 6 6 7 6 6 7 6 6 6 7 6 6 6 7 6 6 6 7 6 6 6 6 7 6 6 6 7 6 6 6 6 6 7 6 6 6 6 7 6 6 6 6 6 6 7 6 6 6 6 6 6 7 6 6 6 6 6 6 6 6 6 6 7 6 6 6 6 6 6 6 6 6 6 6 6 6 6 6 6 6 6 6 …
4241_1 66 5 0	000000E+00 43905 6 6 7 7 7 7 7 6 7 7 7 7 6 7 7 7 7 6 7 7 7 6 7 7 7 6 7 7 7 6 7 7 6 7 7 6 7 7 7 6 7 7 6 7 6 7 7 6 7 7 6 7 6 7 7 6 7 6 7 7 6 7 6 7 6 7 7 6 7 6 7 6 7 6 7 6 7 6 7 6 7 6 7 6 7 6 6 7 6 7 6 7 6 7 6 6 7 6 7 6 6 7 6 6 7 6 7 6 6 7 6 6 7 6 6 6 7 6 6 7 6 6 7 6 6 6 7 6 6 6 7 6 6 6 6 7 6 6 6 6 7 6 6 6 6 6 7 6 6 6 6 6 6 7 6 6 6 6 6 6 6 6 6 7 6 6 6 6 6 6 6 6 6 6 6 6 6 6 6 6 6 6 6 6 6 6 6 6 6 6 5 …
4242_1 73 5 0	000000E+00 48666 6 6 7 7 7 7 7 6 7 7 7 7 7 6 7 7 7 6 7 7 7 6 7 7 7 6 7 7 6 7 7 6 7 7 6 7 7 6 7 7 6 7 6 7 7 6 7 6 7 7 6 7 6 7 6 7 6 7 6 7 6 7 6 7 6 7 6 7 6 7 6 7 6 6 7 6 7 6 6 7 6 7 6 6 7 6 7 6 6 7 6 6 7 6 6 7 6 6 6 7 6 6 7 6 6 6 7 6 6 6 7 6 6 6 7 6 6 6 6 7 6 6 6 6 6 7 6 6 6 6 6 7 6 6 6 6 6 6 6 6 7 6 6 6 6 6 6 6 6 6 6 6 6 6 7 6 6 6 6 6 6 6 6 6 6 6 6 6 6 6 6 5 6 6 6 6 6 6 6 6 6 6 6 6 6 6 5 6 6 6 6 …
4243_1 142 5 0	000000E+00 50320 6 6 7 7 7 7 7 6 7 7 7 6 7 7 6 7 7 6 7 7 6 7 6 7 6 7 7 6 7 6 7 6 7 6 7 6 7 6 7 6 7 6 6 7 6 7 6 7 6 6 7 6 6 7 6 7 6 6 7 6 6 7 6 6 7 6 6 7 6 6 7 6 6 6 7 6 6 7 6 6 6 7 6 6 6 7 6 6 6 7 6 6 6 6 7 6 6 6 6 7 6 6 6 6 7 6 6 6 6 6 7 6 6 6 6 6 6 7 6 6 6 6 6 6 7 6 6 6 6 6 6 6 6 6 6 7 6 6 6 6 6 6 6 6 6 6 6 6 6 6 6 7 6 6 6 6 6 6 6 6 6 6 6 6 6 6 6 6 6 6 6 6 6 6 5 6 6 6 6 6 6 6 6 6 6 6 6 6 6 6 5 …
4244_1 85 4 0	000000E+00 55003 6 6 6 6 7 6 6 7 6 7 7 6 7 7 7 7 7 7 0 7 7 7 0 7 7 7 7 7 0 7 7 7 7 7 7 7 7 7 7 7 7 7 6 7 7 7 7 7 6 7 7 7 7 6 7 7 6 7 7 6 7 7 6 7 7 6 7 7 6 7 6 7 6 7 6 7 7 6 7 6 7 6 7 6 6 7 6 7 6 7 6 7 6 6 7 6 7 6 6 7 6 6 7 6 6 7 6 6 7 6 6 7 6 6 7 6 6 6 7 6 6 7 6 6 6 6 7 6 6 6 7 6 6 6 6 7 6 6 6 6 6 7 6 6 6 6 6 6 6 7 6 6 6 6 6 6 6 6 6 7 6 6 6 6 6 6 6 6 6 6 6 6 6 6 6 6 6 6 6 6 6 6 6 6 6 6 6 6 6 6 6 …
4245_1 99 5 0	000000E+00 52698 5 6 7 7 7 7 7 7 7 7 7 7 7 6 7 7 7 7 7 7 6 7 7 7 7 6 7 7 7 7 6 7 7 7 6 7 7 6 7 7 7 6 7 7 6 7 7 6 7 7 6 7 7 6 7 6 7 7 6 7 6 7 7 6 7 6 7 6 7 6 7 6 7 7 6 7 6 7 6 6 7 6 7 6 7 6 7 6 7 6 6 7 6 7 6 6 7 6 7 6 6 7 6 6 7 6 7 6 6 7 6 6 6 7 6 6 7 6 6 7 6 6 6 7 6 6 6 7 6 6 6 7 6 6 6 6 7 6 6 6 6 6 7 6 6 6 6 6 7 6 6 6 6 6 6 6 7 6 6 6 6 6 6 6 6 6 6 6 7 6 6 6 6 6 6 6 6 6 6 6 6 6 6 6 6 6 6 6 6 6 6 …
4246_1 101 5 0	000000E+00 54658 5 7 7 7 0 7 7 7 7 7 0 7 7 7 7 7 7 7 7 7 7 7 7 7 7 7 7 7 7 7 7 7 7 7 7 7 6 7 7 7 7 7 7 6 7 7 7 6 7 7 7 6 7 7 7 6 7 7 6 7 7 6 7 6 7 7 6 7 7 6 7 6 7 6 7 6 7 7 6 7 6 7 6 7 6 6 7 6 7 6 7 6 7 6 6 7 6 7 6 6 7 6 6 7 6 6 7 6 6 7 6 6 7 6 6 7 6 6 6 7 6 6 6 7 6 6 6 7 6 6 6 6 7 6 6 6 6 6 7 6 6 6 6 6 7 6 6 6 6 6 6 6 6 6 7 6 6 6 6 6 6 6 6 6 6 6 6 6 6 6 6 6 6 6 6 6 6 6 6 6 6 6 6 6 6 6 6 6 6 6 6 …
4247_1 55 3 0	000000E+00 47322 7 6 6 7 6 6 6 7 6 6 7 6 6 7 6 6 6 7 6 6 7 6 6 7 6 6 7 6 7 7 6 7 6 7 7 6 7 6 7 6 7 6 7 7 6 7 6 7 6 7 6 7 6 7 6 7 6 7 6 7 6 7 6 7 6 7 6 6 7 6 7 6 7 6 7 6 6 7 6 7 6 6 7 6 7 6 6 7 6 6 7 6 6 7 6 7 6 6 7 6 6 6 7 6 6 7 6 6 7 6 6 6 7 6 6 6 7 6 6 6 7 6 6 6 7 6 6 6 6 7 6 6 6 6 7 6 6 6 6 6 7 6 6 6 6 6 6 7 6 6 6 6 6 6 6 6 6 6 7 6 6 6 6 6 6 6 6 6 6 6 6 6 6 6 6 6 6 6 6 6 6 6 6 6 6 6 6 6 5 6 6 …
4248_1 47 5 0	000000E+00 35419 5 6 7 7 7 7 7 7 7 7 7 7 6 7 7 7 7 7 6 7 7 7 6 7 7 7 6 7 7 6 7 7 7 6 7 6 7 7 6 7 7 6 7 6 7 6 7 7 6 7 6 7 6 7 6 7 6 7 6 7 6 7 6 6 7 6 7 6 7 6 6 7 6 6 7 6 7 6 6 7 6 6 7 6 6 6 7 6 6 7 6 6 6 7 6 6 6 7 6 6 6 7 6 6 6 6 7 6 6 6 6 7 6 6 6 6 6 6 7 6 6 6 6 6 6 6 7 6 6 6 6 6 6 6 6 6 6 6 6 6 6 6 7 6 6 6 6 6 6 6 6 6 6 6 6 6 6 6 5 6 6 6 6 6 6 6 6 6 6 6 6 6 6 6 5 6 6 6 6 6 6 6 6 5 6 6 6 6 6 6 5 …
4249_1 71 14 0	000000E+00 15175 7 6 7 6 7 7 6 7 6 7 7 6 7 7 6 7 7 6 7 6 7 6 7 6 7 6 7 6 7 6 7 6 7 6 6 7 6 7 6 7 6 6 7 6 6 7 6 7 6 6 7 6 6 7 6 6 6 7 6 6 7 6 6 7 6 6 6 7 6 6 6 7 6 6 6 7 6 6 6 6 7 6 6 6 6 7 6 6 6 6 6 7 6 6 6 6 6 6 6 7 6 6 6 6 6 6 6 6 6 6 6 7 6 6 6 6 6 6 6 6 6 6 6 6 6 6 6 6 6 6 6 5 6 6 6 6 6 6 6 6 6 6 5 6 6 6 6 6 6 5 6 6 6 6 5 6 6 6 5 6 6 6 5 6 6 6 5 6 6 5 6 6 5 6 6 5 6 5 6 6 5 6 5 6 5 6 5 6 5 6 5 …
4250_1 61 27 0	000000E+00 36710 6 6 7 6 7 7 6 7 7 7 6 7 7 7 7 7 6 7 7 7 7 7 7 7 6 7 7 7 7 7 7 7 7 7 6 7 7 7 7 7 7 6 7 7 7 7 7 6 7 7 7 7 6 7 7 7 6 7 7 7 6 7 7 6 7 7 7 6 7 7 6 7 7 6 7 6 7 7 6 7 6 7 7 6 7 6 7 6 7 6 7 6 7 6 7 6 7 6 6 7 6 7 6 6 7 6 7 6 6 7 6 6 7 6 6 6 7 6 6 6 7 6 6 6 6 7 6 6 6 6 6 6 7 6 6 6 6 6 6 6 6 6 6 6 6 6 6 6 6 6 6 6 6 6 6 6 6 5 6 6 6 6 6 6 5 6 6 6 6 5 6 6 6 6 5 6 6 6 5 6 6 5 6 6 5 6 6 5 6 6 5 …
4251_1 46 15 0	000000E+00 27679 7 7 7 0 7 7 7 0 7 7 7 0 7 7 7 0 7 7 6 7 7 7 7 7 7 7 7 6 7 7 7 7 6 7 7 7 6 7 7 7 6 7 7 6 7 7 6 7 7 6 7 7 6 7 6 7 7 6 7 6 7 6 7 6 7 6 7 6 7 6 7 6 7 6 6 7 6 7 6 6 7 6 6 7 6 6 7 6 6 7 6 6 7 6 6 6 7 6 6 6 7 6 6 6 7 6 6 6 6 6 7 6 6 6 6 6 7 6 6 6 6 6 6 6 6 6 6 7 6 6 6 6 6 6 6 6 6 6 6 6 6 6 6 6 6 6 6 6 5 6 6 6 6 6 6 6 6 6 6 5 6 6 6 6 6 6 5 6 6 6 6 5 6 6 6 6 5 6 6 6 6 5 6 6 5 6 6 6 5 6 6 …
4252_1 90 29 0	000000E+00 43777 7 6 6 7 6 7 6 7 6 7 6 7 6 7 7 6 7 6 7 7 6 7 7 6 7 6 7 6 7 7 6 7 6 7 6 7 6 7 6 7 6 7 6 7 6 7 6 7 6 7 6 7 6 7 6 7 6 7 6 7 6 7 6 6 7 6 7 6 7 6 6 7 6 7 6 6 7 6 6 7 6 7 6 6 7 6 6 7 6 6 7 6 6 7 6 6 7 6 6 7 6 6 6 7 6 6 7 6 6 6 7 6 6 6 7 6 6 6 7 6 6 6 6 7 6 6 6 6 7 6 6 6 6 7 6 6 6 6 6 6 7 6 6 6 6 6 6 7 6 6 6 6 6 6 6 6 6 6 7 6 6 6 6 6 6 6 6 6 6 6 6 6 6 6 6 6 6 6 6 6 6 6 6 6 6 6 6 6 6 6 6 …
4253_1 99 23 0	000000E+00 46807 6 6 6 6 7 6 6 7 6 7 6 6 7 6 7 6 7 6 6 7 6 7 6 7 7 6 7 6 7 6 7 6 7 6 7 6 6 7 6 7 6 7 6 7 6 7 6 7 6 6 7 6 7 6 7 6 7 6 6 7 6 7 6 6 7 6 7 6 6 7 6 7 6 6 7 6 7 6 6 7 6 6 7 6 6 7 6 6 7 6 6 7 6 6 7 6 6 7 6 6 7 6 6 7 6 6 6 7 6 6 7 6 6 6 7 6 6 6 7 6 6 6 7 6 6 6 7 6 6 6 6 7 6 6 6 7 6 6 6 6 6 7 6 6 6 6 7 6 6 6 6 6 6 7 6 6 6 6 6 6 7 6 6 6 6 6 6 6 6 6 7 6 6 6 6 6 6 6 6 6 6 6 6 6 6 6 7 6 6 6 6 …
4254_1 67 17 0	000000E+00 19982 6 6 6 6 7 6 7 6 6 7 6 7 6 7 7 6 7 6 6 7 6 7 6 7 6 6 7 6 6 7 6 7 6 6 7 6 6 7 6 6 7 6 6 6 7 6 6 7 6 6 6 7 6 6 7 6 6 6 6 7 6 6 6 7 6 6 6 6 7 6 6 6 6 6 7 6 6 6 6 6 6 7 6 6 6 6 6 6 6 6 6 7 6 6 6 6 6 6 6 6 6 6 6 6 6 6 6 6 6 6 6 6 6 6 6 6 6 6 6 6 6 6 6 6 6 6 6 6 5 6 6 6 6 6 6 6 6 6 5 6 6 6 6 6 6 5 6 6 6 6 5 6 6 6 6 5 6 6 6 6 5 6 6 6 5 6 6 6 5 6 6 6 5 6 6 5 6 6 5 6 6 5 6 6 5 6 6 5 6 6 5 …
4255_1 74 24 0	000000E+00 34555 6 6 7 6 6 7 6 7 6 7 6 7 6 7 7 6 7 6 7 6 7 7 6 7 6 7 7 6 7 7 6 7 6 7 7 6 7 7 6 7 7 6 7 7 6 7 6 7 6 7 7 6 7 6 7 6 7 6 7 6 7 6 6 7 6 7 6 7 6 6 7 6 7 6 6 7 6 6 7 6 6 7 6 6 6 7 6 6 7 6 6 6 7 6 6 6 6 7 6 6 6 7 6 6 6 6 6 7 6 6 6 6 6 6 7 6 6 6 6 6 6 6 6 6 7 6 6 6 6 6 6 6 6 6 6 6 6 6 6 6 6 6 6 6 6 6 6 6 6 6 6 6 6 6 6 6 6 6 5 6 6 6 6 6 6 6 6 6 5 6 6 6 6 6 6 5 6 6 6 6 6 5 6 6 6 6 5 6 6 6 6 …
4256_1 83 16 0	000000E+00 32103 6 7 6 6 6 7 6 6 7 6 7 6 7 6 7 6 7 6 7 6 7 7 6 7 6 7 6 7 6 7 6 7 6 7 6 6 7 6 7 6 7 6 6 7 6 7 6 6 7 6 6 7 6 7 6 6 7 6 6 7 6 6 6 7 6 6 7 6 6 6 7 6 6 7 6 6 6 6 7 6 6 6 7 6 6 6 6 7 6 6 6 6 6 7 6 6 6 6 6 7 6 6 6 6 6 6 6 7 6 6 6 6 6 6 6 6 6 6 7 6 6 6 6 6 6 6 6 6 6 6 6 6 6 6 6 6 6 6 6 6 6 6 6 6 6 6 6 6 6 6 6 6 6 6 6 6 6 6 6 6 5 6 6 6 6 6 6 6 6 6 6 5 6 6 6 6 6 6 6 6 5 6 6 6 6 6 6 5 6 6 6 …
4257_1 57 22 0	000000E+00 28701 6 7 7 7 0 7 7 7 0 7 7 0 7 7 0 7 7 7 0 7 7 0 7 7 0 7 7 7 7 7 7 6 7 7 6 7 7 6 7 7 6 7 7 6 7 7 6 7 7 6 7 6 7 7 6 7 6 7 7 6 7 6 7 6 7 6 7 6 7 7 6 7 6 7 6 7 6 6 7 6 7 6 7 6 7 6 6 7 6 7 6 6 7 6 6 7 6 6 7 6 6 7 6 6 7 6 6 6 7 6 6 6 6 7 6 6 6 6 6 6 6 6 7 6 6 6 6 6 7 6 6 6 6 6 6 7 6 6 6 6 6 6 6 6 6 6 6 6 6 6 6 6 6 6 6 6 6 6 6 6 6 6 6 6 6 6 6 6 6 6 6 6 6 6 5 6 6 6 6 6 6 6 5 6 6 6 6 6 6 5 6 …
4258_1 51 15 0	000000E+00 37850 7 7 7 7 7 0 7 7 7 0 7 7 0 7 7 7 0 7 7 7 7 7 7 7 7 0 7 7 7 7 7 7 6 7 7 7 7 7 7 7 7 7 7 6 7 7 7 7 7 6 7 7 7 7 6 7 7 6 7 7 7 6 7 7 6 7 7 6 7 7 6 7 6 7 7 6 7 6 7 6 7 6 7 6 7 6 7 6 7 6 7 6 7 6 7 6 6 7 6 7 6 6 7 6 7 6 6 7 6 6 7 6 6 6 7 6 6 7 6 6 6 7 6 6 6 7 6 6 6 6 6 7 6 6 6 6 6 7 6 6 6 6 6 6 6 7 6 6 6 6 6 6 6 6 6 6 6 6 6 6 6 6 6 6 6 6 6 6 6 6 6 6 6 6 6 6 6 5 6 6 6 6 6 6 6 6 5 6 6 6 6 …
4259_1 59 27 0	000000E+00 40961 6 6 6 6 7 6 6 7 6 6 7 6 7 6 6 7 6 7 6 7 6 6 7 6 7 6 7 6 7 6 7 6 7 6 7 6 7 6 7 6 7 6 7 6 6 7 6 7 6 7 6 7 6 7 6 7 6 7 6 7 6 7 6 7 6 7 6 7 6 7 6 7 6 6 7 6 7 6 7 6 7 6 7 6 7 6 6 7 6 7 6 7 6 7 6 6 7 6 7 6 7 6 6 7 6 7 6 6 7 6 6 7 6 7 6 6 7 6 6 7 6 6 7 6 6 7 6 6 6 7 6 6 7 6 6 6 7 6 6 6 7 6 6 6 6 7 6 6 6 6 7 6 6 6 6 6 7 6 6 6 6 6 6 7 6 6 6 6 6 6 6 6 6 6 6 6 7 6 6 6 6 6 6 6 6 6 6 6 6 6 6 …
4260_1 61 25 0	000000E+00 36463 5 7 6 7 7 6 7 7 7 7 7 7 7 7 7 7 7 7 7 7 7 7 7 6 7 7 7 6 7 7 7 6 7 7 7 7 6 7 7 7 6 7 7 7 7 6 7 7 7 6 7 7 7 6 7 6 7 7 6 7 6 7 6 7 6 7 6 6 7 6 7 6 7 6 7 6 7 6 6 7 6 7 6 6 7 6 7 6 6 7 6 6 7 6 6 7 6 6 7 6 6 7 6 6 7 6 6 6 7 6 6 6 7 6 6 6 7 6 6 6 7 6 6 6 6 7 6 6 6 6 6 7 6 6 6 6 6 7 6 6 6 6 6 6 6 7 6 6 6 6 6 6 6 6 6 6 6 6 6 6 7 6 6 6 6 6 6 6 6 6 6 6 6 6 6 5 6 6 6 6 6 6 6 6 6 6 6 6 6 6 5 …
4261_1 79 32 0	000000E+00 47574 6 6 6 7 6 7 6 7 7 6 7 7 6 7 7 6 7 7 6 7 7 6 7 7 7 6 7 7 7 6 7 7 7 6 7 7 7 7 6 7 7 7 6 7 7 6 7 7 6 7 7 6 7 7 6 7 6 7 7 6 7 6 7 6 7 6 7 6 7 6 7 6 7 6 7 6 6 7 6 7 6 6 7 6 7 6 6 7 6 6 7 6 6 7 6 6 7 6 6 6 7 6 6 7 6 6 6 7 6 6 6 7 6 6 6 7 6 6 6 6 7 6 6 6 6 6 7 6 6 6 6 6 7 6 6 6 6 6 6 7 6 6 6 6 6 6 6 6 7 6 6 6 6 6 6 6 6 6 6 6 6 6 6 7 6 6 6 6 6 6 6 6 6 6 6 6 6 6 6 6 6 6 6 6 6 6 6 6 6 6 6 …
4262_1 95 23 0	000000E+00 68453 6 6 6 7 6 7 7 7 7 6 7 7 7 7 7 7 7 7 7 7 7 6 7 7 7 7 7 7 7 7 0 7 7 7 6 7 7 7 6 7 7 6 7 7 6 7 7 6 7 7 6 7 6 7 7 6 7 6 7 6 7 7 6 7 6 7 6 7 6 7 6 7 6 7 6 7 6 7 6 7 6 7 6 6 7 6 7 6 7 6 6 7 6 7 6 6 7 6 6 7 6 7 6 6 7 6 6 7 6 6 7 6 6 6 7 6 6 7 6 6 6 7 6 6 7 6 6 6 7 6 6 6 6 7 6 6 6 6 7 6 6 6 6 7 6 6 6 6 6 7 6 6 6 6 6 6 7 6 6 6 6 6 6 6 6 6 7 6 6 6 6 6 6 6 6 6 6 6 6 6 6 6 6 6 6 6 6 6 6 6 6 …
4263_1 70 13 0	000000E+00 42929 5 6 7 6 7 7 6 7 7 7 7 7 7 6 7 7 7 7 7 7 7 7 7 7 7 7 7 7 7 7 6 7 7 6 7 6 7 7 6 7 6 7 6 7 6 7 6 7 6 7 6 7 6 6 7 6 7 6 7 6 6 7 6 6 7 6 7 6 6 7 6 6 7 6 6 7 6 6 6 7 6 6 7 6 6 6 7 6 6 6 7 6 6 6 7 6 6 6 6 7 6 6 6 6 6 7 6 6 6 6 6 6 7 6 6 6 6 6 6 6 7 6 6 6 6 6 6 6 6 6 6 6 6 6 6 6 6 7 6 6 6 6 6 6 6 6 6 6 6 6 5 6 6 6 6 6 6 6 6 6 6 6 6 6 6 6 5 6 6 6 6 6 6 6 6 5 6 6 6 6 6 6 5 6 6 6 6 6 5 6 6 …
4264_1 66 18 0	000000E+00 33219 7 6 6 7 7 6 7 7 6 7 7 7 7 6 7 7 7 7 7 7 7 7 6 7 7 7 6 7 7 6 7 6 7 6 7 6 7 6 7 6 7 6 7 6 7 6 7 6 7 6 7 6 7 6 6 7 6 7 6 6 7 6 7 6 6 7 6 7 6 6 7 6 6 7 6 6 7 6 6 7 6 6 7 6 6 6 7 6 6 7 6 6 6 6 7 6 6 6 7 6 6 6 6 6 7 6 6 6 6 6 6 6 7 6 6 6 6 6 6 6 6 6 6 6 6 6 6 6 6 6 6 6 6 6 5 6 6 6 6 6 6 6 5 6 6 6 6 6 6 6 5 6 6 6 6 6 5 6 6 6 6 6 6 5 6 6 6 6 6 5 6 6 6 6 5 6 6 6 6 5 6 6 6 6 5 6 6 6 6 5 6 …
4265_1 49 10 0	000000E+00 25094 6 7 7 7 7 7 7 0 7 7 0 7 7 0 7 7 0 7 7 0 7 7 7 6 7 6 7 7 6 7 6 7 6 7 6 6 7 6 7 6 7 6 6 7 6 6 7 6 6 7 6 6 7 6 6 6 7 6 6 6 7 6 6 6 6 7 6 6 6 6 6 6 7 6 6 6 6 6 6 6 7 6 6 6 6 6 6 6 6 6 6 6 6 6 6 6 6 6 6 6 6 6 6 6 6 6 6 6 5 6 6 6 6 6 6 6 6 6 5 6 6 6 6 6 5 6 6 6 6 6 5 6 6 6 5 6 6 6 6 5 6 6 5 6 6 6 5 6 6 5 6 6 6 5 6 6 5 6 5 6 6 5 6 6 5 6 5 6 6 5 6 5 5 4 5 5 5 5 5 5 5 5 5 5 5 6 5 5 5 6 5 …
4266_1 65 10 0	000000E+00 53693 5 4 6 6 7 7 7 7 7 0 7 7 7 0 7 7 0 7 7 7 0 7 0 7 7 0 7 7 7 0 7 7 7 6 7 7 7 7 7 6 7 7 7 6 7 7 7 6 7 7 6 7 6 7 7 6 7 6 7 7 6 7 6 7 6 7 6 7 6 7 6 7 6 7 6 6 7 6 7 6 7 6 6 7 6 6 7 6 7 6 6 7 6 6 7 6 6 6 7 6 6 7 6 6 6 7 6 6 6 6 7 6 6 6 7 6 6 6 6 6 7 6 6 6 6 6 6 7 6 6 6 6 6 6 6 6 6 6 6 7 6 6 6 6 6 6 6 6 6 6 6 6 6 6 6 6 6 5 6 6 6 6 6 6 6 6 6 6 6 5 6 6 6 6 6 6 5 6 6 6 6 6 5 6 6 6 6 5 6 6 6 …
4267_1 73 14 0	000000E+00 46730 6 7 7 7 7 0 7 7 0 7 7 0 7 0 7 7 0 7 0 7 7 7 7 7 0 7 7 7 7 7 6 7 7 7 7 7 7 6 7 7 7 6 7 7 6 7 7 6 7 7 6 7 6 7 6 7 6 7 6 7 6 7 6 7 6 7 6 6 7 6 7 6 6 7 6 6 7 6 6 7 6 6 6 7 6 6 6 7 6 6 6 7 6 6 6 6 7 6 6 6 6 6 7 6 6 6 6 6 6 7 6 6 6 6 6 6 6 6 6 6 7 6 6 6 6 6 6 6 6 6 6 6 6 6 6 6 6 6 6 6 6 6 6 6 6 6 6 6 6 6 6 6 5 6 6 6 6 6 6 6 6 6 6 6 5 6 6 6 6 6 6 6 6 5 6 6 6 6 6 6 5 6 6 6 6 6 5 6 6 6 6 …
4268_1 68 5 0	000000E+00 53501 5 6 7 7 7 7 7 7 7 7 7 7 6 7 7 7 7 7 7 7 7 6 7 7 7 7 7 6 7 7 7 6 7 7 7 7 6 7 7 6 7 7 7 6 7 7 6 7 7 6 7 7 6 7 7 6 7 6 7 7 6 7 6 7 7 6 7 6 7 6 7 6 7 6 7 6 7 6 7 6 7 6 7 6 6 7 6 7 6 7 6 6 7 6 7 6 6 7 6 6 7 6 6 7 6 6 7 6 6 6 7 6 6 7 6 6 6 7 6 6 6 6 7 6 6 6 6 7 6 6 6 6 6 7 6 6 6 6 6 6 6 7 6 6 6 6 6 6 6 6 6 6 6 6 6 6 6 6 6 6 6 6 6 6 6 6 6 6 6 6 6 6 6 6 6 6 6 5 6 6 6 6 6 6 6 6 5 6 6 6 6 …
4269_1 50 12 0	000000E+00 20688 6 6 7 6 7 7 6 7 6 7 6 7 6 7 7 6 7 6 7 6 7 6 7 7 6 7 6 7 6 7 6 7 6 7 6 7 6 7 6 7 6 7 6 7 6 7 6 6 7 6 7 6 7 6 6 7 6 7 6 6 7 6 7 6 6 7 6 6 7 6 6 7 6 6 7 6 6 6 7 6 6 6 6 7 6 6 6 6 7 6 6 6 6 6 6 6 6 6 6 6 6 6 6 6 6 6 6 6 6 6 6 5 6 6 6 6 6 6 5 6 6 6 6 6 5 6 6 6 6 6 5 6 6 6 5 6 6 6 6 5 6 6 6 5 6 6 5 6 6 6 5 6 6 5 6 6 6 5 6 6 5 6 6 5 6 6 5 6 6 5 6 5 6 6 5 6 6 5 6 5 6 6 5 6 5 6 6 5 6 5 6 …
4270_1 62 7 0	000000E+00 45830 5 7 7 7 0 7 7 7 0 7 7 7 7 0 7 7 7 7 7 7 7 0 7 7 7 7 7 7 7 7 7 7 7 7 7 7 7 7 7 7 7 7 7 7 6 7 7 7 7 7 7 6 7 7 7 7 6 7 7 7 6 7 7 7 6 7 7 6 7 7 6 7 7 6 7 7 6 7 7 6 7 6 7 7 6 7 6 7 6 7 7 6 7 6 7 6 7 6 7 6 7 6 7 6 7 6 6 7 6 7 6 7 6 6 7 6 7 6 6 7 6 7 6 6 7 6 6 7 6 6 7 6 6 7 6 6 7 6 6 6 7 6 6 7 6 6 6 7 6 6 6 7 6 6 6 6 7 6 6 6 6 7 6 6 6 6 6 7 6 6 6 6 6 7 6 6 6 6 6 6 6 7 6 6 6 6 6 6 6 6 6 …
4271_1 48 13 0	000000E+00 18825 7 7 0 7 7 7 7 7 7 7 7 7 7 7 6 7 7 7 7 7 6 7 7 6 7 7 6 7 7 6 7 6 7 7 6 7 6 7 6 7 6 6 7 6 7 6 6 7 6 6 7 6 6 7 6 6 6 7 6 6 6 7 6 6 6 6 6 7 6 6 6 6 6 6 6 6 6 6 6 7 6 6 6 6 6 6 6 6 6 6 6 6 6 6 6 6 6 6 6 6 6 6 6 6 6 6 6 6 6 6 6 6 6 6 6 6 6 6 6 6 6 5 6 6 6 6 6 6 6 5 6 6 6 6 5 6 6 6 5 6 6 6 5 6 6 6 5 6 6 5 6 6 5 6 6 5 6 5 6 6 5 6 5 6 5 6 6 5 6 5 6 5 6 5 6 5 6 5 6 5 6 5 5 6 5 6 5 6 5 5 6 …
4272_1 120 10 0	000000E+00 58186 5 6 6 7 7 7 6 7 7 7 6 7 7 6 7 7 7 6 7 7 6 7 7 6 7 6 7 7 6 7 6 7 7 6 7 6 7 6 7 6 7 6 7 6 7 6 7 6 7 6 7 6 7 6 7 6 6 7 6 7 6 6 7 6 7 6 6 7 6 6 7 6 6 7 6 6 7 6 6 7 6 6 6 7 6 6 7 6 6 6 7 6 6 6 7 6 6 6 6 7 6 6 6 6 7 6 6 6 6 6 7 6 6 6 6 6 6 7 6 6 6 6 6 6 6 6 7 6 6 6 6 6 6 6 6 6 6 6 6 6 6 7 6 6 6 6 6 6 6 6 6 6 6 6 6 6 6 6 6 6 6 6 6 6 5 6 6 6 6 6 6 6 6 6 6 6 6 6 6 5 6 6 6 6 6 6 6 6 5 6 6 …
4273_1 101 5 0	000000E+00 48691 6 5 7 7 7 7 7 7 7 7 6 7 7 7 7 7 6 7 7 7 6 7 7 7 6 7 7 6 7 6 7 7 6 7 7 6 7 6 7 6 7 6 7 6 7 6 7 6 7 6 7 6 7 6 7 6 6 7 6 7 6 6 7 6 6 7 6 6 7 6 6 7 6 6 7 6 6 6 7 6 6 6 7 6 6 6 7 6 6 6 6 7 6 6 6 6 6 7 6 6 6 6 6 6 7 6 6 6 6 6 6 6 6 6 7 6 6 6 6 6 6 6 6 6 6 6 6 6 6 6 6 6 6 6 6 6 6 6 6 6 6 6 6 6 6 6 6 6 6 6 6 6 6 5 6 6 6 6 6 6 6 6 6 6 5 6 6 6 6 6 6 6 5 6 6 6 6 6 6 5 6 6 6 6 6 5 6 6 6 6 5 …
4274_1 75 12 0	000000E+00 78166 5 6 7 6 7 6 7 7 7 6 7 7 7 7 7 7 7 7 7 7 7 7 7 7 7 7 7 7 7 7 6 7 7 7 7 7 7 7 7 6 7 7 7 7 6 7 7 7 6 7 7 7 6 7 7 6 7 6 7 7 6 7 7 6 7 6 7 6 7 6 7 6 7 6 7 6 7 6 7 6 7 6 6 7 6 7 6 7 6 6 7 6 6 7 6 6 7 6 6 7 6 6 7 6 6 6 7 6 6 6 7 6 6 6 6 7 6 6 6 6 7 6 6 6 6 7 6 6 6 6 6 6 7 6 6 6 6 6 6 6 6 7 6 6 6 6 6 6 6 6 6 6 6 6 6 6 6 6 6 6 6 6 6 7 6 6 6 5 6 6 6 6 6 6 6 6 6 6 6 6 6 6 6 6 6 6 6 6 6 6 5 …
4275_1 92 7 0	000000E+00 49422 5 6 6 7 7 6 7 7 7 6 7 7 7 6 7 7 6 7 7 7 6 7 7 6 7 7 6 7 7 6 7 7 6 7 7 6 7 7 6 7 6 7 7 6 7 6 7 7 6 7 6 7 7 6 7 6 7 6 7 6 7 6 7 7 6 7 6 7 6 7 6 7 6 7 6 6 7 6 7 6 7 6 7 6 7 6 6 7 6 7 6 7 6 6 7 6 7 6 6 7 6 6 7 6 7 6 6 7 6 6 7 6 6 7 6 6 6 7 6 6 7 6 6 7 6 6 6 7 6 6 6 7 6 6 6 7 6 6 6 6 7 6 6 6 6 7 6 6 6 6 7 6 6 6 6 6 6 7 6 6 6 6 6 6 7 6 6 6 6 6 6 6 6 6 6 6 7 6 6 6 6 6 6 6 6 6 6 6 6 6 6 …
4276_1 69 5 0	000000E+00 45165 6 6 7 7 6 7 6 7 6 7 6 7 6 7 6 7 6 7 6 7 6 7 6 7 6 7 6 7 6 7 6 6 7 6 7 6 7 6 7 6 6 7 6 7 6 6 7 6 7 6 6 7 6 7 6 6 7 6 6 7 6 7 6 6 7 6 6 7 6 6 6 7 6 6 7 6 6 7 6 6 6 7 6 6 7 6 6 6 7 6 6 6 7 6 6 6 7 6 6 6 7 6 6 6 6 7 6 6 6 6 7 6 6 6 6 6 7 6 6 6 6 6 6 7 6 6 6 6 6 6 6 7 6 6 6 6 6 6 6 6 6 7 6 6 6 6 6 6 6 6 6 6 6 6 6 6 6 6 6 6 6 6 6 6 6 6 6 6 6 6 6 6 6 6 6 6 6 6 6 6 6 6 6 6 6 5 6 6 6 6 6 …
4277_1 100 6 0	000000E+00 52094 5 6 7 6 7 7 7 7 7 7 6 7 7 7 6 7 7 7 6 7 7 6 7 7 6 7 7 6 7 7 6 7 6 7 7 6 7 6 7 6 7 6 7 6 7 6 7 6 7 6 7 6 7 6 6 7 6 7 6 6 7 6 6 7 6 7 6 6 7 6 6 6 7 6 6 7 6 6 6 7 6 6 6 7 6 6 6 7 6 6 6 6 7 6 6 6 6 7 6 6 6 6 6 6 7 6 6 6 6 6 6 6 7 6 6 6 6 6 6 6 6 6 6 6 6 6 7 6 6 6 6 6 6 6 6 6 6 6 6 6 6 6 6 6 6 6 6 6 6 6 5 6 6 6 6 6 6 6 6 6 6 6 6 6 5 6 6 6 6 6 6 6 6 5 6 6 6 6 6 6 6 5 6 6 6 6 6 5 6 6 6 …
4278_1 82 5 0	000000E+00 43019 5 6 7 0 7 7 7 7 7 7 7 7 7 7 7 7 7 7 6 7 7 7 7 7 7 7 6 7 7 7 7 7 6 7 7 7 6 7 7 7 6 7 7 6 7 7 7 6 7 7 6 7 6 7 7 6 7 6 7 7 6 7 6 7 6 7 6 7 6 7 6 7 6 7 6 7 6 7 6 7 6 6 7 6 7 6 6 7 6 7 6 6 7 6 6 7 6 6 7 6 6 7 6 6 6 7 6 6 6 7 6 6 6 7 6 6 6 7 6 6 6 6 7 6 6 6 6 6 7 6 6 6 6 6 6 7 6 6 6 6 6 6 6 6 6 6 7 6 6 6 6 6 6 6 6 6 6 6 6 6 6 6 6 6 6 6 6 6 6 6 6 6 6 6 6 6 5 6 6 6 6 6 6 6 6 6 6 5 6 6 6 …
4279_1 74 17 0	000000E+00 45872 5 6 6 6 6 6 6 7 6 6 6 7 6 6 7 6 7 6 6 7 6 7 6 6 7 6 7 6 7 6 7 6 7 6 7 6 7 6 7 6 7 6 7 7 6 7 6 7 6 7 6 7 7 6 7 6 7 6 7 6 7 7 6 7 6 7 6 7 7 6 7 6 7 6 7 6 7 6 7 7 6 7 6 7 6 7 6 7 6 7 6 7 6 7 6 7 6 7 6 7 6 7 6 7 6 7 6 7 6 7 6 6 7 6 7 6 7 6 6 7 6 7 6 6 7 6 7 6 6 7 6 6 7 6 6 7 6 6 7 6 6 7 6 6 6 7 6 6 6 7 6 6 6 7 6 6 6 6 7 6 6 6 6 6 6 7 6 6 6 6 6 6 6 6 6 6 6 6 6 6 6 6 6 6 6 6 6 6 6 6 6 …
4280_1 151 14 0	000000E+00 76526 5 4 4 4 4 6 7 7 7 7 7 7 7 7 7 7 7 7 6 7 7 7 7 6 7 7 7 6 7 7 6 7 7 6 7 7 6 7 6 7 6 7 6 7 6 7 6 7 6 7 6 7 6 6 7 6 7 6 6 7 6 6 7 6 6 7 6 6 6 7 6 6 6 7 6 6 6 7 6 6 6 6 7 6 6 6 6 6 6 7 6 6 6 6 6 6 6 6 6 7 6 6 6 6 6 6 6 6 6 6 6 6 6 6 6 6 6 6 6 6 6 5 6 6 6 6 6 6 6 6 6 6 5 6 6 6 6 6 6 5 6 6 6 6 6 5 6 6 6 6 5 6 6 6 5 6 6 6 6 5 6 6 5 6 6 6 5 6 6 5 6 6 5 6 6 5 6 6 5 6 5 6 6 5 6 5 6 6 5 6 5 …
4281_1 79 11 0	000000E+00 39443 5 6 6 7 7 6 7 7 6 7 7 6 7 6 7 7 6 7 7 6 7 6 7 7 6 7 6 7 7 6 7 6 7 6 7 7 6 7 6 7 6 7 6 7 6 7 6 7 6 7 6 7 6 7 6 7 6 7 6 7 6 7 6 7 6 6 7 6 7 6 7 6 6 7 6 7 6 6 7 6 7 6 6 7 6 6 7 6 7 6 6 7 6 6 7 6 6 7 6 6 7 6 6 6 7 6 6 7 6 6 6 7 6 6 7 6 6 6 7 6 6 6 7 6 6 6 6 7 6 6 6 6 7 6 6 6 6 7 6 6 6 6 6 7 6 6 6 6 6 6 6 7 6 6 6 6 6 6 6 6 7 6 6 6 6 6 6 6 6 6 6 6 6 6 6 7 6 6 6 6 6 6 6 6 6 6 6 6 6 6 6 …
4282_1 38 12 0	000000E+00 51299 6 5 5 6 7 7 7 7 7 7 7 7 7 7 7 7 7 7 7 7 6 7 7 7 7 7 7 7 7 7 6 7 7 7 7 7 6 7 7 7 7 7 6 7 7 7 6 7 7 7 6 7 7 7 6 7 7 7 6 7 7 6 7 7 6 7 7 6 7 7 6 7 7 6 7 6 7 7 6 7 6 7 7 6 7 6 7 6 7 6 7 6 7 6 7 6 7 6 7 6 7 6 7 6 7 6 7 6 6 7 6 7 6 6 7 6 7 6 6 7 6 6 7 6 7 6 6 6 7 6 6 7 6 6 7 6 6 6 7 6 6 6 7 6 6 6 7 6 6 6 6 7 6 6 6 6 6 7 6 6 6 6 6 6 7 6 6 6 6 6 6 6 6 6 6 6 6 7 6 6 6 6 6 6 6 6 6 6 6 6 6 …
4283_1 89 15 0	000000E+00 47179 5 5 5 6 7 7 7 7 7 6 7 7 7 7 7 6 7 7 7 7 6 7 7 7 6 7 7 7 7 6 7 7 7 6 7 7 6 7 7 7 6 7 7 6 7 7 7 6 7 7 6 7 7 6 7 7 6 7 6 7 7 6 7 7 6 7 6 7 7 6 7 6 7 6 7 7 6 7 6 7 6 7 6 7 7 6 7 6 7 6 7 6 7 6 7 6 6 7 6 7 6 7 6 7 6 7 6 6 7 6 7 6 6 7 6 7 6 6 7 6 7 6 6 7 6 6 7 6 6 7 6 6 7 6 6 7 6 6 6 7 6 6 7 6 6 6 7 6 6 6 7 6 6 6 6 7 6 6 6 6 7 6 6 6 6 7 6 6 6 6 6 6 7 6 6 6 6 6 6 6 6 7 6 6 6 6 6 6 6 6 6 …
4284_1 71 5 0	000000E+00 52585 7 7 7 7 7 7 7 6 7 7 7 7 7 6 7 7 7 7 6 7 7 7 6 7 7 7 6 7 7 6 7 7 6 7 7 6 7 6 7 7 6 7 6 7 6 7 6 7 6 7 6 7 6 7 6 7 6 7 6 7 6 6 7 6 7 6 6 7 6 7 6 6 7 6 6 7 6 6 7 6 6 6 7 6 6 7 6 6 6 7 6 6 6 7 6 6 6 6 7 6 6 6 6 6 7 6 6 6 6 6 7 6 6 6 6 6 6 6 6 7 6 6 6 6 6 6 6 6 6 6 6 6 6 6 6 6 6 6 6 6 6 6 6 6 6 6 6 6 6 6 6 6 6 6 6 6 6 6 6 6 5 6 6 6 6 6 6 6 6 6 5 6 6 6 6 6 6 5 6 6 6 6 6 6 5 6 6 6 6 5 6 …
4285_1 114 6 0	000000E+00 53962 6 6 7 7 7 7 7 7 7 6 7 7 7 7 7 6 7 7 7 6 7 7 6 7 7 7 6 7 6 7 7 6 7 7 6 7 6 7 6 7 6 7 7 6 7 6 7 6 6 7 6 7 6 7 6 7 6 6 7 6 7 6 6 7 6 6 7 6 6 7 6 6 7 6 6 7 6 6 6 7 6 6 7 6 6 6 7 6 6 6 6 7 6 6 6 6 7 6 6 6 6 7 6 6 6 6 6 6 7 6 6 6 6 6 6 6 6 7 6 6 6 6 6 6 6 6 6 6 6 6 7 6 6 6 6 6 6 6 6 6 6 6 6 6 6 6 6 6 6 6 6 6 6 6 6 6 6 6 6 6 6 5 6 6 6 6 6 6 6 6 6 6 6 6 6 6 5 6 6 6 6 6 6 6 6 5 6 6 6 6 6 …
4286_1 40 5 0	000000E+00 61508 5 7 7 7 7 7 7 7 7 7 7 7 7 7 7 7 6 7 7 7 7 6 7 7 6 7 7 7 6 7 6 7 7 6 7 6 7 6 7 7 6 7 6 6 7 6 7 6 7 6 7 6 6 7 6 7 6 6 7 6 6 7 6 6 7 6 6 6 7 6 6 6 7 6 6 6 7 6 6 6 6 7 6 6 6 6 7 6 6 6 6 6 6 7 6 6 6 6 6 6 6 6 6 7 6 6 6 6 6 6 6 6 6 6 6 6 6 6 6 6 6 6 6 6 6 6 6 6 6 6 6 6 6 6 6 6 6 6 6 6 6 6 6 6 5 6 6 6 6 6 6 6 6 6 6 5 6 6 6 6 6 6 6 5 6 6 6 6 6 6 5 6 6 6 6 6 5 6 6 6 6 6 5 6 6 6 6 5 6 6 6 …
4287_1 99 24 0	000000E+00 77170 7 7 7 7 7 7 7 7 7 6 7 7 7 7 7 7 7 7 7 7 7 7 7 7 6 7 7 7 7 7 7 7 7 7 7 7 7 7 7 7 6 7 7 7 7 7 7 6 7 6 7 7 6 7 6 7 6 7 6 7 7 6 7 6 7 6 7 7 6 7 6 7 6 7 6 7 7 6 7 6 7 6 7 6 7 7 6 7 6 7 6 7 7 6 7 6 7 6 7 6 7 7 6 7 6 7 6 6 6 6 6 6 6 6 6 7 6 6 6 6 6 6 6 6 6 6 7 6 6 6 6 6 6 6 6 6 7 6 6 6 6 6 6 6 6 6 7 6 6 6 6 6 6 6 6 6 6 7 6 6 6 6 6 6 6 6 6 7 6 6 6 6 6 6 6 6 6 7 6 6 6 6 6 6 6 5 6 5 6 6 5 …
4288_1 58 4 0	000000E+00 29997 6 6 7 6 7 7 7 7 7 7 7 7 6 7 7 7 7 6 7 7 7 7 6 7 7 6 7 7 7 6 7 7 6 7 6 7 7 6 7 7 6 7 6 7 6 7 7 6 7 6 7 6 7 6 7 6 7 6 7 6 7 6 6 7 6 7 6 7 6 6 7 6 7 6 6 7 6 6 7 6 7 6 6 7 6 6 7 6 6 6 7 6 6 7 6 6 6 7 6 6 6 7 6 6 6 7 6 6 6 7 6 6 6 6 7 6 6 6 6 6 7 6 6 6 6 6 6 7 6 6 6 6 6 6 6 7 6 6 6 6 6 6 6 6 6 6 7 6 6 6 6 6 6 6 6 6 6 6 6 6 6 6 6 6 6 6 6 6 6 6 6 6 6 6 6 6 6 6 6 6 6 6 6 6 6 6 5 6 6 6 6 …
4289_1 100 7 0	000000E+00 51166 5 6 7 7 7 7 7 7 7 7 7 7 7 6 7 7 7 7 7 6 7 7 7 7 6 7 7 7 6 7 7 6 7 7 6 7 7 6 7 7 6 7 6 7 6 7 7 6 7 6 7 6 7 6 7 6 7 6 6 7 6 7 6 7 6 6 7 6 7 6 6 7 6 6 7 6 6 7 6 6 7 6 6 6 7 6 6 7 6 6 6 7 6 6 6 6 7 6 6 6 6 7 6 6 6 6 7 6 6 6 6 6 6 7 6 6 6 6 6 6 6 7 6 6 6 6 6 6 6 6 6 6 6 6 6 7 6 6 6 6 6 6 6 6 6 6 6 6 6 6 6 6 6 6 6 6 6 6 6 5 6 6 6 6 6 6 6 6 6 6 6 6 6 6 5 6 6 6 6 6 6 6 6 5 6 6 6 6 6 6 6 …
4290_1 73 6 0	000000E+00 42294 5 6 7 7 7 7 7 7 7 6 7 7 7 7 7 6 7 7 7 7 7 6 7 7 7 6 7 7 7 6 7 7 7 6 7 7 6 7 7 7 6 7 7 6 7 7 6 7 7 6 7 6 7 7 6 7 6 7 7 6 7 6 7 6 7 7 6 7 6 7 6 7 6 7 6 7 6 7 6 7 6 7 6 6 7 6 7 6 7 6 7 6 6 7 6 7 6 6 7 6 6 7 6 7 6 6 7 6 6 7 6 6 7 6 6 6 7 6 6 7 6 6 6 7 6 6 6 7 6 6 6 7 6 6 6 6 7 6 6 6 6 7 6 6 6 6 6 7 6 6 6 6 6 6 7 6 6 6 6 6 6 6 6 6 6 7 6 6 6 6 6 6 6 6 6 6 6 6 6 6 6 6 6 6 6 6 6 6 6 6 6 …
4291_1 86 7 0	000000E+00 46393 5 6 7 6 7 7 6 7 7 6 7 7 6 7 6 7 7 6 7 7 6 7 6 7 7 6 7 6 7 7 6 7 6 7 6 7 6 7 7 6 7 6 7 6 7 6 7 6 7 6 7 6 7 6 7 6 7 6 6 7 6 7 6 7 6 7 6 6 7 6 7 6 6 7 6 7 6 6 7 6 7 6 6 7 6 6 7 6 6 7 6 6 7 6 6 7 6 6 7 6 6 6 7 6 6 6 7 6 6 7 6 6 6 7 6 6 6 6 7 6 6 6 6 7 6 6 6 6 7 6 6 6 6 6 7 6 6 6 6 6 6 7 6 6 6 6 6 6 6 6 7 6 6 6 6 6 6 6 6 6 6 6 6 6 6 6 6 6 6 7 6 6 6 6 6 6 6 6 5 6 6 6 6 6 6 6 6 6 6 6 6 …
4292_1 89 5 0	000000E+00 62238 5 6 7 6 7 6 7 7 6 7 6 7 6 7 7 6 7 6 7 6 7 6 7 6 7 6 7 7 6 7 6 7 6 7 6 7 6 7 6 7 6 6 7 6 7 6 7 6 7 6 7 6 7 6 6 7 6 7 6 7 6 6 7 6 7 6 7 6 6 7 6 6 7 6 7 6 6 7 6 6 7 6 7 6 6 7 6 6 7 6 6 7 6 6 7 6 6 6 7 6 6 7 6 6 6 7 6 6 7 6 6 6 7 6 6 6 6 7 6 6 6 7 6 6 6 6 7 6 6 6 6 6 7 6 6 6 6 6 7 6 6 6 6 6 6 6 7 6 6 6 6 6 6 6 6 6 6 6 7 6 6 6 6 6 6 6 6 6 6 6 6 6 6 6 6 6 6 6 6 6 6 6 5 6 6 6 6 6 6 6 6 …
4293_1 79 7 0	000000E+00 54810 5 4 4 5 5 7 6 7 7 7 7 6 7 7 7 6 7 7 7 6 7 7 6 7 7 6 7 7 6 7 7 6 7 6 7 7 6 7 6 7 6 7 7 6 7 6 7 6 7 6 7 6 7 6 7 6 6 7 6 7 6 7 6 7 6 6 7 6 6 7 6 7 6 6 7 6 6 7 6 6 7 6 6 7 6 6 6 7 6 6 6 7 6 6 6 7 6 6 6 7 6 6 6 6 7 6 6 6 6 6 7 6 6 6 6 6 6 7 6 6 6 6 6 6 6 6 6 7 6 6 6 6 6 6 6 6 6 6 6 6 6 6 6 6 6 6 6 6 6 6 6 6 6 6 6 6 6 6 6 6 6 5 6 6 6 6 6 6 6 6 6 5 6 6 6 6 6 6 6 5 6 6 6 6 6 5 6 6 6 6 6 …
4294_1 68 5 0	000000E+00 50060 7 6 7 7 7 7 7 6 7 7 7 7 6 7 7 7 6 7 7 7 6 7 7 7 6 7 7 7 6 7 7 6 7 7 6 7 7 6 7 7 6 7 7 6 7 7 6 7 6 7 7 6 7 6 7 7 6 7 6 7 6 7 6 7 6 7 7 6 7 6 7 6 7 6 6 7 6 7 6 7 6 7 6 7 6 6 7 6 7 6 6 7 6 7 6 6 7 6 6 7 6 6 7 6 6 7 6 6 7 6 6 6 7 6 6 7 6 6 6 7 6 6 6 7 6 6 6 6 7 6 6 6 6 6 7 6 6 6 6 6 6 7 6 6 6 6 6 6 6 6 7 6 6 6 6 6 6 6 6 6 6 6 6 6 6 6 6 6 6 6 6 6 6 6 6 6 6 6 5 6 6 6 6 6 6 6 6 6 5 6 6 …
4295_1 93 6 0	000000E+00 53105 6 6 7 7 6 7 7 6 7 7 6 7 7 6 7 6 7 7 6 7 6 7 7 6 7 6 7 7 6 7 6 7 7 6 7 6 7 6 7 6 7 7 6 7 6 7 6 7 6 7 6 7 6 7 6 7 6 7 6 7 6 7 6 7 6 7 6 7 6 7 6 7 6 6 7 6 7 6 7 6 7 6 6 7 6 7 6 6 7 6 7 6 6 7 6 7 6 6 7 6 6 7 6 6 7 6 6 7 6 6 7 6 6 7 6 6 7 6 6 7 6 6 7 6 6 6 7 6 6 6 7 6 6 6 7 6 6 6 7 6 6 6 7 6 6 6 6 7 6 6 6 6 7 6 6 6 6 6 7 6 6 6 6 6 7 6 6 6 6 6 6 6 7 6 6 6 6 6 6 6 6 6 7 6 6 6 6 6 6 6 6 …
4296_1 90 4 0	000000E+00 52425 6 5 7 7 7 7 7 6 7 7 7 7 6 7 7 7 7 6 7 7 7 6 7 7 6 7 7 7 6 7 7 6 7 7 6 7 7 6 7 6 7 7 6 7 7 6 7 6 7 6 7 7 6 7 6 7 6 7 6 7 6 7 7 6 7 6 6 7 6 7 6 7 6 7 6 7 6 7 6 6 7 6 7 6 7 6 6 7 6 7 6 6 7 6 6 7 6 6 7 6 7 6 6 7 6 6 7 6 6 6 7 6 6 7 6 6 7 6 6 6 7 6 6 6 7 6 6 6 7 6 6 6 7 6 6 6 6 7 6 6 6 6 7 6 6 6 6 6 7 6 6 6 6 6 7 6 6 6 6 6 6 6 7 6 6 6 6 6 6 6 6 7 6 6 6 6 6 6 6 6 6 6 6 6 6 6 7 6 6 6 6 …
4297_1 85 5 0	000000E+00 67205 5 4 4 7 7 6 7 7 6 7 7 6 7 7 6 7 7 6 7 7 6 7 7 6 7 7 6 7 7 6 7 6 7 7 6 7 6 7 6 7 7 6 7 6 7 6 7 7 6 7 6 7 6 7 6 7 6 7 6 7 6 7 6 7 6 7 6 6 7 6 7 6 7 6 7 6 6 7 6 7 6 7 6 6 7 6 7 6 6 7 6 6 7 6 6 7 6 7 6 6 7 6 6 6 7 6 6 7 6 6 7 6 6 6 7 6 6 7 6 6 6 7 6 6 6 7 6 6 6 6 7 6 6 6 6 7 6 6 6 6 7 6 6 6 6 6 7 6 6 6 6 6 6 7 6 6 6 6 6 6 6 6 6 7 6 6 6 6 6 6 6 6 6 6 6 6 6 6 6 6 6 6 6 7 6 6 5 6 6 6 6 …
4298_1 78 3 0	000000E+00 46315 5 7 6 7 7 7 7 7 6 7 7 7 7 6 7 7 7 7 6 7 7 7 6 7 7 7 6 7 7 6 7 7 6 7 7 6 7 7 6 7 7 6 7 7 6 7 6 7 7 6 7 6 7 7 6 7 6 7 6 7 6 7 6 7 6 7 6 7 6 7 6 7 6 7 6 7 6 7 6 6 7 6 7 6 7 6 6 7 6 7 6 6 7 6 6 7 6 6 7 6 6 7 6 6 7 6 6 7 6 6 6 7 6 6 6 7 6 6 6 7 6 6 6 7 6 6 6 6 7 6 6 6 6 7 6 6 6 6 6 7 6 6 6 6 6 6 6 7 6 6 6 6 6 6 6 6 6 6 6 6 7 6 6 6 6 6 6 6 6 6 6 6 6 6 6 6 6 6 6 6 6 6 6 6 5 6 6 6 6 6 6 …
4299_1 63 5 0	000000E+00 43496 6 6 7 7 7 7 7 7 7 7 7 7 7 7 7 7 7 7 7 6 7 7 7 7 7 6 7 7 7 7 7 6 7 7 7 6 7 7 7 6 7 7 7 6 7 7 6 7 7 6 7 7 6 7 7 6 7 6 7 7 6 7 6 7 6 7 7 6 7 6 7 6 7 6 7 6 7 6 7 6 7 6 7 6 7 6 6 7 6 7 6 7 6 6 7 6 7 6 6 7 6 6 7 6 7 6 6 7 6 6 6 7 6 6 7 6 6 7 6 6 6 7 6 6 6 7 6 6 6 7 6 6 6 6 7 6 6 6 6 6 7 6 6 6 6 6 7 6 6 6 6 6 6 6 7 6 6 6 6 6 6 6 6 6 6 6 7 6 6 6 6 6 6 6 6 6 6 6 6 6 6 6 6 6 6 6 6 6 6 6 6 …
4300_1 76 15 0	000000E+00 50595 6 7 7 7 7 7 7 7 7 7 7 7 7 7 7 7 7 7 6 7 7 7 7 7 6 7 7 7 6 7 7 7 7 6 7 7 7 7 6 7 7 6 7 7 7 6 7 7 6 7 7 7 6 7 7 6 7 6 7 7 6 7 6 7 6 7 7 6 7 6 7 6 7 6 7 6 7 6 6 7 6 7 6 7 6 7 6 7 6 6 7 6 7 6 7 6 6 7 6 7 6 6 7 6 6 7 6 7 6 6 7 6 6 7 6 6 7 6 6 7 6 6 6 7 6 6 7 6 6 6 7 6 6 6 6 7 6 6 6 6 7 6 6 6 6 6 7 6 6 6 6 6 6 7 6 6 6 6 6 6 6 6 7 6 6 6 6 6 6 6 6 6 6 6 6 6 6 6 6 6 6 6 6 6 6 6 6 6 6 5 6 …
4301_1 69 21 0	000000E+00 36526 7 6 7 7 6 7 7 7 6 7 7 7 6 7 7 7 6 7 7 7 7 6 7 7 7 7 7 6 7 7 7 7 7 6 7 7 7 7 6 7 7 6 7 7 7 6 7 7 6 7 7 6 7 6 7 6 7 6 7 6 7 6 6 7 6 6 7 6 6 7 6 7 6 6 7 6 7 6 6 7 6 7 6 6 7 6 7 6 6 6 7 6 6 7 6 6 6 7 6 6 7 6 6 6 7 6 6 6 7 6 6 6 6 7 6 6 6 6 7 6 6 6 6 6 6 6 7 6 6 6 6 6 6 6 6 6 6 6 6 6 6 6 6 6 6 6 6 6 6 6 6 6 6 6 6 6 6 6 6 6 6 6 6 6 6 6 6 6 6 5 6 6 6 6 6 6 6 6 6 6 6 6 5 6 6 6 6 6 6 6 6 …
4302_1 77 25 0	000000E+00 42578 6 7 7 7 7 7 6 7 7 7 7 7 7 7 7 0 7 7 7 6 7 7 7 7 7 7 7 6 7 7 7 7 6 7 7 7 6 7 7 7 6 7 7 6 7 7 6 7 6 7 7 6 7 6 7 6 7 6 7 6 7 6 6 7 6 7 6 7 6 6 7 6 7 6 6 7 6 6 7 6 7 6 6 7 6 6 7 6 6 6 7 6 6 7 6 6 6 7 6 6 6 7 6 6 6 7 6 6 6 6 6 7 6 6 6 6 6 6 6 7 6 6 6 6 6 6 6 6 6 6 6 6 6 6 6 6 7 6 6 6 6 6 6 6 6 6 6 6 6 6 6 6 6 6 6 6 6 6 6 6 6 6 6 6 6 6 6 6 6 6 6 6 6 6 6 6 6 6 6 6 6 6 5 6 6 6 6 6 6 6 6 …
4303_1 65 17 0	000000E+00 50800 6 7 6 7 7 6 7 7 7 7 6 7 7 7 7 7 7 7 7 7 7 7 6 7 7 7 7 7 7 6 7 7 7 7 6 7 7 7 7 6 7 7 7 7 6 7 7 7 6 7 7 7 6 7 7 7 6 7 7 7 6 7 7 6 7 7 6 7 7 6 7 7 6 7 6 7 6 7 6 7 6 7 6 6 7 6 6 7 6 6 7 6 6 7 6 6 7 6 6 6 7 6 6 7 6 6 6 7 6 6 7 6 6 6 7 6 6 6 6 7 6 6 6 7 6 6 6 6 7 6 6 6 6 6 7 6 6 6 6 6 7 6 6 6 6 6 7 6 6 6 6 6 6 6 7 6 6 6 6 6 6 6 7 6 6 6 6 6 6 6 6 6 6 6 6 6 6 7 6 6 6 6 6 6 6 6 6 5 6 6 6 …
4304_1 74 15 0	000000E+00 44355 7 7 7 7 7 7 7 7 7 7 7 7 7 7 7 7 7 7 7 7 7 7 7 7 6 7 7 7 7 6 7 7 7 6 7 7 6 7 7 6 7 7 6 7 6 7 7 6 7 6 7 7 6 7 6 7 7 6 7 6 7 6 7 6 7 6 7 6 7 6 7 6 7 6 6 7 6 7 6 6 7 6 6 7 6 6 6 7 6 6 6 7 6 6 6 7 6 6 6 7 6 6 6 6 7 6 6 6 6 7 6 6 6 6 7 6 6 6 6 6 7 6 6 6 6 6 6 7 6 6 6 6 6 6 6 6 6 6 6 6 6 6 6 6 6 6 6 6 6 6 6 6 6 6 6 6 6 6 6 6 6 6 6 6 6 6 6 6 5 6 6 6 6 6 6 6 6 6 5 6 6 6 6 6 6 6 5 6 6 6 6 …
4305_1 77 15 0	000000E+00 48437 7 7 6 7 7 7 7 7 7 7 6 7 7 7 7 7 7 7 7 7 7 7 7 7 7 7 7 6 7 7 7 7 7 6 7 7 7 6 7 7 6 7 7 6 7 7 6 7 7 6 7 6 7 7 6 7 6 7 7 6 7 6 7 6 7 6 7 6 7 6 7 6 7 6 7 7 6 6 7 6 7 6 7 6 6 7 6 6 7 6 6 7 6 6 7 6 6 6 7 6 6 6 7 6 6 6 7 6 6 6 7 6 6 6 6 7 6 6 6 6 6 6 7 6 6 6 6 6 6 7 6 6 6 6 6 6 6 6 6 6 6 6 7 6 6 6 6 6 6 6 6 6 6 6 6 6 6 6 6 6 6 5 6 6 6 6 6 6 6 6 6 6 6 6 6 6 6 6 6 6 6 6 6 6 6 6 6 6 6 6 6 …
4306_1 76 14 0	000000E+00 41010 7 7 7 7 7 7 7 7 7 7 6 7 7 7 6 7 7 6 7 7 6 7 6 7 7 6 7 7 7 6 7 7 7 6 7 7 7 7 6 7 7 6 7 7 6 7 7 6 7 7 6 7 6 7 6 7 7 6 7 6 7 6 7 6 7 6 7 6 6 7 6 7 6 7 6 6 7 6 7 6 6 7 6 6 7 6 6 7 6 6 7 6 6 7 6 6 6 7 6 6 7 6 6 6 7 6 6 6 7 6 6 6 7 6 6 6 7 6 6 6 6 7 6 6 6 6 7 6 6 6 6 6 7 6 6 6 6 6 6 7 6 6 6 6 6 6 6 7 6 6 6 6 6 6 6 6 6 6 6 6 6 6 6 6 6 6 6 6 6 6 6 6 6 6 6 6 6 6 6 6 6 6 6 6 6 6 6 6 5 6 6 …
4307_1 71 13 0	000000E+00 50266 7 6 7 7 6 7 7 6 7 7 6 7 7 6 7 7 7 6 7 7 7 6 7 7 7 6 7 7 6 7 7 6 7 7 6 7 7 6 7 6 7 6 7 7 6 7 6 6 7 6 7 6 7 6 7 6 7 6 7 6 6 7 6 7 6 7 6 7 6 6 7 6 7 6 6 7 6 6 7 6 6 7 6 6 7 6 6 7 6 6 7 6 6 6 7 6 6 7 6 6 6 6 7 6 6 6 6 7 6 6 6 6 6 7 6 6 6 6 6 6 6 7 6 6 6 6 6 6 6 6 6 7 6 6 6 6 6 6 6 6 6 6 6 6 6 6 6 6 6 7 6 6 6 5 6 6 6 6 6 6 6 6 6 6 6 6 6 6 6 5 6 6 6 6 6 6 5 6 6 6 6 6 5 6 6 6 6 6 5 6 6 …
4308_1 87 5 0	000000E+00 62282 7 7 7 7 7 6 7 7 7 7 7 6 7 7 7 7 6 7 7 7 7 6 7 7 7 6 7 7 7 6 7 7 6 7 7 6 7 7 6 7 7 6 7 6 7 7 6 7 6 7 6 7 7 6 7 6 7 7 6 7 6 7 6 7 6 7 6 7 6 7 6 6 7 6 7 6 7 6 6 7 6 7 6 6 7 6 7 6 6 7 6 6 7 6 6 7 6 6 7 6 6 6 7 6 6 6 7 6 6 6 7 6 6 6 6 7 6 6 6 6 6 7 6 6 6 6 6 6 6 7 6 6 6 6 6 6 6 6 6 6 6 7 6 6 6 6 6 6 6 6 6 6 5 6 6 6 6 6 6 6 6 6 5 6 6 6 6 6 6 6 6 5 6 6 6 6 5 6 6 6 6 5 6 6 6 5 6 6 6 6 5 …
4309_1 68 10 0	000000E+00 37426 7 6 7 6 7 6 7 6 7 6 7 6 7 7 6 7 6 7 6 7 7 6 7 6 7 7 6 7 6 7 7 6 7 6 7 7 6 7 6 7 6 7 7 6 7 6 7 6 7 7 6 7 6 7 6 7 6 6 7 6 7 6 7 6 6 7 6 6 7 6 6 7 6 6 7 6 6 7 6 6 7 6 6 6 7 6 6 7 6 6 6 7 6 6 7 6 6 6 7 6 6 7 6 6 6 7 6 6 6 7 6 6 6 7 6 6 6 7 6 6 6 7 6 6 6 6 7 6 6 6 6 7 6 6 6 7 6 6 6 6 7 6 6 6 6 6 6 6 7 6 6 6 6 6 6 6 6 6 5 6 6 6 6 6 6 6 5 6 6 6 6 6 6 5 6 6 6 6 6 6 5 6 6 6 6 6 6 5 6 6 6 …
4310_1 66 12 0	000000E+00 41090 7 7 6 7 7 6 7 7 7 7 6 7 7 7 7 7 7 7 7 7 0 7 6 7 7 7 7 7 7 7 7 7 6 7 7 6 7 7 6 7 6 7 7 6 7 6 7 6 7 6 7 6 7 6 6 7 6 7 6 7 6 6 7 6 6 7 6 6 7 6 6 6 7 6 6 7 6 6 6 7 6 6 6 7 6 6 6 7 6 6 6 7 6 6 7 6 6 6 7 6 6 7 6 6 6 7 6 6 6 7 6 6 6 7 6 6 6 7 6 6 6 6 6 7 6 6 6 6 6 6 6 6 6 6 6 6 6 6 6 6 6 5 6 6 6 6 6 6 6 6 6 6 5 6 6 6 6 6 6 6 6 6 6 6 6 6 5 6 6 6 6 6 6 6 6 6 6 6 6 5 6 6 6 6 6 6 6 6 6 5 6 …
4311_1 71 21 0	000000E+00 40298 7 7 6 7 7 7 6 7 7 7 7 6 7 7 7 6 7 7 7 7 6 7 7 7 7 6 7 7 7 7 6 7 7 7 6 7 7 7 6 7 7 6 7 7 6 7 7 6 7 7 7 6 7 7 6 7 7 6 7 7 6 7 7 6 7 7 6 7 7 6 7 6 7 6 7 6 7 6 7 6 7 6 6 7 6 7 6 6 7 6 6 7 6 6 7 6 6 7 6 6 6 7 6 6 7 6 6 6 7 6 6 6 7 6 6 6 7 6 6 6 6 7 6 6 6 6 6 6 7 6 6 6 6 6 6 6 6 6 6 6 7 6 6 6 6 6 6 6 6 6 6 6 6 6 6 6 6 6 6 6 6 6 6 6 6 6 6 6 6 6 6 6 5 6 6 6 6 6 6 6 6 6 6 6 6 6 6 6 5 6 6 …
4312_1 84 12 0	000000E+00 49874 6 7 7 7 7 7 7 6 7 7 7 7 7 7 6 7 7 7 7 6 7 7 7 6 7 7 7 6 7 7 6 7 7 6 7 6 7 7 6 7 6 7 7 6 7 6 7 6 7 6 7 6 7 6 7 6 7 6 7 6 7 6 7 6 7 6 6 7 6 7 6 6 7 6 6 7 6 6 7 6 6 7 6 6 7 6 6 6 7 6 6 6 7 6 6 6 7 6 6 6 6 7 6 6 6 6 7 6 6 6 6 7 6 6 6 6 6 6 7 6 6 6 6 6 6 7 6 6 6 6 6 6 6 7 6 6 6 6 6 6 6 6 7 6 6 6 6 6 6 6 6 6 6 6 6 6 6 6 7 6 6 6 6 5 6 6 6 6 6 6 6 6 6 6 6 6 6 6 6 6 5 6 6 6 6 6 6 6 5 6 6 …
4313_1 69 18 0	000000E+00 51074 5 6 6 7 7 7 6 7 7 7 7 6 7 7 7 6 7 7 7 6 7 7 7 6 7 7 7 6 7 7 6 7 7 6 7 7 6 7 7 6 7 7 6 7 7 6 7 6 7 7 6 7 6 7 6 7 6 7 6 7 6 7 6 7 6 7 6 6 7 6 7 6 6 7 6 6 7 6 6 7 6 6 7 6 6 7 6 6 6 7 6 6 7 6 6 7 6 6 6 7 6 6 7 6 6 6 7 6 6 7 6 6 6 6 7 6 6 7 6 6 6 6 7 6 6 6 7 6 6 6 6 6 7 6 6 6 6 6 7 6 6 6 6 6 6 6 6 6 7 6 6 6 6 6 6 6 6 6 6 6 6 6 6 6 6 6 6 6 6 6 6 6 6 6 5 6 6 6 6 6 6 6 5 6 6 6 6 6 5 6 6 …
4314_1 60 12 0	000000E+00 43342 6 7 7 7 7 7 7 7 7 7 7 7 7 7 7 7 7 7 7 7 7 7 7 7 7 7 7 7 7 7 7 7 7 7 7 7 7 7 7 7 7 7 7 7 7 6 7 7 7 6 7 7 6 7 7 6 7 6 7 6 7 6 7 6 7 6 7 6 7 6 6 7 6 7 6 7 6 6 7 6 6 7 6 7 6 6 7 6 6 6 7 6 6 7 6 6 7 6 6 6 6 7 6 6 6 7 6 6 6 7 6 6 6 6 6 7 6 6 6 6 6 7 6 6 6 6 6 6 6 7 6 6 6 6 6 6 6 6 6 6 7 6 6 6 6 6 6 6 6 6 6 6 6 6 6 6 6 6 6 6 6 6 6 6 6 6 6 6 6 6 6 5 6 6 6 6 6 6 6 6 6 5 6 6 6 6 6 5 6 6 6 …
4315_1 67 11 0	000000E+00 39907 6 6 7 7 7 7 7 7 7 7 7 7 7 7 7 7 7 7 7 7 7 7 7 7 0 7 7 7 7 7 7 7 7 7 6 7 7 7 7 7 7 6 7 7 6 7 7 6 7 7 6 7 6 7 6 7 6 7 6 7 6 6 7 6 7 6 7 6 7 6 6 7 6 7 6 6 7 6 7 6 6 7 6 6 7 6 6 7 6 6 7 6 6 7 6 6 7 6 6 7 6 6 6 7 6 6 6 7 6 6 6 7 6 6 6 7 6 6 6 6 7 6 6 6 6 7 6 6 6 6 6 6 7 6 6 6 6 6 6 6 7 6 6 6 6 6 6 6 6 6 6 6 6 6 6 6 6 6 6 6 6 6 6 6 6 6 6 6 6 6 6 6 6 6 6 6 6 6 6 6 6 6 6 5 6 6 6 6 6 6 6 …
4316_1 58 18 0	000000E+00 39876 6 6 7 7 7 7 7 7 7 7 7 7 0 7 6 0 7 7 7 7 7 7 6 7 7 7 7 7 7 7 7 7 7 6 7 7 7 7 6 7 7 7 7 6 7 7 6 7 7 6 7 7 6 7 7 6 7 7 6 7 6 7 6 7 7 6 7 6 7 6 7 6 7 6 7 6 7 6 6 7 6 7 6 7 6 6 7 6 6 7 6 6 7 6 7 6 6 6 7 6 6 7 6 6 6 7 6 6 6 7 6 6 6 7 6 6 6 6 7 6 6 6 6 6 7 6 6 6 6 6 6 6 7 6 6 6 6 6 6 6 6 6 6 7 6 6 6 6 6 6 6 6 6 6 6 6 6 6 6 6 6 6 6 6 6 6 6 6 6 6 6 6 5 6 6 6 6 6 6 6 6 6 6 6 6 5 6 6 6 6 6 …
4317_1 85 7 0	000000E+00 160045 5 4 5 6 6 7 6 7 7 7 7 6 7 7 7 7 7 7 7 7 7 7 7 7 7 7 7 7 7 7 7 7 7 7 7 7 7 7 7 7 7 6 7 7 7 7 7 7 7 7 7 6 7 7 7 7 7 7 7 6 7 7 7 7 6 7 7 7 7 6 7 7 7 7 6 7 7 6 7 7 7 6 7 7 7 6 7 7 6 7 7 6 7 7 6 7 7 6 7 6 7 7 6 7 6 7 7 6 7 6 7 6 7 7 6 7 6 7 6 7 6 7 6 7 6 7 6 7 6 7 6 7 6 7 6 6 7 6 7 6 7 6 6 7 6 7 6 6 7 6 7 6 6 7 6 6 7 6 6 7 6 6 7 6 6 7 6 6 7 6 6 6 7 6 6 7 6 6 6 7 6 6 6 7 6 6 6 6 7 6 6…
4318_1 70 15 0	000000E+00 49848 6 6 6 7 7 6 7 7 6 7 7 7 6 7 7 7 6 7 7 7 6 7 7 7 6 7 7 7 6 7 7 6 7 7 6 7 7 6 7 7 6 7 7 6 7 6 7 7 6 7 6 7 7 6 7 6 7 6 7 6 7 6 7 6 7 6 7 6 7 6 7 6 7 6 7 6 7 6 7 6 6 7 6 7 6 7 6 6 7 6 7 6 6 7 6 6 7 6 6 7 6 6 7 6 6 7 6 6 7 6 6 6 7 6 6 6 7 6 6 6 7 6 6 6 7 6 6 6 6 7 6 6 6 6 7 6 6 6 6 6 6 7 6 6 6 6 6 6 6 7 6 6 6 6 6 6 6 6 6 6 6 7 6 6 6 6 6 6 6 6 6 6 6 6 6 6 6 6 6 6 6 6 6 6 6 6 5 6 6 6 6 …
4319_1 71 14 0	000000E+00 52454 6 6 7 7 7 7 0 7 7 7 7 7 7 0 7 7 7 7 7 7 7 7 7 7 7 7 7 7 7 7 7 7 7 7 6 7 7 7 7 7 6 7 7 7 7 6 7 7 7 7 6 7 7 6 7 7 7 6 7 7 6 7 7 6 7 7 6 7 7 6 7 6 7 7 6 7 6 7 6 7 6 7 6 7 6 7 6 6 7 6 7 6 6 7 6 6 7 6 6 7 6 6 7 6 6 7 6 6 7 6 6 6 7 6 6 6 7 6 6 6 6 7 6 6 6 6 7 6 6 6 6 7 6 6 6 6 6 6 7 6 6 6 6 6 6 6 7 6 6 6 6 6 6 6 6 6 6 6 6 6 6 7 6 6 6 6 6 6 6 6 6 6 6 6 6 6 6 6 5 6 6 6 6 6 6 6 6 6 6 6 6 …
4320_1 93 11 0	000000E+00 45663 6 7 6 7 6 7 7 6 7 7 6 7 7 6 7 7 6 7 6 7 7 6 7 7 6 7 7 6 7 6 7 7 6 7 6 7 7 6 7 6 7 7 6 7 6 7 6 7 7 6 7 6 7 6 7 6 7 7 6 7 6 7 6 7 6 7 6 7 6 7 6 7 6 7 6 7 6 6 7 6 7 6 7 6 7 6 6 7 6 7 6 7 6 6 7 6 7 6 6 7 6 7 6 6 7 6 6 7 6 6 7 6 7 6 6 7 6 6 6 7 6 6 7 6 6 6 7 6 6 7 6 6 6 6 7 6 6 6 7 6 6 6 6 7 6 6 6 6 6 6 7 6 6 6 6 6 6 6 7 6 6 6 6 6 6 6 6 6 6 6 7 6 6 6 6 6 6 6 6 6 6 6 6 6 6 6 6 6 5 6 6 …
4321_1 113 13 0	000000E+00 53108 6 6 7 7 6 7 7 6 7 7 6 7 7 6 7 7 6 7 7 6 7 7 6 7 6 7 7 6 7 6 7 7 6 7 6 7 6 7 6 7 7 6 7 6 7 6 7 6 7 6 7 6 7 6 7 6 6 7 6 7 6 7 6 7 6 6 7 6 7 6 6 7 6 6 7 6 7 6 6 7 6 6 7 6 6 7 6 6 7 6 6 7 6 6 6 7 6 6 6 7 6 6 7 6 6 6 6 7 6 6 6 7 6 6 6 6 7 6 6 6 6 6 7 6 6 6 6 6 6 7 6 6 6 6 6 6 6 7 6 6 6 6 6 6 6 6 6 6 6 6 6 7 6 6 6 6 6 6 6 6 6 6 6 6 6 6 6 6 6 6 6 6 6 6 6 5 6 6 6 6 6 6 6 6 6 6 6 6 5 6 6 …
4322_1 80 13 0	000000E+00 45659 7 6 7 7 6 7 7 6 7 7 6 7 7 6 7 7 6 7 7 6 7 6 7 7 6 7 7 6 7 6 7 6 7 7 6 7 6 7 6 7 6 7 7 6 7 6 7 6 7 6 7 6 7 6 7 6 7 6 7 6 6 7 6 7 6 7 6 7 6 6 7 6 7 6 6 7 6 7 6 6 7 6 7 6 6 7 6 6 7 6 6 7 6 6 7 6 6 7 6 6 7 6 6 7 6 6 6 7 6 6 6 7 6 6 6 7 6 6 6 7 6 6 6 7 6 6 6 6 7 6 6 6 6 7 6 6 6 6 6 7 6 6 6 6 6 6 7 6 6 6 6 6 6 6 6 6 7 6 6 6 6 6 6 6 6 6 6 6 6 6 6 6 7 6 6 6 6 6 6 6 6 6 6 6 6 6 6 6 5 6 6 …
4323_1 70 8 0	000000E+00 45271 6 7 6 7 7 7 7 6 7 7 7 6 7 7 7 7 6 7 7 7 6 7 7 6 7 7 7 6 7 7 6 7 7 6 7 7 6 7 6 7 7 6 7 6 7 7 6 7 6 7 6 7 7 6 7 6 7 6 7 6 7 6 7 6 7 6 7 6 6 7 6 7 6 7 6 7 6 6 7 6 7 6 6 7 6 6 7 6 7 6 6 7 6 6 7 6 6 7 6 6 7 6 6 6 7 6 6 6 7 6 6 7 6 6 6 7 6 6 6 6 7 6 6 6 7 6 6 6 6 7 6 6 6 6 6 7 6 6 6 6 6 6 7 6 6 6 6 6 6 6 6 7 6 6 6 6 6 6 6 6 6 6 6 7 6 6 6 6 6 6 6 6 6 6 6 6 6 6 6 6 6 6 6 6 6 6 6 6 6 6 6 …
4324_1 75 16 0	000000E+00 47893 6 7 6 7 6 7 7 6 7 7 7 6 7 7 7 6 7 7 7 6 7 7 7 6 7 7 7 6 7 7 6 7 7 7 6 7 7 6 7 7 6 7 7 6 7 7 6 7 6 7 7 6 7 6 7 7 6 7 6 7 7 6 7 6 7 6 7 6 7 6 7 6 7 6 7 6 7 6 7 6 7 6 7 6 6 7 6 7 6 7 6 6 7 6 6 7 6 7 6 6 7 6 6 7 6 6 7 6 6 7 6 6 6 7 6 6 7 6 6 6 6 7 6 6 6 7 6 6 6 6 7 6 6 6 6 7 6 6 6 6 6 6 7 6 6 6 6 6 6 7 6 6 6 6 6 6 6 6 7 6 6 6 6 6 6 6 6 6 6 6 6 6 6 6 6 6 6 6 6 6 6 6 6 6 6 6 6 6 6 6 6 …
4325_1 86 10 0	000000E+00 49528 6 6 7 6 7 6 7 7 6 7 7 7 6 7 7 6 7 7 7 6 7 7 6 7 7 6 7 7 6 7 7 6 7 7 6 7 6 7 7 6 7 6 7 7 6 7 6 7 7 6 7 6 7 6 7 6 7 6 7 6 7 6 7 6 7 6 7 6 7 6 6 7 6 7 6 7 6 7 6 6 7 6 7 6 6 7 6 6 7 6 6 7 6 7 6 6 7 6 6 7 6 6 6 7 6 6 7 6 6 7 6 6 6 7 6 6 6 7 6 6 6 7 6 6 6 6 7 6 6 6 6 7 6 6 6 6 7 6 6 6 6 6 7 6 6 6 6 6 6 7 6 6 6 6 6 6 6 7 6 6 6 6 6 6 6 6 7 6 6 6 6 6 6 6 6 6 6 6 6 6 7 6 6 6 6 6 6 6 6 6 6 …
4326_1 98 13 0	000000E+00 47114 6 6 7 7 6 7 7 7 6 7 7 7 6 7 7 7 7 6 7 7 7 7 6 7 7 7 6 7 7 7 6 7 7 7 6 7 7 7 6 7 7 7 6 7 7 6 7 7 7 6 7 7 6 7 7 6 7 7 6 7 7 6 7 6 7 7 6 7 6 7 7 6 7 6 7 7 6 7 6 7 6 7 6 7 7 6 7 6 7 6 7 6 7 6 7 6 6 7 6 7 6 7 6 7 6 6 7 6 7 6 6 7 6 7 6 6 7 6 6 7 6 6 7 6 6 7 6 6 6 7 6 6 7 6 6 6 7 6 6 6 6 7 6 6 6 6 7 6 6 6 6 6 6 7 6 6 6 6 6 6 6 6 6 6 6 6 6 6 6 6 6 6 6 6 6 6 6 6 6 6 6 6 6 6 6 6 6 6 6 6 6 …
4327_1 64 14 0	000000E+00 46366 6 7 6 6 7 6 7 7 6 7 6 7 7 6 7 6 7 7 6 7 6 7 6 7 7 6 7 6 7 7 6 7 6 7 6 7 6 7 7 6 7 6 7 6 7 6 7 6 7 6 7 6 7 6 7 6 7 6 7 6 7 6 6 7 6 7 6 7 6 7 6 6 7 6 7 6 7 6 6 7 6 6 7 6 7 6 6 7 6 6 7 6 6 7 6 7 6 6 7 6 6 7 6 6 6 7 6 6 7 6 6 6 7 6 6 7 6 6 6 7 6 6 6 7 6 6 6 6 7 6 6 6 6 7 6 6 6 6 7 6 6 6 6 6 7 6 6 6 6 6 6 7 6 6 6 6 6 6 6 7 6 6 6 6 6 6 6 6 6 6 6 6 7 6 6 6 6 6 6 6 6 6 6 6 6 6 6 6 6 6 6 …
4328_1 87 12 0	000000E+00 45152 6 7 6 7 6 7 7 7 6 7 7 6 7 7 7 6 7 7 7 6 7 7 6 7 7 6 7 7 7 6 7 7 6 7 7 6 7 6 7 7 6 7 7 6 7 7 6 7 6 7 6 7 7 6 7 6 7 6 7 7 6 7 6 7 6 7 6 7 6 7 6 7 6 7 6 7 6 7 6 7 6 7 6 6 7 6 7 6 7 6 7 6 6 7 6 7 6 6 7 6 6 7 6 7 6 6 7 6 6 7 6 6 7 6 6 7 6 6 7 6 6 6 7 6 6 7 6 6 6 7 6 6 6 7 6 6 6 7 6 6 6 6 7 6 6 6 6 7 6 6 6 6 7 6 6 6 6 6 6 7 6 6 6 6 6 6 6 7 6 6 6 6 6 6 6 6 6 6 6 7 6 6 6 6 6 6 6 6 6 6 6 …
4329_1 132 17 0	000000E+00 65918 5 6 6 7 7 7 7 7 7 7 7 7 7 7 7 7 7 7 7 7 7 7 7 7 7 7 7 7 7 6 7 7 7 7 7 7 7 7 7 6 7 7 7 7 7 6 7 7 7 7 6 7 7 7 6 7 7 7 6 7 7 6 7 7 6 7 7 6 7 7 6 7 6 7 7 6 7 6 7 7 6 7 6 7 6 7 6 7 6 7 6 7 6 7 6 7 6 6 7 6 7 6 7 6 6 7 6 6 7 6 7 6 6 7 6 6 7 6 6 6 7 6 6 7 6 6 6 7 6 6 6 7 6 6 6 6 7 6 6 6 6 7 6 6 6 6 6 7 6 6 6 6 6 6 6 7 6 6 6 6 6 6 6 6 6 6 6 7 5 6 7 6 6 6 6 6 6 6 6 6 6 6 6 6 5 7 5 6 6 6 6 …
4330_1 102 11 0	000000E+00 46173 6 7 6 7 7 6 7 7 7 6 7 7 7 6 7 7 7 6 7 7 7 7 6 7 7 7 6 7 7 6 7 7 7 6 7 7 6 7 7 7 6 7 7 6 7 7 6 7 7 6 7 7 6 7 6 7 7 6 7 7 6 7 6 7 7 6 7 6 7 6 7 7 6 7 6 7 6 7 6 7 6 7 6 7 6 7 6 7 6 7 6 7 6 7 6 6 7 6 7 6 7 6 6 7 6 7 6 6 7 6 6 7 6 6 7 6 6 7 6 7 6 6 6 7 6 6 7 6 6 6 7 6 6 6 7 6 6 6 7 6 6 6 6 7 6 6 6 6 7 6 6 6 6 6 6 7 6 6 6 6 6 6 6 6 6 7 6 6 6 6 6 6 6 6 6 6 6 6 6 6 6 6 7 6 6 6 6 6 6 6 6 …
4331_1 54 19 0	000000E+00 50147 5 7 6 7 7 6 7 7 6 7 7 6 7 7 6 7 7 7 6 7 7 6 7 7 6 7 6 7 7 6 7 7 6 7 6 7 7 6 7 6 7 6 7 7 6 7 6 7 6 7 6 7 6 7 6 7 6 7 6 7 6 7 6 7 6 7 6 7 6 6 7 6 7 6 6 7 6 7 6 6 7 6 7 6 6 7 6 6 7 6 6 7 6 6 7 6 6 7 6 6 6 7 6 6 7 6 6 6 7 6 6 6 7 6 6 6 6 7 6 6 6 6 7 6 6 6 6 7 6 6 6 6 6 6 7 6 6 6 6 6 6 6 7 6 6 6 6 6 6 6 6 6 6 6 7 6 6 6 6 6 6 6 6 6 6 6 6 6 6 6 6 6 6 6 6 6 6 6 5 6 6 6 6 6 6 6 6 6 6 6 6 …
4332_1 76 16 0	000000E+00 45809 6 6 7 6 7 7 7 7 7 7 7 7 6 7 7 7 7 7 7 7 7 6 7 7 7 7 7 7 6 7 7 7 7 6 7 7 7 6 7 7 7 6 7 7 6 7 7 6 7 7 6 7 7 6 7 6 7 7 6 7 6 7 6 7 7 6 7 6 7 6 7 6 7 6 7 6 7 6 7 6 6 7 6 7 6 6 7 6 7 6 6 7 6 7 6 6 7 6 6 7 6 6 7 6 6 6 7 6 6 7 6 6 6 7 6 6 6 7 6 6 6 7 6 6 6 6 6 7 6 6 6 6 7 6 6 6 6 6 6 7 6 6 6 6 6 6 6 6 6 7 6 6 6 6 6 6 6 6 6 6 6 6 6 6 6 6 6 6 6 6 6 6 6 6 6 6 6 6 6 6 6 6 6 6 6 6 6 6 6 6 5 …
4333_1 122 8 0	000000E+00 44203 6 7 7 7 7 7 7 7 7 0 7 7 7 7 7 7 7 7 7 7 7 7 6 7 7 7 7 7 7 7 7 6 7 7 7 7 6 7 7 7 6 7 7 7 6 7 7 6 7 7 6 7 7 6 7 7 6 7 6 7 7 6 7 6 7 6 7 6 7 6 7 6 7 6 7 6 7 6 7 6 6 7 6 7 6 6 7 6 7 6 6 7 6 6 7 6 6 7 6 6 7 6 6 6 7 6 6 6 7 6 6 6 7 6 6 6 7 6 6 6 6 6 7 6 6 6 6 6 7 6 6 6 6 6 6 6 7 6 6 6 6 6 6 6 6 6 6 6 6 6 7 6 6 6 6 6 6 6 6 6 6 6 6 6 6 6 6 5 6 6 6 6 6 6 6 6 6 6 6 6 6 6 6 6 5 6 6 6 6 6 6 …
4334_1 93 3 0	000000E+00 41923 6 7 6 7 7 7 7 7 6 7 7 7 7 7 7 7 6 7 7 7 7 7 7 6 7 7 7 7 7 6 7 7 7 6 7 7 7 7 6 7 7 6 7 7 7 6 7 7 6 7 7 6 7 7 6 7 7 6 7 7 6 7 6 7 7 6 7 6 7 7 6 7 6 7 6 7 6 7 6 7 6 7 6 7 6 7 6 7 6 7 6 7 6 7 6 6 7 6 7 6 6 7 6 7 6 6 7 6 6 7 6 6 7 6 6 7 6 6 7 6 6 7 6 6 6 7 6 6 6 7 6 6 6 7 6 6 6 6 7 6 6 6 6 7 6 6 6 6 6 7 6 6 6 6 6 6 6 6 7 6 6 6 6 6 6 6 6 6 6 6 6 6 7 6 6 6 6 6 6 6 6 6 6 6 6 6 6 6 6 6 6 …
4335_1 102 19 0	000000E+00 42507 6 7 6 7 7 7 6 7 7 7 7 6 7 7 7 7 6 7 7 7 7 6 7 7 7 6 7 7 7 6 7 7 7 6 7 7 6 7 7 6 7 7 6 7 7 6 7 6 7 7 6 7 7 6 7 6 7 6 7 7 6 7 6 7 6 7 6 7 6 7 6 7 6 7 6 7 6 7 6 7 6 6 7 6 7 6 7 6 6 7 6 7 6 6 7 6 6 7 6 6 7 6 6 7 6 6 7 6 6 7 6 6 6 7 6 6 7 6 6 6 7 6 6 6 6 7 6 6 6 6 7 6 6 6 6 7 6 6 6 6 6 6 7 6 6 6 6 6 6 6 7 6 6 6 6 6 6 6 6 6 6 6 6 6 6 7 6 6 6 6 6 6 6 6 6 6 6 6 6 6 6 6 6 6 6 6 6 6 6 6 6 …
4336_1 98 6 0	000000E+00 41138 6 7 0 7 7 7 7 7 7 7 7 0 7 7 7 7 7 7 7 7 7 6 7 7 7 7 7 7 7 6 7 7 7 6 7 7 7 6 7 7 6 7 7 6 7 7 6 7 7 6 7 6 7 6 7 7 6 7 6 7 6 7 6 7 6 7 6 6 7 6 7 6 7 6 7 6 6 7 6 6 7 6 7 6 6 6 7 6 7 6 6 6 7 6 6 7 6 6 6 7 6 6 6 7 6 6 6 7 6 6 6 6 7 6 6 6 6 7 6 6 6 6 6 6 7 6 6 6 6 6 6 7 6 6 6 6 6 6 6 6 6 6 7 6 6 6 6 6 6 6 6 6 6 6 6 6 6 6 6 6 6 6 6 6 6 6 6 6 6 6 6 6 6 6 6 6 6 6 6 6 6 6 6 6 6 6 5 6 6 6 6 …
4337_1 90 11 0	000000E+00 41492 6 6 7 7 7 0 7 7 7 7 7 7 0 7 7 7 7 7 7 7 7 7 7 7 7 7 7 7 6 7 7 7 7 7 7 6 7 7 7 6 7 7 7 6 7 7 6 7 7 6 7 7 6 7 7 6 7 6 7 7 6 7 6 7 6 7 6 7 7 6 7 6 7 6 6 7 6 7 6 7 6 7 6 7 6 6 7 6 7 6 6 7 6 7 6 6 7 6 6 7 6 6 7 6 6 7 6 6 7 6 6 6 7 6 6 7 6 6 6 7 6 6 6 7 6 6 6 7 6 6 6 7 6 6 6 6 7 6 6 6 6 6 7 6 6 6 6 6 6 7 6 6 6 6 6 6 6 6 6 7 6 6 6 6 6 6 6 6 6 6 6 6 6 6 6 6 6 6 6 6 6 6 6 6 6 6 6 5 6 6 6 …
4338_1 108 13 0	000000E+00 50783 6 7 7 7 7 7 6 7 7 7 7 7 7 7 7 7 7 7 7 6 7 7 7 7 7 7 7 6 7 7 7 7 7 6 7 7 7 7 6 7 7 7 6 7 7 7 6 7 7 6 7 7 6 7 7 7 6 7 6 7 7 6 7 7 6 7 6 7 7 6 7 6 7 6 7 6 7 6 7 6 7 6 7 6 7 6 7 6 7 6 7 6 7 6 6 7 6 7 6 6 7 6 7 6 6 7 6 6 7 6 6 7 6 6 7 6 6 6 7 6 6 6 7 6 6 6 7 6 6 6 7 6 6 6 6 7 6 6 6 6 6 6 7 6 6 6 6 6 6 6 7 6 6 6 6 6 6 6 6 6 6 6 6 6 6 6 6 6 6 6 6 6 6 6 6 6 6 6 6 6 6 6 6 6 6 5 6 6 6 6 6 …
4339_1 105 9 0	000000E+00 44779 6 6 7 6 7 7 7 6 7 7 7 6 7 7 7 6 7 7 7 6 7 7 7 6 7 7 6 7 7 6 7 7 7 6 7 7 6 7 7 6 7 6 7 7 6 7 7 6 7 6 7 6 7 7 6 7 6 7 6 7 6 7 6 7 6 7 6 7 6 7 6 7 6 7 6 6 7 6 7 6 7 6 6 7 6 6 7 6 7 6 6 7 6 6 6 7 6 6 7 6 6 7 6 6 6 7 6 6 6 6 7 6 6 6 6 7 6 6 6 6 6 7 6 6 6 6 6 6 6 7 6 6 6 6 6 6 6 6 7 6 6 6 6 6 6 6 6 6 6 6 6 6 7 6 6 6 6 6 6 6 6 6 6 6 6 6 6 6 6 6 6 6 6 6 6 6 6 6 6 6 6 6 6 6 5 6 6 6 6 6 6 …
4340_1 68 13 0	000000E+00 41264 7 6 7 7 7 6 7 7 7 6 7 7 7 7 6 7 7 7 6 7 7 7 6 7 7 7 6 7 7 7 6 7 7 6 7 7 6 7 7 6 7 7 6 7 7 6 7 7 6 7 6 7 7 6 7 6 7 6 7 7 6 7 6 7 6 7 6 7 6 7 6 7 6 7 6 7 6 7 6 7 6 7 6 7 6 6 7 6 7 6 7 6 6 7 6 7 6 6 7 6 6 7 6 6 7 6 7 6 6 7 6 6 6 7 6 6 7 6 6 7 6 6 6 7 6 6 6 7 6 6 6 7 6 6 6 7 6 6 6 6 7 6 6 6 6 6 7 6 6 6 6 6 7 6 6 6 6 6 6 6 7 6 6 6 6 6 6 6 6 6 6 7 6 6 6 6 6 6 6 6 6 6 6 6 6 6 6 6 6 6 6 …
4341_1 90 11 0	000000E+00 39628 7 7 6 7 7 7 7 7 7 7 7 6 7 7 7 7 7 6 7 7 7 7 7 6 7 7 7 7 6 7 7 7 6 7 7 7 6 7 7 7 6 7 7 6 7 7 7 6 7 7 6 7 6 7 7 6 7 7 6 7 6 7 7 6 7 6 7 6 7 7 6 7 6 7 6 7 6 7 6 7 6 7 6 7 6 7 6 7 6 6 7 6 7 6 6 7 6 7 6 6 7 6 6 7 6 7 6 6 6 7 6 6 7 6 6 6 7 6 6 6 7 6 6 6 7 6 6 6 6 7 6 6 6 6 6 6 7 6 6 6 6 6 6 6 6 6 6 7 6 6 6 6 6 6 6 6 6 6 6 6 6 6 6 6 6 5 6 6 6 6 6 6 6 6 6 6 6 6 6 6 6 6 6 6 6 6 6 6 6 6 6 …
4342_1 84 16 0	000000E+00 33919 6 7 7 7 7 7 7 7 6 7 7 7 7 7 7 7 7 7 7 6 7 7 7 7 7 7 6 7 7 7 7 6 7 7 7 7 6 7 7 7 6 7 7 7 6 7 7 7 6 7 7 6 7 7 6 7 7 6 7 6 7 7 6 7 6 7 7 6 7 6 7 7 6 7 6 7 6 7 6 7 6 7 6 7 6 7 6 6 7 6 7 6 7 6 6 7 6 7 6 6 7 6 6 7 6 6 7 6 6 7 6 6 7 6 6 6 7 6 6 6 6 7 6 6 6 7 6 6 6 6 6 7 6 6 6 6 6 6 6 7 6 6 6 6 6 6 6 6 6 6 6 6 6 6 6 6 6 6 6 6 6 6 6 6 6 6 6 6 5 6 6 6 6 6 6 6 6 6 6 6 6 6 5 6 6 6 6 6 6 6 6 …
4343_1 91 17 0	000000E+00 42363 7 6 7 7 7 7 7 7 7 7 7 7 7 7 7 6 7 7 7 7 7 7 7 7 6 7 7 7 7 7 6 7 7 7 6 7 7 7 6 7 7 6 7 7 6 7 7 6 7 6 7 7 6 7 6 7 6 7 7 6 7 6 7 6 7 6 7 6 6 7 6 7 6 7 6 7 6 6 7 6 7 6 6 7 6 6 7 6 6 7 6 6 7 6 6 7 6 6 6 7 6 6 6 7 6 6 6 7 6 6 6 6 7 6 6 6 6 7 6 6 6 6 7 6 6 6 6 6 6 7 6 6 6 6 6 6 7 6 6 6 6 6 6 6 7 6 6 6 6 6 6 6 6 6 6 6 6 6 6 7 6 6 6 6 6 6 6 6 6 6 6 6 6 6 6 6 6 6 5 6 6 6 6 6 6 6 6 6 6 6 6 …
4344_1 102 3 0	000000E+00 42983 6 7 7 7 6 7 7 6 7 7 7 6 7 7 6 7 7 6 7 7 6 7 7 6 7 7 6 7 7 6 7 7 6 7 6 7 6 7 7 6 7 6 7 6 7 7 6 7 6 7 6 7 6 7 6 7 6 7 6 7 6 7 6 6 7 6 7 6 7 6 6 7 6 7 6 7 6 6 7 6 6 7 6 7 6 6 7 6 6 7 6 6 7 6 6 6 7 6 6 7 6 6 6 7 6 6 7 6 6 6 7 6 6 6 6 7 6 6 6 6 7 6 6 6 6 7 6 6 6 6 6 7 6 6 6 6 6 6 6 7 6 6 6 6 6 6 6 6 6 7 6 6 6 6 6 6 6 6 6 6 6 6 6 6 6 6 6 6 6 6 6 6 6 6 6 6 6 6 6 6 6 6 6 6 6 6 6 6 6 6 6 …
4345_1 83 16 0	000000E+00 40167 7 7 7 6 7 7 7 7 7 7 7 7 7 7 6 7 7 7 7 7 7 6 7 7 7 7 7 6 7 7 7 6 7 7 7 6 7 7 7 6 7 7 6 7 7 6 7 7 6 7 7 6 7 7 6 7 6 7 7 6 7 6 7 6 7 6 7 7 6 7 6 7 6 7 6 7 6 6 7 6 7 6 7 6 7 6 6 7 6 7 6 6 7 6 6 7 6 6 7 6 6 7 6 6 7 6 6 6 7 6 6 6 7 6 6 6 7 6 6 6 6 7 6 6 6 6 6 7 6 6 6 6 6 6 6 7 6 6 6 6 6 6 6 6 6 6 6 6 6 6 6 6 6 6 6 6 6 7 6 6 6 6 6 6 6 6 6 6 6 6 6 5 6 6 6 6 6 6 6 6 6 6 6 6 6 6 6 6 6 6 6 …
4346_1 96 8 0	000000E+00 38799 6 7 7 7 7 7 6 7 7 7 7 7 7 6 7 7 7 7 7 6 7 7 7 6 7 7 7 7 6 7 7 6 7 7 6 7 7 6 7 7 6 7 7 6 7 7 6 7 6 7 6 7 7 6 7 6 7 6 7 6 7 6 7 6 7 6 7 6 7 6 7 6 6 7 6 7 6 6 7 6 7 6 6 7 6 7 6 6 7 6 6 7 6 6 6 7 6 6 7 6 6 6 7 6 6 6 7 6 6 6 7 6 6 6 6 7 6 6 6 6 7 6 6 6 6 6 6 7 6 6 6 6 6 6 6 7 6 6 6 6 6 6 6 6 6 6 6 6 6 6 6 6 6 6 6 6 6 6 6 6 6 6 6 6 6 6 6 6 6 6 6 6 6 6 6 6 6 5 6 6 6 6 6 6 6 6 5 6 6 6 6 …
4347_1 92 18 0	000000E+00 41603 6 7 7 7 6 7 7 7 6 7 7 7 6 7 7 7 6 7 7 7 6 7 7 7 6 7 7 6 7 7 7 6 7 7 6 7 7 6 7 6 7 7 6 7 7 6 7 6 7 7 6 7 6 7 6 7 6 7 7 6 7 6 7 6 7 6 7 6 7 6 7 6 7 6 6 7 6 7 6 7 6 6 7 6 7 6 6 7 6 7 6 6 7 6 6 7 6 6 7 6 6 7 6 6 7 6 6 6 7 6 6 6 7 6 6 6 7 6 6 6 7 6 6 6 6 7 6 6 6 6 6 7 6 6 6 6 6 6 6 7 6 6 6 6 6 6 6 6 6 6 6 6 6 6 6 6 6 6 6 6 6 6 6 6 6 6 6 6 6 6 6 6 6 6 6 6 5 6 6 6 6 6 6 6 5 6 6 6 6 6 6 …
4348_1 82 21 0	000000E+00 38837 7 7 7 7 7 6 7 7 7 7 7 7 7 7 7 7 6 7 7 7 7 7 6 7 7 7 7 6 7 7 7 6 7 7 7 6 7 7 6 7 7 6 7 7 6 7 7 6 7 6 7 7 6 7 6 7 6 7 7 6 7 6 7 6 7 6 7 6 7 6 7 6 7 6 6 7 6 7 6 7 6 6 7 6 7 6 6 7 6 7 6 6 7 6 6 7 6 6 7 6 6 7 6 6 6 7 6 6 7 6 6 6 7 6 6 6 7 6 6 6 6 7 6 6 6 6 7 6 6 6 6 6 7 6 6 6 6 6 7 6 6 6 6 6 6 6 7 6 6 6 6 6 6 6 6 6 6 6 6 7 6 6 6 6 6 6 6 6 6 6 6 6 6 6 6 6 6 6 6 6 6 6 6 6 6 6 6 6 5 6 6 …
4349_1 76 16 0	000000E+00 38572 7 6 7 7 7 6 7 7 7 6 7 7 7 6 7 7 7 6 7 7 7 6 7 7 7 6 7 7 7 6 7 7 6 7 7 6 7 7 6 7 7 6 7 6 7 7 6 7 6 7 7 6 7 6 7 6 7 7 6 7 6 7 6 7 6 7 6 7 6 6 7 6 7 6 7 6 7 6 6 7 6 7 6 6 7 6 6 7 6 6 7 6 6 7 6 6 7 6 6 7 6 6 6 7 6 6 6 7 6 6 6 6 7 6 6 6 6 6 7 6 6 6 6 6 6 6 7 6 6 6 6 6 6 6 6 6 7 6 6 6 6 6 6 6 6 6 6 6 6 6 6 6 6 6 7 6 6 6 6 6 6 6 6 6 6 6 6 6 6 6 6 6 5 6 6 6 6 6 6 6 6 6 6 6 6 6 6 6 6 5 6 …
4350_1 111 9 0	000000E+00 52051 6 6 7 7 7 6 7 7 7 7 7 7 7 6 7 7 7 7 7 7 6 7 7 7 7 6 7 7 7 6 7 7 7 6 7 7 7 6 7 7 6 7 7 6 7 7 6 7 6 7 7 6 7 6 7 6 7 7 6 7 6 7 6 7 6 7 6 7 6 7 6 7 6 6 7 6 7 6 7 6 6 7 6 6 7 6 7 6 6 7 6 6 7 6 6 7 6 6 6 7 6 6 6 7 6 6 7 6 6 6 6 7 6 6 6 6 7 6 6 6 6 7 6 6 6 6 6 6 7 6 6 6 6 6 6 6 6 6 6 7 6 6 6 6 6 6 6 6 6 6 6 6 6 6 6 6 6 6 6 6 6 6 6 6 6 6 6 5 6 6 6 6 6 6 6 6 6 6 5 6 6 6 6 6 6 6 5 6 6 6 6 …
4351_1 85 7 0	000000E+00 40853 6 7 6 7 7 7 6 7 7 7 7 7 6 7 7 7 7 6 7 7 7 6 7 7 7 6 7 7 7 6 7 7 7 6 7 7 6 7 7 6 7 7 6 7 7 6 7 7 6 7 6 7 7 6 7 6 7 6 7 7 6 7 6 7 6 7 6 7 6 7 6 7 6 7 6 7 6 7 6 7 6 7 6 7 6 6 7 6 7 6 6 7 6 7 6 6 7 6 6 7 6 7 6 6 7 6 6 7 6 6 6 7 6 6 7 6 6 6 7 6 6 6 7 6 6 6 7 6 6 6 6 7 6 6 6 6 7 6 6 6 6 6 7 6 6 6 6 6 6 6 7 6 6 6 6 6 6 6 6 6 6 6 6 7 6 6 6 6 6 6 6 6 6 6 6 6 6 6 6 6 6 6 6 6 6 6 6 6 6 5 6 …
4352_1 102 16 0	000000E+00 43342 6 6 7 6 7 6 7 6 7 6 7 6 7 6 7 6 7 6 7 6 7 6 7 6 7 6 7 7 6 7 6 7 6 7 6 7 6 6 7 6 7 6 7 6 7 6 7 6 7 6 6 7 6 7 6 7 6 6 7 6 7 6 6 7 6 7 6 6 7 6 7 6 6 7 6 6 7 6 6 7 6 6 7 6 6 7 6 6 7 6 6 7 6 6 6 7 6 6 7 6 6 6 7 6 6 6 7 6 6 6 7 6 6 6 6 7 6 6 6 6 7 6 6 6 6 7 6 6 6 6 6 7 6 6 6 6 6 6 6 7 6 6 6 6 6 6 6 6 7 6 6 6 6 6 6 6 6 6 6 6 6 6 6 6 6 6 6 7 6 6 6 6 6 6 6 5 6 6 6 6 6 6 6 6 6 6 6 6 6 6 6 …
4353_1 93 14 0	000000E+00 43861 6 6 7 7 6 7 7 7 7 6 7 7 7 7 7 7 6 7 7 7 7 7 7 6 7 7 7 7 6 7 7 7 7 6 7 7 7 6 7 7 7 6 7 7 6 7 7 6 7 7 6 7 7 6 7 7 6 7 7 6 7 6 7 7 6 7 6 7 6 7 6 7 6 7 7 6 7 6 7 6 6 7 6 7 6 7 6 7 6 7 6 6 7 6 7 6 6 7 6 6 7 6 7 6 6 7 6 6 7 6 6 7 6 6 6 7 6 6 7 6 6 6 7 6 6 6 6 7 6 6 6 7 6 6 6 6 6 7 6 6 6 6 6 7 6 6 6 6 6 6 6 6 7 6 6 6 6 6 6 6 6 6 6 6 6 6 6 7 6 6 6 6 6 6 6 6 6 6 6 6 6 6 6 6 6 6 6 6 6 6 6 …
4354_1 112 18 0	000000E+00 47408 6 7 7 6 7 7 7 7 6 7 7 7 6 7 7 7 7 6 7 7 7 6 7 7 7 6 7 7 7 6 7 7 6 7 7 7 6 7 7 6 7 7 6 7 7 6 7 7 6 7 6 7 7 6 7 6 7 7 6 7 6 7 7 6 7 6 7 6 7 6 7 6 7 6 7 6 7 6 7 6 7 6 7 6 7 6 7 6 6 7 6 7 6 7 6 6 7 6 7 6 6 7 6 7 6 6 7 6 6 7 6 6 7 6 6 7 6 6 7 6 6 6 7 6 6 6 7 6 6 7 6 6 6 6 7 6 6 6 6 7 6 6 6 6 7 6 6 6 6 6 7 6 6 6 6 6 6 6 7 6 6 6 6 6 6 6 6 6 6 6 7 6 6 6 6 6 6 6 6 6 6 6 6 6 6 6 6 6 6 6 6 …
4355_1 83 8 0	000000E+00 45310 5 7 6 7 6 7 7 7 6 7 7 6 7 7 7 6 7 7 6 7 7 7 6 7 7 6 7 7 6 7 6 7 7 6 7 7 6 7 6 7 7 6 7 6 7 6 7 6 7 7 6 7 6 7 6 7 6 7 6 6 7 6 7 6 7 6 7 6 6 7 6 7 6 7 6 6 7 6 6 7 6 6 7 6 6 7 6 6 7 6 6 7 6 6 6 7 6 6 7 6 6 6 6 7 6 6 6 7 6 6 6 6 7 6 6 6 6 6 6 7 6 6 6 6 6 6 7 6 6 6 6 6 6 6 6 6 6 6 7 6 6 6 6 6 6 6 6 6 6 6 6 6 6 6 6 6 6 6 6 6 6 6 6 6 6 6 6 6 6 6 6 6 6 6 6 6 6 6 6 6 6 6 6 5 6 6 6 6 6 6 6 …
4356_1 98 16 0	000000E+00 41532 6 7 7 7 7 7 7 7 7 7 7 7 7 7 7 7 7 7 7 7 7 7 7 7 7 7 6 7 7 7 7 7 6 7 7 7 7 6 7 7 6 7 7 7 6 7 7 6 7 7 6 7 6 7 7 6 7 6 7 7 6 7 6 7 6 7 6 7 6 7 6 7 6 7 6 7 6 7 6 6 7 6 7 6 6 7 6 7 6 6 7 6 6 7 6 6 7 6 6 7 6 6 7 6 6 6 7 6 6 7 6 6 6 7 6 6 6 6 7 6 6 6 6 7 6 6 6 6 7 6 6 6 6 6 7 6 6 6 6 6 6 6 6 7 6 6 6 6 6 6 6 6 6 7 5 7 6 6 6 6 6 6 6 6 6 6 6 6 6 6 6 6 6 6 6 6 6 6 6 6 6 6 6 6 6 6 6 6 6 5 6 …
4357_1 84 11 0	000000E+00 39859 6 6 7 7 6 7 7 7 7 7 7 6 7 7 7 7 7 6 7 7 7 7 6 7 7 7 6 7 7 7 6 7 7 7 6 7 7 6 7 7 6 7 7 6 7 7 6 7 6 7 7 6 7 6 7 6 7 7 6 7 6 7 6 7 6 7 6 7 6 7 6 7 6 7 6 6 7 6 7 6 7 6 6 7 6 7 6 6 7 6 7 6 6 7 6 6 7 6 6 7 6 6 7 6 6 7 6 6 7 6 6 6 7 6 6 6 7 6 6 6 7 6 6 6 7 6 6 6 6 7 6 6 6 6 7 6 6 6 6 6 6 7 6 6 6 6 6 6 7 6 6 6 6 6 6 6 6 6 7 6 6 6 6 6 6 6 6 6 6 6 6 6 6 6 6 6 6 6 6 6 6 6 6 6 6 6 6 6 6 6 6 …
4358_1 121 21 0	000000E+00 47128 6 7 6 7 6 7 6 7 7 6 7 7 6 7 7 6 7 7 6 7 6 7 7 6 7 7 6 7 7 6 7 6 7 7 6 7 6 7 7 6 7 6 7 6 7 7 6 7 6 7 6 7 6 7 6 7 6 7 6 7 6 7 6 7 6 7 6 7 6 7 6 6 7 6 7 6 7 6 6 7 6 7 6 7 6 6 7 6 6 7 6 6 7 6 7 6 6 7 6 6 7 6 6 6 7 6 6 7 6 6 6 7 6 6 7 6 6 6 7 6 6 6 6 7 6 6 6 7 6 6 6 6 7 6 6 6 6 6 7 6 6 6 6 6 6 6 7 6 6 6 6 6 6 6 6 7 6 6 6 6 6 6 6 6 6 6 6 6 6 6 6 6 6 6 6 6 6 6 6 6 6 6 6 6 6 6 6 6 6 6 6 …
4359_1 90 14 0	000000E+00 37796 6 7 6 7 6 7 6 7 6 7 6 7 7 6 7 6 7 6 7 6 7 7 6 7 6 7 6 7 6 7 6 7 6 7 6 7 6 7 6 7 6 7 6 7 6 7 6 7 6 7 6 7 6 6 7 6 7 6 7 6 6 7 6 7 6 6 7 6 7 6 6 7 6 6 7 6 7 6 6 7 6 6 7 6 6 7 6 6 7 6 6 6 7 6 6 6 7 6 6 7 6 6 6 7 6 6 6 7 6 6 6 6 7 6 6 6 6 7 6 6 6 6 6 7 6 6 6 6 6 6 7 6 6 6 6 6 6 6 7 6 6 6 6 6 6 6 6 6 6 6 6 6 6 7 6 6 6 6 6 6 6 6 6 6 6 6 6 6 6 6 6 6 6 6 6 6 6 6 6 6 6 6 6 6 5 6 6 6 6 6 6 …
4360_1 91 12 0	000000E+00 38006 6 7 6 7 7 6 7 7 7 6 7 7 6 7 7 7 6 7 7 6 7 7 6 7 7 6 7 7 6 7 7 6 7 7 6 7 7 6 7 6 7 7 6 7 6 7 6 7 7 6 7 6 7 6 7 6 7 7 6 7 6 7 6 7 6 7 6 7 6 7 6 6 7 6 7 6 7 6 7 6 6 7 6 7 6 7 6 6 7 6 7 6 6 7 6 6 7 6 6 7 6 6 7 6 6 7 6 6 7 6 6 7 6 6 6 7 6 6 7 6 6 6 6 7 6 6 6 7 6 6 6 7 6 6 6 6 6 7 6 6 6 6 6 7 6 6 6 6 6 6 7 6 6 6 6 6 6 6 6 6 7 6 6 6 6 6 6 6 6 6 6 6 6 6 6 6 6 6 6 6 6 6 6 6 6 6 6 6 6 6 6 …
4361_1 89 14 0	000000E+00 42153 5 7 7 6 7 7 7 7 7 7 7 7 7 6 7 7 7 7 7 7 7 7 6 7 7 7 7 7 6 7 7 7 7 6 7 7 7 6 7 7 6 7 7 7 6 7 7 6 7 7 6 7 6 7 7 6 7 6 7 7 6 7 6 7 6 7 6 7 6 7 6 7 6 7 6 7 6 7 6 7 6 7 6 6 7 6 7 6 7 6 6 7 6 6 7 6 7 6 6 7 6 6 7 6 6 7 6 6 7 6 6 6 7 6 6 6 7 6 6 7 6 6 6 7 6 6 6 6 7 6 6 6 6 7 6 6 6 6 7 6 6 6 6 6 7 6 6 6 6 6 6 6 7 6 6 6 6 6 6 6 7 6 6 6 6 6 6 6 6 6 6 7 6 6 6 6 6 6 6 6 6 6 6 6 6 6 6 6 6 6 6 …
4362_1 96 16 0	000000E+00 44206 6 6 7 6 7 7 7 6 7 7 6 7 7 7 6 7 7 7 6 7 7 7 6 7 7 7 6 7 7 6 7 7 6 7 7 7 6 7 7 6 7 7 6 7 6 7 7 6 7 7 6 7 7 6 7 6 7 7 6 7 6 7 6 7 7 6 7 6 7 6 7 6 7 6 7 6 7 6 7 6 7 6 7 6 7 6 7 6 7 6 6 7 6 7 6 7 6 6 7 6 7 6 6 7 6 6 7 6 6 7 6 6 7 6 6 7 6 6 7 6 6 6 7 6 6 6 7 6 6 6 6 7 6 6 6 7 6 6 6 6 6 7 6 6 6 6 6 6 6 6 7 6 6 6 6 6 6 6 6 6 6 6 6 6 6 6 6 6 6 6 6 6 6 6 6 6 6 6 6 6 5 6 6 6 6 6 6 6 6 6 5 …
4363_1 87 22 0	000000E+00 36457 6 7 7 6 7 7 7 7 7 6 7 7 7 7 7 6 7 7 7 7 7 6 7 7 7 7 6 7 7 7 6 7 7 7 6 7 7 7 6 7 7 6 7 7 6 7 7 6 7 7 6 7 7 6 7 7 6 7 6 7 7 6 7 6 7 6 7 6 7 7 6 7 6 7 6 7 6 7 6 7 6 7 6 7 6 6 7 6 7 6 7 6 6 7 6 7 6 7 6 6 7 6 6 7 6 6 7 6 6 7 6 6 7 6 6 7 6 6 7 6 6 6 7 6 6 6 7 6 6 6 7 6 6 6 7 6 6 6 6 7 6 6 6 6 6 7 6 6 6 6 6 6 7 6 6 6 6 6 6 6 6 6 7 6 6 6 6 6 6 6 6 6 6 6 6 6 6 6 6 6 6 6 6 6 6 6 6 6 6 6 6 …
4364_1 113 9 0	000000E+00 42546 6 7 7 7 7 7 7 7 7 7 7 7 7 7 7 6 7 7 7 7 7 7 7 7 6 7 7 7 7 7 6 7 7 7 7 6 7 7 6 7 7 7 6 7 7 6 7 7 6 7 7 6 7 7 6 7 6 7 7 6 7 6 7 6 7 6 7 6 7 6 7 6 7 6 7 6 7 6 7 6 7 6 6 7 6 7 6 7 6 6 7 6 6 7 6 6 7 6 6 7 6 7 6 6 6 7 6 6 7 6 6 6 7 6 6 6 7 6 6 6 7 6 6 6 6 7 6 6 6 6 6 7 6 6 6 6 6 7 6 6 6 6 6 6 6 6 7 6 6 6 6 6 6 6 6 6 6 6 6 6 6 6 6 6 6 7 6 6 6 5 6 6 6 6 6 6 6 6 6 6 6 6 6 6 6 6 6 6 6 5 6 …
4365_1 81 14 0	000000E+00 42071 6 7 7 7 7 7 7 6 7 7 7 7 7 7 7 7 7 7 7 6 7 7 7 7 7 7 6 7 7 7 7 7 6 7 7 7 7 6 7 7 7 6 7 7 7 6 7 7 6 7 7 7 6 7 7 6 7 7 6 7 6 7 7 6 7 7 6 7 6 7 6 7 7 6 7 6 7 6 7 6 7 6 7 6 7 6 7 6 7 6 7 6 7 6 6 7 6 7 6 7 6 6 7 6 6 7 6 7 6 6 7 6 6 7 6 6 7 6 6 6 7 6 6 7 6 6 6 7 6 6 6 6 7 6 6 6 6 7 6 6 6 6 6 7 6 6 6 6 6 6 7 6 6 6 6 6 6 6 7 6 6 6 6 6 6 6 6 6 6 6 7 6 6 6 6 6 6 6 6 6 6 6 6 6 6 6 6 6 6 6 6 …
4366_1 95 14 0	000000E+00 38486 7 6 7 7 7 7 7 6 7 7 7 7 7 6 7 7 7 6 7 7 7 7 6 7 7 7 6 7 7 6 7 7 7 6 7 7 6 7 7 6 7 6 7 7 6 7 7 6 7 6 7 7 6 7 6 7 6 7 6 7 7 6 7 6 7 6 7 6 7 6 6 7 6 7 6 7 6 7 6 7 6 6 7 6 7 6 6 7 6 6 7 6 7 6 6 7 6 6 7 6 6 6 7 6 6 7 6 6 6 7 6 6 6 7 6 6 6 7 6 6 6 6 7 6 6 6 6 7 6 6 6 6 6 6 7 6 6 6 6 6 6 6 6 6 7 6 6 6 6 6 6 6 6 6 6 6 6 6 6 6 6 6 6 6 6 6 6 6 6 6 6 6 6 6 6 6 6 6 5 6 6 6 6 6 6 6 6 6 6 5 6 …
4367_1 97 12 0	000000E+00 40630 7 7 6 7 7 7 7 7 7 7 6 7 7 7 7 7 7 7 6 7 7 7 7 7 6 7 7 7 7 7 6 7 7 7 6 7 7 7 7 6 7 7 6 7 7 7 6 7 7 6 7 7 6 7 7 6 7 7 6 7 7 6 7 7 6 7 6 7 6 7 7 6 7 6 7 6 7 7 6 7 6 7 6 7 6 7 6 7 6 6 7 6 7 6 7 6 7 6 6 7 6 7 6 6 7 6 7 6 6 7 6 6 7 6 6 7 6 6 7 6 6 6 7 6 6 6 7 6 6 6 7 6 6 6 7 6 6 6 6 6 7 6 6 6 6 6 7 6 6 6 6 6 6 6 6 6 7 6 6 6 6 6 6 6 6 6 6 6 6 6 6 6 6 6 6 6 6 6 6 6 6 6 6 6 6 6 6 5 6 6 6 …
4368_1 99 13 0	000000E+00 38809 7 7 7 6 7 7 7 7 6 7 7 7 7 7 6 7 7 7 7 6 7 7 7 6 7 7 7 6 7 7 6 7 7 7 6 7 7 6 7 7 6 7 7 6 7 6 7 7 6 7 6 7 7 6 7 6 7 6 7 7 6 7 6 7 6 7 6 7 6 7 6 7 6 7 6 7 6 6 7 6 7 6 7 6 7 6 6 7 6 6 7 6 7 6 6 7 6 6 7 6 6 7 6 6 7 6 6 7 6 6 6 7 6 6 7 6 6 6 7 6 6 6 6 7 6 6 6 7 6 6 6 6 6 7 6 6 6 6 6 6 7 6 6 6 6 6 6 6 7 6 6 6 6 6 6 6 6 6 6 6 6 6 6 7 6 6 6 6 6 6 6 6 6 6 5 6 6 6 6 6 6 6 6 6 6 6 6 6 6 6 5 …
4369_1 94 10 0	000000E+00 41218 6 7 0 7 7 7 7 7 7 7 0 7 7 7 7 7 7 7 7 7 7 7 7 7 7 7 7 7 7 7 7 7 7 7 7 7 7 7 7 7 6 7 7 7 7 7 7 6 7 7 7 7 6 7 7 7 6 7 7 6 7 7 7 6 7 7 6 7 7 6 7 6 7 7 6 7 6 7 7 6 7 6 7 6 7 6 7 6 7 6 7 6 7 6 7 6 6 7 6 7 6 7 6 6 7 6 6 7 6 7 6 6 7 6 6 6 7 6 6 7 6 6 6 7 6 6 6 7 6 6 6 6 7 6 6 6 6 7 6 6 6 6 6 6 7 6 6 6 6 6 6 6 6 6 6 6 6 6 6 7 6 6 6 6 6 6 6 5 6 6 6 6 6 6 6 6 6 6 6 6 6 6 6 5 6 6 6 6 6 6 6 …
4370_1 94 16 0	000000E+00 40133 6 6 7 7 6 7 7 6 7 7 6 7 7 6 7 7 6 7 7 6 7 7 6 7 6 7 7 6 7 7 6 7 6 7 7 6 7 6 7 7 6 7 6 7 6 7 7 6 7 6 7 6 7 6 7 6 7 6 7 6 7 6 7 6 7 6 7 6 7 6 7 6 7 6 6 7 6 7 6 7 6 6 7 6 7 6 6 7 6 7 6 6 7 6 6 7 6 7 6 6 7 6 6 7 6 6 6 7 6 6 7 6 6 7 6 6 6 7 6 6 6 7 6 6 6 7 6 6 6 7 6 6 6 6 7 6 6 6 6 7 6 6 6 6 6 7 6 6 6 6 6 6 6 7 6 6 6 6 6 6 6 6 6 6 7 6 6 6 6 6 6 6 6 6 6 6 6 6 6 6 6 6 6 6 6 6 6 6 6 6 6 …
4371_1 91 6 0	000000E+00 37734 7 7 7 7 7 7 6 7 7 7 7 7 7 7 7 7 6 7 7 7 7 7 6 7 7 7 7 6 7 7 7 7 6 7 7 6 7 7 7 6 7 7 6 7 7 6 7 7 6 7 6 7 7 6 7 6 7 7 6 7 6 7 6 7 6 7 6 7 6 7 6 7 6 7 6 7 6 7 6 6 7 6 7 6 6 7 6 7 6 6 7 6 6 7 6 6 7 6 6 7 6 6 7 6 6 6 7 6 6 6 7 6 6 6 7 6 6 6 6 7 6 6 6 6 7 6 6 6 6 6 7 6 6 6 6 6 6 6 6 7 6 6 6 6 6 6 6 6 6 6 6 6 6 6 6 6 6 6 6 6 6 6 6 6 6 6 6 6 6 6 6 6 6 6 6 6 5 6 6 6 6 6 6 6 6 6 6 6 5 6 6 …
4372_1 83 11 0	000000E+00 41859 6 7 7 7 6 7 7 7 7 7 7 7 6 7 7 7 7 7 7 6 7 7 7 7 7 6 7 7 7 6 7 7 7 6 7 7 7 6 7 7 6 7 7 6 7 7 6 7 7 6 7 6 7 7 6 7 6 7 6 7 6 7 6 7 6 7 6 7 6 7 6 7 6 7 6 6 7 6 7 6 6 7 6 6 7 6 7 6 6 6 7 6 6 7 6 6 6 7 6 6 6 7 6 6 6 6 6 7 6 6 6 6 6 6 7 6 6 6 6 6 6 6 6 6 6 6 6 6 6 7 6 6 6 6 6 6 6 6 6 6 6 6 6 6 6 6 6 6 6 6 6 6 6 6 6 6 6 6 5 6 6 6 6 6 6 6 6 6 6 6 6 6 6 6 5 6 6 6 6 6 6 6 6 6 5 6 6 6 6 6 6 …
4373_1 98 17 0	000000E+00 37353 6 6 7 7 7 7 6 7 7 7 7 6 7 7 7 7 7 6 7 7 7 7 6 7 7 7 7 6 7 7 7 6 7 7 7 6 7 7 6 7 7 7 6 7 7 6 7 7 6 7 7 6 7 7 6 7 7 6 7 6 7 7 6 7 6 7 7 6 7 6 7 6 7 6 7 6 7 7 6 7 6 7 6 7 6 7 6 6 7 6 7 6 7 6 7 6 6 7 6 7 6 6 7 6 6 7 6 7 6 6 7 6 6 7 6 6 6 7 6 6 7 6 6 6 7 6 6 6 7 6 6 6 6 7 6 6 6 6 7 6 6 6 6 6 7 6 6 6 6 6 6 6 6 6 6 7 6 6 6 6 6 6 6 6 6 6 6 6 6 6 6 6 6 6 6 6 6 6 6 6 6 6 6 6 6 6 6 6 6 6 6 …
4374_1 75 18 0	000000E+00 44364 6 7 6 7 7 7 6 7 7 7 7 7 7 7 6 7 7 7 7 7 7 6 7 7 7 7 6 7 7 7 6 7 7 7 6 7 7 6 7 7 6 7 7 6 7 6 7 7 6 7 6 7 6 7 6 7 7 6 7 6 6 7 6 7 6 7 6 7 6 7 6 6 7 6 7 6 6 7 6 6 7 6 6 7 6 6 7 6 6 7 6 6 7 6 6 6 7 6 6 6 7 6 6 6 6 7 6 6 6 6 7 6 6 6 6 6 7 6 6 6 6 6 6 6 7 6 6 6 6 6 6 6 6 6 7 6 6 6 6 6 6 6 6 6 6 6 6 6 6 6 6 7 6 6 6 6 6 6 6 6 6 6 6 6 6 6 6 6 6 6 6 6 6 6 5 6 6 6 6 6 6 6 6 6 6 6 6 6 6 5 6 …
4375_1 82 10 0	000000E+00 36840 7 7 7 7 7 7 7 7 7 7 7 7 7 7 7 7 7 7 7 7 7 7 6 7 7 7 7 6 7 7 7 7 6 7 7 7 6 7 7 6 7 7 6 7 7 6 7 7 6 7 6 7 7 6 7 6 7 6 7 6 7 6 7 7 6 7 6 6 7 6 7 6 7 6 7 6 7 6 6 7 6 7 6 6 7 6 7 6 6 7 6 6 7 6 6 7 6 6 7 6 6 7 6 6 7 6 6 6 7 6 6 7 6 6 6 7 6 6 6 7 6 6 6 6 7 6 6 6 6 7 6 6 6 6 7 6 6 6 6 6 7 6 6 6 6 6 6 6 7 6 6 6 6 6 6 6 7 6 6 6 6 6 6 6 6 6 6 6 6 6 7 6 6 6 6 6 6 6 6 6 6 6 6 6 6 6 6 6 6 6 6 …
4376_1 85 18 0	000000E+00 41500 6 7 7 6 7 7 6 7 7 7 6 7 7 6 7 7 6 7 7 6 7 7 6 7 7 6 7 7 6 7 6 7 7 6 7 6 7 7 6 7 6 7 7 6 7 6 7 6 7 6 7 7 6 7 6 7 6 7 6 7 6 7 6 7 6 7 6 7 6 7 6 6 7 6 7 6 7 6 7 6 6 7 6 7 6 7 6 6 7 6 7 6 6 7 6 6 7 6 6 7 6 6 7 6 6 7 6 6 7 6 6 7 6 6 7 6 6 6 7 6 6 6 7 6 6 6 7 6 6 6 7 6 6 6 6 7 6 6 6 6 7 6 6 6 6 7 6 6 6 6 6 6 7 6 6 6 6 6 6 6 6 7 6 6 6 6 6 6 6 6 6 6 6 6 6 6 6 6 6 7 6 6 6 6 6 6 5 6 6 6 6 …
4377_1 82 16 0	000000E+00 37610 6 6 7 7 7 7 7 7 7 7 7 7 6 7 7 7 7 7 7 6 7 7 7 7 7 6 7 7 7 6 7 7 7 6 7 7 7 6 7 7 6 7 7 6 7 7 6 7 6 7 7 6 7 7 6 7 6 7 6 7 6 7 7 6 7 6 7 6 7 6 7 6 7 6 6 7 6 7 6 7 6 7 6 6 7 6 7 6 6 7 6 6 7 6 7 6 6 7 6 6 7 6 6 6 7 6 6 7 6 6 7 6 6 6 7 6 6 6 6 7 6 6 6 7 6 6 6 6 7 6 6 6 6 6 7 6 6 6 6 6 6 7 6 6 6 6 6 6 6 6 7 6 6 6 6 6 6 6 6 6 6 6 6 6 6 6 7 6 6 6 6 6 6 6 6 6 6 6 5 6 6 6 6 6 6 6 6 6 6 6 6 …
4378_1 82 17 0	000000E+00 38564 7 6 7 7 6 7 7 7 6 7 7 7 7 6 7 7 7 7 6 7 7 7 6 7 7 7 6 7 7 6 7 7 7 6 7 7 6 7 7 6 7 7 6 7 7 6 7 6 7 7 6 7 6 7 7 6 7 6 7 6 7 7 6 7 6 7 6 7 6 7 6 7 6 7 6 7 6 7 6 7 6 6 7 6 7 6 7 6 7 6 6 7 6 7 6 6 7 6 7 6 6 7 6 6 7 6 7 6 6 7 6 6 7 6 6 6 7 6 6 7 6 6 7 6 6 6 7 6 6 6 7 6 6 7 6 6 6 7 6 6 6 6 7 6 6 6 6 7 6 6 6 6 7 6 6 6 6 6 7 6 6 6 6 6 7 6 6 6 6 6 6 6 7 6 6 6 6 6 6 6 6 6 7 6 6 6 6 6 6 6 6 …
4379_1 65 16 0	000000E+00 39972 6 7 7 7 7 7 7 7 7 7 7 7 7 7 7 7 6 7 7 7 7 7 7 7 6 7 7 7 7 7 6 7 7 7 7 6 7 7 7 6 7 7 6 7 7 7 6 7 7 6 7 7 6 7 7 6 7 6 7 7 6 7 7 6 7 6 7 6 7 6 7 7 6 7 6 7 6 7 6 7 6 7 6 7 6 7 6 6 7 6 7 6 7 6 6 7 6 7 6 6 7 6 6 7 6 7 6 6 7 6 6 7 6 6 7 6 6 6 7 6 6 7 6 6 6 7 6 6 6 7 6 6 6 6 7 6 6 6 7 6 6 6 6 6 7 6 6 6 6 6 6 7 6 6 6 6 6 6 6 6 7 6 6 6 6 6 6 6 6 6 6 6 6 6 6 7 6 6 6 6 6 6 6 6 6 6 6 6 6 6 6 …
4380_1 134 18 0	000000E+00 53566 6 6 7 7 6 7 7 7 6 7 7 7 6 7 7 6 7 7 6 7 7 7 6 7 7 6 7 7 6 7 7 6 7 7 6 7 7 6 7 6 7 7 6 7 6 7 7 6 7 6 7 6 7 7 6 7 6 7 6 7 6 7 6 7 6 7 6 7 6 7 6 7 6 7 6 7 6 7 6 7 6 6 7 6 7 6 7 6 6 7 6 7 6 6 7 6 6 7 6 6 7 6 7 6 6 7 6 6 6 7 6 6 7 6 6 7 6 6 6 7 6 6 6 7 6 6 6 7 6 6 6 6 7 6 6 6 6 7 6 6 6 6 6 7 6 6 6 6 6 6 6 7 6 6 6 6 6 6 6 6 6 6 6 7 6 6 6 6 6 6 6 6 6 6 6 6 6 6 6 6 6 6 6 5 6 6 6 6 6 6 6 …
4381_1 133 13 0	000000E+00 66232 6 6 6 7 6 7 7 6 7 6 7 7 6 7 7 6 7 6 7 7 6 7 6 7 6 7 7 6 7 6 7 6 7 7 6 7 6 7 6 7 6 7 6 7 6 7 6 7 6 7 6 6 7 6 7 6 7 6 6 7 6 7 6 7 6 6 7 6 6 7 6 7 6 6 7 6 6 7 6 6 7 6 6 7 6 6 6 7 6 6 7 6 6 6 7 6 6 6 7 6 6 6 7 6 6 6 6 7 6 6 6 6 7 6 6 6 6 6 7 6 6 6 6 6 6 7 6 6 6 6 6 6 6 6 6 7 6 6 6 6 6 6 6 6 6 6 6 6 6 6 6 6 6 6 6 6 6 6 6 6 6 6 6 6 6 6 6 6 6 6 6 6 6 5 6 6 6 6 6 6 6 6 6 6 6 6 5 6 6 6 6 …
4382_1 47 6 0	000000E+00 31297 5 4 6 5 6 6 6 7 6 7 7 7 6 7 7 7 7 0 7 7 7 7 7 7 0 7 7 7 7 7 0 7 7 7 7 7 7 7 7 7 6 7 7 7 6 7 7 6 7 7 6 7 7 6 7 6 7 6 7 6 7 6 7 6 7 6 7 6 7 6 7 6 6 7 6 7 6 7 6 7 6 6 7 6 7 6 6 7 6 7 6 6 7 6 7 6 6 7 6 7 6 6 7 6 6 7 6 6 7 6 6 7 6 6 7 6 6 6 7 6 6 6 6 7 6 6 6 6 6 7 6 6 6 6 6 7 6 6 6 6 6 6 7 6 6 6 6 6 6 6 6 7 6 6 6 6 6 6 6 6 7 6 6 6 6 6 6 6 6 6 6 6 7 6 6 6 6 6 6 6 6 6 6 6 6 6 6 6 6 6 6 …
4383_1 54 11 0	000000E+00 51082 5 4 4 5 6 5 6 6 6 6 7 6 7 6 7 7 6 7 7 7 7 7 7 7 7 7 7 7 7 7 7 7 7 7 7 0 7 7 7 7 7 7 6 7 7 7 7 7 7 7 6 7 7 7 6 7 7 6 7 6 7 7 6 7 6 7 7 6 7 6 7 6 7 6 7 6 7 6 7 6 6 7 6 7 6 7 6 7 6 7 6 6 7 6 7 6 6 7 6 7 6 6 7 6 7 6 6 7 6 6 7 6 6 7 6 6 7 6 6 7 6 6 6 7 6 6 6 7 6 6 6 7 6 6 6 6 7 6 6 6 6 7 6 6 6 6 6 6 6 7 6 6 6 6 6 6 6 6 7 6 6 6 6 6 6 6 6 6 6 6 6 6 6 6 6 6 6 6 6 6 6 6 6 6 6 6 6 6 6 6 6 …
4384_1 85 11 0	000000E+00 38627 5 6 6 6 7 6 7 7 7 7 6 7 7 7 7 7 7 6 7 7 7 7 7 6 7 7 7 7 6 7 7 7 7 6 7 7 6 7 7 7 6 7 7 6 7 7 6 7 7 6 7 7 6 7 7 6 7 6 7 7 6 7 6 7 7 6 7 6 7 6 7 7 6 7 6 7 6 7 6 7 6 7 6 7 6 7 6 6 7 6 7 6 7 6 6 7 6 7 6 6 7 6 6 7 6 7 6 6 7 6 6 6 7 6 6 7 6 6 7 6 6 6 7 6 6 6 7 6 6 6 6 7 6 6 6 6 7 6 6 6 6 6 7 6 6 6 6 6 6 6 7 6 6 6 6 6 6 6 6 6 6 7 6 6 6 6 6 6 6 6 6 6 6 6 6 6 6 6 6 6 6 6 6 6 6 6 6 6 6 6 6 …
4385_1 95 13 0	000000E+00 46508 5 4 5 6 6 6 6 6 7 6 7 6 7 6 7 7 7 6 7 7 7 6 7 7 7 6 7 7 7 6 7 7 7 6 7 7 7 6 7 7 6 7 7 6 7 7 6 7 7 6 7 6 7 7 6 7 7 6 7 6 7 6 7 7 6 7 6 7 6 7 6 7 7 6 7 6 7 6 7 6 7 6 6 7 6 7 6 7 6 6 7 6 7 6 6 7 6 7 6 6 7 6 6 7 6 6 7 6 6 6 7 6 6 6 7 6 6 6 7 6 6 6 7 6 6 6 6 7 6 6 6 6 6 7 6 6 6 6 6 6 7 6 6 6 6 6 6 6 6 6 7 6 6 6 6 6 6 6 6 6 6 6 6 6 6 6 6 6 6 6 6 6 6 6 6 6 6 6 6 6 6 6 6 6 6 6 6 6 6 6 6 …
4386_1 66 12 0	000000E+00 41162 5 6 5 7 6 6 7 6 7 6 7 7 6 7 7 7 6 7 7 7 7 7 6 7 7 7 7 6 7 7 7 6 7 7 6 7 6 7 7 6 7 6 7 7 6 7 6 7 6 7 7 6 7 6 7 7 6 7 6 7 6 7 6 7 7 6 7 6 7 6 7 6 7 6 7 6 7 6 7 6 7 6 7 6 7 6 7 6 6 7 6 7 6 6 7 6 7 6 6 7 6 6 7 6 6 7 6 6 7 6 6 6 7 6 6 6 7 6 6 6 7 6 6 6 6 6 7 6 6 6 6 6 6 6 7 6 6 6 6 6 6 6 6 6 6 6 6 6 7 6 6 6 6 6 6 6 6 6 6 6 6 6 6 6 6 6 6 6 6 6 6 6 6 6 6 6 6 6 6 6 6 6 6 6 6 6 6 6 6 6 6 …
4387_1 66 18 0	000000E+00 40607 6 7 6 7 7 6 7 6 7 7 6 7 7 6 7 7 6 7 7 6 7 7 6 7 7 6 7 7 7 6 7 7 6 7 7 6 7 7 7 6 7 7 6 7 7 7 6 7 7 6 7 7 6 7 7 6 7 6 7 7 6 7 6 7 7 6 7 6 7 6 7 6 7 6 7 6 6 7 6 7 6 6 7 6 7 6 6 7 6 6 7 6 6 7 6 6 6 7 6 6 7 6 6 6 7 6 6 6 7 6 6 6 7 6 6 6 7 6 6 6 6 7 6 6 6 7 6 6 6 6 6 7 6 6 6 6 6 7 6 6 6 6 6 6 7 6 6 6 6 6 6 6 6 7 6 6 6 6 6 6 6 6 6 6 6 7 6 6 6 6 6 6 6 6 6 6 6 6 6 6 6 6 6 6 6 6 6 6 6 6 6 …
4388_1 59 14 0	000000E+00 38526 5 4 6 7 6 7 7 7 7 6 7 7 7 7 7 6 7 7 7 7 7 6 7 7 7 7 7 6 7 7 7 7 6 7 7 7 7 6 7 7 7 6 7 7 6 7 7 6 7 7 6 7 6 7 6 7 7 6 7 6 7 6 7 7 6 7 6 7 6 7 6 7 6 7 6 7 6 7 6 7 6 7 6 7 6 7 6 7 6 7 6 7 6 7 6 6 7 6 7 6 7 6 6 7 6 6 7 6 7 6 6 7 6 6 7 6 6 7 6 6 7 6 6 7 6 6 6 7 6 6 6 7 6 6 6 7 6 6 6 6 7 6 6 6 6 7 6 6 6 6 6 6 7 6 6 6 6 6 6 6 6 6 6 6 7 6 6 6 6 6 6 6 6 6 6 6 6 6 6 6 6 6 6 6 6 6 6 6 6 6 6 …
4601_1 33 5 0	000000E+00 43620 6 6 6 7 6 6 7 6 7 6 7 6 7 6 7 6 7 6 7 6 6 7 6 7 6 7 6 7 7 6 7 6 7 6 7 6 7 6 7 6 7 6 7 6 7 6 7 6 7 6 6 7 6 7 6 7 6 7 6 7 6 7 6 7 6 6 7 6 7 6 7 6 7 6 6 7 6 7 6 7 6 6 7 6 7 6 7 6 6 7 6 7 6 6 7 6 7 6 6 7 6 6 7 6 7 6 6 7 6 6 7 6 6 7 6 6 7 6 6 7 6 6 6 7 6 6 7 6 6 6 7 6 6 6 7 6 6 6 7 6 6 6 6 7 6 6 6 6 6 6 7 6 6 6 6 6 6 7 6 6 6 6 6 6 6 6 6 6 7 6 6 6 6 6 6 6 6 6 6 6 6 6 6 6 6 6 6 6 6 6 6 …
4602_1 52 10 0	000000E+00 53822 5 7 7 7 7 7 7 7 7 7 7 7 7 7 7 7 7 7 6 7 7 7 7 6 7 7 6 7 7 6 7 7 6 7 6 7 7 6 7 6 7 6 7 6 7 6 7 6 7 6 6 7 6 7 6 6 7 6 7 6 6 7 6 7 6 6 7 6 6 7 6 7 6 6 7 6 6 7 6 6 7 6 6 7 6 6 7 6 6 7 6 6 6 7 6 6 7 6 6 6 6 7 6 6 6 7 6 6 6 6 6 7 6 6 6 6 6 6 6 6 7 6 6 6 6 6 6 6 6 6 6 6 6 6 6 5 6 6 6 6 6 6 6 6 5 6 6 6 6 6 5 6 6 6 5 6 6 6 5 6 6 5 6 6 6 5 6 5 6 6 5 6 6 5 6 5 6 6 5 6 5 6 5 6 5 6 5 6 5 6 5 …
4603_1 48 35 0	000000E+00 27568 5 6 5 7 6 6 7 6 7 6 7 7 7 7 7 7 6 0 7 7 7 7 7 7 7 7 7 7 7 7 7 7 7 7 6 7 7 7 7 6 7 7 6 7 7 6 7 7 6 7 7 7 6 7 7 7 6 7 7 6 7 7 7 6 7 7 6 7 7 6 7 6 7 6 7 7 6 7 6 7 6 7 6 7 6 6 7 6 7 6 7 6 6 7 6 6 7 6 6 7 6 6 7 6 6 7 6 6 6 7 6 6 6 7 6 6 6 6 7 6 6 6 6 7 6 6 6 6 7 6 6 6 6 6 6 7 6 6 6 6 6 6 7 6 6 6 6 6 6 6 6 7 6 6 6 6 6 6 6 6 6 6 7 6 6 6 6 6 6 6 6 6 6 6 6 6 6 6 6 7 6 6 6 6 6 6 6 6 6 6 6 …
4702_1 107 26 0	000000E+00 40346 7 6 7 6 7 7 6 7 7 7 6 7 7 7 6 7 7 7 6 7 7 7 6 7 7 6 7 7 7 6 7 7 7 6 7 7 6 7 7 7 6 7 7 6 7 7 6 7 7 6 7 7 6 7 6 7 7 6 7 6 7 7 6 7 6 7 6 7 6 7 7 6 7 6 6 7 6 7 6 7 6 7 6 6 7 6 7 6 6 7 6 6 7 6 6 7 6 6 7 6 6 6 7 6 6 7 6 6 6 6 7 6 6 6 7 6 6 6 7 6 6 6 6 7 6 6 6 6 6 7 6 6 6 6 7 6 6 6 6 6 6 7 6 6 6 6 6 6 6 7 6 6 6 6 6 6 6 6 6 6 6 7 6 6 6 6 6 6 6 6 6 6 6 6 6 6 6 6 6 6 6 6 6 6 6 6 6 6 6 6 6 …
4703_1 106 19 0	000000E+00 55479 5 7 6 7 6 7 7 7 6 7 7 7 7 7 6 7 7 7 7 7 7 6 7 7 7 7 7 7 6 7 7 7 7 7 7 6 7 7 7 7 6 7 7 7 7 7 6 7 7 7 6 7 7 7 7 6 7 7 6 7 7 7 6 7 7 6 7 6 7 7 6 7 7 6 7 6 7 6 7 7 6 7 6 7 6 7 6 6 7 6 7 6 7 6 6 7 6 6 7 6 6 7 6 6 6 7 6 6 6 6 7 6 6 6 6 6 6 7 6 6 6 6 6 6 6 6 6 7 6 6 6 6 6 6 6 6 6 6 6 6 6 6 6 6 6 6 6 6 6 6 6 6 6 6 6 6 6 6 6 5 6 6 6 6 6 6 6 6 6 6 6 5 6 6 6 6 6 6 6 6 5 6 6 6 6 6 6 6 5 6 6 …
4751_1 46 12 0	000000E+00 52730 5 5 6 6 6 6 7 6 6 6 6 7 6 6 7 6 7 7 6 7 6 7 7 6 7 7 6 7 7 7 6 7 7 7 6 7 7 6 7 7 6 7 6 7 6 7 6 7 6 6 6 7 6 6 6 6 7 6 6 6 6 6 6 6 7 6 6 6 6 6 6 6 7 6 6 6 6 6 6 6 6 7 6 6 6 6 6 6 6 6 6 6 6 6 6 7 6 6 6 6 6 6 6 6 6 6 6 6 6 6 6 6 6 6 6 6 6 6 6 6 6 6 6 6 6 6 6 6 6 6 6 6 6 6 6 6 6 6 6 6 6 6 6 6 6 5 6 6 6 6 6 6 6 6 6 6 6 5 6 6 6 6 6 6 5 6 6 6 6 6 5 6 6 6 5 6 6 6 6 5 6 6 6 5 6 6 6 5 6 6 5 …
4752_1 58 10 0	000000E+00 38478 5 5 6 6 6 6 6 6 6 7 6 6 6 7 6 6 7 6 6 7 6 7 7 7 7 7 7 7 7 7 7 6 7 7 6 7 7 6 7 6 7 6 7 6 6 7 6 7 6 6 7 6 6 7 6 6 7 6 6 7 6 6 7 6 6 6 7 6 6 6 7 6 6 6 6 7 6 6 6 6 7 6 6 6 6 7 6 6 6 6 6 7 6 6 6 6 6 6 7 6 6 6 6 6 6 6 6 6 7 6 6 6 6 6 6 6 6 6 6 6 6 6 6 6 6 6 6 6 6 6 6 6 6 6 6 6 6 6 6 6 6 6 6 5 6 6 6 6 6 6 6 6 6 6 6 6 5 6 6 6 6 6 6 6 6 5 6 6 6 6 6 6 6 5 6 6 6 6 6 6 5 6 6 6 6 6 6 6 5 6 6 …
4753_1 79 28 0	000000E+00 57763 5 4 6 6 6 6 7 6 6 7 6 6 7 6 7 6 6 7 6 6 7 6 7 6 6 7 6 6 7 6 7 6 6 7 6 7 6 6 7 6 7 6 6 7 6 6 7 6 7 6 6 7 6 6 7 6 6 7 6 7 6 6 7 6 6 7 6 6 7 6 6 7 6 6 7 6 6 7 6 6 7 6 6 7 6 6 7 6 6 6 7 6 6 7 6 6 6 7 6 6 6 7 6 6 6 7 6 6 6 6 7 6 6 6 6 7 6 6 6 6 7 6 6 6 6 6 6 7 6 6 6 6 6 6 6 6 6 6 7 6 6 6 6 6 6 6 6 6 6 6 6 6 6 6 6 6 6 6 6 6 6 5 6 6 6 6 6 6 6 6 6 6 6 6 5 6 6 6 6 6 6 6 6 6 5 6 6 6 6 6 6 …
4801_1 116 40 0	000000E+00 24960 6 6 7 6 7 6 7 7 6 7 7 7 6 7 7 7 7 7 7 7 7 6 7 7 7 7 7 7 7 7 7 7 7 7 7 7 6 7 7 7 7 7 6 7 7 7 6 7 7 7 6 7 7 7 6 7 7 7 6 7 7 7 6 7 7 6 7 7 7 6 7 7 6 7 7 7 6 7 7 6 7 7 6 7 7 7 6 7 7 6 7 7 6 7 7 7 6 7 7 6 7 6 7 7 6 7 6 7 6 7 6 7 6 7 6 6 7 6 7 6 6 7 6 6 6 7 6 6 6 7 6 6 6 6 7 6 6 6 6 6 6 7 6 6 6 6 6 6 6 6 6 7 6 6 6 6 6 6 6 6 6 6 6 6 6 6 6 6 6 6 6 6 6 6 6 6 6 6 6 5 6 6 6 6 6 6 6 6 6 6 6 …
4802_1 10 4 0	000000E+00 13707 5 6 7 7 7 7 7 7 7 7 7 7 7 7 7 7 7 7 7 7 7 7 7 7 7 6 7 7 7 7 6 7 7 6 7 7 6 7 7 6 7 6 7 6 7 7 6 7 6 7 6 7 6 7 6 7 6 7 6 7 6 7 6 7 6 6 7 6 7 6 7 6 7 6 6 7 6 7 6 6 7 6 7 6 6 7 6 6 7 6 6 7 6 6 7 6 6 7 6 6 6 7 6 6 7 6 6 6 6 7 6 6 6 6 6 7 6 6 6 6 6 6 7 6 6 6 6 6 6 6 6 6 6 7 6 6 6 6 6 6 6 6 6 6 6 6 6 6 6 6 6 6 7 6 6 6 6 6 6 6 6 6 6 6 6 6 6 6 6 6 6 6 6 6 6 6 6 6 6 6 6 6 6 6 6 6 6 6 6 6 6 …
4803_1 38 8 0	000000E+00 31742 5 4 6 6 6 7 7 7 7 7 0 7 7 0 7 0 7 0 7 0 7 0 7 0 7 0 7 0 7 0 7 0 7 0 7 0 7 0 7 0 7 0 7 7 0 7 7 0 7 0 7 7 7 0 7 7 7 0 7 7 7 7 7 7 0 7 7 7 7 7 6 7 7 7 7 7 7 7 6 7 7 7 7 6 7 7 7 6 7 7 6 7 7 6 7 7 6 7 7 6 7 7 6 7 6 7 7 6 7 6 7 6 7 6 7 6 7 6 7 6 6 7 6 7 6 6 7 6 6 7 6 6 7 6 6 6 7 6 6 6 7 6 6 6 7 6 6 6 6 7 6 6 6 6 7 6 6 6 6 6 7 6 6 6 6 6 6 7 6 6 6 6 6 6 6 7 6 6 6 6 6 6 6 6 6 6 7 6 6 6 6 …
4804_1 104 2 0	000000E+00 60797 5 4 4 4 4 5 4 5 5 6 6 7 7 7 7 0 7 0 7 7 0 7 0 7 0 7 0 7 7 0 7 7 0 7 7 0 7 7 7 0 7 7 7 7 7 7 7 7 7 7 7 7 7 7 6 7 7 7 7 6 7 7 6 7 7 6 7 7 6 7 6 7 6 7 6 7 6 7 6 7 6 7 6 7 6 7 6 6 7 6 7 6 6 7 6 6 7 6 6 6 7 6 6 6 7 6 6 6 7 6 6 6 6 7 6 6 6 6 7 6 6 6 6 6 6 6 7 6 6 6 6 6 6 6 6 6 6 6 6 6 6 6 6 6 6 6 6 6 6 6 6 6 6 5 6 6 6 6 6 6 6 6 6 6 6 6 6 6 6 6 5 6 6 6 6 6 6 6 6 6 6 6 5 6 6 6 6 6 6 6 6 …
4805_1 60 28 0	000000E+00 28971 5 4 4 4 5 6 6 6 7 0 7 7 0 7 0 7 0 0 7 0 7 0 7 0 7 0 0 7 0 7 0 7 0 7 0 7 7 0 7 0 7 7 7 0 7 7 7 7 7 7 7 7 7 7 7 7 7 6 7 7 7 6 7 7 6 7 7 6 7 6 7 6 7 6 7 6 7 6 7 6 6 7 6 6 6 7 6 6 7 6 6 6 7 6 6 6 7 6 6 6 7 6 6 6 7 6 6 6 6 7 6 6 6 6 7 6 6 6 6 7 6 6 6 6 6 6 7 6 6 6 6 6 6 6 6 7 6 6 6 6 6 6 6 6 6 6 6 6 6 6 6 6 6 6 7 6 6 6 5 6 6 6 6 6 6 6 6 6 6 6 6 6 6 6 6 6 5 6 6 6 6 6 6 6 5 6 6 6 6 5 6 …
4806_1 85 7 0	000000E+00 36478 5 4 4 4 5 5 5 5 6 6 6 7 6 7 7 0 7 7 7 0 7 7 0 7 7 7 0 7 7 7 0 7 7 7 7 7 7 0 7 7 7 7 7 7 7 7 7 6 7 7 7 7 7 7 6 7 7 7 6 7 7 7 6 7 7 7 6 7 7 7 6 7 7 6 7 7 6 7 7 6 7 7 7 6 7 7 6 7 7 6 7 7 6 7 7 6 7 7 6 7 7 6 7 7 6 7 6 7 7 6 7 6 7 7 6 7 6 7 7 6 7 6 7 6 7 6 6 7 6 7 6 7 6 7 6 6 7 6 6 7 6 7 6 6 7 6 6 7 6 6 7 6 6 7 6 6 6 7 6 6 7 6 6 7 6 6 6 7 6 6 6 7 6 6 6 7 6 6 6 6 7 6 6 6 6 7 6 6 6 6 6 …
4807_1 22 8 0	000000E+00 40629 5 5 6 6 6 6 6 6 6 7 6 6 6 7 6 6 7 6 6 7 6 7 6 6 7 6 6 7 6 7 6 6 7 6 7 6 7 6 6 7 6 7 6 7 6 6 7 6 7 6 7 6 6 7 6 7 6 6 7 6 7 6 6 7 6 7 6 6 7 6 6 7 6 6 7 6 6 7 6 6 7 6 6 7 6 6 7 6 6 7 6 6 7 6 6 6 7 6 6 7 6 6 6 7 6 6 7 6 6 6 7 6 6 6 7 6 6 6 7 6 6 6 7 6 6 6 6 7 6 6 6 7 6 6 6 6 6 7 6 6 6 6 6 7 6 6 6 6 6 7 6 6 6 6 6 6 6 6 7 6 6 6 6 6 6 6 6 6 6 6 6 6 6 7 6 6 6 6 6 6 6 6 6 6 6 6 6 6 6 6 6 …
4810_1 78 7 0	000000E+00 30852 5 6 6 6 7 7 7 0 7 7 0 7 0 7 0 7 0 0 7 0 7 0 7 0 0 7 0 7 0 0 7 0 7 0 7 0 0 7 0 7 0 0 7 0 7 0 7 0 7 0 0 7 0 7 0 7 7 0 7 0 7 7 0 7 7 7 0 7 7 7 7 7 7 7 6 7 7 7 7 6 7 7 6 7 7 6 7 6 7 6 7 7 6 7 6 7 6 7 6 6 7 6 7 6 7 6 6 7 6 7 6 6 7 6 6 7 6 6 7 6 6 6 7 6 6 6 6 6 7 6 6 6 6 6 6 6 6 6 6 6 6 6 6 6 6 6 6 6 6 6 6 6 5 6 6 6 6 6 6 6 6 6 5 6 6 6 6 6 6 6 5 6 6 6 6 6 6 5 6 6 6 6 6 5 6 6 6 6 5 6 6 …
4811_1 43 6 0	000000E+00 23192 5 6 6 6 6 7 7 6 7 7 6 7 7 6 7 6 7 6 7 6 7 6 6 7 6 7 6 6 6 7 6 6 7 6 6 6 7 6 6 6 7 6 6 6 7 6 6 6 6 7 6 6 6 7 6 6 6 6 6 7 6 6 6 6 7 6 6 6 6 6 7 6 6 6 6 6 7 6 6 6 6 6 7 6 6 6 6 6 7 6 6 6 6 6 6 7 6 6 6 6 6 6 7 6 6 6 6 6 6 7 6 6 6 6 6 6 6 7 6 6 6 6 6 6 6 7 6 6 6 6 6 6 6 6 6 7 6 6 6 6 6 6 6 6 7 6 6 6 6 6 6 6 6 6 6 6 6 6 7 6 6 6 6 6 6 6 6 6 6 6 6 6 6 6 6 6 6 6 6 6 6 6 6 6 6 6 6 6 6 6 6 …
4812_1 13 8 0	000000E+00 10741 5 6 6 7 6 7 6 7 6 7 6 7 6 7 6 7 6 6 7 6 7 6 6 7 6 7 6 6 7 6 6 7 6 6 6 7 6 6 6 7 6 6 7 6 6 6 6 7 6 6 6 7 6 6 6 6 7 6 6 6 6 7 6 6 6 6 6 7 6 6 6 6 6 6 7 6 6 6 6 6 6 7 6 6 6 6 6 6 7 6 6 6 6 6 6 6 6 7 6 6 6 6 6 6 6 6 7 6 6 6 6 6 6 6 6 6 6 6 7 6 6 6 6 6 6 6 6 6 6 6 6 6 6 7 6 6 6 6 6 6 6 6 6 6 6 6 6 6 6 6 6 6 6 6 7 6 6 6 6 6 6 6 6 6 6 6 6 6 6 6 6 6 6 6 6 6 6 6 6 6 6 6 6 6 6 6 6 7 6 6 6 …
4814_1 47 10 0	000000E+00 43308 5 4 5 6 5 6 6 6 6 6 6 7 6 7 6 7 7 7 6 7 7 0 7 7 7 7 7 7 7 7 0 7 7 7 7 7 7 7 7 7 7 7 7 7 7 7 7 7 7 7 7 7 7 6 7 7 7 7 6 7 7 6 7 7 6 7 6 7 7 6 7 6 7 6 7 6 6 7 6 7 6 6 7 6 7 6 6 7 6 6 7 6 6 6 7 6 6 6 7 6 6 6 7 6 6 6 6 7 6 6 6 6 7 6 6 6 6 6 6 6 7 6 6 6 6 6 6 6 6 6 6 6 6 6 6 6 6 6 6 6 6 6 6 6 5 6 6 6 6 6 6 5 6 6 6 6 5 6 6 6 5 6 6 6 5 6 6 5 6 6 6 5 6 6 5 6 6 5 6 6 5 6 6 5 6 6 5 6 6 5 6 …
4816_1 101 20 0	000000E+00 53964 6 6 6 6 6 7 6 6 7 6 7 6 7 6 7 6 7 6 7 6 7 6 7 6 7 6 7 7 6 7 6 7 6 7 6 7 6 7 6 7 6 7 6 6 7 6 7 6 7 6 6 7 6 6 7 6 6 7 6 6 7 6 6 7 6 6 6 7 6 6 7 6 6 6 6 7 6 6 6 6 7 6 6 6 6 7 6 6 6 6 6 6 7 6 6 6 6 6 6 6 7 6 6 6 6 6 6 6 6 6 7 6 6 6 6 6 6 6 6 6 6 6 6 6 6 7 6 6 6 6 6 6 6 6 6 6 6 6 6 5 6 6 6 6 6 6 6 6 6 6 6 5 6 6 6 6 6 6 5 6 6 6 6 6 5 6 6 6 6 5 6 6 6 5 6 6 6 5 6 6 6 5 6 6 5 6 6 5 6 6 6 …
4817_1 75 9 0	000000E+00 50582 6 7 7 6 7 7 7 7 6 7 7 6 7 7 6 7 7 6 7 6 7 6 7 6 7 7 6 7 6 7 6 7 7 6 7 7 7 7 7 6 7 7 7 7 7 7 7 6 7 7 7 7 6 7 7 7 6 7 7 6 7 7 6 7 7 6 7 7 6 7 6 7 7 6 7 6 7 7 6 7 6 7 6 7 6 7 6 7 6 7 6 7 6 7 6 7 6 7 6 7 6 6 7 6 6 6 6 5 6 6 7 6 6 6 6 6 7 6 6 6 6 7 6 6 6 6 7 6 6 6 6 6 7 6 6 6 6 6 6 6 6 7 6 6 6 6 6 6 6 6 6 6 6 6 6 6 6 6 6 6 6 6 6 6 6 6 6 6 6 6 6 6 6 6 6 6 6 6 6 6 6 6 6 6 6 6 6 6 6 6 6 …
4818_1 23 3 0	000000E+00 12586 5 6 6 0 7 0 0 7 0 0 7 0 7 0 7 7 7 7 7 7 7 7 6 7 7 7 6 7 7 6 7 7 6 7 7 6 7 7 6 7 6 7 7 6 7 6 7 6 7 6 7 6 6 7 6 7 6 6 7 6 6 7 6 6 7 6 6 6 7 6 6 6 6 7 6 6 6 6 6 7 6 6 6 6 6 6 6 7 6 6 6 6 6 6 6 6 6 6 6 6 6 7 6 6 6 6 6 6 6 6 6 6 6 6 6 6 6 6 6 6 6 6 6 6 5 6 6 6 6 6 6 6 6 6 6 6 6 6 6 6 6 6 5 6 6 6 6 6 6 6 6 6 6 6 6 5 6 6 6 6 6 6 6 6 6 6 5 6 6 6 6 6 6 6 6 6 5 6 6 6 6 6 6 6 6 6 5 6 6 6 6 …
4819_1 97 24 0	000000E+00 39165 5 6 6 7 0 7 7 0 7 7 7 0 7 7 7 7 7 7 7 7 6 7 7 7 7 7 6 7 7 7 6 7 7 7 6 7 7 7 6 7 7 6 7 7 6 7 7 6 7 7 6 7 7 6 7 7 6 7 6 7 7 6 7 6 7 6 7 6 7 6 7 6 6 7 6 6 7 6 6 7 6 6 7 6 6 6 7 6 6 6 6 7 6 6 6 7 6 6 6 6 6 7 6 6 6 6 6 7 6 6 6 6 6 6 6 6 7 6 6 6 6 6 6 6 6 6 6 6 6 6 6 6 6 6 6 6 6 6 6 6 6 6 6 5 6 6 6 6 6 5 6 6 6 5 6 6 6 5 6 6 5 6 6 5 6 5 6 6 5 6 5 6 6 5 6 5 6 5 6 5 6 5 6 5 6 5 5 6 5 6 5 …
4820_1 65 26 0	000000E+00 32439 5 4 5 5 5 6 6 7 0 7 7 7 0 7 7 7 7 7 7 7 0 7 7 7 7 7 7 6 7 7 7 7 7 7 7 6 7 7 7 6 7 7 7 6 7 7 7 6 7 6 7 7 6 7 7 6 7 6 7 6 7 6 7 6 7 7 6 6 7 6 7 6 7 6 7 6 7 6 6 7 6 6 7 6 6 7 6 7 6 6 7 6 6 6 7 6 6 7 6 6 7 6 6 6 7 6 6 6 6 7 6 6 6 6 7 6 6 6 6 6 7 6 6 6 6 6 6 6 7 6 6 6 6 6 6 6 6 6 6 6 6 6 6 7 6 6 6 6 6 6 6 6 6 5 6 6 6 6 6 6 6 6 6 6 6 6 6 5 6 6 6 6 6 6 6 6 5 6 6 6 6 6 5 6 6 6 6 5 6 6 6 …
4821_1 58 28 0	000000E+00 26771 6 7 7 6 7 7 7 6 7 7 7 7 6 7 7 7 6 7 7 7 7 6 7 7 6 7 7 7 6 7 7 6 7 7 7 6 7 7 6 7 7 6 7 7 6 7 7 6 7 6 7 7 6 7 6 7 7 6 7 6 7 7 6 7 6 7 6 7 7 6 7 6 7 6 7 6 7 6 7 6 7 6 6 7 6 7 6 7 6 7 6 7 6 6 7 6 7 6 7 6 6 7 6 6 7 6 7 6 6 7 6 6 7 6 6 7 6 6 6 7 6 6 7 6 6 6 7 6 6 6 7 6 6 6 7 6 6 6 7 6 6 6 6 7 6 6 6 6 6 7 6 6 6 6 6 6 7 6 6 6 6 6 6 6 6 6 6 6 7 6 6 6 6 6 6 6 6 6 6 6 6 6 6 6 6 6 6 5 6 6 6 …
4822_1 68 11 0	000000E+00 35529 6 7 7 6 7 7 7 6 7 7 7 6 7 7 7 7 6 7 7 7 6 7 7 7 7 6 7 7 6 7 7 7 6 7 7 6 7 7 7 6 7 7 6 7 7 7 6 7 6 7 7 6 7 7 6 7 7 6 7 6 7 7 6 7 6 7 7 6 7 6 7 7 6 7 6 7 6 7 6 7 6 7 6 7 7 6 7 6 7 6 7 6 7 6 7 6 7 6 6 7 6 7 6 7 6 7 6 6 7 6 7 6 6 7 6 7 6 6 7 6 6 7 6 7 6 6 7 6 6 7 6 6 7 6 6 7 6 6 7 6 6 6 7 6 6 6 7 6 6 7 6 6 6 6 7 6 6 6 7 6 6 6 6 6 7 6 6 6 6 7 6 6 6 6 6 6 7 6 6 6 6 6 6 6 6 7 6 6 6 6 6 …
4823_1 58 15 0	000000E+00 45150 6 6 7 7 7 7 6 7 7 7 7 7 7 7 7 7 6 7 7 7 7 7 6 7 7 7 6 7 7 7 7 6 7 7 7 6 7 7 7 6 7 7 7 6 7 7 6 7 7 6 7 7 6 7 7 6 7 7 6 7 6 7 6 7 7 6 7 6 7 6 7 6 7 6 7 6 7 6 7 6 7 6 6 7 6 7 6 6 7 6 7 6 6 7 6 6 7 6 6 7 6 6 7 6 6 6 7 6 6 7 6 6 6 7 6 6 6 7 6 6 6 6 7 6 6 6 7 6 6 6 6 6 7 6 6 6 6 6 6 7 6 6 6 6 6 6 6 7 6 6 6 6 6 6 6 6 6 6 6 7 6 6 6 6 6 6 6 6 6 6 6 6 6 6 6 6 6 6 6 6 6 6 6 5 6 6 6 6 6 6 6 …
4824_1 170 24 0	000000E+00 42905 6 5 6 6 6 7 6 6 7 6 7 6 7 6 7 6 7 7 6 7 7 7 6 7 7 7 6 7 7 7 7 7 7 7 7 7 7 7 7 7 7 7 7 0 7 7 7 7 7 7 7 7 7 6 7 7 7 7 7 7 7 7 6 7 7 7 7 6 7 7 6 7 7 6 7 7 6 7 6 7 7 6 7 6 7 6 7 6 7 6 6 7 6 7 6 6 6 7 6 6 7 6 6 6 7 6 6 6 6 6 7 6 6 6 6 6 6 7 6 6 6 6 6 6 6 6 6 6 6 6 6 6 6 6 6 6 6 6 6 6 6 6 6 6 6 6 6 6 6 6 6 6 5 6 6 6 6 6 6 6 5 6 6 6 6 6 6 5 6 6 6 6 5 6 6 6 5 6 6 6 6 5 6 6 6 5 6 6 5 6 6 …
4825_1 75 18 0	000000E+00 26464 5 4 4 4 4 4 4 4 5 4 4 5 6 0 0 7 0 0 0 7 0 0 0 7 0 0 0 0 7 0 0 0 0 7 0 0 0 0 7 0 0 0 0 7 0 0 0 0 7 0 0 0 0 7 0 0 7 0 7 0 7 7 0 7 7 0 7 7 0 7 7 7 0 7 7 7 7 0 7 7 7 7 7 7 7 7 7 7 7 7 7 6 7 7 7 7 6 7 7 7 6 7 7 6 7 7 6 7 6 7 6 7 6 7 6 7 6 7 6 7 6 6 7 6 6 7 6 6 7 6 6 7 6 6 6 6 7 6 6 6 7 6 6 6 6 6 6 7 6 6 6 6 6 6 6 6 6 7 6 6 6 6 6 6 6 6 6 6 6 6 6 6 6 6 6 6 6 6 6 6 5 6 6 6 6 6 6 6 6 6 6 …
4826_1 106 17 0	000000E+00 35724 5 4 4 4 6 6 7 7 7 7 7 6 7 7 7 7 7 7 7 7 7 6 7 7 7 7 7 7 7 7 7 7 7 7 7 7 7 7 7 7 7 7 7 7 7 7 7 7 7 7 7 7 7 7 7 7 6 7 7 7 7 6 7 7 7 7 6 7 7 6 7 7 7 6 7 7 6 7 7 6 7 7 6 7 7 6 7 6 7 7 6 7 6 7 6 7 6 7 6 7 6 7 6 7 6 7 6 7 6 6 7 6 7 6 7 6 6 7 6 6 7 6 6 7 6 7 6 6 6 7 6 6 7 6 6 7 6 6 6 7 6 6 6 7 6 6 6 7 6 6 6 6 7 6 6 6 6 7 6 6 6 6 6 7 6 6 6 6 6 6 7 6 6 6 6 6 6 6 6 6 7 6 6 6 6 6 6 6 6 6 6 …
4827_1 71 11 0	000000E+00 31385 5 6 6 7 7 7 7 7 7 7 7 7 7 0 7 7 7 7 7 7 0 7 7 7 7 0 7 7 7 7 0 7 7 7 7 0 7 7 7 0 7 7 7 0 7 7 7 7 0 7 7 7 0 7 7 7 7 0 7 7 7 7 0 7 7 7 7 0 7 7 7 7 7 7 0 7 7 7 7 7 7 7 7 7 7 7 7 7 7 7 7 7 6 7 7 7 6 7 7 6 7 7 6 7 6 7 6 7 6 6 7 6 6 7 6 6 6 7 6 6 6 6 7 6 6 6 6 7 6 6 6 6 6 7 6 6 6 6 6 6 6 6 6 6 7 6 6 6 6 6 6 6 6 6 6 6 6 6 6 6 6 6 6 6 6 6 6 6 5 6 6 6 6 6 6 6 6 6 6 6 5 6 6 6 6 6 6 6 5 6 6 …
4828_1 74 21 0	000000E+00 60276 5 4 4 5 6 6 7 7 7 7 6 7 7 7 7 7 7 6 7 7 7 7 7 7 7 7 7 7 7 7 7 7 7 7 6 7 7 7 7 7 7 7 7 7 7 6 7 7 7 7 6 7 7 7 6 7 6 7 7 6 7 6 7 6 7 7 6 7 6 7 6 7 6 7 6 7 6 7 6 7 6 7 6 7 6 7 6 7 6 6 7 6 7 6 7 6 6 7 6 7 6 6 7 6 6 7 6 7 6 6 7 6 6 7 6 6 6 7 6 6 7 6 6 6 7 6 6 6 6 7 6 6 6 6 7 6 6 6 6 6 6 7 6 6 6 6 6 6 6 6 6 6 6 7 6 6 6 6 6 6 6 6 6 5 6 6 6 6 6 6 6 6 6 6 6 5 6 6 6 6 6 6 5 6 6 6 6 6 5 6 6 …
4829_1 50 25 0	000000E+00 39176 5 4 4 5 4 5 5 6 7 0 7 7 7 0 7 7 0 7 7 0 7 7 0 7 7 0 7 7 7 0 7 7 7 0 7 7 7 7 7 7 7 7 7 7 7 7 7 6 7 6 7 6 7 6 7 6 7 6 7 6 7 6 7 6 7 6 7 6 7 6 6 7 6 7 6 7 6 7 6 7 6 7 6 6 7 6 7 6 6 7 6 7 6 6 7 6 7 6 6 7 6 6 7 6 6 6 7 6 6 7 6 6 6 6 7 6 6 6 6 7 6 6 6 6 6 6 6 6 7 6 6 6 6 6 6 6 6 6 6 6 6 6 6 6 6 6 6 6 5 6 6 6 6 6 6 6 6 6 6 5 6 6 6 6 6 5 6 6 6 6 5 6 6 6 5 6 6 5 6 6 5 6 5 6 6 5 6 5 6 5 6 …
4831_1 82 20 0	000000E+00 34227 7 7 7 7 7 0 7 7 7 7 0 7 7 7 7 0 7 7 7 7 7 7 0 7 7 7 7 7 7 7 7 7 7 7 7 7 7 7 7 6 7 7 7 6 7 7 7 6 7 7 7 6 7 7 6 7 7 6 7 7 6 7 6 7 7 6 7 7 6 7 6 7 7 6 7 6 7 6 7 7 6 7 6 7 6 7 6 7 6 7 7 6 7 6 7 6 7 6 7 6 7 6 7 7 6 7 6 7 6 6 7 6 7 6 7 6 7 6 7 6 6 7 6 6 7 6 6 7 6 6 7 6 6 7 6 6 6 7 6 6 6 7 6 6 6 7 6 6 6 6 7 6 6 6 6 7 6 6 6 6 6 7 6 6 6 6 6 6 6 6 7 6 6 6 6 6 6 6 6 6 6 6 6 6 6 7 6 6 6 6 6 …
4832_1 75 27 0	000000E+00 47073 5 6 6 0 7 7 0 7 0 7 7 0 7 7 0 7 7 0 7 7 7 0 7 7 7 0 7 7 7 7 7 7 0 7 7 6 7 7 7 7 7 6 7 7 7 6 7 6 7 6 7 6 7 6 6 7 6 7 6 6 6 7 6 6 7 6 6 6 7 6 6 7 6 6 6 7 6 6 6 6 7 6 6 6 6 7 6 6 6 6 7 6 6 6 6 6 7 6 6 6 6 6 6 6 7 6 6 6 6 6 6 6 6 6 6 6 6 7 6 6 6 6 6 6 6 6 6 6 6 6 6 6 6 6 6 6 6 6 6 6 5 6 6 6 6 6 6 6 6 6 6 6 6 5 6 6 6 6 6 6 6 6 5 6 6 6 6 6 5 6 6 6 6 6 5 6 6 6 6 5 6 6 6 6 5 6 6 6 5 6 6 …
4833_1 81 14 0	000000E+00 32047 5 4 4 6 7 7 6 7 7 7 7 7 7 7 7 7 7 6 7 7 7 7 7 7 6 7 7 7 7 7 6 7 7 7 6 7 7 7 6 7 7 7 6 7 7 6 7 7 6 7 7 6 7 6 7 7 6 7 6 7 6 7 6 7 7 6 7 6 7 6 7 6 7 6 7 6 7 6 7 6 6 7 6 7 6 7 6 7 6 6 7 6 7 6 6 7 6 7 6 6 7 6 6 7 6 6 7 6 6 7 6 6 7 6 6 7 6 6 7 6 6 6 7 6 6 6 7 6 6 6 7 6 6 6 6 7 6 6 6 6 7 6 6 6 6 6 7 6 6 6 6 6 7 6 6 6 6 6 6 6 6 7 6 6 6 6 6 6 6 6 6 6 7 6 6 6 6 6 6 6 6 6 6 6 6 6 6 6 6 6 6 …
4834_1 82 27 0	000000E+00 37770 5 7 6 7 7 7 7 7 7 7 0 7 7 7 7 7 7 7 7 7 7 7 7 7 7 7 0 7 7 7 7 7 7 7 7 7 7 7 7 7 7 6 7 7 7 7 7 6 7 7 6 7 7 7 6 7 7 6 7 7 6 7 6 7 7 6 7 6 7 7 6 7 6 7 6 7 6 7 6 6 7 6 7 6 7 6 6 7 6 6 7 6 7 6 6 7 6 6 7 6 6 6 7 6 6 7 6 6 6 7 6 6 6 7 6 6 6 6 7 6 6 6 6 7 6 6 6 6 6 6 7 6 6 6 6 6 6 6 6 7 6 6 6 6 6 6 6 6 6 6 6 6 6 6 6 6 6 6 6 6 6 6 6 6 6 5 6 6 6 6 6 6 6 5 6 6 6 6 5 6 6 6 6 5 6 6 6 5 6 6 6 …
4835_1 86 24 0	000000E+00 35462 6 0 0 7 0 0 7 0 0 0 7 0 0 7 0 0 0 7 0 0 7 0 0 7 0 0 0 7 0 7 0 0 7 0 7 0 7 0 7 7 0 7 7 0 7 7 0 7 7 7 0 7 7 7 0 7 7 7 7 7 0 7 7 7 7 7 7 7 7 7 7 7 7 7 7 7 6 7 7 7 7 6 7 7 7 6 7 7 6 7 7 6 7 6 7 6 7 6 7 6 7 6 7 6 7 6 6 7 6 7 6 6 7 6 6 6 7 6 6 6 7 6 6 6 6 6 7 6 6 6 6 6 6 6 6 6 6 6 6 6 6 6 6 6 6 6 6 6 6 6 6 6 6 6 6 6 6 6 6 6 6 6 6 6 6 6 6 6 5 6 6 6 6 6 6 6 6 6 6 6 6 6 6 6 6 6 6 6 6 6 6 …
4836_1 79 32 0	000000E+00 40414 5 4 5 6 6 6 7 6 7 7 0 7 7 7 7 0 7 7 0 7 7 7 0 7 7 0 7 7 7 7 0 7 7 7 7 7 7 7 7 7 7 7 7 6 7 7 6 7 6 7 7 6 7 6 7 6 7 6 7 6 7 6 7 6 7 6 7 6 7 6 7 6 7 6 7 6 6 7 6 7 6 6 7 6 7 6 6 7 6 7 6 6 7 6 6 7 6 6 7 6 6 7 6 6 7 6 6 7 6 6 7 6 6 6 7 6 6 6 7 6 6 6 6 7 6 6 6 7 6 6 6 6 6 7 6 6 6 6 6 7 6 6 6 6 6 6 7 6 6 6 6 6 6 6 6 7 6 6 6 6 6 6 6 6 6 6 6 6 6 6 6 7 6 6 6 6 6 6 6 6 6 5 6 6 6 6 6 6 6 6 6 …
4837_1 47 26 0	000000E+00 25434 5 6 7 6 7 6 7 6 7 6 7 6 7 6 7 7 6 7 6 7 7 6 7 6 7 7 6 7 6 7 7 6 7 7 6 7 6 7 7 6 7 6 7 7 6 7 6 7 7 6 7 6 7 7 6 7 6 7 6 7 6 7 7 6 7 6 7 6 7 6 7 6 7 6 6 7 6 7 6 7 6 6 7 6 7 6 6 7 6 6 7 6 6 7 6 6 7 6 6 6 7 6 6 6 7 6 6 6 7 6 6 6 7 6 6 6 7 6 6 6 6 6 7 6 6 6 6 7 6 6 6 6 7 6 6 6 6 6 7 6 6 6 6 6 6 7 6 6 6 6 6 6 6 7 6 6 6 6 6 6 6 6 6 6 7 6 6 6 6 6 6 6 6 6 6 6 6 6 6 6 6 6 6 6 6 6 6 6 6 6 6 …
4838_1 96 18 0	000000E+00 41305 5 7 6 7 6 7 7 6 7 7 6 7 7 6 7 7 7 7 6 7 7 7 6 7 7 7 6 7 7 6 7 7 7 6 7 7 6 7 6 7 6 7 7 6 7 6 7 6 7 6 7 6 7 6 7 6 7 6 7 6 7 6 7 6 7 6 7 6 7 6 7 6 7 6 7 6 7 6 7 6 7 6 7 6 6 7 6 7 6 7 6 7 6 7 6 7 6 6 7 6 7 6 7 6 7 6 6 7 6 7 6 7 6 6 7 6 6 7 6 7 6 6 7 6 6 7 6 7 6 6 7 6 6 6 7 6 6 7 6 6 7 6 6 7 6 6 6 7 6 6 6 7 6 6 6 6 7 6 6 6 6 7 6 6 6 6 6 7 6 6 6 6 6 6 7 6 6 6 6 6 6 6 6 7 6 6 6 6 6 6 6 …
4839_1 69 16 0	000000E+00 33750 5 4 5 5 5 6 7 7 0 7 7 0 7 7 0 7 0 7 7 0 7 0 7 7 0 7 7 0 7 7 0 7 7 7 7 0 7 7 7 7 7 7 6 7 7 7 7 6 7 7 6 7 6 7 7 6 7 6 7 7 6 7 6 7 6 7 7 6 7 6 7 6 7 6 7 6 7 6 7 6 7 6 7 6 7 6 7 6 7 6 7 6 7 6 6 7 6 7 6 6 7 6 7 6 6 7 6 6 7 6 6 7 6 6 6 7 6 6 7 6 6 6 7 6 6 6 7 6 6 6 6 7 6 6 6 6 6 7 6 6 6 6 6 6 7 6 6 6 6 6 6 6 6 6 6 7 6 6 6 6 6 6 6 6 6 6 6 6 6 6 6 6 6 6 6 6 6 6 6 6 6 6 6 6 6 6 6 6 6 6 6 …
4840_1 84 24 0	000000E+00 48513 5 6 6 7 6 7 6 7 7 7 6 7 7 7 7 7 7 7 7 7 7 7 7 7 7 7 7 7 0 7 7 7 7 7 7 7 7 7 7 7 7 7 7 7 7 7 7 7 6 7 7 6 7 6 7 6 7 6 7 6 7 6 7 6 7 6 7 6 6 7 6 7 6 7 6 7 6 6 7 6 7 6 7 6 6 7 6 7 6 6 7 6 7 6 6 7 6 6 7 6 6 7 6 7 6 6 7 6 6 7 6 6 7 6 6 7 6 6 6 7 6 6 7 6 6 6 7 6 6 6 7 6 6 7 6 6 6 6 7 6 6 6 6 7 6 6 6 6 7 6 6 6 6 6 7 6 6 6 6 6 6 6 7 6 6 6 6 6 6 6 6 6 6 6 6 7 6 6 6 6 6 6 6 6 6 6 6 6 6 6 5 …
4841_1 33 16 0	000000E+00 28264 5 4 6 0 7 0 7 7 0 7 0 7 7 7 0 7 7 7 0 7 7 7 7 7 7 7 7 7 6 7 7 7 7 6 7 7 6 7 7 6 7 6 7 7 6 7 6 7 6 7 6 7 6 7 6 7 6 7 6 7 6 7 6 7 7 6 7 6 7 6 7 6 7 6 7 7 6 7 6 7 6 7 7 6 7 6 7 7 6 7 6 7 6 7 7 6 7 6 7 6 7 6 7 6 7 6 7 6 7 6 7 6 6 7 6 6 7 6 6 7 6 6 7 6 6 6 6 7 6 6 6 6 6 6 7 6 6 6 6 6 6 6 6 6 6 6 6 6 6 6 6 6 6 6 6 6 6 6 6 6 6 6 6 6 6 6 6 6 6 6 6 6 6 6 5 6 6 6 6 6 6 6 6 6 6 6 6 5 6 6 6 …
4842_1 85 16 0	000000E+00 40066 7 7 7 7 7 7 7 7 7 7 7 7 7 6 7 7 7 6 7 7 6 7 7 6 7 7 6 7 7 6 7 6 7 7 6 7 6 7 6 7 6 7 7 6 7 6 7 6 7 6 7 6 7 6 7 6 7 6 7 6 7 6 7 6 7 6 6 7 6 7 6 7 6 6 7 6 7 6 6 7 6 6 7 6 6 7 6 7 6 6 7 6 6 6 7 6 6 7 6 6 6 7 6 6 7 6 6 6 7 6 6 6 6 7 6 6 6 6 7 6 6 6 6 7 6 6 6 6 6 6 6 7 6 6 6 6 6 6 6 6 6 6 6 6 6 6 6 6 6 6 6 6 6 6 6 6 6 6 6 6 5 6 6 6 6 6 6 5 6 6 6 6 6 6 6 5 6 6 6 6 6 6 5 6 6 6 6 6 6 5 6 …
4843_1 64 14 0	000000E+00 39333 6 7 7 0 7 7 0 7 7 0 7 0 7 7 0 7 0 7 7 0 7 7 0 7 7 7 7 7 7 7 7 7 7 7 7 7 7 7 7 7 7 7 6 7 7 7 7 6 7 7 7 6 7 7 6 7 7 6 7 7 6 7 6 7 7 6 7 6 7 6 7 6 7 6 7 6 7 6 7 6 7 6 7 6 6 7 6 7 6 6 7 6 7 6 6 7 6 6 7 6 6 7 6 6 7 6 6 7 6 6 6 7 6 6 7 6 6 6 7 6 6 6 6 7 6 6 6 7 6 6 6 6 7 6 6 6 6 6 7 6 6 6 6 6 6 7 6 6 6 6 6 6 6 7 6 6 6 6 6 6 6 6 6 6 7 6 6 6 6 6 6 6 6 6 6 6 6 6 6 6 6 6 6 6 6 6 6 6 6 6 6 …
4844_1 47 24 0	000000E+00 21126 5 4 4 6 7 0 7 0 7 0 7 7 0 7 0 7 0 0 7 0 7 0 7 0 0 7 0 0 7 0 7 0 7 0 7 0 7 7 7 0 7 7 7 6 7 7 7 7 7 7 7 7 7 7 7 7 7 7 7 7 7 7 7 6 7 7 7 7 7 7 6 7 7 7 6 7 7 7 6 7 7 6 7 6 7 7 6 7 6 7 6 7 6 6 7 6 7 6 6 7 6 6 7 6 6 7 6 6 6 7 6 6 6 7 6 6 6 7 6 6 6 6 6 7 6 6 6 6 6 6 7 6 6 6 6 6 6 6 6 6 6 7 6 6 6 6 6 6 6 6 6 6 6 6 6 6 6 6 6 6 6 6 6 6 6 6 6 6 6 6 6 6 6 6 6 6 6 6 6 5 6 6 6 6 6 6 6 6 6 6 6 …
4845_1 85 30 0	000000E+00 35323 6 6 7 7 7 7 7 6 7 7 7 7 7 7 7 7 7 0 7 7 7 7 7 7 7 7 7 7 7 7 7 7 7 6 7 7 7 7 7 7 7 7 7 7 6 7 7 7 7 6 7 7 6 7 7 6 7 6 7 6 7 6 7 6 6 7 6 6 7 6 7 6 6 7 6 6 7 6 6 7 6 6 7 6 6 7 6 6 6 7 6 6 7 6 6 6 7 6 6 6 7 6 6 6 7 6 6 6 6 7 6 6 6 7 6 6 6 6 7 6 6 6 6 6 7 6 6 6 6 6 6 7 6 6 6 6 6 6 6 7 6 6 6 6 6 6 6 6 6 7 6 6 6 6 6 6 6 6 6 6 6 6 6 6 6 6 6 6 6 6 6 6 6 6 6 6 6 6 6 6 6 6 6 6 6 6 6 6 6 6 6 …
4846_1 95 21 0	000000E+00 40784 5 7 7 7 0 7 7 7 7 0 7 7 7 0 7 7 7 7 0 7 7 7 7 0 7 7 7 7 7 7 0 7 7 7 7 7 7 7 7 7 7 7 7 7 7 7 7 7 7 7 7 7 6 7 7 7 7 7 6 7 7 7 6 7 7 6 7 7 6 7 6 7 6 7 6 7 6 7 6 7 6 7 6 6 7 6 6 7 6 7 6 6 7 6 7 6 6 7 6 7 6 6 7 6 6 7 6 7 6 6 7 6 6 7 6 7 6 6 7 6 6 7 6 6 7 6 6 7 6 6 7 6 6 7 6 6 6 7 6 6 7 6 6 6 7 6 6 6 7 6 6 6 6 7 6 6 6 6 7 6 6 6 6 6 7 6 6 6 6 6 6 6 6 6 7 6 6 6 6 6 6 6 6 6 6 6 6 6 6 6 6 …
4848_1 66 22 0	000000E+00 52264 5 4 4 6 7 7 0 7 7 7 0 7 7 0 7 7 7 0 7 7 7 0 7 7 7 0 7 7 7 0 7 7 7 7 0 7 7 7 7 7 7 7 7 0 7 7 7 7 7 7 7 7 7 7 7 7 6 7 7 7 7 7 7 7 7 6 7 7 7 6 7 7 7 6 7 7 6 7 7 6 7 7 6 7 6 7 6 7 7 6 7 6 7 6 7 6 6 7 6 7 6 6 7 6 7 6 6 7 6 6 7 6 6 7 6 6 7 6 6 6 6 7 6 6 6 7 6 6 6 6 7 6 6 6 6 6 6 7 6 6 6 6 6 6 6 6 6 6 6 6 6 6 6 6 6 6 6 6 6 6 6 6 6 6 6 6 6 5 6 6 6 6 6 5 6 6 6 6 6 5 6 6 6 5 6 6 6 5 6 6 6 …
4849_1 73 18 0	000000E+00 42147 5 6 7 6 6 7 6 6 7 6 6 7 6 6 7 6 6 7 6 7 6 6 7 6 7 6 6 7 6 7 6 6 7 6 6 7 6 7 6 6 7 6 6 7 6 7 6 6 7 6 6 7 6 7 6 6 7 6 6 7 6 6 7 6 6 6 7 6 6 7 6 6 6 7 6 6 6 6 7 6 6 6 6 6 6 6 7 6 6 6 6 6 6 7 6 6 6 6 6 7 6 6 6 6 6 6 7 6 6 6 6 6 6 6 6 7 6 6 6 6 6 6 6 7 6 6 6 6 6 6 6 6 7 6 6 6 6 6 6 6 6 6 6 7 6 6 6 6 6 6 6 6 6 6 6 6 6 7 6 6 6 6 6 6 6 6 6 6 6 6 6 6 6 6 6 6 6 6 6 6 6 6 6 6 6 6 6 6 6 6 6 …
4850_1 114 12 0	000000E+00 36827 6 6 6 7 6 6 7 6 7 6 7 6 7 6 7 6 7 6 7 6 7 6 7 6 7 6 7 7 6 7 6 7 7 6 7 7 6 7 6 7 7 6 7 7 6 7 7 6 7 7 6 7 7 6 7 6 7 7 6 7 6 7 7 6 7 6 7 6 7 6 7 6 6 7 6 7 6 7 6 7 6 6 7 6 7 6 7 6 7 6 6 7 6 7 6 7 6 6 7 6 7 6 6 7 6 7 6 6 7 6 7 6 6 7 6 6 7 6 7 6 6 7 6 6 7 6 6 7 6 6 7 6 6 6 7 6 6 7 6 6 6 7 6 6 6 7 6 6 6 6 7 6 6 6 6 6 7 6 6 6 6 6 7 6 6 6 6 6 6 6 6 6 6 6 6 6 6 6 6 6 6 6 6 6 6 6 6 6 6 6 6 …
4851_1 60 18 0	000000E+00 44748 5 4 6 6 6 7 7 7 7 7 7 7 6 7 7 7 6 7 6 7 6 7 6 7 6 6 7 6 7 6 6 6 7 6 6 7 6 7 6 6 7 6 7 6 6 7 6 6 7 6 7 6 6 7 6 6 7 6 7 6 7 6 6 6 7 6 7 6 7 6 6 6 7 6 7 6 6 7 6 6 7 6 6 7 6 7 6 6 6 7 6 7 6 6 7 6 6 7 6 6 6 7 6 6 7 6 6 7 6 6 6 7 6 6 6 7 6 6 6 7 6 6 6 6 7 6 6 6 7 6 6 6 6 7 6 6 6 6 6 6 6 7 6 6 6 6 6 6 7 6 6 6 6 6 6 6 6 7 6 6 6 6 6 6 6 6 6 6 6 6 6 6 6 6 7 6 6 6 6 6 6 6 6 6 6 6 6 6 6 6 6 …
4852_1 80 19 0	000000E+00 48794 5 4 4 4 4 4 4 4 5 4 4 4 4 5 4 4 4 5 4 0 0 0 0 0 0 0 7 0 0 7 0 7 0 7 7 7 0 7 7 7 7 7 7 6 7 7 7 6 7 7 6 7 7 6 7 6 7 7 6 7 6 7 6 7 6 6 7 6 7 6 7 6 6 7 6 7 6 6 6 7 6 6 7 6 6 6 6 7 6 6 6 6 7 6 6 6 6 6 7 6 6 6 6 6 6 6 6 7 6 6 6 6 6 6 6 6 6 6 6 6 6 6 6 6 6 6 6 6 6 6 6 6 6 6 6 6 6 6 6 6 6 6 6 6 6 6 6 6 6 6 6 6 6 6 6 6 6 6 6 6 5 6 6 6 6 6 6 6 6 6 6 6 5 6 6 6 6 6 6 6 5 6 6 6 6 6 5 6 6 6 6 …
4853_1 160 20 0	000000E+00 49454 5 4 4 4 5 4 5 6 6 6 7 7 7 7 7 7 7 7 0 7 7 7 0 7 7 7 0 7 7 0 7 0 7 7 0 7 0 7 7 0 7 0 7 0 7 7 0 7 0 7 7 0 7 7 7 0 7 7 7 7 7 7 7 7 7 7 6 7 6 7 6 7 6 7 6 6 6 7 6 6 7 6 6 6 6 7 6 6 6 6 7 6 6 6 6 7 6 6 6 6 6 7 6 6 6 6 6 6 6 7 6 6 6 6 6 6 6 6 6 6 6 6 6 6 6 6 6 6 6 6 6 6 6 6 6 6 6 6 6 6 6 6 6 6 6 6 5 6 6 6 6 6 6 5 6 6 6 6 6 5 6 6 6 6 5 6 6 6 5 6 6 6 5 6 6 5 6 5 6 6 5 6 5 6 5 6 5 6 5 6 5 …
4854_1 70 15 0	000000E+00 40435 5 6 6 7 7 6 7 7 7 6 7 7 7 6 7 7 7 6 7 7 7 6 7 7 6 7 7 6 7 7 6 7 7 6 7 6 7 7 6 7 6 7 6 7 6 7 6 7 6 7 6 7 6 7 6 7 6 6 7 6 7 6 6 7 6 7 6 6 7 6 6 7 6 6 7 6 6 7 6 6 6 7 6 6 6 7 6 6 6 7 6 6 6 6 7 6 6 6 6 7 6 6 6 6 6 6 7 6 6 6 6 6 6 6 6 7 6 6 6 6 6 6 6 6 7 6 6 6 6 6 6 6 6 7 6 6 6 6 6 6 6 6 6 7 6 6 6 6 6 6 6 6 6 6 6 7 6 6 6 6 6 6 6 6 6 6 6 6 6 6 6 6 6 6 6 6 7 6 6 6 6 6 6 6 6 6 6 6 6 6 6 …
4856_1 76 5 0	000000E+00 50781 5 4 6 6 7 7 7 7 7 7 7 7 7 0 7 7 7 7 7 7 7 7 7 7 7 7 7 7 7 7 7 7 7 7 7 7 7 6 7 7 7 6 7 7 6 7 6 7 6 7 6 7 6 7 6 7 6 7 6 6 7 6 7 6 7 6 7 6 6 7 6 7 6 7 6 6 7 6 7 6 6 7 6 7 6 6 7 6 6 7 6 6 7 6 6 7 6 6 7 6 6 7 6 6 6 7 6 6 6 7 6 6 7 6 6 6 6 7 6 6 6 6 7 6 6 6 6 6 7 6 6 6 6 6 7 6 6 6 6 6 6 6 6 6 6 6 7 6 6 6 6 6 6 6 6 6 6 6 6 6 6 6 6 6 6 6 6 6 6 6 6 6 6 6 6 6 6 6 5 6 6 6 6 6 6 6 6 6 5 6 6 …
4857_1 65 12 0	000000E+00 33779 6 6 6 6 7 6 7 6 7 6 7 6 7 6 7 6 7 6 6 7 6 7 6 6 7 6 6 7 6 7 6 7 6 6 7 6 7 6 7 6 7 6 6 7 6 7 6 7 6 7 6 7 6 7 6 7 6 7 6 7 6 7 6 6 7 6 7 6 7 6 7 6 7 6 6 7 6 7 6 7 6 6 7 6 7 6 6 7 6 7 6 6 7 6 6 7 6 6 7 6 7 6 6 7 6 6 7 6 6 7 6 6 7 6 7 6 6 7 6 6 7 6 6 7 6 6 7 6 7 6 6 6 7 6 6 7 6 6 7 6 6 7 6 6 7 6 6 7 6 6 6 7 6 6 6 7 6 6 6 7 6 6 6 7 6 6 6 7 6 6 6 6 7 6 6 6 6 6 6 7 6 6 6 6 6 6 7 6 6 6 6 …
4858_1 51 6 0	000000E+00 30948 5 4 4 5 7 0 7 7 7 0 7 7 0 7 7 7 0 7 7 7 0 7 7 0 7 7 7 0 7 7 7 0 7 7 7 0 7 7 7 7 0 7 7 7 7 0 7 7 7 7 7 7 7 7 7 7 7 7 7 6 7 7 7 6 7 7 6 7 7 6 7 6 7 7 6 7 7 6 7 6 7 7 6 7 6 7 6 7 6 7 6 7 6 7 6 7 6 7 6 7 6 7 6 6 7 6 7 6 6 7 6 6 7 6 7 6 6 7 6 6 7 6 6 6 7 6 6 7 6 6 7 6 6 6 7 6 6 6 7 6 6 6 6 7 6 6 6 7 6 6 6 6 7 6 6 6 6 7 6 6 6 6 6 7 6 6 6 6 6 7 6 6 6 6 6 6 6 7 6 6 6 6 6 6 6 6 7 6 6 6 6 …
4859_1 55 8 0	000000E+00 26965 5 4 4 4 6 0 7 0 0 7 0 0 7 0 0 7 0 7 0 7 0 7 0 7 0 7 0 7 0 7 0 7 7 0 7 0 7 7 0 7 7 0 7 7 0 7 7 0 7 7 0 7 7 7 0 7 7 7 7 7 7 7 7 7 7 7 6 7 7 6 7 6 7 7 6 7 6 7 6 7 6 7 6 6 7 6 7 6 7 6 6 7 6 6 7 6 7 6 6 7 6 6 7 6 6 6 7 6 6 7 6 6 6 7 6 6 6 7 6 6 6 7 6 6 6 7 6 6 6 6 7 6 6 6 6 7 6 6 6 6 6 6 7 6 6 6 6 6 6 6 7 6 6 6 6 6 6 6 6 6 6 6 7 6 6 6 6 6 6 6 6 6 6 6 6 6 6 6 6 6 6 6 6 6 6 6 6 5 6 6 6 …
4860_1 67 13 0	000000E+00 29428 5 6 7 7 7 7 6 7 7 7 7 7 6 7 7 7 7 7 6 7 7 7 7 6 7 7 7 7 6 7 7 7 6 7 7 6 7 7 7 6 7 7 6 7 6 7 7 6 7 6 7 7 6 7 6 7 6 7 6 7 6 7 6 6 7 6 7 6 6 7 6 6 7 6 6 7 6 6 7 6 6 7 6 6 7 6 6 7 6 6 7 6 6 7 6 6 7 6 6 7 6 6 7 6 6 6 7 6 6 7 6 6 6 7 6 6 7 6 6 6 7 6 6 7 6 6 6 7 6 6 6 7 6 6 6 6 7 6 6 6 6 7 6 6 6 6 7 6 6 6 6 6 6 7 6 6 6 6 6 6 6 6 6 7 6 6 6 6 6 6 6 6 6 6 6 6 6 6 6 6 6 6 6 6 6 6 6 5 6 6 6 …
4861_1 71 5 0	000000E+00 31424 7 6 7 7 7 7 6 7 7 7 7 6 7 7 7 7 6 7 7 7 7 6 7 7 7 6 7 7 7 6 7 7 7 6 7 7 6 7 7 6 7 7 6 7 6 7 7 6 7 6 7 7 6 7 6 7 6 7 6 7 6 7 6 7 6 7 6 6 7 6 7 6 6 7 6 6 7 6 7 6 6 7 6 6 7 6 6 7 6 6 6 7 6 6 7 6 6 7 6 6 6 7 6 6 6 7 6 6 7 6 6 6 7 6 6 6 6 7 6 6 6 7 6 6 6 6 7 6 6 6 6 7 6 6 6 6 7 6 6 6 6 6 6 7 6 6 6 6 6 6 7 6 6 6 6 6 6 6 7 6 6 6 6 6 6 6 6 6 6 7 6 6 6 6 6 6 6 6 6 6 6 6 6 6 6 6 6 6 6 6 6 …
4862_1 78 5 0	000000E+00 38669 5 6 6 6 6 6 6 7 6 6 6 6 7 6 7 6 6 7 6 7 6 7 6 7 6 7 6 7 6 7 7 6 7 7 6 7 6 7 7 6 7 7 6 7 6 7 6 7 6 7 6 7 6 7 6 6 7 6 6 6 7 6 6 6 6 6 7 6 6 6 6 6 6 7 6 6 6 6 6 7 6 6 6 6 6 6 6 6 7 6 6 6 6 6 6 6 6 6 6 7 6 6 6 6 6 6 6 6 6 6 6 6 7 6 6 6 6 6 6 6 6 6 6 6 6 6 6 6 6 6 6 6 6 6 6 6 6 6 6 6 6 6 6 6 6 6 6 6 6 6 6 6 6 6 6 6 6 6 6 6 6 6 6 6 6 6 6 6 6 6 6 6 6 6 6 5 6 6 6 6 6 6 6 6 6 6 6 6 5 6 6 …
4863_1 73 16 0	000000E+00 34133 7 7 7 0 7 7 0 7 7 7 0 7 7 0 7 7 0 7 7 0 7 7 0 7 7 0 7 0 7 0 7 7 0 7 0 7 0 7 7 0 7 7 0 7 7 0 7 0 7 7 0 7 0 7 7 0 7 0 7 0 7 7 0 7 0 7 0 7 7 0 7 7 0 7 0 7 7 7 0 7 7 7 0 7 7 7 7 7 0 7 6 7 0 7 6 7 7 7 7 7 7 6 7 7 7 6 7 7 6 7 6 7 7 6 7 6 7 6 7 6 6 7 6 7 6 7 6 6 7 6 6 7 6 7 6 6 6 7 6 6 7 6 6 7 6 6 6 7 6 6 6 7 6 6 6 6 7 6 6 6 6 7 6 6 6 6 6 7 6 6 6 6 6 6 6 6 7 6 6 6 6 6 6 6 6 6 6 6 6 6 6 …
4864_1 100 12 0	000000E+00 37627 5 6 7 6 7 7 7 6 7 7 7 7 7 6 7 7 7 7 7 7 6 7 7 7 7 7 7 6 7 7 7 7 7 6 7 7 7 7 6 7 7 7 6 7 7 7 6 7 7 7 6 7 7 6 7 7 6 7 7 7 6 7 7 6 7 6 7 7 6 7 7 6 7 7 6 7 6 7 7 6 7 6 7 7 6 7 6 7 6 7 7 6 7 6 7 6 7 6 6 7 6 7 6 7 6 6 7 6 7 6 6 7 6 6 7 6 6 7 6 6 7 6 6 6 7 6 6 6 7 6 6 6 7 6 6 6 6 7 6 6 6 6 7 6 6 6 6 6 6 7 6 6 6 6 6 6 6 6 6 7 6 6 6 6 6 6 6 6 6 6 6 6 6 6 6 6 6 6 6 6 6 6 6 6 6 6 6 6 6 6 6 …
4865_1 72 16 0	000000E+00 25031 7 7 7 7 7 7 7 7 7 7 7 7 7 7 0 7 7 7 6 7 7 7 7 6 7 7 6 7 6 7 7 6 7 6 7 6 7 7 6 7 6 7 6 7 6 7 6 7 6 7 6 7 6 7 6 7 6 7 6 7 6 7 6 7 6 7 6 7 6 6 7 6 7 6 7 6 6 7 6 7 6 6 7 6 7 6 6 7 6 7 6 6 7 6 6 7 6 6 7 6 6 7 6 6 7 6 6 7 6 6 6 7 6 6 7 6 6 6 7 6 6 7 6 6 6 7 6 6 6 7 6 6 6 7 6 6 6 7 6 6 6 7 6 6 6 6 7 6 6 6 7 6 6 6 6 7 6 6 6 6 7 6 6 6 6 6 7 6 6 6 6 6 6 7 6 6 6 6 6 6 7 6 6 6 6 6 6 6 6 6 6 …
4866_1 34 14 0	000000E+00 30147 6 7 6 7 7 7 6 7 7 7 7 6 7 7 7 7 7 7 7 6 7 7 7 7 7 7 7 7 7 7 7 6 7 7 7 7 7 6 7 7 6 7 7 6 7 6 7 6 7 6 7 6 7 6 7 6 7 6 7 6 7 6 7 6 7 6 7 6 7 6 7 6 7 6 7 6 7 6 7 6 7 6 7 6 7 6 7 6 7 6 7 6 7 6 7 6 7 6 7 6 7 6 6 7 6 7 6 7 6 6 7 6 6 7 6 7 6 6 7 6 6 7 6 6 7 6 6 6 7 6 6 6 7 6 6 6 7 6 6 6 7 6 6 6 7 6 6 6 6 7 6 6 6 6 6 7 6 6 6 6 6 7 6 6 6 6 6 6 7 6 6 6 6 6 6 6 6 7 6 6 6 6 6 6 6 6 6 6 6 6 6 …
4867_1 61 8 0	000000E+00 35140 5 4 4 5 4 5 7 7 0 7 0 7 7 0 7 7 7 0 7 7 7 7 0 7 7 7 7 7 7 7 7 7 7 7 7 7 7 7 7 6 7 7 7 7 7 7 7 7 7 7 6 7 7 7 7 7 7 7 7 6 7 7 7 7 7 7 6 7 7 7 7 7 6 7 7 7 6 7 7 7 6 7 7 7 6 7 7 6 7 6 7 7 6 7 6 7 6 7 6 7 6 7 6 6 7 6 7 6 6 7 6 7 6 6 7 6 6 7 6 6 7 6 6 7 6 6 7 6 6 6 7 6 6 6 7 6 6 6 7 6 6 6 6 7 6 6 6 6 7 6 6 6 6 6 7 6 6 6 6 6 6 6 7 6 6 6 6 6 6 6 6 6 6 6 6 6 7 6 6 6 6 6 6 6 6 6 6 6 6 6 6 …
4868_1 77 20 0	000000E+00 42688 6 6 7 7 6 7 7 7 7 6 7 7 7 7 7 7 7 7 6 7 7 7 7 7 7 7 7 7 6 7 7 7 7 7 7 7 6 7 7 7 7 7 7 6 7 7 7 6 7 7 6 7 7 6 7 6 7 7 6 7 6 7 7 6 7 6 7 7 6 7 6 7 6 7 7 6 7 6 7 6 7 6 7 6 7 6 7 6 7 6 7 6 7 6 6 7 6 7 6 6 7 6 7 6 6 7 6 6 7 6 6 6 7 6 6 7 6 6 6 7 6 6 6 7 6 6 6 6 7 6 6 6 7 6 6 6 6 7 6 6 6 6 6 7 6 6 6 6 6 7 6 6 6 6 6 6 6 7 6 6 6 6 6 6 6 6 6 6 7 6 6 6 6 6 6 6 6 6 6 6 6 6 6 6 6 6 6 6 6 6 6 …
4869_1 73 6 0	000000E+00 28723 6 7 7 7 7 0 7 7 7 7 7 7 7 7 7 7 7 7 7 7 7 7 7 7 7 7 7 7 7 7 7 7 6 7 7 7 7 6 7 7 7 6 7 7 6 7 7 7 6 7 7 6 7 7 6 7 6 7 7 6 7 6 7 7 6 7 6 7 6 7 6 7 6 7 6 7 6 6 7 6 7 6 7 6 6 7 6 7 6 6 7 6 6 7 6 7 6 6 7 6 6 7 6 6 6 7 6 6 7 6 6 6 7 6 6 7 6 6 6 7 6 6 6 7 6 6 6 6 7 6 6 6 7 6 6 6 6 6 7 6 6 6 6 7 6 6 6 6 6 7 6 6 6 6 6 6 7 6 6 6 6 6 6 6 6 7 6 6 6 6 6 6 6 6 6 6 7 6 6 6 6 6 6 6 6 6 6 6 6 6 6 …
4870_1 36 18 0	000000E+00 29220 6 6 7 7 6 7 7 7 6 7 7 6 7 7 7 6 7 7 6 7 7 6 7 7 6 7 7 6 7 7 6 7 7 6 7 6 7 7 6 7 6 7 7 6 7 6 7 6 7 6 7 6 7 6 7 6 6 7 6 7 6 6 7 6 6 7 6 6 6 7 6 6 6 7 6 6 7 6 6 6 7 6 6 6 7 6 6 6 7 6 6 6 7 6 6 6 7 6 6 6 7 6 6 6 6 7 6 6 6 7 6 6 6 6 7 6 6 6 6 6 7 6 6 6 6 6 7 6 6 6 6 6 6 6 7 6 6 6 6 6 6 6 6 6 6 6 6 6 6 6 7 6 6 6 6 6 6 6 6 6 6 6 6 6 6 6 5 6 6 6 6 6 6 6 6 6 6 6 6 6 6 6 6 6 5 6 6 6 6 6 6 …
4871_1 74 26 0	000000E+00 49364 5 4 4 4 5 5 6 7 7 7 7 7 7 7 7 7 7 7 7 7 7 7 7 7 7 7 7 7 7 7 7 7 7 7 7 7 7 7 6 7 7 7 7 7 7 6 7 7 7 7 7 6 7 7 7 6 7 7 7 6 7 7 7 6 7 7 6 7 7 6 7 6 7 7 6 7 6 7 6 7 6 7 6 7 6 7 6 6 7 6 6 7 6 6 7 6 6 7 6 6 6 7 6 6 6 7 6 6 6 6 7 6 6 6 7 6 6 6 6 6 7 6 6 6 6 6 6 7 6 6 6 6 6 6 6 6 7 6 6 6 6 6 6 6 6 6 6 6 6 6 6 6 6 6 6 6 6 6 6 6 6 6 6 6 6 6 6 6 6 6 6 6 6 6 6 6 6 6 6 6 5 6 6 6 6 6 6 6 6 5 6 …
4872_1 109 15 0	000000E+00 40025 5 4 6 6 7 7 6 7 7 6 7 7 7 6 7 7 7 7 6 7 7 7 7 7 7 7 7 6 7 7 7 7 7 7 7 7 7 7 7 7 7 7 7 7 7 7 7 7 6 7 7 7 7 6 7 7 7 6 7 7 6 7 7 6 7 6 7 6 7 6 7 6 6 7 6 6 7 6 7 6 6 7 6 6 7 6 6 7 6 7 6 6 7 6 6 7 6 6 7 6 6 7 6 6 7 6 6 6 7 6 6 7 6 6 7 6 6 7 6 6 6 7 6 6 6 7 6 6 6 7 6 6 6 6 7 6 6 6 6 7 6 6 6 6 6 7 6 6 6 6 6 6 7 6 6 6 6 6 6 6 6 6 6 7 6 6 6 6 6 6 6 6 6 6 6 6 6 6 6 6 6 6 5 6 6 6 6 6 6 6 6 …
4873_1 45 7 0	000000E+00 37379 5 7 7 7 7 7 7 7 7 7 0 7 7 7 7 7 7 7 7 7 7 7 7 7 7 7 7 7 7 7 7 7 7 7 7 7 7 7 6 7 7 7 7 7 6 7 7 7 6 7 7 6 7 7 6 7 7 6 7 6 7 6 7 7 6 7 6 7 6 7 6 7 6 7 6 7 6 7 6 7 6 7 6 7 6 7 6 7 6 7 6 7 6 6 7 6 7 6 7 6 6 7 6 7 6 6 7 6 7 6 6 7 6 6 7 6 6 7 6 6 7 6 6 7 6 6 7 6 6 7 6 6 6 7 6 6 7 6 6 6 7 6 6 6 7 6 6 6 6 7 6 6 6 7 6 6 6 6 7 6 6 6 6 6 7 6 6 6 6 6 6 7 6 6 6 6 6 6 7 6 6 6 6 6 6 6 6 6 6 6 7 …
4874_1 71 21 0	000000E+00 52050 5 6 7 7 6 7 7 7 7 7 7 7 7 6 7 7 7 0 7 7 7 7 7 7 7 0 7 7 7 7 0 7 7 7 0 7 7 0 7 7 7 0 7 7 0 7 7 7 0 7 7 0 7 7 7 0 7 7 0 7 7 7 7 0 7 7 7 7 7 0 7 7 7 7 7 7 7 7 6 7 7 7 7 6 7 7 7 6 7 6 7 7 6 7 6 7 6 7 7 6 7 6 7 6 7 6 7 6 7 6 6 7 6 7 6 7 6 7 6 6 7 6 7 6 6 7 6 7 6 6 7 6 6 7 6 6 7 6 6 7 6 6 6 7 6 6 7 6 6 6 7 6 6 6 7 6 6 6 7 6 6 6 6 6 7 6 6 6 6 6 6 7 6 6 6 6 6 6 6 6 7 6 6 6 6 6 6 6 6 6 6 …
4875_1 54 19 0	000000E+00 26944 5 6 6 6 7 6 6 6 7 6 6 7 6 6 7 6 6 7 6 6 7 6 6 7 6 6 7 6 6 7 6 6 7 6 7 6 6 7 6 6 7 6 6 7 6 6 7 6 7 6 6 7 6 6 7 6 6 7 6 6 7 6 6 7 6 7 6 6 7 6 6 7 6 6 7 6 6 7 6 6 7 6 6 7 6 6 7 6 6 7 6 6 7 6 6 7 6 6 7 6 6 7 6 6 7 6 6 7 6 6 6 7 6 6 7 6 6 6 7 6 6 7 6 6 6 7 6 6 6 7 6 6 6 7 6 6 6 7 6 6 6 6 7 6 6 6 6 6 7 6 6 6 6 6 6 6 7 6 6 6 6 6 6 6 6 6 6 6 6 6 6 6 7 6 6 6 6 6 6 6 6 6 6 6 6 6 6 7 6 6 6 …
4876_1 124 10 0	000000E+00 49924 6 6 6 7 6 7 7 6 7 7 7 6 7 7 7 6 7 7 7 6 7 7 7 6 7 7 7 7 6 7 7 7 7 6 7 7 7 7 7 6 7 7 7 7 7 7 7 6 7 7 7 7 7 7 6 7 7 7 7 6 7 7 7 7 6 7 7 6 7 7 6 7 7 6 7 6 7 6 7 6 7 6 7 6 7 6 7 6 7 6 7 6 7 6 7 7 6 7 6 7 6 7 6 7 6 7 6 7 6 7 6 7 6 7 7 6 7 6 7 6 7 6 7 6 7 6 7 6 7 6 7 6 7 6 7 6 7 6 7 6 7 6 7 6 7 6 7 6 7 6 7 6 6 7 6 7 6 7 6 6 7 6 7 6 6 7 6 6 7 6 6 7 6 6 7 6 6 6 7 6 6 7 6 6 6 7 6 6 6 6 7 …
4877_1 47 17 0	000000E+00 43565 5 4 5 6 6 5 6 6 7 6 6 6 7 6 7 6 7 6 7 7 6 7 7 7 7 7 7 7 7 7 7 7 7 7 7 7 7 6 7 7 7 7 7 7 6 7 7 7 6 7 7 6 7 7 6 7 7 6 7 7 6 7 7 6 7 6 7 7 6 7 6 7 7 6 7 6 7 6 7 6 7 6 7 7 6 7 6 7 6 7 6 7 6 7 6 6 7 6 7 6 7 6 7 6 7 6 6 7 6 7 6 7 6 6 7 6 7 6 6 7 6 7 6 6 7 6 6 7 6 6 7 6 6 7 6 6 7 6 6 7 6 6 7 6 6 6 7 6 6 7 6 6 6 7 6 6 6 7 6 6 6 6 7 6 6 6 6 7 6 6 6 6 6 7 6 6 6 6 6 6 7 6 6 6 6 6 6 7 6 6 6 …
4878_1 35 9 0	000000E+00 23171 5 6 6 6 6 6 6 6 6 6 6 6 7 7 0 7 0 7 0 7 0 7 7 7 7 7 7 7 7 7 7 7 7 7 7 7 7 7 7 7 7 7 7 7 6 6 7 6 7 6 6 7 6 7 6 7 6 7 6 7 6 6 7 6 7 6 7 6 7 6 7 6 6 7 6 7 6 7 6 6 6 7 6 6 7 6 6 6 6 7 6 7 6 6 6 7 6 6 7 6 6 6 7 6 6 7 6 6 7 6 6 7 6 6 6 7 6 6 6 7 6 6 7 6 6 6 6 6 6 6 6 6 6 6 6 6 6 6 6 6 6 7 6 6 6 6 6 6 6 6 6 6 6 6 6 6 6 6 6 7 6 6 5 6 7 6 6 6 6 6 6 6 6 6 6 6 6 6 6 6 6 7 6 6 5 6 6 6 6 5 6 …
5001_1 42 31 0	000000E+00 23854 6 6 6 6 6 6 6 6 6 6 6 5 7 6 6 6 6 6 6 6 6 6 6 6 6 6 6 6 6 6 6 6 6 6 6 6 6 6 7 6 6 6 6 6 6 6 6 6 6 6 6 6 6 6 6 7 6 6 6 6 6 6 6 6 6 6 6 6 6 6 6 6 6 6 6 6 6 6 5 6 6 6 6 6 6 6 6 5 6 6 6 6 6 5 6 6 6 5 6 6 6 5 6 6 6 5 6 6 5 6 6 5 6 6 5 6 5 6 6 5 6 6 5 6 5 6 6 5 6 6 5 6 6 5 6 5 6 6 5 6 6 5 6 6 5 6 6 5 6 5 6 6 6 5 6 6 6 5 6 6 5 6 6 6 6 6 5 6 6 6 6 6 5 6 6 6 6 6 6 6 6 6 6 6 6 6 6 6 6 6 6 …
5002_1 38 9 0	000000E+00 12518 6 6 6 5 6 6 6 6 6 6 6 6 6 6 6 6 6 6 6 6 6 6 6 6 6 6 6 6 6 6 6 6 6 6 6 6 6 6 6 6 6 6 6 6 6 6 6 6 6 6 6 6 6 6 6 6 6 5 6 6 6 6 6 6 6 6 6 6 6 6 6 6 6 6 6 6 6 6 6 6 6 6 6 6 5 6 6 6 6 6 6 6 6 6 6 6 7 6 6 6 6 6 6 6 6 6 6 6 6 6 6 6 6 6 7 6 6 6 6 6 6 6 6 6 6 6 6 6 6 6 6 6 6 7 6 6 6 6 6 6 6 6 6 6 6 6 6 6 6 6 6 7 6 6 6 6 6 6 6 6 6 6 6 6 6 6 6 6 6 7 6 6 6 6 6 6 6 6 6 6 6 6 6 6 6 6 6 6 6 6 6 …
5003_1 46 27 0	000000E+00 47142 5 6 5 6 6 6 6 6 6 6 6 6 6 6 5 6 6 6 6 6 6 6 6 5 6 6 6 6 6 6 6 6 6 6 5 6 6 6 6 6 6 6 6 6 6 6 6 5 6 6 6 6 6 6 6 5 6 6 6 6 6 5 6 6 6 5 6 6 6 5 6 6 5 6 6 5 6 6 5 6 5 6 5 6 6 5 6 5 6 5 6 6 5 6 5 6 5 6 5 6 5 6 5 6 5 6 5 6 5 6 5 6 5 6 5 6 5 6 6 5 6 6 5 6 5 6 6 5 6 6 5 6 6 6 5 6 6 5 6 6 6 5 6 6 6 5 6 6 6 5 6 6 6 6 5 6 6 6 6 6 5 6 6 6 6 6 5 6 6 6 6 6 6 5 6 6 6 6 6 6 6 6 6 6 6 6 6 6 6 6 6 …
5004_1 17 10 0	000000E+00 19635 6 6 7 6 6 6 6 7 6 6 6 6 6 6 6 6 6 6 6 6 6 6 6 6 6 6 6 6 6 6 6 6 6 6 6 7 6 6 6 6 6 6 7 6 6 6 6 6 6 7 6 6 6 6 6 7 6 6 6 6 6 7 6 6 6 6 7 6 6 6 6 6 7 6 6 6 6 6 7 6 6 6 6 6 7 6 6 6 6 6 7 6 6 6 6 6 6 6 7 6 6 6 6 6 6 6 6 6 6 6 6 6 6 6 6 6 5 6 5 5 6 5 5 6 5 6 5 5 6 5 6 5 6 5 6 5 6 5 6 6 5 6 5 6 6 5 6 6 5 6 6 5 6 6 5 6 6 5 6 6 5 6 6 6 5 6 6 6 5 6 6 6 6 6 6 5 6 6 6 6 6 6 6 6 7 6 6 6 6 6 6 …
5005_1 10 32 0	000000E+00 30278 6 6 6 6 6 6 6 6 6 6 6 6 6 6 6 6 6 6 6 6 6 6 6 7 6 6 6 6 6 6 7 6 6 6 6 7 6 6 6 7 6 6 6 6 7 6 6 6 7 6 6 6 7 6 6 7 6 6 6 7 6 6 7 6 6 6 7 6 6 7 6 6 6 7 6 6 7 6 6 7 6 6 7 6 6 6 7 6 6 6 7 6 6 7 6 6 6 7 6 6 6 7 6 6 6 6 7 6 6 6 6 7 6 6 6 6 7 6 6 6 6 6 6 7 6 6 6 6 6 6 6 6 6 6 6 6 6 6 6 6 6 6 5 6 6 6 6 5 6 6 6 5 6 6 5 6 6 5 6 6 5 6 5 6 6 5 6 5 6 5 6 6 5 6 6 5 6 5 6 6 5 6 6 5 6 6 5 6 6 5 6 …
5006_1 52 20 0	000000E+00 29058 6 6 5 6 6 6 5 6 6 6 6 6 6 6 6 6 6 6 6 6 6 6 6 6 6 6 6 6 6 6 6 6 6 6 6 6 6 6 6 6 6 6 5 6 6 6 6 6 6 6 6 6 6 6 6 6 6 6 6 6 6 6 6 6 6 6 6 6 6 6 6 6 6 6 6 6 6 6 6 6 6 6 6 6 6 6 6 6 7 6 6 6 6 6 6 6 6 6 6 6 6 6 6 6 6 6 6 6 6 7 6 6 6 6 6 6 6 6 6 6 6 6 6 6 6 6 6 6 6 7 6 6 6 6 6 6 6 6 6 6 6 6 6 6 6 6 6 6 6 6 6 6 6 7 6 6 6 6 6 6 6 6 6 6 6 6 6 6 6 6 6 6 6 6 6 6 6 6 6 6 6 7 6 6 6 6 6 6 6 6 6 …
5007_1 40 13 0	000000E+00 31033 6 6 5 6 6 6 6 6 6 6 6 6 6 6 6 6 6 6 6 6 6 6 6 6 6 6 6 6 6 6 6 6 6 6 6 6 6 6 6 6 6 6 6 6 6 6 7 6 6 6 6 6 6 6 6 6 6 6 6 6 6 6 6 6 6 7 6 6 6 6 6 6 6 6 6 6 6 6 6 6 6 7 6 6 6 6 6 6 6 6 6 6 6 6 6 6 6 6 6 7 6 6 6 6 6 6 6 6 6 6 6 6 6 6 6 6 6 6 6 6 6 6 7 6 6 6 6 6 6 6 6 6 6 6 6 6 6 6 6 6 6 6 6 6 6 6 6 6 6 6 6 6 6 6 6 6 6 6 6 6 6 6 5 6 6 6 6 6 6 6 6 6 6 6 5 6 6 6 6 6 6 5 6 6 6 6 5 6 6 6 5 …
5008_1 24 16 0	000000E+00 28006 5 6 6 6 6 6 6 6 7 6 6 6 6 6 6 6 6 6 7 6 6 6 6 6 6 6 7 6 6 6 6 6 6 6 7 6 6 6 6 6 7 6 6 6 6 6 6 7 6 6 6 6 7 6 6 6 6 7 6 6 6 7 6 6 6 7 6 6 7 6 6 7 6 7 6 0 7 6 6 6 6 6 6 6 6 6 6 6 6 6 6 7 6 6 6 6 6 6 6 6 6 6 6 6 6 6 6 6 6 6 6 6 6 6 6 6 6 6 6 6 6 6 6 6 6 6 6 6 6 6 6 6 6 6 6 6 6 6 6 6 6 6 6 6 6 6 6 6 6 6 6 6 6 6 6 6 6 6 6 6 6 6 6 6 6 6 6 6 6 6 6 6 6 6 6 6 6 6 6 6 6 6 6 6 6 6 6 6 6 6 6 …
5009_1 36 10 0	000000E+00 22650 6 5 6 6 6 6 6 5 6 6 6 6 6 6 6 6 6 6 6 6 6 6 7 6 6 6 6 6 6 6 6 6 6 7 6 6 6 6 6 6 7 6 6 6 6 7 6 6 6 6 7 6 6 6 7 6 6 6 6 7 6 6 6 6 6 6 6 7 6 6 6 6 6 6 6 7 6 6 6 6 6 6 6 7 6 6 6 6 6 6 6 7 6 6 6 6 6 6 6 6 7 6 6 6 6 6 6 6 6 6 7 6 6 6 6 6 6 6 6 6 6 6 7 6 5 6 6 6 6 6 6 6 6 6 6 6 6 6 6 6 6 6 6 6 6 6 6 6 6 6 6 6 6 6 6 6 6 6 6 6 6 6 6 6 5 6 6 6 6 6 6 6 6 6 6 6 6 6 6 6 6 6 5 6 6 6 6 6 5 6 6 …
5010_1 15 16 0	000000E+00 24465 5 4 5 6 6 6 6 6 6 7 6 6 6 7 6 6 7 6 7 7 7 7 7 7 7 6 7 6 7 6 7 6 6 7 6 6 7 6 6 6 6 7 6 6 6 6 7 6 6 6 6 6 6 6 6 6 7 6 6 6 6 6 6 6 6 6 6 6 6 6 6 6 6 6 6 6 6 6 6 6 6 5 6 6 6 6 6 6 6 6 6 6 6 6 6 5 6 6 6 6 6 6 6 6 6 5 6 6 6 6 6 6 6 5 6 6 6 6 6 6 5 6 6 6 6 6 6 5 6 6 6 6 6 5 6 6 6 6 6 5 6 6 6 6 6 5 6 6 6 6 5 6 6 6 6 6 5 6 6 6 6 5 6 6 6 6 5 6 6 6 5 6 6 6 6 5 6 6 6 5 6 6 6 6 5 6 6 6 5 6 6 …
5011_1 25 11 0	000000E+00 35610 6 6 6 5 6 6 6 6 6 5 6 6 6 6 6 6 6 6 5 6 6 6 6 6 6 6 6 6 6 6 6 6 6 6 6 6 6 6 6 6 6 6 6 6 7 6 6 6 6 6 6 6 6 6 6 7 6 6 6 6 6 6 6 7 6 6 6 6 6 6 6 7 6 6 6 6 6 6 6 7 6 6 6 6 6 6 6 6 7 6 6 6 6 6 6 6 6 7 6 6 6 6 6 6 6 6 6 6 7 6 6 6 6 6 6 6 6 6 6 6 6 6 6 6 6 6 6 6 6 6 6 6 6 6 6 6 7 5 6 6 6 6 6 6 6 6 6 6 6 6 6 6 6 6 6 6 6 6 6 6 6 6 6 6 5 6 6 6 6 6 6 6 6 6 6 5 6 6 6 6 6 6 6 6 6 5 6 6 6 6 6 …
5012_1 19 13 0	000000E+00 38542 5 6 6 6 6 6 5 6 6 6 6 6 7 6 6 6 6 6 6 6 6 6 7 6 6 6 6 6 6 6 6 6 6 7 6 6 6 6 6 6 6 6 6 6 6 6 6 6 6 6 6 6 6 6 6 6 6 6 6 6 6 6 6 6 6 6 6 6 7 6 6 6 6 6 6 6 6 6 6 6 7 6 6 6 6 6 6 6 7 6 6 6 6 6 6 6 7 6 6 6 6 6 6 6 7 6 6 6 6 6 6 7 6 6 6 6 6 7 6 6 6 6 6 6 7 6 6 6 6 6 7 6 6 6 6 7 6 6 6 6 7 6 6 6 6 6 7 6 6 6 6 6 6 6 6 6 6 6 6 6 6 6 6 6 6 5 6 6 6 6 5 6 6 5 6 6 6 5 6 6 5 6 6 5 6 6 5 6 6 5 6 …
5201_1 6 32 0	000000E+00 29003 5 6 6 6 6 6 6 6 6 6 6 6 6 5 6 6 6 6 6 6 6 6 6 6 6 6 6 6 6 6 6 6 6 6 6 6 6 6 6 6 6 6 6 6 6 6 6 6 6 6 6 6 6 6 6 6 6 6 6 6 6 6 6 6 6 6 6 6 6 6 6 6 6 6 6 6 6 6 6 6 6 6 6 6 6 6 6 6 6 6 6 6 6 6 6 6 6 6 6 6 6 6 6 6 6 6 6 6 6 6 6 6 6 6 6 6 6 6 6 6 6 6 6 6 6 6 6 6 6 6 6 6 6 6 6 6 6 6 6 6 5 6 6 6 6 6 6 6 6 6 6 6 6 6 6 6 6 6 6 6 6 6 6 6 6 6 6 6 6 6 6 6 6 6 6 6 6 6 6 6 6 6 6 6 6 6 6 6 6 6 6 …
5202_1 9 32 0	000000E+00 47553 5 5 6 5 6 6 6 6 6 6 6 6 6 6 6 6 6 6 6 6 6 6 6 6 6 6 6 6 6 6 6 6 6 5 6 6 6 6 6 6 6 6 6 6 6 6 6 6 6 6 6 6 6 6 6 6 6 6 6 6 6 6 6 6 6 6 6 5 6 6 6 6 6 6 6 6 6 6 6 6 6 6 6 6 6 6 6 6 6 6 6 6 6 6 6 6 6 6 6 6 5 6 6 6 6 6 6 6 6 6 6 6 6 6 6 6 6 6 6 6 6 6 6 6 6 6 6 6 6 6 6 5 6 6 6 6 6 6 6 6 6 6 6 6 6 6 6 6 6 6 6 6 6 6 5 6 6 6 6 6 6 6 6 6 6 6 6 6 6 6 6 6 6 6 6 6 6 6 6 6 6 6 6 6 6 6 6 6 6 6 6 …
5203_1 7 29 0	000000E+00 57580 5 4 6 5 6 5 6 6 6 6 6 6 6 6 6 7 6 6 6 6 6 6 6 6 6 6 6 6 6 6 6 6 6 6 6 6 6 6 6 6 6 6 6 6 6 6 6 6 6 6 6 6 6 6 6 6 6 6 6 6 6 6 6 6 6 6 6 6 6 6 6 6 6 6 6 6 6 6 6 6 6 6 6 6 6 6 6 6 6 6 6 6 6 6 6 6 6 6 6 6 6 6 6 6 6 6 6 6 6 6 6 6 6 6 6 6 6 6 6 6 6 6 6 6 6 6 6 6 6 6 6 6 6 6 6 6 6 6 6 6 6 6 6 6 6 6 6 6 6 6 6 6 6 6 6 6 6 6 6 6 6 6 6 6 6 6 6 6 6 6 6 6 6 6 6 6 6 6 6 6 6 6 6 6 6 6 6 6 6 6 6 …
5204_1 5 27 0	000000E+00 65916 5 6 5 6 6 6 6 6 6 6 6 6 6 6 6 6 6 5 6 6 6 6 6 6 6 6 6 6 6 6 6 6 6 6 6 6 6 7 6 6 6 6 6 6 6 6 6 6 6 6 6 6 6 6 6 6 6 6 6 6 6 6 6 6 6 6 6 6 6 7 6 6 6 6 6 6 6 6 6 6 6 6 6 6 6 6 6 6 6 6 6 6 6 6 6 6 6 6 6 6 6 6 6 6 6 6 6 6 6 6 6 6 6 6 6 6 6 6 6 6 6 6 5 6 6 6 6 6 6 6 6 6 6 6 6 6 6 6 6 6 6 6 6 6 6 6 6 6 6 6 5 6 6 6 6 6 6 6 6 6 6 6 6 6 6 6 6 6 6 6 6 6 6 6 6 6 6 6 7 6 6 6 6 6 6 6 6 6 6 6 6 …
5205_1 6 17 0	000000E+00 63043 5 4 6 6 6 6 6 7 6 6 6 7 6 7 6 6 7 6 6 7 6 6 6 7 6 6 6 7 6 6 6 6 6 6 6 6 6 6 6 6 6 6 6 6 6 7 6 6 6 6 6 6 6 6 6 6 6 6 6 6 6 6 6 6 6 6 6 6 6 6 6 6 6 6 6 6 6 6 6 5 6 6 6 6 6 6 6 6 5 6 6 6 6 6 5 6 6 6 6 5 6 6 6 5 6 6 6 6 6 5 6 6 6 6 6 6 6 5 6 6 6 6 6 6 6 6 6 6 6 6 5 6 6 6 6 6 6 6 6 6 6 5 6 6 6 6 6 6 6 6 6 6 6 6 6 6 6 6 6 6 6 6 6 6 6 6 6 6 6 6 6 6 6 6 6 6 6 6 6 7 6 6 6 6 6 6 7 5 4 4 4 …
5206_1 10 43 0	000000E+00 73469 5 5 5 6 5 6 6 6 5 6 6 6 6 5 6 6 6 6 6 6 6 6 6 6 6 6 6 6 6 6 6 6 6 6 6 6 6 7 6 6 6 6 6 6 6 6 6 6 6 6 6 6 6 6 6 6 6 6 7 6 6 6 6 6 6 6 6 6 6 6 6 6 6 6 6 6 6 6 6 6 6 6 6 6 6 6 6 6 6 7 6 6 6 6 6 6 6 6 6 6 6 6 6 6 6 6 6 6 6 6 6 6 6 6 6 6 6 6 6 6 6 6 6 6 6 6 6 6 6 6 6 6 6 6 6 6 6 6 6 6 6 6 5 6 6 6 6 6 6 5 6 6 5 6 5 5 5 6 6 6 6 6 6 6 6 6 6 6 6 6 6 6 6 6 6 6 6 6 6 6 6 6 6 6 6 6 6 6 6 6 6 …
5207_1 12 31 0	000000E+00 69268 5 5 6 5 6 5 6 5 6 6 5 6 6 5 6 6 6 6 6 5 6 6 6 6 6 6 6 6 5 6 6 6 6 6 6 6 6 6 6 6 6 6 6 6 6 6 5 6 6 6 6 6 6 6 6 6 6 6 6 6 6 6 6 6 6 6 6 6 6 6 6 6 6 6 6 6 6 6 6 6 6 6 6 6 6 6 6 6 6 6 6 6 6 6 6 6 6 6 6 6 6 6 6 6 6 6 6 6 6 6 6 6 6 6 6 6 6 6 6 6 6 6 6 6 6 6 6 6 6 6 6 6 6 6 6 6 6 6 5 6 6 6 6 6 6 6 6 6 6 6 6 6 6 6 6 6 6 6 6 6 6 6 6 6 6 6 6 6 6 6 6 6 6 6 6 6 6 6 6 6 6 6 6 6 6 6 6 6 6 6 6 …
5208_1 12 21 0	000000E+00 64809 5 4 5 6 5 5 5 6 5 6 6 5 6 6 6 6 6 5 6 6 6 6 6 6 6 6 6 5 6 5 6 6 6 6 6 6 6 6 6 6 6 6 6 6 6 6 6 6 6 6 6 6 6 6 6 6 6 6 6 6 6 6 6 6 6 6 6 6 6 6 6 6 6 6 6 6 6 6 6 6 6 6 6 6 6 6 6 6 6 6 6 6 6 6 6 6 6 6 6 6 6 6 6 6 6 6 6 6 6 6 6 6 6 6 6 6 6 6 6 6 6 6 6 6 6 6 6 6 6 6 6 6 6 6 6 6 6 6 6 6 6 6 6 6 6 6 6 6 6 6 6 6 6 6 6 6 6 6 6 6 6 6 6 6 6 6 6 6 6 6 6 6 6 6 6 6 6 6 6 6 6 6 6 6 6 6 6 6 6 6 6 …
5209_1 23 24 0	000000E+00 73887 5 5 5 6 5 6 5 6 6 6 5 6 6 6 5 6 6 6 5 6 6 6 6 6 5 6 6 6 6 6 6 6 6 6 5 6 6 6 6 6 6 6 6 6 6 6 6 6 6 6 6 6 6 6 5 6 6 6 6 6 6 6 6 6 6 6 6 6 6 6 6 6 6 6 6 6 6 6 6 6 6 6 6 6 6 6 6 6 6 6 6 6 6 6 6 6 6 6 6 6 6 6 6 6 6 6 6 6 6 6 6 6 6 6 6 6 6 6 6 6 6 6 6 6 6 6 7 6 6 6 6 6 6 6 6 6 6 6 6 6 6 6 6 6 6 6 6 6 6 6 6 6 6 6 6 6 6 6 6 6 6 6 6 6 6 6 6 6 6 6 6 6 6 6 6 6 6 5 6 6 6 6 6 6 6 6 6 6 6 6 6 …
5210_1 65 13 0	000000E+00 53656 5 6 5 6 5 6 6 5 6 6 5 6 5 6 6 5 6 6 5 6 5 6 6 6 5 6 6 5 6 6 5 6 6 5 6 6 5 6 6 6 5 6 6 6 5 6 6 6 5 6 6 6 5 6 6 6 5 6 6 6 5 6 6 6 5 6 6 6 6 6 5 6 6 6 6 5 6 6 6 6 6 5 6 6 6 6 5 6 6 6 6 5 6 6 6 6 6 6 6 5 6 6 6 6 6 6 5 6 6 6 6 6 6 6 6 6 5 6 6 6 6 6 6 6 6 6 6 6 6 5 6 6 6 6 6 6 6 6 6 6 6 6 6 6 6 6 6 6 6 6 6 6 6 6 6 6 6 6 6 6 6 6 6 6 6 6 6 6 7 6 6 6 6 6 6 6 7 6 6 6 6 6 6 7 6 6 6 6 6 7 6 …
5211_1 14 10 0	000000E+00 81228 5 4 6 5 6 6 6 5 6 6 6 6 6 6 5 6 6 6 6 6 6 6 6 6 5 6 6 6 6 6 6 6 6 6 6 6 6 6 6 6 6 6 6 6 6 6 6 6 6 6 6 6 6 6 5 6 6 6 6 6 6 6 6 6 6 6 6 6 6 6 6 6 6 6 6 6 6 6 6 6 6 6 6 6 6 6 6 6 6 6 6 6 6 6 6 6 6 6 6 5 6 6 6 6 5 6 6 5 6 6 5 5 5 6 6 6 6 6 6 6 6 6 6 6 6 6 6 6 6 6 6 6 6 6 6 6 6 6 6 6 6 6 6 6 6 6 6 6 6 6 6 6 6 6 6 6 6 6 6 6 6 6 6 6 6 6 6 6 6 6 6 6 6 6 6 6 6 6 6 6 6 6 6 6 6 6 6 6 6 6 6 …
5212_1 12 19 0	000000E+00 60794 5 5 6 6 5 6 6 6 6 6 6 6 5 6 6 6 6 6 6 6 6 6 6 6 6 6 6 6 6 5 6 6 6 6 6 6 6 6 6 6 6 6 6 6 6 6 5 6 6 6 6 6 6 6 6 6 6 6 6 6 6 6 6 6 5 6 6 6 6 6 6 6 6 6 6 6 6 6 6 6 6 5 6 6 6 6 6 6 6 6 6 6 6 6 6 6 6 6 6 6 5 6 6 6 6 6 6 6 6 6 6 6 6 6 6 6 6 6 6 6 6 5 6 6 6 6 6 6 6 6 6 6 6 6 6 6 6 6 6 6 6 6 5 6 6 6 6 6 6 6 6 6 6 6 6 6 6 6 6 6 6 6 6 6 6 6 6 6 6 6 6 6 6 6 6 6 6 6 6 6 6 6 6 6 6 6 6 6 6 6 6 …
5213_1 26 25 0	000000E+00 71656 5 4 5 6 6 6 6 6 6 6 6 6 7 6 6 6 6 7 6 6 6 6 6 7 6 6 6 6 7 6 6 6 6 6 7 6 6 6 6 6 7 6 6 6 6 6 6 6 6 6 7 6 6 6 6 6 6 6 6 7 6 6 6 6 6 6 6 6 6 6 6 6 6 6 6 6 6 6 6 6 6 6 6 6 6 6 6 6 6 6 6 6 6 6 6 6 5 6 6 6 6 6 6 6 6 6 5 6 6 6 6 6 5 6 6 6 6 6 5 6 6 6 5 6 6 6 6 5 6 6 6 5 6 6 5 6 6 5 5 4 4 4 4 4 4 4 4 4 4 4 4 4 4 4 4 4 4 4 4 6 6 6 6 6 6 6 6 6 6 6 6 6 6 6 6 6 6 6 6 6 6 6 6 6 6 6 6 6 6 6 6 …
5214_1 4 12 0	000000E+00 17755 6 6 7 6 7 7 6 7 7 6 7 7 6 7 7 6 7 7 6 7 7 6 7 7 6 7 6 7 7 6 6 7 6 7 6 7 6 6 7 6 7 6 6 7 6 6 7 6 6 7 6 6 7 6 6 7 6 6 6 6 6 6 6 6 6 5 6 6 5 6 6 5 6 6 5 6 7 6 6 7 6 7 7 6 6 5 6 6 5 6 5 6 5 6 5 6 5 5 5 5 5 5 5 5 5 4 5 5 5 5 5 4 5 5 5 6 5 5 5 6 5 5 4 4 6 6 6 6 6 6 6 6 6 6 6 6 6 6 6 6 6 6 6 6 6 6 6 6 6 6 6 6 6 6 6 6 6 6 6 6 6 6 6 6 6 6 6 6 6 6 6 6 6 6 6 6 6 6 6 6 6 6 6 6 6 6 6 6 6 6 6 …
5215_1 8 5 0	000000E+00 28486 6 6 6 6 6 6 6 6 6 6 6 6 6 6 6 6 6 6 6 6 6 6 6 6 5 6 6 6 6 6 6 6 6 7 6 6 6 6 6 6 6 6 6 6 6 6 6 6 6 6 6 7 7 6 6 6 5 6 5 6 6 6 6 5 6 6 6 5 6 6 6 6 6 5 6 6 6 6 6 6 5 6 6 6 6 6 6 6 6 6 6 6 6 6 6 6 6 6 7 6 6 6 6 6 7 6 6 6 7 6 7 6 7 6 7 6 7 6 6 5 6 6 6 6 6 6 5 6 6 6 6 6 6 6 6 6 6 6 6 6 6 6 6 6 6 6 6 5 5 4 4 4 4 4 4 6 6 6 6 6 6 6 6 6 6 6 6 6 6 6 6 6 6 6 6 6 6 6 6 6 6 6 6 6 6 6 6 6 6 6 6 …
5216_1 62 6 0	000000E+00 39547 5 6 6 5 6 6 5 6 6 5 6 6 6 5 6 6 5 6 6 6 5 6 6 6 6 5 6 6 6 6 7 6 6 6 7 6 6 7 6 6 6 7 6 6 6 7 6 6 6 7 6 6 6 6 6 7 6 6 6 6 6 6 6 7 6 6 6 6 6 6 6 6 6 6 6 7 6 6 6 6 5 3 3 4 3 3 3 3 4 3 3 3 3 4 3 3 3 3 4 3 3 3 4 3 3 4 3 3 4 3 4 3 4 3 4 3 4 4 4 3 4 4 4 4 4 4 3 4 4 4 4 4 4 4 4 4 4 4 4 4 4 4 6 6 6 6 6 6 6 6 6 6 6 6 6 6 6 6 6 6 6 6 6 6 6 6 6 6 6 6 6 6 6 6 6 6 6 6 6 6 6 6 6 6 6 6 6 6 6 6 6 …
5217_1 21 24 0	000000E+00 48893 5 6 6 7 6 7 6 7 6 7 7 6 7 7 6 7 7 6 7 7 6 7 7 6 7 7 6 7 7 6 7 6 7 7 6 7 6 7 6 7 6 7 6 7 6 6 7 6 7 6 7 6 6 7 6 6 7 6 6 7 6 6 6 7 6 6 6 7 6 6 6 7 6 6 6 7 6 6 6 6 7 6 6 6 6 6 7 6 6 6 6 6 6 6 6 6 6 6 7 5 6 6 6 6 6 6 6 6 6 5 6 6 6 5 6 6 5 6 6 5 6 5 6 5 5 6 5 6 5 5 5 6 5 5 5 6 5 5 5 5 5 6 5 5 5 5 5 6 5 5 5 5 6 5 5 6 5 6 5 5 6 5 6 5 6 5 4 4 4 4 4 4 4 4 4 4 4 4 4 4 4 4 3 4 4 4 6 6 6 6 6 …
5218_1 27 28 0	000000E+00 61901 6 6 6 6 6 6 7 6 6 7 6 6 7 6 6 7 6 6 6 7 6 6 6 7 6 6 6 6 6 7 6 6 6 6 6 6 7 6 6 6 7 6 6 7 6 7 6 7 6 6 7 6 7 6 7 6 7 6 7 6 7 6 6 6 6 6 6 6 6 6 5 6 6 5 6 6 5 6 5 6 5 6 6 5 6 5 6 6 5 6 6 6 5 6 6 6 6 5 6 6 6 5 6 6 6 6 6 5 6 6 6 6 6 6 5 6 6 6 6 6 6 5 6 6 6 6 6 6 6 6 6 6 5 4 4 4 3 4 4 4 3 4 4 4 3 4 4 4 4 4 4 4 4 3 4 4 4 4 4 4 4 4 6 6 6 6 6 6 6 6 6 6 6 6 6 6 6 6 6 6 6 6 6 6 6 6 6 6 6 6 6 …
5219_1 15 15 0	000000E+00 53809 5 4 5 4 6 5 5 6 5 6 5 6 6 6 5 6 6 6 6 6 6 6 5 6 6 6 6 6 6 6 6 5 6 6 6 6 6 6 6 5 6 6 6 6 6 6 6 6 6 6 5 6 6 6 6 6 6 6 6 6 6 5 6 6 6 6 6 6 6 6 6 6 6 6 6 6 6 6 6 6 6 6 6 6 6 6 6 6 6 6 6 6 6 6 6 6 6 6 6 6 6 6 6 6 6 6 6 6 6 6 6 6 6 6 6 6 6 6 6 6 6 6 6 6 6 6 6 6 6 6 6 6 6 6 6 6 6 6 6 6 6 6 6 6 6 6 6 6 6 6 6 6 6 6 6 6 6 6 6 6 6 6 6 6 6 6 6 6 6 6 6 6 6 6 6 6 6 6 6 6 6 6 6 6 6 6 6 6 6 6 6 …
5220_1 32 20 0	000000E+00 46228 5 5 6 6 5 6 6 6 6 6 6 6 6 7 6 6 6 6 6 7 6 6 6 7 6 6 6 7 6 6 6 6 7 6 6 6 6 7 6 6 6 6 7 6 6 6 6 7 6 6 6 6 6 6 6 7 6 6 6 6 6 6 6 7 6 6 6 6 6 6 6 6 6 6 6 6 6 6 6 6 6 6 6 7 6 6 6 6 6 6 5 6 6 6 6 6 6 6 6 6 6 6 5 6 6 6 6 6 6 6 5 6 6 6 6 6 6 5 6 6 6 6 5 6 6 6 6 5 6 6 6 5 6 5 6 5 6 5 6 5 6 5 6 5 6 5 6 6 5 6 6 6 5 6 6 6 6 6 5 6 6 6 6 6 6 6 6 6 6 6 6 7 6 6 6 6 6 6 7 6 6 6 6 7 6 6 6 7 6 6 7 …
5221_1 68 47 0	000000E+00 61993 5 5 6 5 6 6 5 6 6 6 5 6 6 6 6 5 6 6 6 5 6 6 6 6 6 5 6 6 6 6 6 6 5 6 6 6 6 6 5 6 6 6 6 6 6 5 6 6 6 6 6 6 6 5 6 6 6 6 6 6 6 5 6 6 6 6 6 6 6 5 6 6 6 6 6 6 5 6 6 6 6 6 6 6 6 6 6 5 6 6 6 6 6 6 6 6 6 6 6 5 6 6 6 6 6 6 6 6 6 6 6 6 6 6 6 6 6 6 6 6 6 6 6 6 6 6 6 5 5 5 4 5 5 4 5 5 4 5 4 5 5 4 5 4 5 5 4 5 4 5 4 5 5 4 5 4 4 5 4 5 4 5 4 5 4 5 4 4 5 4 5 4 4 5 4 4 5 6 6 6 6 6 6 6 6 6 6 6 6 6 6 …
5222_1 43 17 0	000000E+00 44913 5 5 5 6 5 6 5 6 6 5 6 6 6 5 6 6 6 6 6 5 6 6 6 6 6 6 6 5 6 6 6 6 6 6 6 6 6 6 6 6 6 5 3 4 3 3 4 3 4 3 4 3 4 3 4 4 3 4 3 4 4 4 3 4 4 4 4 3 4 4 4 4 4 4 6 6 6 6 6 6 6 6 6 6 6 6 6 6 6 6 6 6 6 6 6 6 6 6 6 6 6 6 6 6 6 6 6 6 6 6 6 6 6 6 6 6 6 6 6 6 6 6 6 6 6 6 6 6 6 6 6 6 6 6 6 6 6 6 6 6 6 6 6 6 6 6 6 6 6 6 6 6 6 6 6 6 6 6 6 6 6 6 6 6 6 6 6 6 6 6 6 6 6 6 6 6 6 6 6 6 6 6 6 6 6 6 6 6 6 6 6 …
5223_1 1 28 0	000000E+00 59414 6 6 6 6 6 6 6 6 6 6 6 6 6 6 6 6 6 6 6 6 6 6 6 6 6 6 6 6 6 6 6 6 6 6 6 6 6 6 6 6 6 6 6 6 6 6 6 6 6 6 6 6 6 6 6 6 6 6 6 6 6 6 6 6 6 6 6 6 6 6 6 6 6 6 6 6 6 6 6 6 6 6 6 6 6 6 6 6 6 6 6 6 6 6 6 6 6 6 6 6 6 6 6 6 6 6 6 6 6 6 6 6 6 6 6 6 6 6 6 6 6 6 6 6 6 6 6 6 6 6 6 6 6 6 6 6 6 6 6 6 6 6 6 6 6 6 6 6 6 6 6 6 6 6 6 6 6 6 6 6 6 6 6 6 6 6 6 6 6 6 6 6 6 6 6 6 6 6 6 6 6 6 6 6 6 6 6 6 6 6 6 …
5224_1 13 13 0	000000E+00 70364 5 5 6 6 6 6 6 5 6 6 6 6 6 6 6 6 6 6 6 6 5 6 6 6 6 6 6 6 6 6 6 6 6 6 6 6 6 6 6 6 6 6 6 6 6 6 6 6 6 6 6 6 6 6 6 6 6 6 6 6 6 6 5 6 6 6 6 6 6 6 6 6 6 6 6 6 6 6 5 6 6 6 6 6 6 6 6 6 6 6 6 6 6 6 6 6 5 6 6 6 6 6 6 6 6 6 6 6 6 6 6 6 6 6 6 6 6 6 5 6 6 6 6 6 6 6 6 6 6 6 6 6 6 6 6 6 6 6 6 6 6 6 6 6 6 6 6 6 6 6 6 6 6 6 6 6 6 6 6 6 6 6 6 6 6 7 6 6 6 6 6 6 6 6 6 6 6 6 7 6 6 6 6 6 6 6 6 7 6 6 6 …
5225_1 35 23 0	000000E+00 66303 5 6 6 6 6 6 6 6 6 6 6 6 6 6 6 6 6 6 6 6 6 6 6 6 6 6 6 6 6 6 6 6 6 6 6 6 6 6 6 6 6 6 6 6 6 6 6 6 6 6 6 7 6 6 6 6 6 6 6 6 6 6 6 6 6 6 6 6 6 6 6 6 6 7 6 6 6 6 6 6 6 6 6 6 6 6 6 6 6 7 6 6 6 6 6 6 6 6 7 6 6 6 6 6 6 6 6 6 6 7 6 6 6 6 6 6 5 6 6 6 6 6 5 6 6 5 6 6 5 6 6 6 6 6 6 6 5 6 6 6 6 6 6 6 6 6 6 6 6 6 6 6 6 6 6 6 6 6 6 6 6 6 6 6 6 6 6 6 6 6 6 6 6 6 6 6 6 6 6 7 6 6 6 6 6 6 6 6 6 6 5 …
5226_1 46 20 0	000000E+00 75215 6 5 6 6 5 6 6 6 6 5 6 6 6 6 6 5 6 6 6 6 6 6 6 6 6 5 6 6 6 6 6 6 6 6 6 6 6 6 6 6 6 6 6 6 6 6 6 6 6 6 6 6 6 6 6 6 6 6 6 6 6 6 6 6 6 6 6 6 6 6 6 6 6 6 6 6 6 6 6 6 6 6 6 6 6 6 7 6 6 6 6 6 6 6 6 6 6 6 6 6 6 6 6 6 6 6 6 6 6 6 6 6 6 6 6 6 6 6 6 6 6 6 6 6 6 6 6 7 6 6 6 6 6 6 6 7 6 6 6 6 6 7 6 6 6 7 5 4 3 4 3 4 4 3 4 4 3 4 4 3 4 4 4 4 3 4 4 4 4 4 4 4 4 4 4 4 4 4 4 4 4 4 4 4 4 4 4 4 3 4 4 …
5227_1 4 27 0	000000E+00 60620 5 4 5 6 6 6 6 6 6 6 6 6 6 6 6 6 6 6 6 6 6 6 6 6 6 6 6 6 6 6 6 6 6 6 6 6 6 6 6 6 6 6 6 6 6 6 6 6 6 6 6 6 6 6 6 6 6 6 6 6 6 6 6 6 6 6 6 6 6 6 6 6 6 6 6 6 6 6 6 6 6 6 6 6 6 6 6 6 6 6 6 6 6 6 6 6 6 6 6 6 6 6 6 6 6 6 6 6 6 6 6 6 6 6 6 6 6 6 6 6 6 6 6 6 6 6 6 6 6 6 6 6 6 6 6 6 6 6 6 6 6 6 6 6 6 6 6 6 6 6 6 6 6 6 6 6 6 6 6 6 6 6 6 6 6 6 6 6 6 6 6 6 6 6 6 6 6 6 6 6 6 6 6 6 6 6 6 6 6 6 6 …
5228_1 32 28 0	000000E+00 81085 6 6 6 6 6 6 6 6 6 6 6 6 6 6 6 6 6 6 6 6 6 7 6 6 6 6 6 6 7 6 6 6 7 6 6 6 7 6 6 7 6 6 7 6 7 6 6 7 6 6 7 6 6 6 6 6 6 7 6 6 6 6 6 6 6 5 6 6 6 6 6 6 6 5 6 6 6 6 6 5 6 6 6 6 5 6 6 6 6 6 5 6 6 6 6 5 6 6 6 6 6 6 5 6 6 6 6 6 5 6 6 6 6 6 5 6 6 6 6 6 5 6 6 6 6 6 5 6 6 6 6 6 6 6 5 6 6 6 6 6 6 6 6 6 5 6 6 6 6 6 6 6 6 6 6 6 6 6 6 6 6 6 6 6 6 6 6 6 6 6 6 6 7 6 6 6 6 6 7 6 6 6 6 7 6 7 6 6 7 6 7 …
5229_1 50 14 0	000000E+00 73264 5 5 6 5 6 6 6 6 6 6 6 6 5 6 6 6 5 6 6 6 5 6 6 6 6 5 6 6 6 6 5 6 6 6 6 5 6 6 6 5 6 6 6 6 5 6 6 6 5 6 6 6 6 6 5 6 6 6 6 5 6 6 6 6 5 6 6 6 6 6 6 5 6 6 6 6 6 6 6 5 6 6 6 6 6 6 6 6 6 6 6 5 6 6 6 6 6 6 6 6 6 6 6 6 6 6 6 6 6 6 6 6 6 6 6 6 6 6 6 6 6 6 6 6 6 6 6 6 6 6 6 6 6 6 6 6 7 6 6 6 6 6 7 6 6 6 6 6 7 6 6 6 6 7 6 6 7 6 6 6 7 6 6 6 6 7 6 5 6 6 6 6 6 6 6 6 6 6 6 6 6 6 6 6 6 6 6 6 6 6 6 …
5230_1 30 21 0	000000E+00 83399 5 6 6 6 6 6 6 6 6 6 6 5 6 6 6 6 6 5 6 6 6 6 5 6 6 6 6 6 6 5 6 6 6 6 6 6 5 6 6 6 6 6 6 6 6 6 6 6 6 6 6 6 6 6 6 6 6 7 6 6 6 6 6 6 6 6 6 6 7 6 6 6 6 6 6 6 6 7 6 6 6 6 6 6 6 6 6 6 6 6 6 7 6 6 6 6 6 6 6 6 6 6 6 6 5 6 6 6 6 6 6 6 6 6 5 6 6 6 6 6 6 6 6 6 6 6 6 6 6 6 6 6 6 6 5 6 6 6 6 6 6 6 6 6 6 6 6 6 6 6 6 6 6 6 6 6 6 6 6 6 7 6 6 6 6 6 7 6 6 6 7 6 6 6 6 7 6 6 7 6 7 6 7 6 6 7 6 7 6 7 6 …
5231_1 30 14 0	000000E+00 61188 5 6 6 5 6 6 6 6 6 5 6 6 6 6 6 6 6 6 6 6 6 6 6 6 6 7 6 6 6 6 6 6 6 6 6 6 6 6 6 6 6 6 6 6 6 6 6 6 6 6 6 6 6 6 6 5 6 6 6 5 6 6 6 5 6 6 6 6 6 6 6 0 0 0 7 7 6 6 6 5 6 6 6 5 6 6 5 6 6 6 6 5 7 6 6 6 6 6 6 6 5 6 6 6 6 6 6 6 6 6 6 6 6 6 6 5 6 6 6 6 6 6 6 6 5 6 6 6 6 6 6 5 6 6 6 6 6 6 6 5 6 6 6 6 6 6 6 6 5 6 6 6 6 6 6 6 6 5 6 6 6 6 6 6 6 6 6 6 6 6 6 6 6 6 6 6 6 6 6 6 6 6 6 6 6 6 6 7 6 6 6 …
5232_1 30 42 0	000000E+00 115970 6 6 6 6 6 6 6 6 6 6 6 5 6 6 6 6 6 6 6 6 6 6 6 6 6 6 6 6 6 6 5 6 6 6 6 6 6 6 6 6 6 6 6 6 6 6 6 6 6 6 5 6 6 6 6 6 6 6 6 6 6 6 6 6 6 6 6 6 6 6 5 6 6 6 6 6 6 6 6 6 6 6 6 6 6 6 6 6 6 5 6 6 6 6 6 6 6 6 6 6 6 6 6 6 6 6 6 6 6 5 6 6 6 6 6 6 6 6 6 6 6 6 6 6 6 6 6 6 5 6 6 6 6 6 6 6 6 6 6 6 6 6 6 6 5 6 6 6 6 6 6 6 6 6 6 6 6 6 5 6 6 6 6 6 6 6 6 6 6 6 6 6 6 5 6 6 6 6 6 6 6 6 6 6 6 6 6 6 5 6 6…
5233_1 8 32 0	000000E+00 69833 5 5 6 5 6 5 6 6 6 5 6 6 6 6 6 5 6 6 6 6 6 6 6 6 6 6 6 6 6 6 6 6 6 6 6 6 6 5 6 6 6 6 6 6 6 6 6 6 6 6 6 6 6 6 6 6 6 6 6 6 6 6 6 6 6 6 6 6 6 6 6 6 6 6 6 6 6 6 6 6 6 6 6 6 6 6 6 6 6 6 6 6 6 6 6 6 6 6 6 6 6 6 6 6 6 6 6 6 6 6 6 6 6 6 6 6 6 6 6 6 6 6 6 6 6 6 6 6 6 6 6 6 6 6 6 6 6 6 6 6 6 6 6 6 6 6 6 6 6 6 6 6 6 6 6 6 6 6 6 6 6 6 6 6 6 6 6 6 6 6 6 6 6 6 6 6 6 6 6 6 6 6 6 6 6 6 6 6 6 6 6 …
5401_1 18 21 0	000000E+00 20777 6 6 6 6 6 6 6 6 6 6 6 6 6 7 6 6 6 6 6 6 6 7 6 6 6 6 6 6 6 7 6 6 6 6 6 6 6 7 6 6 6 6 6 6 7 6 6 6 6 6 6 7 6 6 6 6 6 7 6 6 6 6 6 6 7 6 6 6 6 6 6 7 6 6 6 6 6 6 6 7 6 6 6 6 6 6 7 6 6 6 6 6 6 7 6 6 6 6 6 7 6 6 6 6 6 7 6 6 6 6 6 6 7 6 6 6 6 6 6 7 6 6 6 6 6 6 7 6 6 6 6 6 6 7 5 6 6 5 6 5 6 6 6 5 6 6 5 6 6 5 6 6 5 6 6 5 6 6 5 6 6 5 6 5 6 6 5 6 6 5 6 5 6 6 5 6 5 6 5 6 6 5 6 5 6 6 6 5 6 6 6 …
5402_1 10 2 0	000000E+00 32626 5 6 6 6 6 5 6 6 6 6 6 6 6 6 6 6 6 6 5 6 6 6 6 6 6 6 6 6 6 6 6 6 6 6 6 6 7 6 6 6 6 6 6 6 6 6 6 6 6 6 6 7 6 6 6 6 6 6 6 6 6 6 7 6 6 6 6 6 6 6 6 7 6 6 6 6 6 6 6 7 6 6 6 6 6 6 6 6 7 6 6 6 6 6 6 7 6 6 6 6 6 6 7 6 6 6 6 6 6 6 7 6 6 6 6 6 6 7 6 6 6 6 6 6 7 6 6 6 6 6 6 7 6 6 6 6 6 6 7 6 6 6 6 6 6 7 6 6 6 6 6 6 7 6 6 6 6 6 6 7 6 6 6 6 6 6 7 6 6 6 6 6 6 6 7 6 6 6 6 6 6 7 6 6 6 6 6 6 6 7 6 …
5403_1 20 11 0	000000E+00 21302 6 6 6 5 6 6 6 6 6 6 6 6 6 6 6 6 5 6 6 6 6 6 6 6 6 6 6 5 6 6 6 6 6 6 5 6 6 6 6 6 6 6 6 6 6 6 6 6 6 6 5 6 6 6 6 6 6 6 6 6 6 6 6 6 6 6 6 6 6 6 6 6 6 6 6 6 6 6 6 6 6 6 7 6 6 6 6 6 6 6 6 6 6 6 6 6 6 6 6 6 7 6 6 6 6 6 6 7 6 6 6 6 6 6 6 7 6 6 6 6 6 6 6 6 6 7 6 6 6 6 6 6 6 6 6 6 6 6 6 6 6 6 6 6 6 6 6 6 6 6 6 6 6 6 5 6 6 6 6 5 6 6 6 6 6 5 6 6 6 6 6 6 6 6 6 6 6 6 6 6 6 6 6 6 6 6 6 6 6 6 6 …
5404_1 64 11 0	000000E+00 27151 5 4 5 5 5 5 6 5 6 5 6 6 6 6 6 6 6 6 6 6 6 6 6 6 6 6 6 6 6 6 6 6 6 6 6 6 6 6 6 6 6 7 6 6 6 6 6 6 6 6 6 6 6 7 6 6 6 6 6 6 5 6 6 6 6 6 6 6 6 6 6 6 6 6 6 6 6 6 6 7 6 6 6 6 6 6 6 6 6 6 6 7 6 6 6 6 6 6 6 7 6 6 6 6 6 6 7 6 6 6 6 6 6 6 6 6 6 6 6 6 7 6 6 6 6 6 6 6 6 6 6 6 6 6 6 6 6 6 6 6 6 6 6 6 6 6 6 6 6 6 6 6 6 6 6 6 6 6 6 6 6 6 6 6 6 6 6 6 5 6 6 6 6 6 6 6 6 6 6 6 6 6 6 6 5 6 6 6 6 6 6 …
5405_1 34 3 0	000000E+00 45040 5 4 4 5 5 5 6 5 6 6 6 6 6 6 6 6 6 6 6 6 6 6 6 6 6 6 6 6 6 6 6 6 7 6 6 6 6 6 6 6 6 6 6 6 6 6 7 6 6 6 6 6 6 6 6 6 6 6 6 6 7 6 6 6 6 6 6 6 6 6 6 6 6 6 7 6 6 6 6 6 6 6 6 6 6 6 6 6 7 6 6 6 6 6 6 6 6 6 6 6 6 6 6 7 6 6 6 6 6 6 6 6 6 6 6 6 6 6 6 7 6 6 6 6 6 6 6 6 6 6 6 6 6 6 6 6 6 7 6 6 6 6 6 6 6 6 6 6 6 6 6 6 6 6 6 6 6 6 6 6 6 6 7 6 6 6 6 6 6 6 6 6 6 6 6 6 6 6 6 6 6 6 6 6 6 6 6 6 6 6 6 …
5406_1 9 13 0	000000E+00 33252 5 5 6 6 6 5 6 6 6 6 6 6 6 6 6 6 6 6 6 6 6 6 6 7 6 6 6 6 6 6 6 6 6 6 6 6 6 6 6 6 6 6 7 6 6 6 6 6 6 6 6 6 6 6 6 7 6 6 6 6 6 6 6 6 6 7 6 6 6 6 6 6 6 6 7 6 6 6 6 6 6 6 7 6 6 6 6 6 6 6 7 6 6 6 6 6 6 6 7 6 6 6 6 6 6 6 6 7 6 6 6 6 6 6 6 6 6 6 6 6 6 6 6 6 6 6 6 6 6 6 6 6 6 6 6 6 6 6 6 6 6 6 6 6 6 6 6 6 6 6 6 6 6 5 6 6 6 6 6 6 6 6 6 6 6 6 6 6 5 6 6 6 6 6 6 6 6 6 6 6 6 5 6 6 6 6 6 6 6 6 6 …
5407_1 31 5 0	000000E+00 36821 5 4 6 5 6 6 6 6 6 6 6 6 6 6 6 6 6 6 6 6 6 6 6 6 6 6 6 7 6 6 6 6 6 6 6 6 6 6 6 6 6 6 7 6 6 6 6 6 6 6 6 6 6 6 6 6 6 7 6 6 6 6 6 6 6 6 6 6 6 6 6 6 6 6 6 6 6 6 6 6 6 7 6 6 6 6 6 6 6 6 6 6 6 6 6 6 6 6 6 6 6 6 6 6 6 6 6 6 6 6 6 6 6 6 6 6 6 6 6 6 6 6 6 6 6 6 6 6 6 6 6 6 6 6 6 6 6 6 6 6 6 6 6 6 6 6 6 6 5 6 6 6 6 6 6 6 6 6 6 6 6 6 6 6 6 6 6 6 6 6 6 6 6 6 6 6 6 6 6 6 6 6 6 6 6 6 6 6 6 6 6 …
5408_1 39 15 0	000000E+00 26180 6 5 5 6 6 6 5 6 6 6 6 6 6 6 6 6 6 6 6 6 6 6 6 6 6 6 6 6 6 6 6 6 6 6 6 6 7 6 6 6 6 6 6 6 6 6 6 6 6 7 6 6 6 6 6 6 6 6 6 6 6 6 7 6 6 6 6 6 6 6 6 6 6 6 7 6 6 6 6 6 6 6 6 6 6 6 6 6 7 6 6 6 6 6 6 6 6 6 6 6 6 6 7 6 6 6 6 6 6 6 6 6 6 6 6 6 7 6 6 6 6 6 6 6 6 6 6 6 6 6 6 6 6 6 7 6 6 6 6 6 6 6 6 6 6 6 6 6 6 6 6 6 6 6 6 6 6 6 6 6 6 6 6 6 6 6 6 6 6 6 6 6 6 6 6 6 6 6 6 6 6 6 6 6 5 6 6 6 6 6 6 …
5409_1 8 4 0	000000E+00 34512 5 6 6 6 5 6 6 6 6 6 7 6 6 6 6 6 6 6 7 6 6 6 6 7 6 6 6 6 7 6 6 6 7 6 6 6 6 7 6 6 6 7 6 6 6 6 7 6 6 6 7 6 6 6 6 7 6 6 6 6 7 6 6 6 7 6 6 6 6 7 6 6 6 6 7 6 6 6 6 6 7 6 6 6 6 7 6 6 6 6 6 6 7 6 6 6 6 6 6 7 6 6 6 6 6 6 6 6 7 6 6 6 6 6 6 6 6 6 6 6 6 6 6 6 6 6 6 6 6 6 6 6 6 6 6 6 6 6 6 6 6 6 6 6 6 6 6 6 6 5 6 6 6 6 6 6 6 6 5 6 6 6 6 6 6 5 6 6 6 6 6 5 6 6 6 6 6 5 6 6 6 6 5 6 6 6 6 5 6 6 6 …
5410_1 54 1 0	000000E+00 44208 5 5 5 6 5 6 5 6 6 6 5 6 6 6 6 6 6 6 5 6 6 6 6 6 6 6 6 6 6 6 6 7 6 6 6 6 6 6 6 6 6 7 6 6 6 6 6 6 6 7 6 6 6 6 6 6 7 6 6 6 6 6 6 6 7 6 6 6 6 6 6 6 6 7 6 6 6 6 6 6 6 6 6 6 6 6 7 6 6 6 6 6 6 6 6 6 6 6 6 6 6 6 6 6 6 6 6 6 6 6 6 6 6 6 6 6 6 6 6 6 6 6 6 6 6 6 6 6 6 6 6 6 6 6 6 6 6 6 6 6 6 6 6 6 6 6 6 6 7 6 6 6 6 6 6 6 6 6 6 6 6 6 7 6 6 6 6 6 6 6 6 6 6 6 6 6 6 6 6 6 6 6 6 6 6 6 6 6 6 6 6 …
5411_1 55 27 0	000000E+00 305787 5 5 5 5 6 5 6 5 6 6 5 6 6 5 6 6 6 5 6 6 6 5 6 6 6 6 6 5 6 6 6 6 6 5 6 6 6 6 6 6 6 5 6 6 6 6 6 6 6 6 6 6 5 6 6 6 6 6 6 6 6 6 6 6 6 6 5 6 6 6 6 6 6 6 6 6 6 6 6 6 6 6 6 6 6 6 6 6 6 5 6 6 6 6 6 6 6 6 6 6 6 6 6 6 6 6 6 6 6 6 6 6 6 6 6 6 6 6 6 6 6 6 6 6 6 6 6 6 6 6 6 6 6 6 6 6 6 6 6 6 6 6 6 6 6 6 6 6 6 6 6 6 6 6 6 6 6 6 6 6 6 6 6 6 6 6 6 6 6 6 6 6 6 6 6 6 6 6 6 6 6 6 6 6 6 6 6 6 6 6 6…
5601_1 76 13 0	000000E+00 15880 5 5 5 5 5 6 5 5 6 5 6 5 6 5 6 6 5 6 5 6 6 5 6 6 5 6 6 5 6 6 5 6 6 5 6 6 5 6 6 5 6 6 5 6 6 5 6 6 6 5 6 6 6 5 6 6 6 5 6 6 6 5 6 6 6 5 6 6 6 5 6 6 6 5 6 6 6 6 5 6 6 6 6 5 6 6 6 6 5 6 6 6 6 5 6 6 6 6 6 5 6 6 6 6 5 6 6 6 6 6 5 6 6 6 6 6 5 6 6 6 6 6 5 6 6 6 6 6 5 6 6 6 6 6 5 6 6 6 6 6 5 6 6 6 6 6 6 5 6 6 6 6 6 6 5 6 6 6 6 6 6 6 5 6 6 6 6 6 6 6 5 6 6 6 6 6 6 6 5 6 6 6 6 6 6 6 5 6 6 6 6 …
5602_1 19 5 0	000000E+00 19906 5 6 5 6 6 5 6 6 6 6 5 6 6 6 6 6 5 6 6 6 6 6 6 6 5 6 6 6 6 6 6 6 5 6 6 6 6 6 6 6 6 5 6 6 6 6 6 6 6 6 6 6 5 6 6 6 6 6 6 6 6 6 6 6 6 5 6 6 6 6 6 6 6 6 6 6 6 6 6 6 6 5 6 6 6 6 6 6 6 6 6 6 6 6 6 6 6 6 6 6 6 6 6 6 6 6 6 5 6 6 6 6 6 6 6 6 6 6 6 6 6 6 6 6 6 6 6 6 6 6 6 6 6 6 6 6 6 6 6 6 6 6 6 6 6 6 6 6 6 7 6 6 6 6 6 6 6 6 6 6 6 6 6 6 6 6 6 6 6 6 6 6 6 6 6 6 6 6 6 7 6 6 6 6 6 6 6 6 6 6 6 …
5603_1 51 6 0	000000E+00 22244 5 5 5 6 6 5 6 6 6 6 5 6 6 6 6 6 6 6 6 6 6 6 6 6 5 6 6 6 6 6 6 6 6 6 6 6 6 6 6 6 6 6 6 6 6 6 6 6 6 6 6 6 6 6 6 6 6 6 6 6 6 6 6 6 6 6 6 6 6 6 6 6 6 6 6 6 6 6 6 6 6 6 6 6 6 6 6 6 6 6 6 6 6 6 6 6 6 6 6 6 6 6 6 6 6 6 6 6 6 6 6 6 6 6 6 6 6 6 6 6 6 6 6 6 6 6 6 6 6 6 6 7 6 6 6 6 6 6 6 6 6 6 6 6 6 6 6 6 6 6 6 6 6 6 6 6 7 6 6 6 6 6 6 6 6 6 6 6 6 6 6 6 6 6 6 7 6 6 6 6 6 6 6 6 6 6 6 6 6 6 6 …
5604_1 118 7 0	000000E+00 24715 5 5 5 5 6 5 6 5 6 6 5 6 5 6 5 6 6 5 6 6 5 6 5 6 6 5 6 6 5 6 6 5 6 6 5 6 6 6 5 6 6 5 6 6 5 6 6 5 6 6 6 5 6 6 5 6 6 6 5 6 6 5 6 6 6 5 6 6 5 6 6 6 5 6 6 6 5 6 6 5 6 6 6 5 6 6 6 5 6 6 6 5 6 6 6 5 6 6 6 5 6 6 6 5 6 6 6 6 5 6 6 6 5 6 6 6 5 6 6 6 6 5 6 6 6 5 6 6 6 6 5 6 6 6 6 5 6 6 6 5 6 6 6 6 5 6 6 6 6 5 6 6 6 6 5 6 6 6 6 6 5 6 6 6 6 5 6 6 6 6 6 5 6 6 6 6 5 6 6 6 6 5 6 6 6 6 6 5 6 6 6 …
5605_1 58 7 0	000000E+00 18980 5 5 5 5 6 5 5 6 5 6 5 6 6 5 6 5 6 6 5 6 6 5 6 6 5 6 6 6 5 6 6 5 6 6 6 5 6 6 6 5 6 6 6 5 6 6 6 6 5 6 6 6 5 6 6 6 6 5 6 6 6 6 5 6 6 6 5 6 6 6 6 5 6 6 6 6 6 5 6 6 6 6 5 6 6 6 6 6 5 6 6 6 6 5 6 6 6 6 6 6 5 6 6 6 6 6 6 5 6 6 6 6 6 5 6 6 6 6 6 6 6 5 6 6 6 6 6 6 6 6 6 5 6 6 6 6 6 6 6 6 6 6 5 6 6 6 6 6 6 6 6 6 6 6 6 6 6 6 5 6 6 6 6 6 6 6 6 6 6 6 6 6 6 6 6 6 6 6 6 6 5 6 6 6 6 6 6 6 6 6 6 …
5606_1 25 15 0	000000E+00 14413 6 5 6 5 6 6 5 6 6 5 6 6 5 6 6 6 5 6 6 6 5 6 6 5 6 6 6 5 6 6 6 5 6 6 6 6 5 6 6 6 5 6 6 6 5 6 6 6 5 6 6 6 5 6 6 6 6 5 6 6 6 5 6 6 6 6 6 5 6 6 6 6 6 6 5 6 6 6 6 6 6 6 6 6 6 5 6 6 6 6 6 6 6 6 6 6 6 6 6 6 6 6 6 6 6 6 5 6 6 6 6 6 6 6 6 6 6 6 6 6 6 6 6 6 6 6 6 6 6 6 6 6 6 6 6 6 6 6 6 6 6 6 6 6 6 6 6 6 6 6 6 6 6 6 6 6 6 6 6 6 6 6 6 6 6 6 6 6 6 6 6 6 6 6 6 6 6 7 6 6 6 6 6 6 6 6 6 6 6 6 6 …
5607_1 67 2 0	000000E+00 22450 5 5 6 5 6 6 5 6 5 6 6 5 6 6 5 6 6 6 5 6 6 5 6 6 6 5 6 6 6 6 5 6 6 6 5 6 6 6 5 6 6 6 6 5 6 6 6 5 6 6 6 6 5 6 6 6 6 5 6 6 6 6 6 5 6 6 6 6 5 6 6 6 6 6 5 6 6 6 6 6 5 6 6 6 6 5 6 6 6 6 6 5 6 6 6 6 6 6 5 6 6 6 6 6 6 5 6 6 6 6 6 6 5 6 6 6 6 6 6 5 6 6 6 6 6 6 6 5 6 6 6 6 6 6 6 6 5 6 6 6 6 6 6 6 6 5 6 6 6 6 6 6 6 6 6 6 6 6 5 6 6 6 6 6 6 6 6 6 6 6 6 6 6 5 6 6 6 6 6 6 6 6 6 6 6 6 6 6 6 6 6 …
5608_1 16 11 0	000000E+00 22695 5 4 5 6 5 6 5 6 6 6 6 6 5 6 6 6 6 6 6 6 6 6 6 6 6 6 6 6 6 6 6 6 6 6 6 6 6 6 6 6 6 6 6 6 5 6 6 6 6 6 6 6 6 6 6 6 6 6 6 6 6 6 6 6 6 6 6 6 6 6 6 6 6 6 6 6 6 6 6 6 6 6 6 6 6 6 6 6 6 6 6 6 6 6 6 6 6 6 6 6 6 6 6 6 6 6 6 6 6 6 6 6 6 6 6 6 6 6 6 6 6 6 6 6 6 6 6 6 6 6 6 6 6 6 6 6 6 6 6 6 6 6 6 6 6 6 6 6 6 6 6 6 6 6 6 6 6 6 6 6 6 6 6 6 6 6 6 6 6 6 6 6 6 6 6 6 6 6 6 6 6 6 6 6 6 6 6 6 6 6 6 …
5609_1 56 12 0	000000E+00 17428 5 5 6 5 6 6 5 6 6 6 5 6 6 6 6 5 6 6 6 5 6 6 6 6 5 6 6 6 6 6 5 6 6 6 6 5 6 6 6 6 5 6 6 6 6 6 5 6 6 6 6 6 5 6 6 6 6 6 6 6 5 6 6 6 6 6 6 6 6 5 6 6 6 6 6 6 6 6 6 6 6 6 5 6 6 6 6 6 6 6 6 6 6 6 6 6 6 5 6 6 6 6 6 6 6 6 6 6 6 6 6 6 5 6 6 6 6 6 6 6 6 6 6 6 6 5 6 6 6 6 6 6 6 6 6 6 6 6 6 5 6 6 6 6 6 6 6 6 6 6 6 6 5 6 6 6 6 6 6 6 6 6 6 6 6 6 5 6 6 6 6 6 6 6 6 6 6 6 6 6 6 6 6 6 5 6 6 6 6 6 6 …
5610_1 16 13 0	000000E+00 25551 5 6 5 6 5 6 6 5 6 6 6 5 6 6 6 6 5 6 6 6 6 6 6 6 5 6 6 6 6 6 6 6 6 6 6 6 6 5 6 6 6 6 6 6 6 6 6 6 6 6 6 6 6 6 6 6 6 6 5 6 6 6 6 6 6 6 6 6 6 6 6 6 6 6 6 6 6 6 6 6 6 6 6 6 6 6 6 6 6 6 6 6 6 6 6 6 6 6 6 6 6 6 6 6 6 6 6 6 6 6 6 6 6 6 6 6 6 6 6 6 6 6 6 6 6 6 6 6 6 6 6 6 6 6 6 6 6 6 6 6 6 6 6 7 6 6 6 6 6 6 6 6 6 6 6 6 6 6 6 6 6 6 6 6 6 6 6 6 6 6 6 7 6 6 6 6 6 6 6 6 6 6 6 6 6 6 6 6 6 6 6 …
5611_1 71 9 0	000000E+00 19402 5 5 5 6 5 5 6 5 6 5 6 5 6 5 6 6 5 6 5 6 6 5 6 6 5 6 6 5 6 6 5 6 6 5 6 6 5 6 6 6 5 6 6 6 5 6 6 6 5 6 6 6 5 6 6 6 6 5 6 6 6 6 5 6 6 6 6 5 6 6 6 6 6 5 6 6 6 6 5 6 6 6 6 6 6 5 6 6 6 6 6 5 6 6 6 6 6 6 5 6 6 6 6 6 6 6 5 6 6 6 6 6 6 6 6 6 5 6 6 6 6 6 6 6 6 6 6 6 6 6 6 6 6 6 6 6 6 6 6 6 6 6 6 6 6 6 6 6 6 6 6 6 6 6 6 6 6 6 6 6 6 6 6 6 6 6 6 6 6 6 6 6 6 6 6 6 6 6 6 6 6 6 6 6 6 6 6 6 6 6 6 …
5612_1 61 10 0	000000E+00 32805 5 4 5 6 5 6 6 6 5 6 6 6 6 6 6 6 6 6 6 6 6 6 6 6 6 6 6 6 6 6 6 6 6 6 6 6 6 6 6 6 6 6 6 6 7 6 6 6 6 6 6 6 6 6 6 7 6 6 6 6 6 6 6 6 6 7 6 6 6 6 6 6 6 6 7 6 6 6 6 6 6 6 7 6 6 6 6 6 6 7 6 6 6 6 6 6 7 6 6 6 6 6 7 6 6 6 6 6 7 6 6 6 6 6 7 6 6 6 6 6 7 6 6 6 6 7 6 6 6 6 7 6 6 6 6 6 7 6 6 6 6 7 6 6 6 6 7 6 6 6 6 7 6 6 6 6 7 6 6 6 6 6 7 6 6 6 6 7 6 6 6 6 6 7 6 6 6 6 6 7 6 6 6 6 6 7 6 6 6 6 6 …
5613_1 74 6 0	000000E+00 28621 5 4 4 5 4 5 5 4 6 5 5 5 6 5 5 6 5 6 5 6 6 5 6 5 6 6 5 6 6 5 6 5 6 6 6 5 6 6 5 6 6 5 6 6 6 5 6 6 6 5 6 6 6 5 6 6 6 5 6 6 6 5 6 6 6 6 5 6 6 6 5 6 6 6 6 5 6 6 6 6 5 6 6 6 6 5 6 6 6 6 6 5 6 6 6 6 6 5 6 6 6 6 6 5 6 6 6 6 6 6 5 6 6 6 6 6 6 6 5 6 6 6 6 6 6 6 5 6 6 6 6 6 6 6 6 6 5 6 6 6 6 6 6 6 6 6 6 6 6 6 5 6 6 6 6 6 6 6 6 6 6 6 6 6 6 6 6 6 5 6 6 6 6 6 6 6 6 6 6 6 6 6 6 6 6 6 6 6 6 6 6 …
5614_1 46 4 0	000000E+00 21513 6 5 6 5 6 5 6 6 5 6 6 6 5 6 6 6 5 6 6 6 5 6 6 6 6 6 5 6 6 6 6 6 5 6 6 6 6 6 6 5 6 6 6 6 6 6 6 5 6 6 6 6 6 6 6 5 6 6 6 6 6 6 6 5 6 6 6 6 6 6 6 6 6 5 6 6 6 6 6 6 6 6 6 5 6 6 6 6 6 6 6 6 6 6 6 5 6 6 6 6 6 6 6 6 6 6 6 6 5 6 6 6 6 6 6 6 6 6 6 6 6 6 6 6 5 6 6 6 6 6 6 6 6 6 6 6 6 6 6 6 6 5 6 6 6 6 6 6 6 6 6 6 6 6 6 6 6 6 6 6 6 6 5 6 6 6 6 6 6 6 6 6 6 6 6 6 6 6 6 6 6 6 6 6 6 6 6 6 6 6 6 …
5615_1 30 29 0	000000E+00 12662 5 6 5 6 6 6 5 6 6 5 6 6 6 5 6 6 6 5 6 6 6 5 6 6 6 5 6 6 6 5 6 6 6 6 5 6 6 6 5 6 6 6 6 5 6 6 6 6 5 6 6 6 6 5 6 6 6 6 5 6 6 6 6 6 5 6 6 6 6 6 5 6 6 6 6 6 6 6 5 6 6 6 6 6 6 6 6 6 5 6 6 6 6 6 6 6 6 6 5 6 6 6 6 6 6 6 6 6 5 6 6 6 6 6 6 6 6 6 6 5 6 6 6 6 6 6 6 6 6 6 5 6 6 6 6 6 6 6 6 6 6 6 5 6 6 6 6 6 6 6 6 6 6 6 6 6 6 6 6 6 6 6 6 6 6 6 6 6 6 6 6 6 6 5 6 6 6 6 6 6 6 7 6 6 6 6 6 6 6 6 6 …
5616_1 55 9 0	000000E+00 20881 5 4 5 6 5 6 5 6 6 5 6 6 5 6 6 6 5 6 6 6 5 6 6 6 5 6 6 6 6 6 5 6 6 6 6 5 6 6 6 6 6 5 6 6 6 6 6 6 5 6 6 6 6 6 6 5 6 6 6 6 6 6 6 6 5 6 6 6 6 6 6 6 6 6 5 6 6 6 6 6 6 6 6 6 6 6 6 6 6 6 5 6 6 6 6 6 6 6 6 6 6 6 6 6 6 6 6 6 6 6 6 6 6 6 6 6 5 6 6 6 6 6 6 6 6 6 6 6 6 6 6 6 6 6 6 6 6 6 6 6 6 6 6 6 6 6 5 6 6 6 6 6 6 6 6 6 6 6 6 6 6 6 6 6 6 6 6 6 6 6 6 6 6 5 6 6 6 6 6 6 6 6 6 6 6 6 6 6 6 6 6 …
5617_1 34 10 0	000000E+00 20706 5 5 6 5 6 6 5 6 6 6 6 6 5 6 6 6 6 6 6 6 6 5 6 6 6 6 6 6 6 6 6 6 6 6 6 5 6 6 6 6 6 6 6 6 6 6 6 6 6 6 6 6 5 6 6 6 6 6 6 6 6 6 6 6 6 6 6 6 6 6 6 5 6 6 6 6 6 6 6 6 6 6 6 6 6 6 6 6 6 6 5 6 6 6 6 6 6 6 6 6 6 6 6 6 6 6 6 6 6 5 6 6 6 6 6 6 6 6 6 6 6 6 6 6 6 6 5 6 6 6 6 6 6 6 6 6 6 6 6 6 6 6 6 6 6 6 6 6 5 6 6 6 6 6 6 6 6 6 6 6 6 6 6 6 6 6 6 6 6 6 6 6 6 6 6 6 6 6 6 6 6 6 6 6 6 6 6 6 6 6 6 …
5618_1 38 7 0	000000E+00 23901 5 5 5 6 5 6 6 6 5 6 6 6 5 6 6 6 5 6 6 6 5 6 6 6 6 5 6 6 6 5 6 6 6 6 5 6 6 6 5 6 6 6 6 5 6 6 6 5 6 6 6 6 5 6 6 6 6 5 6 6 6 6 5 6 6 6 6 5 6 6 6 6 6 6 6 6 6 6 6 6 6 6 6 6 6 6 6 6 6 6 6 6 6 6 6 6 5 6 6 6 6 6 6 6 6 6 6 6 6 6 6 6 6 6 5 6 6 6 6 6 6 6 6 6 6 6 6 6 6 6 5 6 6 6 6 6 6 6 6 6 6 6 6 6 6 5 6 6 6 6 6 6 6 6 6 6 6 6 6 6 5 6 6 6 6 6 6 6 6 6 6 6 6 5 6 6 6 6 6 6 6 6 6 6 6 6 5 6 6 6 6 …
5619_1 32 6 0	000000E+00 21223 5 5 6 5 6 6 6 5 6 6 6 6 6 6 6 6 5 6 6 6 6 6 6 6 6 6 6 6 6 6 5 6 6 6 6 6 6 6 6 6 6 6 6 6 5 6 6 6 6 6 6 6 6 6 6 6 6 6 6 5 6 6 6 6 6 6 6 6 6 6 6 6 6 6 6 6 6 6 6 6 6 6 5 6 6 6 6 6 6 6 6 6 6 6 6 6 6 6 6 6 6 6 6 6 6 6 6 6 6 6 6 6 6 6 6 6 6 6 6 6 6 6 6 6 6 6 6 6 6 6 6 6 6 6 6 6 6 6 6 6 6 6 6 6 6 6 6 6 6 6 6 6 6 6 6 6 6 6 6 6 6 6 6 6 6 6 6 6 6 6 6 6 6 6 6 6 6 6 6 6 6 6 6 6 6 6 6 6 6 6 6 …
5620_1 35 23 0	000000E+00 13488 5 6 6 6 6 5 6 6 6 6 6 6 6 6 6 5 6 6 6 6 6 6 6 6 6 6 6 6 6 6 5 6 6 6 6 6 6 6 6 6 6 6 6 6 6 6 6 6 6 5 6 6 6 6 6 6 6 6 6 6 6 6 6 6 6 6 6 6 6 6 5 6 6 6 6 6 6 6 6 6 6 6 6 6 6 6 6 6 6 6 6 6 6 6 6 6 6 6 6 7 6 6 6 6 6 6 6 6 6 6 6 6 6 6 6 6 6 6 6 6 6 6 6 6 6 6 6 6 6 6 7 6 6 6 6 6 6 6 6 6 6 6 6 6 6 6 6 6 6 6 6 6 6 6 6 6 6 6 6 6 6 6 5 6 6 6 6 6 6 6 6 6 6 6 6 6 6 6 6 6 6 6 6 6 6 6 6 6 6 6 6 …
5621_1 46 11 0	000000E+00 20968 5 5 6 6 5 6 5 6 6 5 6 6 6 5 6 6 5 6 6 6 5 6 6 6 5 6 6 6 5 6 6 6 6 5 6 6 6 5 6 6 6 6 5 6 6 6 6 5 6 6 6 6 6 5 6 6 6 6 5 6 6 6 6 6 5 6 6 6 6 6 5 6 6 6 6 6 5 6 6 6 6 6 6 5 6 6 6 6 6 5 6 6 6 6 6 6 6 5 6 6 6 6 6 6 5 6 6 6 6 6 6 6 5 6 6 6 6 6 6 6 6 5 6 6 6 6 6 6 6 5 6 6 6 6 6 6 6 6 5 6 6 6 6 6 6 6 6 6 5 6 6 6 6 6 6 6 6 6 5 6 6 6 6 6 6 6 6 6 5 6 6 6 6 6 6 6 6 6 6 5 6 6 6 6 6 6 6 6 6 6 6 …
5622_1 92 9 0	000000E+00 20551 5 5 6 5 5 6 5 6 5 6 5 6 5 6 5 4 6 6 6 5 5 6 6 6 5 5 6 6 5 5 6 6 6 5 5 6 6 6 6 5 5 5 6 6 6 6 5 6 6 5 6 5 6 6 5 6 6 5 6 5 6 6 5 6 6 5 6 5 6 6 5 6 6 5 6 6 5 6 6 5 6 6 5 6 6 6 5 6 6 5 6 6 5 6 6 5 6 6 6 5 6 6 5 6 6 5 6 6 6 5 6 6 6 5 6 6 6 5 6 6 5 6 6 6 5 6 6 5 6 6 5 6 6 6 5 6 6 5 6 6 6 5 6 6 5 6 6 6 5 6 6 6 5 6 6 6 5 6 6 6 5 6 6 6 6 5 6 6 6 6 5 6 6 6 6 5 6 6 6 6 6 6 5 6 6 6 6 6 5 6 6 …
5623_1 36 11 0	000000E+00 12356 6 5 6 6 5 6 6 5 6 6 5 6 6 6 6 6 6 5 6 6 6 6 6 6 5 6 6 6 6 6 6 6 5 6 6 6 6 6 6 5 6 6 6 6 6 6 6 5 6 6 6 6 6 6 6 6 6 6 5 6 6 6 6 6 6 6 6 6 6 5 6 6 6 6 6 6 6 6 6 6 5 6 6 6 6 6 6 6 6 6 5 6 6 6 6 6 6 6 6 6 6 5 6 6 6 6 6 6 6 6 6 6 5 6 6 6 6 6 6 6 6 6 6 5 6 6 6 6 6 6 6 6 6 5 6 6 6 6 6 6 6 6 6 6 5 6 6 6 6 6 6 6 6 6 6 6 5 6 6 6 6 6 6 6 6 6 6 5 6 6 6 6 6 6 6 6 6 6 6 5 6 6 6 6 6 6 6 6 6 6 6 …
5624_1 40 4 0	000000E+00 23123 5 5 5 5 5 6 6 6 6 6 6 6 6 5 6 5 6 6 6 6 6 5 6 5 6 6 6 6 6 5 6 5 6 6 6 7 6 5 5 6 5 7 6 6 6 5 6 6 6 6 6 6 7 6 5 6 6 6 6 6 6 5 6 6 6 6 6 6 6 5 6 6 6 6 6 6 5 6 6 6 6 6 6 6 5 6 6 6 6 6 6 5 6 6 6 6 6 6 6 6 5 6 6 6 6 6 6 6 6 6 5 6 6 6 6 6 6 6 6 6 6 6 6 6 6 6 6 6 5 6 6 6 6 6 6 6 6 6 6 6 6 5 6 6 6 6 6 6 6 6 6 6 6 6 6 6 6 6 6 6 6 6 6 6 6 5 6 6 6 6 6 6 6 6 6 6 6 6 6 6 6 6 6 6 6 6 6 6 5 6 6 …
5625_1 64 5 0	000000E+00 29701 5 4 6 5 5 6 5 6 5 6 6 5 6 6 5 6 6 5 6 6 6 5 6 6 6 5 6 6 6 5 6 6 6 6 5 6 6 6 5 6 6 6 6 5 6 6 6 6 6 5 6 6 6 6 5 6 6 6 6 6 5 6 6 6 6 6 5 6 6 6 6 6 5 6 6 6 6 6 5 6 6 6 6 6 6 5 6 6 6 6 6 6 5 6 6 6 6 6 6 5 6 6 6 6 6 6 6 5 6 6 6 6 6 6 6 5 6 6 6 6 6 6 6 5 6 6 6 6 6 6 6 6 5 6 6 6 6 6 6 6 6 6 5 6 6 6 6 6 6 6 6 6 6 5 6 6 6 6 6 6 6 6 6 6 5 6 6 6 6 6 6 6 6 6 6 5 6 6 6 6 6 6 6 6 6 5 6 6 6 6 6 …
5626_1 54 10 0	000000E+00 19249 5 6 5 6 5 6 6 5 6 5 6 6 7 5 6 6 7 5 6 5 6 6 6 7 5 6 5 6 6 6 6 6 0 7 6 6 5 6 6 6 6 6 6 6 6 6 6 5 6 6 6 6 6 6 6 6 5 6 6 6 6 6 6 6 6 5 6 6 6 6 6 6 6 6 5 6 6 6 6 6 6 6 6 5 6 6 6 6 6 6 6 5 6 6 6 6 6 6 6 6 5 6 6 6 6 6 6 6 6 5 6 6 6 6 6 6 6 6 6 5 6 6 6 6 6 6 6 6 6 6 5 6 6 6 6 6 6 6 6 6 6 6 6 6 5 6 6 6 6 6 6 6 6 6 6 6 6 6 5 6 6 6 6 6 6 6 6 6 6 6 6 6 5 6 6 6 6 6 6 6 6 6 6 6 5 6 6 6 6 6 6 …
5627_1 40 6 0	000000E+00 22948 6 5 6 6 5 6 6 6 5 6 6 6 6 6 6 5 7 6 6 6 6 5 6 5 6 7 6 6 6 5 6 6 5 6 6 5 6 6 6 7 6 6 6 5 6 6 5 6 5 6 6 6 7 6 6 6 6 5 6 6 6 6 5 6 6 6 6 5 6 6 6 6 6 5 6 6 6 6 6 6 6 6 5 6 6 6 6 6 6 6 6 6 6 5 6 6 6 6 6 6 6 6 6 6 6 5 6 6 6 6 6 6 6 6 6 6 6 6 6 5 6 6 6 6 6 6 6 6 6 6 6 6 6 5 6 6 6 6 6 6 6 6 6 6 6 6 6 6 6 6 5 6 6 6 6 6 6 6 6 6 6 6 6 6 6 6 6 6 6 5 6 6 6 6 6 6 6 6 6 6 6 6 6 6 6 6 6 6 6 6 6 …
5628_1 37 11 0	000000E+00 21894 6 6 5 6 6 6 6 6 5 6 6 6 6 6 6 6 6 6 6 6 6 6 6 6 6 6 6 5 6 6 6 6 6 6 6 6 6 6 6 6 6 6 6 6 6 6 6 6 6 6 6 6 6 6 6 6 6 6 6 6 6 5 6 6 6 6 6 6 6 6 6 6 6 6 6 6 6 6 6 6 5 6 6 6 6 6 6 6 6 6 6 6 6 6 6 6 6 6 6 6 5 6 6 6 6 6 6 6 6 6 6 6 6 6 6 6 6 6 6 6 6 6 5 6 6 6 6 6 6 6 6 6 6 6 6 6 6 6 6 6 6 6 6 6 6 6 5 6 6 6 6 6 6 6 6 6 6 6 6 6 6 6 6 6 6 6 6 6 6 6 6 6 6 6 6 6 6 6 6 6 6 6 6 6 6 6 6 6 6 6 6 …
5802_1 48 6 0	000000E+00 13160 5 5 6 5 6 6 5 6 6 5 6 6 5 6 6 6 5 6 6 6 6 5 6 6 6 5 6 6 6 6 6 5 6 6 6 6 5 6 6 6 6 6 5 6 6 6 6 6 6 5 6 6 6 6 6 5 6 6 6 6 6 6 6 5 6 6 6 6 6 6 6 5 6 6 6 6 6 6 6 5 6 6 6 6 6 6 6 6 5 6 6 6 6 6 6 6 6 5 6 6 6 6 6 6 6 6 6 5 6 6 6 6 6 6 6 6 6 6 5 6 6 6 6 6 6 6 6 6 6 6 5 6 6 6 6 6 6 6 6 6 6 6 5 6 6 6 6 6 6 6 6 6 6 6 6 6 5 6 6 6 6 6 6 6 6 6 6 6 6 6 5 6 6 6 6 6 6 6 6 6 6 6 6 6 6 6 5 6 6 6 6 …
5803_1 10 22 0	000000E+00 34936 5 6 5 6 6 6 5 6 6 6 6 6 6 6 5 6 6 6 6 6 6 6 6 6 6 6 6 6 6 6 6 6 7 6 6 6 6 6 6 6 7 6 6 6 6 6 6 6 7 6 6 6 6 6 6 6 7 6 6 6 6 6 6 6 7 6 6 6 6 6 6 7 6 6 6 6 6 6 6 7 6 6 6 6 6 6 6 7 6 6 6 6 6 6 6 7 6 6 6 6 6 6 6 7 6 6 6 6 6 6 6 6 6 7 6 6 6 6 6 6 6 6 6 7 6 6 6 6 6 6 6 6 6 6 6 6 5 6 6 6 6 6 6 5 6 6 6 6 6 5 6 6 6 6 5 6 6 6 6 6 5 6 6 6 6 5 6 6 6 6 5 6 6 6 6 6 5 6 6 6 6 6 5 6 6 6 6 6 6 6 5 …
5805_1 43 18 0	000000E+00 41192 5 6 6 5 6 6 5 6 6 6 5 6 6 6 6 5 6 6 6 6 6 5 6 6 6 6 6 5 6 6 6 6 6 5 6 6 6 6 6 6 6 5 6 6 6 6 6 6 5 6 6 6 6 6 6 6 6 5 6 6 6 6 6 6 6 6 6 5 6 6 6 6 6 6 6 6 6 5 6 6 6 6 6 6 6 6 6 6 6 5 6 6 6 6 6 6 6 6 6 6 5 6 6 6 6 6 6 6 6 6 5 6 6 6 6 6 6 6 6 5 6 6 6 6 6 6 6 6 6 5 6 6 6 6 6 6 6 6 5 6 6 6 6 6 6 6 6 6 6 5 6 6 6 6 6 6 6 6 6 6 6 6 6 5 6 6 6 6 6 6 6 6 6 6 6 6 6 6 6 6 6 6 6 6 6 6 6 6 6 6 6 …
5807_1 38 22 0	000000E+00 36406 6 6 6 5 6 6 6 6 6 6 6 6 6 6 6 6 6 6 6 6 6 6 6 6 6 6 6 6 6 6 6 6 6 6 6 6 6 6 6 6 6 7 6 6 6 6 6 6 6 6 6 6 6 6 6 6 6 6 6 6 6 6 6 6 6 6 6 6 6 6 6 6 6 6 6 6 6 6 6 6 6 6 6 6 6 6 6 6 6 6 6 6 6 6 6 6 6 6 6 6 6 6 6 6 6 6 6 6 6 6 6 6 6 6 6 6 6 6 6 6 6 6 6 6 6 6 6 6 6 7 6 6 6 6 6 6 6 6 6 6 6 6 6 6 6 6 6 6 6 6 6 6 6 6 6 6 6 6 6 6 6 6 6 6 6 6 6 6 6 6 6 6 5 6 6 6 6 6 6 6 6 5 4 3 4 4 3 4 4 4 4 …
5808_1 75 20 0	000000E+00 22910 5 5 6 6 5 6 6 5 6 6 6 5 6 6 6 5 6 6 6 5 6 6 6 6 5 6 6 6 6 6 5 6 6 6 6 5 6 6 6 6 6 5 6 6 6 6 6 5 6 6 6 6 6 5 6 6 6 6 6 5 6 6 6 6 6 6 5 6 6 6 6 6 6 5 6 6 6 6 6 6 5 6 6 6 6 6 5 6 6 6 6 6 6 5 6 6 6 6 6 6 6 5 6 6 6 6 6 6 5 6 6 6 6 6 6 5 6 6 6 6 6 6 6 5 6 6 6 6 6 6 6 5 6 6 6 6 6 6 5 6 6 6 6 6 6 6 5 6 6 6 6 6 6 6 5 6 6 6 6 6 6 6 5 6 6 6 6 6 6 6 5 6 6 6 6 6 6 6 5 6 6 6 6 6 6 6 5 6 6 6 6 …
5812_1 13 35 0	000000E+00 72273 5 6 5 6 7 6 6 6 6 7 6 6 6 6 6 7 6 6 6 6 7 6 6 6 6 6 7 6 6 6 6 7 6 6 6 6 7 6 6 6 6 6 7 6 6 6 6 7 6 6 6 6 7 6 6 6 6 6 7 6 6 6 6 7 6 6 6 6 7 6 6 6 6 6 7 6 6 6 6 7 6 6 6 6 7 6 6 6 6 6 7 6 6 6 6 7 6 6 6 6 7 6 6 6 6 6 7 6 6 6 6 7 6 6 6 6 7 6 6 6 6 6 7 6 6 6 6 7 6 6 6 6 7 6 6 6 6 6 7 6 6 6 6 7 6 6 6 6 7 6 6 6 6 6 7 6 6 6 6 7 6 6 6 6 6 7 6 6 6 6 7 6 6 6 6 7 6 6 6 6 6 7 6 6 6 6 7 6 6 6 6 …
5813_1 33 26 0	000000E+00 30256 6 6 6 6 6 6 6 6 6 6 6 6 6 6 6 6 6 6 6 6 6 6 6 6 6 6 6 6 6 6 7 6 6 6 6 6 6 6 6 6 6 6 6 6 6 6 6 7 6 6 6 6 6 6 6 6 6 6 6 6 6 7 6 6 6 6 6 6 6 6 6 6 6 6 6 7 6 6 6 6 6 6 6 6 6 6 6 6 7 6 6 6 6 6 6 6 6 6 6 6 6 7 6 6 6 6 6 6 6 6 6 6 6 6 6 6 6 7 6 6 6 6 6 6 6 6 6 6 6 6 6 6 6 6 6 6 6 6 6 6 6 6 6 6 6 6 6 6 6 6 6 6 6 6 6 6 6 6 6 6 6 6 6 6 6 6 6 6 5 6 6 6 6 6 6 6 6 6 6 6 6 6 6 5 6 6 6 6 6 6 6 …
5816_1 28 15 0	000000E+00 46866 5 6 6 7 6 6 7 6 6 7 6 7 6 7 6 6 7 6 7 6 7 6 7 6 6 7 6 7 6 7 6 6 7 6 7 6 6 7 6 6 7 6 7 6 6 7 6 6 6 7 6 6 7 6 6 6 7 6 6 6 6 7 6 6 6 6 6 7 6 6 6 6 6 6 6 6 6 6 6 6 6 6 6 6 6 6 6 6 6 6 6 5 6 6 6 6 6 6 6 5 6 6 6 6 6 6 5 6 6 6 6 5 6 6 6 6 6 5 6 6 6 6 5 6 6 6 6 5 6 6 6 6 6 5 6 6 6 6 5 6 6 6 6 5 6 6 6 6 5 6 6 6 6 5 6 6 6 6 5 6 6 6 6 6 5 6 6 6 6 6 5 6 6 6 6 5 6 6 6 6 6 6 5 6 6 6 6 6 5 6 6 …
5817_1 75 20 0	000000E+00 54004 5 6 6 6 7 6 7 6 7 7 7 7 6 7 7 7 7 7 6 7 7 7 7 7 6 7 7 7 6 7 7 6 7 7 6 7 7 6 7 6 7 7 6 7 6 7 6 7 6 7 6 6 7 6 7 6 6 7 6 6 7 6 6 7 6 6 6 7 6 6 6 6 7 6 6 6 6 6 6 6 6 6 7 6 6 6 6 6 6 6 6 5 6 6 6 6 6 6 6 6 5 6 6 6 6 6 5 6 6 6 5 6 6 6 5 6 6 5 6 6 5 6 6 5 6 5 6 6 5 6 5 6 5 6 5 6 6 5 6 5 6 5 6 5 6 5 6 5 6 5 6 5 6 5 6 5 6 5 6 5 6 5 6 5 6 6 5 6 5 6 5 6 5 6 5 6 5 6 6 5 6 5 6 5 6 6 5 6 5 6 6 …
[truncated: 111 more rows]
