# Supplementary material for: Quantitative analysis of lacewing larvae over more than 100 million years reveals a complex pattern of loss of morphological diversity
Source: Sci Rep. 2023 Apr 14;13:6127. doi: 10.1038/s41598-023-32103-8 (PMC10104811; doi:10.1038/s41598-023-32103-8)
Supplement: Supplementary file 3 — Supplementary Information 1. [file 41598_2023_32103_MOESM3_ESM.zip › Suppl_files1-6_1000_Neuro/head_and_stylets_1065.nef]

#CONST 1 1 1 0
#HARMO 20
0001_1
  1.0000000e+00  1.7306550e-17 -8.7870942e-17  2.1569914e-01
 -1.3819656e-02 -1.2929494e-01  4.5847936e-02 -1.2845498e-01
  1.7642249e-01 -9.7965728e-03  6.2713331e-02  1.1789451e-02
 -1.4015788e-02  2.2371872e-02  1.0166823e-01  5.1218952e-03
 -1.0098272e-02 -3.4360640e-03  3.5591144e-03 -1.8573818e-02
 -2.3194277e-03 -2.2503167e-02  7.1305383e-03 -1.2006489e-02
  3.4253797e-02 -3.9546858e-03  1.2724403e-02 -2.9897045e-03
 -1.1214514e-02  1.4334049e-02  2.0839535e-02  2.3596427e-03
 -4.0984407e-03 -5.8056225e-03  1.3683898e-03 -1.0347701e-02
 -5.9572508e-04 -1.0550775e-02  1.0440563e-03 -3.1943981e-03
  1.4729620e-02 -1.2991168e-03  7.8089473e-03 -2.5146731e-03
 -8.4051074e-03  5.2109115e-03  6.3020562e-03 -2.4759632e-03
  3.5322285e-05 -2.4835261e-03  1.6014346e-03 -3.6007341e-03
 -3.6434454e-04 -4.4382007e-03  2.3084990e-05 -2.1845956e-03
  6.1117823e-03  1.0159455e-03  1.5562490e-03 -3.0646900e-04
 -4.5522567e-03  3.5269768e-04  4.0495243e-03 -2.6970186e-03
  1.3797103e-03 -1.2781601e-03  4.9920399e-04 -2.7926215e-03
  2.2588155e-04 -1.2522086e-03 -2.2172966e-04  8.1460934e-05
  1.6434401e-03 -2.8848220e-06  3.6760713e-04 -7.7900744e-04
 -2.8933443e-03 -8.5361367e-04  2.0252052e-03 -2.5940401e-03
0002_1
  1.0000000e+00 -3.6466353e-17  1.2940582e-16  2.2688709e-01
 -1.9044270e-02 -1.9292520e-01  7.3061948e-02 -1.4786178e-01
  1.7816158e-01  3.6230624e-03  8.1837776e-02 -8.2946974e-03
 -2.1504236e-02  1.5691250e-02  8.3801084e-02 -2.1337801e-02
 -1.3963022e-02  3.8560967e-04 -5.1663226e-04 -2.3399126e-03
  3.5037557e-03 -3.3242109e-02  1.6882305e-02 -1.5090041e-02
  2.2938249e-02  2.8597342e-03  5.0723603e-03 -2.5860258e-03
 -1.0671620e-02  3.2632231e-03  1.8556502e-02 -1.3998076e-02
 -4.7808263e-03 -5.5408020e-03 -2.9385298e-03 -1.1179827e-02
  4.1285106e-03 -6.9283835e-03  9.3285804e-03  5.5041944e-04
  2.0248190e-03 -2.4540324e-04  1.5248120e-04 -3.2290914e-03
 -4.5696720e-03  5.3191489e-04  1.7487105e-03 -7.7832473e-03
  3.1436570e-03 -2.4828775e-03 -2.0785546e-03 -5.4305683e-03
 -1.3449594e-03  6.2954917e-04  3.9212960e-03  1.5419381e-03
 -1.8684117e-03 -2.4321916e-03 -5.4779329e-04 -3.8325476e-03
 -2.9317847e-04 -1.0783741e-03 -1.2868799e-03 -4.5085379e-03
  4.2761011e-03  6.7469871e-04 -9.9241326e-04 -9.0713186e-04
 -4.7440726e-03  1.3949144e-03  1.0917150e-03 -1.5717346e-04
 -1.0171922e-03 -2.7954921e-03 -1.3515361e-03 -3.3634708e-03
  1.7142691e-03 -1.3422939e-03 -1.0193957e-03 -2.2834160e-03
0003_1
  1.0000000e+00  1.0462617e-17 -3.9062912e-17  2.2365472e-01
 -1.8525357e-02 -1.1119007e-01  5.2008892e-02 -1.0437960e-01
  1.5992111e-01 -1.6958591e-02  5.6575423e-02  1.5578007e-02
  5.2083132e-03  1.5920622e-02  6.0644382e-02 -5.3609566e-03
  3.7401730e-03  7.8143634e-03 -4.9684786e-03  9.1106027e-03
 -4.3133570e-03 -2.3272869e-02  2.2403967e-03 -1.9590938e-02
  3.0556532e-02 -1.1681515e-02  7.7416888e-03  5.6131728e-03
  7.4285610e-03  7.0062625e-03  1.9305302e-02 -3.8395279e-03
 -4.2401659e-03  1.7926641e-03 -6.3759956e-03  5.8734980e-04
 -1.2150533e-03 -9.6416170e-03  1.3635119e-03 -6.0153742e-03
  9.7256122e-03 -9.1586985e-03  4.0707177e-03  3.1742840e-04
  4.6103109e-03  5.0324712e-03  7.7988083e-03 -2.6653847e-03
 -1.9345997e-03 -1.3261732e-04 -3.7412977e-03 -6.7974701e-04
 -9.1253984e-04 -3.7179483e-03  7.9654482e-04 -1.6069749e-03
  3.1385389e-03 -6.3103376e-03  2.9740157e-03 -8.9765539e-04
  1.8657892e-03  2.5231984e-03  2.1544379e-03 -2.0423297e-03
 -1.6996639e-04 -1.5365934e-03 -1.5926339e-03 -5.5241171e-04
 -5.8822908e-04 -1.1661600e-03  4.0756992e-04 -8.5468410e-04
  9.7447161e-04 -3.1726861e-03  2.0238217e-03 -8.1197048e-04
  2.1025305e-04  7.6378075e-04 -3.0566476e-04 -1.8810233e-03
0004_1
  1.0000000e+00  1.3116535e-17 -7.4403074e-17  2.1991288e-01
 -3.8718663e-02 -1.2930546e-01  1.6556894e-02 -1.1196109e-01
  1.6234099e-01 -2.6052341e-02  5.8995516e-02  3.4962597e-03
  1.4213728e-02  1.0133500e-02  8.1660760e-02 -2.0675677e-02
 -4.5742840e-03  1.2638070e-02  9.5937001e-03  6.3684384e-03
 -1.5448907e-02 -1.9552966e-02  9.8278922e-03 -2.3896471e-02
  2.3336415e-02 -1.5354037e-02 -2.1599950e-03 -4.1166948e-03
  1.1970588e-02  7.0330529e-03  2.3534008e-02 -2.5957424e-03
 -6.3746164e-03  3.9350007e-03  1.8566578e-03 -4.3983985e-03
 -7.4382916e-03 -3.5857722e-03  1.7600831e-03 -8.1026198e-03
  6.2530821e-03 -1.2901433e-02 -2.4223369e-03 -5.0859408e-03
  5.7441283e-03  3.4088530e-03  7.8857410e-03 -1.0122516e-03
 -1.9897870e-03  3.2744080e-04  3.0003988e-03 -4.5482665e-03
 -4.1397903e-03  1.7738284e-03 -8.3953778e-04 -3.9578445e-03
  2.5290388e-03 -7.2130143e-03 -1.2588044e-03 -9.6972056e-04
  1.3568396e-03  1.7921420e-03  1.7309348e-03 -1.0677231e-03
 -5.0782498e-04 -1.3677609e-03  1.6329026e-03 -3.3299019e-03
 -2.0017071e-03  1.5356644e-03 -4.4342213e-04 -3.8598739e-03
  1.6399458e-03 -3.5705740e-03 -6.1077143e-04  7.1776021e-04
 -4.7808539e-04  1.4033262e-03  2.7754760e-04 -3.3224609e-04
0005_1
  1.0000000e+00  6.1365533e-18 -4.5073626e-17  2.4293868e-01
 -1.1543530e-02 -1.0919544e-01  4.0806767e-02 -1.4186083e-01
  1.5785925e-01 -2.7350554e-02  3.5417733e-02  1.8394670e-02
  1.4306166e-02  1.8353028e-02  7.9705213e-02 -2.9733750e-03
 -6.2989552e-03  3.3041200e-03  2.4909981e-04  1.8294987e-03
 -3.8417371e-03 -1.4332853e-02  7.2885375e-03 -2.3480251e-02
  2.5792581e-02 -1.9743028e-02  2.7259391e-03 -2.4520393e-03
  8.8411033e-03  1.3570645e-02  2.3108420e-02  1.3249247e-03
 -6.0259969e-03 -1.8881698e-03  4.5952087e-04 -5.7385702e-03
 -3.7294683e-03 -4.0106143e-03 -1.5903817e-03 -5.9194426e-03
  9.3419348e-03 -1.4477732e-02  4.1574738e-03 -1.9251464e-03
  3.2343735e-03  6.6787789e-03  6.1433246e-03 -1.3730185e-03
 -1.6843378e-03 -9.9472074e-04  1.7069616e-03 -2.7002368e-03
 -2.9684761e-03 -1.4260450e-03 -1.5605644e-03 -4.3558728e-03
  3.4014662e-03 -7.1268210e-03  2.3747148e-03  2.7872540e-04
  1.6736800e-03  2.0913565e-03  1.8670980e-03 -2.0654681e-03
 -1.0293541e-03 -9.9216202e-04  1.8428101e-04 -1.5100127e-03
 -8.6695304e-04 -5.4551743e-04 -4.2498888e-04 -3.0222612e-03
  2.2688600e-04 -3.2163189e-03  4.9848700e-04  2.4381070e-04
  7.2053984e-04  6.5087191e-04  6.2396133e-04 -7.9908630e-04
0007_1
  1.0000000e+00 -2.0155236e-17  7.8207486e-17  2.0884018e-01
 -3.5274850e-02 -1.0988588e-01  7.0304869e-03 -1.0967219e-01
  1.5448755e-01 -3.3892652e-02  6.6525104e-02  6.1052751e-03
  7.6284065e-03  1.6868239e-02  9.6949908e-02 -2.0906665e-02
 -3.6506041e-03  1.0195778e-02  5.3127718e-03 -3.6535683e-03
 -1.8024590e-02 -1.1649768e-02  8.7060242e-03 -8.5747816e-03
  2.2179178e-02 -2.0916348e-02  1.3855797e-02 -9.5026297e-03
  3.6457466e-03  1.2653430e-02  2.0543966e-02 -7.1040815e-03
 -3.6639592e-04  3.2238753e-03  2.8634508e-03 -4.0389315e-03
 -1.3218212e-02 -1.6585218e-03 -6.7133587e-04 -1.7441838e-03
  9.5892681e-03 -1.2218471e-02  7.7674280e-03 -3.0483787e-03
  1.2839550e-04  3.3821947e-03  4.2424135e-03 -6.6323663e-03
  3.0536852e-03  3.0326083e-03  1.5023642e-03 -9.6487325e-04
 -7.5912863e-03 -8.3033660e-04 -5.6954015e-04 -3.3854192e-03
  4.5271061e-03 -3.9242195e-03  3.9806496e-03  1.3652278e-03
 -3.0746609e-04 -5.6832974e-04  1.5669721e-03 -5.6965987e-03
  1.0657487e-03  2.8775420e-03 -2.0248540e-03 -1.9148271e-04
 -2.3600560e-03 -1.4566415e-03  1.7201806e-03 -3.5491517e-03
  5.7555467e-04 -1.0294065e-03  2.0205117e-03  5.9883291e-04
  9.4741319e-04 -1.3249673e-04  1.9203941e-03 -2.3824527e-03
0008_1
  1.0000000e+00 -1.4484079e-17  6.8457729e-17  2.5481722e-01
 -8.6218380e-03 -8.0814220e-02 -6.8771565e-03 -1.0679127e-01
  1.7786282e-01 -9.5074755e-02  4.9575843e-02  2.5765946e-02
  3.0069074e-02  1.9435589e-02  6.6920025e-02 -3.0528532e-02
  8.7100724e-03  1.8983823e-02  1.0513509e-02  1.7127273e-02
 -1.2812684e-02 -5.3370884e-03  5.9360094e-03 -2.2787729e-02
  8.6160950e-03 -2.9702603e-02  4.0739751e-03 -2.1230228e-03
  2.1669233e-02 -1.2607028e-03  1.8270425e-02 -1.1178793e-02
 -9.2770266e-04  3.8002015e-03  5.6908370e-03  2.2055163e-03
  2.1341231e-03  4.1181202e-03  1.5177958e-03 -6.1517354e-03
 -5.3331641e-03 -1.2091758e-02 -1.9747301e-04 -1.9271699e-03
  8.9271763e-03 -2.2714355e-03  5.7829464e-03 -3.4936368e-03
 -5.0533974e-03 -1.9512217e-03  2.8377108e-03 -2.9642056e-03
  3.0694572e-03  5.1221158e-04  1.0899996e-04 -2.7448253e-03
 -2.1842798e-03 -6.6593907e-03  1.7270347e-04 -2.4583321e-03
  5.3932575e-03 -2.7723231e-05  2.7210228e-03  7.5735755e-04
 -3.2776437e-03  1.3103646e-03  1.4473164e-03 -3.6154813e-03
 -1.1336633e-03 -1.3098311e-03 -1.9370147e-03 -8.3071003e-04
 -2.2653274e-03 -4.3597781e-03  6.2052747e-04 -3.2397803e-03
  4.5700711e-03 -2.6260934e-03  3.3183328e-04  6.3539593e-04
0009_1
  1.0000000e+00  1.9183143e-17 -4.9707898e-17  2.3256109e-01
 -3.4671976e-02 -1.1814845e-01  3.8042029e-03 -1.4815254e-01
  1.5696849e-01 -4.0336042e-02  1.0095707e-01  6.0675753e-03
  6.1965319e-03  2.3476552e-02  1.1688983e-01 -3.7778241e-02
 -1.5759859e-02  1.1854075e-02 -3.4679214e-03 -4.3019836e-03
 -8.8850271e-03 -1.1894502e-02  7.7632746e-03 -7.9829659e-03
  1.4223985e-02 -2.2145029e-02  1.7620842e-02 -5.5071843e-03
  8.2286533e-03  1.8154010e-02  1.9467740e-02 -1.4485553e-02
 -7.7059728e-03 -5.5967051e-03 -7.1853853e-03 -4.9397300e-03
 -4.5651979e-03  9.4485548e-04  5.7827072e-03 -1.0012872e-03
  6.1741118e-03 -1.2802739e-02  7.9861411e-03 -5.4947418e-03
  2.3781635e-03  1.1178252e-02  2.0096180e-03 -4.4038748e-03
 -3.0100108e-03 -5.9657304e-03 -3.1453456e-03 -4.5544457e-03
 -4.0800576e-03  2.6203218e-03  1.5282928e-03 -1.8807081e-03
  5.8195924e-03 -5.9807963e-03  5.7672236e-03 -3.7680725e-03
 -1.0784546e-03  5.3416103e-03 -1.8152156e-03 -2.4462995e-03
 -1.4399200e-03 -1.8843047e-03 -5.2274934e-04 -1.5844866e-03
 -2.7313622e-03  9.5685634e-05  4.2823218e-04 -1.5319220e-03
  3.0302135e-03 -1.8164412e-03  2.5318732e-03 -1.3393176e-03
 -1.3927209e-04  1.0523959e-03 -2.8166552e-03 -2.0123470e-03
0010_1
  1.0000000e+00 -1.1151458e-18  1.8587409e-17  2.4111091e-01
 -4.2659857e-02 -9.7586474e-02  4.4152883e-02 -1.1773217e-01
  1.2926661e-01 -2.6516066e-02  7.8754772e-02 -6.9116243e-03
  6.8872232e-03  1.9684457e-02  9.2914364e-02 -2.4672699e-02
  5.6470534e-04  1.2700705e-02 -8.9951429e-04  3.2766567e-03
 -1.8084932e-02 -4.3347424e-03  1.1647426e-02 -1.2051553e-02
  1.5019744e-02 -1.7688684e-02  1.1964087e-02 -1.1770658e-02
  5.6319507e-03  9.8006587e-03  2.2873217e-02 -5.2711253e-03
  1.3061345e-03  1.1342024e-03  1.0920963e-04 -1.0148203e-03
 -1.0981441e-02  2.5664252e-03  2.3470521e-03 -6.7579268e-04
  4.4690149e-03 -1.0973976e-02  6.4811758e-03 -7.2079152e-03
  3.3798615e-04  3.0164139e-03  4.7474500e-03 -2.5448516e-03
  4.1169437e-03 -6.1508816e-05  2.2307333e-03  6.6519644e-04
 -5.1611477e-03  2.1369969e-03 -6.8558399e-04 -2.2330238e-03
  2.1520177e-03 -3.4284713e-03  3.4913169e-03 -2.0148122e-03
 -1.2851230e-03  3.0558337e-04  1.4521731e-03 -3.5143620e-03
  1.4520890e-03 -5.6793768e-04  4.5093230e-04  8.9897958e-04
 -1.2825112e-03  2.0215135e-04  7.0198728e-04 -2.6082020e-03
  8.3968511e-04 -7.8634833e-04  1.4643108e-03 -1.0729649e-03
 -7.9385364e-04  1.0724651e-03  6.8589129e-04 -1.9105828e-03
0011_1
  1.0000000e+00  2.6164709e-17 -9.0322337e-17  2.2085840e-01
 -2.2151564e-02 -9.0375754e-02 -8.4801155e-03 -1.2068972e-01
  1.4422873e-01 -5.1597005e-02  4.2144115e-02  3.4488905e-02
  3.6821934e-02  1.1682262e-02  9.6041990e-02 -3.2612980e-02
 -1.1920443e-02  1.1964040e-02  1.3670449e-02  1.7598285e-03
 -6.1303905e-03 -8.5230320e-04  8.2244722e-03 -1.3716498e-02
  1.9347503e-03 -3.0470527e-02  4.9539378e-03  4.1854848e-04
  2.4240506e-02  9.4137218e-03  2.3373157e-02 -1.0679551e-02
 -5.9743267e-03  2.0303887e-04  5.1705665e-03 -6.2838246e-03
 -3.1506419e-03  1.0259605e-02  1.2621596e-04 -2.0575591e-03
 -5.3913081e-03 -1.8302998e-02  3.0815274e-03 -7.0314385e-04
  1.0226283e-02  1.1865365e-03  6.4237622e-03 -2.6569443e-03
  1.3398191e-03 -1.8699158e-03  3.8658577e-03 -5.7054235e-03
 -1.5205639e-03  7.4524875e-03 -3.1492371e-03 -2.1342590e-03
 -3.5206589e-03 -6.1885590e-03  3.2545804e-03 -9.1834406e-04
  2.3668797e-03 -2.2928761e-03  2.4264415e-03 -1.7173356e-03
  2.3767499e-03 -3.3402706e-04  2.4236469e-03 -2.4967829e-03
  1.0681056e-04  1.8707899e-03 -2.5538753e-03 -1.6998861e-03
 -1.7610732e-03  1.7643941e-04  1.3947312e-03 -5.6983967e-04
  2.9426876e-04 -3.0393427e-03  2.2266602e-03 -1.5141412e-03
0013_1
  1.0000000e+00  4.3260789e-17 -8.1986394e-17  3.1577901e-01
 -7.2333241e-02 -1.4325013e-01 -2.0826992e-02 -1.4570887e-01
  1.3230367e-01 -7.7246574e-02  2.5432298e-02 -1.1605365e-02
  4.6319486e-02 -1.2950120e-02  9.3038964e-02 -5.3240788e-02
  8.9031547e-03  1.6714222e-02  2.4101519e-02  1.9843699e-03
 -1.8327784e-02  1.0870754e-02  8.7581441e-03 -1.7556222e-02
 -6.8879630e-03 -2.3936939e-02 -1.4529371e-02 -4.3979835e-03
  1.2498814e-02 -4.3240673e-03  1.0941387e-02 -1.5295422e-02
  2.9717301e-03 -5.1862450e-03  4.3785631e-03 -1.4195706e-02
 -2.6985063e-03  1.2475319e-02  1.4376718e-03 -9.8164673e-03
 -5.6568995e-03 -1.1219434e-02 -1.9333660e-03 -3.8394429e-03
  1.2234532e-03 -5.6547442e-04 -4.2144979e-04 -2.9147787e-04
  2.7733729e-03 -4.0301834e-03  3.7261676e-03 -3.6275852e-03
 -2.7364596e-03  7.5277789e-03 -5.3990227e-03 -5.7068062e-03
 -4.3075548e-03 -2.6095997e-03 -1.7317323e-03 -1.2135202e-03
 -2.3982324e-03 -3.0108234e-03 -2.1919204e-03 -1.5560041e-03
  1.9293777e-03 -2.6271981e-03  2.2468338e-03 -3.9476258e-04
  1.2303748e-03  2.2679999e-03 -2.4560061e-03 -3.1846005e-03
 -2.1266021e-03  2.2783635e-03 -1.7941338e-03 -2.7174995e-05
 -2.0110100e-03 -1.1215477e-03 -1.5831905e-03  2.7382427e-04
0014_1
  1.0000000e+00  4.9908603e-18 -9.4903224e-18  2.5137853e-01
 -5.1765614e-02 -8.9374858e-02  6.0067806e-03 -1.0645128e-01
  1.3047091e-01 -3.3002479e-02  5.8901685e-02 -1.0234935e-02
  8.4562252e-03  1.0170714e-02  1.0194203e-01 -1.5753093e-02
  4.2046787e-03  1.0041976e-02  2.4133074e-02  4.6433864e-03
 -2.8123356e-02 -1.0418415e-03  1.4802691e-02 -1.1022513e-02
  1.3252966e-02 -1.6260552e-02  1.9135907e-03 -1.0590046e-02
  3.4283873e-03  5.8123836e-03  2.2356070e-02  2.4339185e-03
  5.4755776e-03  4.4345505e-03  1.1149638e-02 -2.7048174e-03
 -1.5139314e-02  4.2083496e-03 -1.6281423e-03 -3.0304332e-03
  4.1368869e-03 -8.1789309e-03  1.2698778e-03 -4.0299539e-03
  3.0834059e-04 -2.5583683e-03  5.6205161e-03 -2.4171411e-03
  5.4602750e-03  2.3081500e-03  7.7104800e-03  1.5281582e-03
 -6.0887420e-03  2.5543906e-03  1.3934524e-03 -3.8421809e-03
 -5.1268715e-05 -1.2598060e-03 -7.0351878e-04  6.4848110e-05
  2.9837968e-04 -1.6894676e-03  3.1813288e-03 -2.1438173e-03
  1.7416131e-03  5.6002742e-04  2.0203899e-03  1.0247681e-03
 -1.5557195e-03  1.9193478e-03  2.7686399e-03 -2.3686754e-03
 -6.5205955e-04 -1.2224806e-03 -8.8562449e-04 -1.9726529e-03
  3.8065015e-04  3.2728974e-04  1.5576834e-03 -3.8504545e-04
0015_1
  1.0000000e+00 -2.8071399e-17  6.4714901e-17  2.9368004e-01
 -1.0200559e-01 -1.8833106e-01  1.0153492e-03 -1.4528138e-01
  1.6347646e-01 -9.0456586e-02  4.8110659e-02 -4.0239636e-02
  3.0831871e-02  9.6391973e-03  1.1387204e-01 -6.0336397e-02
  2.9287831e-03  3.4122225e-02  5.9009150e-03 -3.1352049e-02
 -4.3563243e-02  1.2009754e-02  2.9955742e-03 -7.0413961e-03
  1.2367455e-02 -2.8190370e-02  9.3557664e-04 -1.7684246e-02
 -2.4893593e-04 -1.5118351e-03  7.2714712e-03 -1.3787002e-02
  1.4943597e-02  9.9430311e-03  1.1857003e-04 -1.6329203e-02
 -1.6402929e-02  7.1829590e-03 -8.4439054e-03 -1.0028966e-02
  4.4068807e-03 -2.8654353e-03  3.1984270e-03  3.8819679e-04
 -5.2391037e-03 -5.3260195e-03  3.8985880e-03 -7.3716212e-03
  3.3603868e-03  6.8327293e-03 -6.1468699e-03 -1.7156198e-03
 -2.9999934e-03 -2.8283624e-04 -4.6510955e-03 -4.3522584e-03
 -2.8480116e-04 -2.0354470e-03 -1.1833328e-03  9.0486590e-04
  3.2922327e-04 -8.0515303e-04  4.2390482e-03 -2.0515306e-03
  2.0776182e-04  2.2052199e-03 -5.9871318e-03  3.5645102e-04
 -1.2598550e-03  2.1567016e-03 -4.2078337e-03  1.4118451e-03
 -5.5714210e-04 -3.6845808e-03 -1.4325652e-03 -4.8124271e-04
 -1.0805380e-03  1.4841468e-03  1.7562890e-03 -7.7240559e-04
0016_1
  1.0000000e+00  1.5287528e-17 -4.4443811e-17  2.3564324e-01
 -7.5075588e-03 -1.6841762e-01  8.7535400e-02 -1.3709316e-01
  1.5033226e-01  3.7683877e-02  1.4026991e-01  2.9762080e-03
 -5.2271626e-02  1.7370114e-02  8.4186175e-02 -1.9651050e-02
 -1.0934637e-02 -1.1520978e-02 -1.1151528e-02 -6.1897809e-03
  1.1399442e-02 -1.6842540e-02  3.1513687e-02 -7.0684833e-03
  1.2664883e-02  1.9779409e-02  2.2046180e-02 -6.4069793e-03
 -2.3029000e-02 -6.2057735e-04  9.0692578e-03 -4.4555498e-03
  6.3941771e-03 -9.8594643e-03 -4.1536501e-04 -1.5552128e-03
  4.2646598e-03  2.2877932e-04  1.1915474e-02 -2.7894282e-03
 -1.6394246e-03  7.9653951e-03  4.9578594e-03 -5.7915379e-03
 -6.3795896e-03 -6.5216597e-03  9.8606419e-04 -1.4840153e-03
  7.0610947e-03  1.2655975e-03  2.2001859e-03  1.7042816e-03
 -9.2569523e-04  1.5416120e-03  5.9765633e-03 -5.8097246e-03
 -3.4988503e-03  8.2837965e-04 -6.6026469e-05 -8.7802545e-04
  1.6379991e-03 -3.4746264e-03  3.4302457e-03  1.3685469e-04
  4.9757631e-04  2.6537721e-03 -1.5472416e-03 -1.7127388e-03
 -2.2327079e-03  2.4477759e-04  5.1810647e-03 -3.1150696e-03
 -5.5480248e-04 -2.3851928e-03 -1.2450788e-03 -1.9731337e-03
  1.7548586e-03  1.6738049e-03  2.0573675e-03  2.4920641e-03
0018_1
  1.0000000e+00 -1.2442618e-17  9.9982042e-18  3.6498669e-01
 -8.9870403e-02 -1.8226389e-01  6.4571115e-03 -1.7805265e-01
  1.6792462e-01 -7.6227283e-02  4.9637743e-02 -2.9169601e-02
  3.4226294e-02  3.2035810e-03  1.1621790e-01 -4.7947378e-02
  1.7538949e-03  3.3599693e-02  8.5356272e-03 -1.7716662e-02
 -3.0291489e-02  1.2406650e-03 -1.7666903e-03 -2.1292684e-02
  9.8524480e-03 -2.7121077e-02 -4.7567515e-03 -7.1181229e-03
  8.5187883e-03 -4.4398739e-03  1.9238646e-02 -1.1306433e-02
  5.3229378e-03  4.7429968e-03 -4.5524613e-04 -1.5575593e-02
 -8.4560360e-03  5.7043025e-03 -5.5363201e-03 -1.1454465e-02
 -4.8049546e-04 -9.6932413e-03  1.8397329e-03  5.0549234e-04
 -2.2524467e-03 -2.4816279e-04  6.0811423e-03 -3.3220502e-03
  8.2646363e-04  7.2466410e-04 -4.8697089e-03 -3.5218434e-03
 -3.6317336e-03  1.4703812e-03 -6.2430416e-03 -6.9002348e-03
 -8.2754311e-04 -4.9779520e-03 -7.2292993e-04 -7.9456445e-04
 -7.6167511e-04  3.8040245e-04  4.1266525e-03 -1.7169517e-03
  6.4311154e-05 -3.6042285e-04 -2.5893346e-03 -2.0900603e-04
 -1.4264551e-03  1.2173252e-03 -4.5362616e-03 -1.1088635e-03
 -9.2278754e-04 -1.8755696e-03 -1.8133712e-03  4.7710797e-04
 -7.5168850e-04  1.6113915e-03  4.0987439e-04 -7.6951935e-04
0019_1
  1.0000000e+00 -2.2941846e-17  6.4252222e-17  2.2293325e-01
 -5.3932222e-02 -1.5101352e-01  1.9027147e-02 -9.6813578e-02
  1.7238464e-01 -5.8197929e-02  1.4387756e-02  5.0516296e-03
  2.5071675e-02  5.0514310e-03  7.9487615e-02 -2.0533844e-02
 -5.9970795e-04  2.1971596e-02  1.2987091e-02 -1.2284245e-02
 -2.9987887e-02 -1.1248376e-02  9.2811304e-03 -1.6255368e-02
  1.7491359e-02 -2.7190839e-02 -1.2164202e-03 -7.3883603e-03
  1.1484853e-02  1.2440387e-03  2.0797042e-02 -9.9189952e-03
  3.8118792e-03  1.0845129e-02  1.7605942e-03 -1.3080000e-02
 -1.4187844e-02  6.9758984e-03 -2.1001663e-04 -5.4879923e-03
  5.9896124e-04 -1.2499360e-02 -1.1176842e-03 -5.0839400e-03
  6.0918982e-04 -1.2645968e-03  4.9635234e-03 -4.1447384e-03
  6.1836308e-03  1.4491699e-03  9.3636102e-04 -7.0644782e-03
 -5.7413386e-03  5.8340671e-03 -2.9257321e-03 -3.8305910e-03
  1.6675807e-03 -3.1550328e-03 -4.8335852e-04 -1.7680460e-03
 -3.2341866e-03 -1.2372410e-04  1.2504189e-03 -2.5343404e-03
  3.0089279e-03 -4.1648025e-04  1.8294071e-04 -2.7345775e-03
 -2.8028633e-03  1.0376897e-03 -3.0465578e-03 -2.7532229e-03
  3.5562341e-03 -8.6920386e-04 -7.9813327e-04 -5.4897019e-05
 -1.7990219e-03  8.0918711e-04  7.6101494e-04 -2.1652793e-03
0020_1
  1.0000000e+00 -1.7582083e-17  5.5159240e-17  2.2974863e-01
 -6.8595595e-02 -1.6552778e-01  1.1520747e-02 -1.1937222e-01
  1.6498132e-01 -5.9471774e-02  6.4979111e-02 -1.7146453e-02
  2.2186584e-02  1.8200810e-02  1.1382783e-01 -3.6326739e-02
 -1.0570401e-02  2.6762128e-02  3.1178765e-03 -2.6139134e-02
 -3.3298504e-02 -3.5897376e-03  7.8671200e-03 -7.4399780e-03
  1.4771139e-02 -2.9948437e-02  5.3701252e-03 -1.6439043e-02
  8.1772731e-03  9.6456691e-03  1.7907663e-02 -6.1896167e-03
  5.9636860e-03  8.3741217e-03 -4.9330484e-04 -1.8748856e-02
 -1.7305206e-02  8.1289914e-03 -2.7215022e-03 -2.8646960e-03
  3.4705242e-03 -1.3302415e-02  7.2462638e-03 -5.6703498e-03
 -3.3868350e-03  7.6116213e-04  2.5046130e-03 -2.4422520e-03
  8.3831415e-03  2.1232322e-03 -3.3296193e-03 -6.3451217e-03
 -7.2513771e-03  2.8652181e-03 -4.0283315e-03 -2.8460253e-03
  2.7718723e-03 -1.9648378e-03  4.5920305e-03 -2.2864273e-03
 -3.6849186e-03 -5.5152623e-04  1.1712108e-03 -2.0762498e-03
  2.9291824e-03  6.2645193e-04 -3.9486774e-03 -1.3375947e-03
 -2.3452016e-03 -9.2389481e-04 -2.5777832e-03 -1.1303343e-03
  1.9060564e-03 -1.1281907e-04  1.2399894e-03 -2.1769112e-03
 -1.1611015e-03  1.2844907e-03 -2.7303007e-04 -7.4152712e-04
0021_1
  1.0000000e+00  3.1848167e-17 -1.0125040e-16  2.2987055e-01
  9.6615022e-03 -3.1668362e-01  6.4286105e-02 -1.9335695e-01
  1.8209303e-01  5.9005505e-02  1.3124031e-01 -3.1681651e-02
 -4.4201311e-02  3.0322906e-03  7.8295619e-02 -3.1228924e-02
 -1.9094901e-02 -6.2137954e-04 -1.2372678e-02 -3.6798634e-02
  1.6621009e-02 -2.2232295e-02  1.6743773e-02 -1.1375685e-02
 -5.4909463e-03  2.3395646e-02  4.8117261e-03 -1.9932568e-02
 -5.7005319e-03 -1.5220124e-02  8.5082943e-04 -1.8756809e-02
  9.2725944e-03  4.0392482e-03  4.1725082e-03 -1.7232649e-02
 -2.1042081e-04  1.0412750e-02 -1.7220971e-03  5.2508177e-03
 -1.6650963e-02 -1.6015307e-03 -3.0051497e-03 -7.4098142e-03
  5.7978440e-03 -1.1723790e-02 -7.4975198e-03 -1.1494748e-02
  6.9577423e-03  7.5024199e-03  6.4618645e-04 -2.5827288e-03
 -3.8764018e-03  5.5839156e-03 -1.0378493e-03  3.0730441e-04
 -6.7126046e-03 -2.4077879e-03 -1.6106549e-03 -1.9582518e-03
  4.1502220e-03 -3.4803587e-03 -6.3849726e-03 -2.5486813e-03
  6.5231511e-04  1.6881499e-03 -1.0977013e-03  4.1060467e-04
  1.2859421e-03  2.1859768e-03  9.6202290e-04 -1.3906958e-03
 -4.1058865e-03  1.5197317e-03 -2.9105515e-03  2.5294438e-03
  8.5805026e-05 -1.4249692e-03 -4.4155701e-03 -2.0950290e-04
0022_1
  1.0000000e+00  3.1057322e-18  2.7934335e-17  2.1919770e-01
 -5.2718036e-02 -3.3663151e-01  2.8529784e-02 -1.5490186e-01
  2.1571330e-01 -1.5914285e-02  7.9621595e-02 -6.2541631e-02
 -9.7373632e-03  8.7278788e-03  6.8330152e-02 -4.3427106e-02
 -2.3623061e-02  1.4053309e-02 -3.7291329e-03 -3.1596821e-02
 -3.1507056e-03 -3.8275268e-02  8.0664652e-04 -2.1517732e-02
  1.5640020e-02  1.2443856e-02 -3.9286523e-03 -6.8996602e-03
 -1.7683305e-02 -8.9119651e-03 -1.5813375e-03 -9.6946797e-03
 -2.9643199e-03 -6.4448258e-03 -1.1660653e-02 -1.8536427e-02
  1.2648075e-02 -4.4705018e-03 -2.4652089e-03 -5.9947308e-03
 -4.8100466e-03  1.7206883e-02 -2.3655312e-03  6.6153964e-04
 -1.4876879e-02 -4.9768432e-03 -2.9856323e-03  9.4059793e-04
 -1.3373633e-03 -6.6944311e-03 -9.7262626e-03 -2.5328336e-03
  1.1467535e-02 -2.6395618e-03 -4.8668853e-03  4.4891942e-03
 -1.2608724e-03  7.7515636e-03 -1.1125320e-03 -6.0930215e-04
 -4.5971606e-03  1.7814441e-03 -1.1861800e-03  2.1323343e-03
 -3.6119913e-03 -1.6632990e-04 -2.0205385e-03  2.0261238e-03
  2.1904082e-03 -4.7942015e-03 -3.3179181e-03  4.2922831e-03
  1.7350655e-03 -6.3874819e-04  1.9479164e-03  5.9182628e-05
  4.5015873e-03  3.9239925e-03  1.0637442e-03  8.5766873e-04
0023_1
  1.0000000e+00 -6.8819907e-18 -3.2042619e-17  2.0844517e-01
 -6.8757122e-02 -1.6871513e-01  9.8075568e-04 -1.2982010e-01
  1.5867316e-01 -5.8312102e-02  7.3282849e-02 -1.2271441e-02
  2.7230980e-02  3.7036768e-03  8.8912726e-02 -5.0930897e-02
 -2.6663331e-03  2.7978501e-02  2.2058991e-03 -3.2022092e-03
 -2.4962851e-02 -1.2219402e-02  5.4851001e-03 -2.1788549e-02
  5.0932367e-03 -2.5973807e-02 -1.2692146e-03 -6.0055631e-03
  1.5069407e-02 -1.1825117e-03  1.8404943e-02 -1.4060287e-02
  8.8070276e-04  3.4936775e-03 -7.1144585e-03 -9.4910975e-03
 -6.5388848e-03  5.1284795e-03 -7.1737092e-04 -6.2571477e-03
 -5.6367484e-03 -1.2200339e-02  4.5561975e-05 -2.8488161e-03
  2.6700181e-03  1.6326724e-03  3.2348069e-03 -3.2287636e-03
  8.9472567e-04 -4.8586742e-03 -8.1426679e-03 -4.5897312e-03
 -1.4075428e-03  5.4319606e-03 -4.4583170e-03 -2.6115689e-03
 -8.7686644e-04 -5.4356119e-03  2.7609776e-03 -3.6028114e-03
 -1.5799854e-03  3.9171995e-03  2.8020731e-04 -1.2489209e-03
  3.3265583e-04 -3.9522702e-03 -3.5180481e-03  1.9146422e-03
 -1.6237208e-03  2.3108198e-03 -4.3002720e-03 -8.1263713e-04
  1.2239303e-03 -1.9008908e-03 -3.8955840e-04 -1.6593397e-03
 -1.6797305e-03  3.1717669e-03 -8.6422030e-04 -1.1938111e-03
0024_1
  1.0000000e+00  1.8728991e-17 -3.4474672e-17  3.1749628e-01
 -4.3274806e-02 -1.6138621e-01  1.8230925e-02 -1.7647304e-01
  1.4980897e-01 -4.1063025e-02  7.4921908e-02 -2.0001229e-04
  2.0448514e-02  2.3817841e-02  1.1625942e-01 -3.8831410e-02
 -2.3376639e-02  1.3401441e-02  1.9466995e-03 -6.4089202e-03
 -1.3881580e-02 -1.2131159e-02  1.2485788e-02 -1.8633953e-02
  1.3606801e-02 -2.7015799e-02  7.5410737e-03 -7.2729072e-03
  1.2715432e-02  1.6569049e-02  2.0319344e-02 -5.0835469e-03
 -8.6625568e-03 -5.5471596e-04  1.5589493e-03 -9.5053492e-03
 -8.5748077e-03  1.8634216e-03  1.7431551e-04 -5.9282836e-03
  2.3707771e-03 -1.6061698e-02  6.9014310e-03 -9.4872241e-04
  2.8081506e-03  7.2949718e-03  1.2988442e-03 -4.8245174e-03
 -1.0850633e-03 -1.2510351e-03 -9.6671373e-04 -4.8862311e-03
 -3.9748976e-03  2.3069033e-03  1.0490001e-04 -6.3881567e-03
  1.1301267e-03 -5.2643568e-03  3.5475585e-03  1.1526880e-03
  3.6245592e-04  2.0843432e-03  2.2343167e-04 -2.0712079e-03
 -1.2612766e-03 -7.5953625e-04 -2.2707423e-03 -3.7777144e-03
 -7.6609198e-04  4.0851867e-04  1.5842358e-04 -3.3168941e-03
 -4.2152419e-04 -1.2463050e-03  2.6794935e-03  4.6072771e-04
 -3.5306109e-04  7.6842452e-04 -8.4513545e-04  3.3768124e-05
0025_1
  1.0000000e+00 -1.4122879e-17  5.2830805e-17  2.5656692e-01
 -7.6403421e-02 -1.4977261e-01 -6.5999343e-03 -1.3024515e-01
  1.5487854e-01 -7.3938902e-02  1.9371911e-02  1.1418892e-02
  4.1698187e-02 -5.6243083e-03  9.0535154e-02 -4.1966083e-02
  1.5741770e-03  2.3966999e-02  2.0213318e-02 -1.3550327e-02
 -2.8904831e-02  2.5755073e-03  1.1524479e-02 -3.0007007e-02
 -2.6449740e-03 -2.9863487e-02 -5.3112969e-03 -5.2324896e-03
  1.6322817e-02 -5.4003358e-03  1.8762983e-02 -8.3132192e-03
  6.6915958e-03  2.0214043e-03  4.5816433e-03 -7.6628102e-03
 -5.2265079e-03  1.4984991e-02  2.7796099e-04 -1.1783501e-02
 -9.3733929e-03 -1.0692772e-02 -4.2454696e-03 -4.8948399e-03
 -3.3621347e-04 -1.8650998e-03  4.0681424e-03 -1.2704461e-03
  2.9932143e-03 -7.4918992e-03  1.8830062e-03 -2.7852452e-03
  4.8312901e-04  7.0959381e-03 -4.3792385e-03 -3.9658589e-03
 -8.9887499e-04 -3.4457400e-03 -2.0710556e-03 -3.0654280e-03
 -2.1503381e-03  2.2495020e-03 -8.7292616e-04 -1.7451866e-03
  3.6520752e-05 -3.2044147e-03  2.1313186e-03  3.3592867e-04
 -1.6344952e-03  8.6008327e-04 -3.3002324e-03 -1.9400752e-03
  3.0103072e-04 -2.4949695e-03 -2.4488804e-03 -9.2373215e-04
  1.0439048e-03  6.8365158e-04 -2.0454212e-03 -1.8544936e-03
0027_1
  1.0000000e+00 -2.4664296e-17  8.3685481e-17  2.3090443e-01
 -4.9784292e-02 -1.4978492e-01 -2.3802560e-03 -1.3375463e-01
  1.5006634e-01 -4.9534284e-02  7.5681556e-02 -7.0881244e-03
  2.3067163e-02  1.8171031e-02  1.0774205e-01 -4.7808177e-02
 -1.6034759e-02  2.0637608e-02  8.1323421e-04 -1.0526674e-02
 -1.8804485e-02 -8.4338503e-03  1.0757055e-02 -1.4739784e-02
  7.5903212e-03 -2.6791253e-02  6.0168804e-03 -1.3094040e-02
  1.7903092e-02  1.3345474e-02  2.0023641e-02 -1.2019911e-02
 -4.8652759e-03  1.9704146e-03 -4.0271888e-03 -9.7675731e-03
 -7.9619594e-03  7.5098134e-03  1.3181690e-03 -2.4511899e-03
 -1.4248060e-03 -1.8074215e-02  3.3807231e-03 -5.4327420e-03
  5.5665316e-03  5.6523017e-03  2.7729406e-03 -2.3799940e-03
  1.2006740e-03 -3.5344055e-03 -4.0207560e-03 -5.0773254e-03
 -3.3222730e-03  7.1493935e-03 -3.1191212e-03 -2.3684927e-03
  1.3223442e-04 -7.7563271e-03  3.3956533e-03 -2.8980091e-03
  2.6708347e-04  2.9191448e-03 -2.7250948e-04 -2.0001111e-03
  1.4773954e-03 -2.8459237e-03 -3.3969252e-03 -1.2699855e-03
 -6.0041951e-04  2.5775039e-03 -2.7489371e-03 -2.3227980e-03
  3.9489466e-04 -2.0438595e-03  1.4100644e-03 -1.6172541e-03
 -3.4723585e-04  2.0706485e-03 -2.0212362e-04 -9.7932938e-04
0028_1
  1.0000000e+00  2.5248899e-17 -6.6120381e-17  2.0046989e-01
 -3.8226169e-02 -2.4089245e-01  2.4691725e-02 -1.2897248e-01
  1.9060129e-01 -9.2641786e-03  9.2813693e-02 -2.1307705e-02
 -8.9205143e-03  2.1628338e-02  7.9145587e-02 -3.7491220e-02
 -2.6517889e-02  1.5581676e-02 -1.4653057e-02 -1.5919251e-02
 -1.1351432e-02 -4.1406353e-02  1.7574202e-02 -1.7662866e-02
  2.9083003e-02 -2.5439345e-04  1.1371903e-02 -2.0741607e-02
 -2.5779780e-03  1.4798130e-02  8.6164817e-03 -9.7086666e-03
 -9.9904808e-03  5.6240833e-03 -6.9946048e-03 -1.0979421e-02
 -5.3227765e-03 -1.0966853e-02  4.0033612e-03 -3.8216021e-03
  7.6456262e-03  4.8687555e-04 -4.9895142e-04 -1.0563189e-02
 -2.8719994e-03  2.9268817e-03 -4.7013752e-03 -4.5868659e-03
  1.4013017e-03  1.4526414e-03 -1.5219166e-03 -5.1072683e-03
 -2.3937759e-03 -2.0439397e-03  1.2471027e-03  4.8796562e-05
  1.5593051e-03  3.1335161e-03 -2.4627137e-03 -3.0837310e-03
 -2.9995151e-03 -3.7718803e-03 -5.4681426e-03 -1.6199374e-03
  3.5975489e-03  1.3030269e-03  1.0793729e-03 -1.7777406e-03
 -3.6642141e-05 -3.6719566e-04  2.1455900e-05 -7.3840424e-04
 -1.5850521e-03  4.3394864e-03 -3.1452268e-03  8.7625478e-04
 -1.0099838e-03 -4.6838552e-03 -2.7417364e-03 -1.2457676e-04
0029_1
  1.0000000e+00  1.3023688e-17 -1.8025152e-17  2.1092504e-01
 -7.2709898e-02 -1.3546123e-01 -1.2637209e-02 -1.0709968e-01
  1.5287979e-01 -6.3301955e-02  4.1978801e-02 -2.3225925e-03
  2.3584719e-02 -3.9892553e-03  9.6052512e-02 -4.4381765e-02
  8.4931194e-03  2.8607705e-02  1.6288446e-02 -1.1653778e-02
 -3.1599524e-02 -3.1189451e-03  6.7258563e-03 -1.2600205e-02
  2.3249402e-03 -2.2011606e-02 -3.4274054e-04 -5.5719654e-03
  1.0594715e-02 -5.1341583e-03  1.8464000e-02 -1.6726875e-02
  9.3060397e-03  9.2740341e-03  1.2963580e-03 -1.0703101e-02
 -7.7035821e-03  8.7890628e-03  8.3962245e-05 -5.4379840e-03
 -7.6721895e-03 -6.8388758e-03 -1.6867029e-03 -2.4612304e-03
  1.5903074e-03 -3.9732029e-03  3.5488418e-03 -7.2428769e-03
  4.3706299e-03 -1.8957942e-03 -1.9639985e-03 -4.1524308e-03
  8.6028986e-04  6.5814765e-03 -7.5445366e-04 -3.0327439e-03
 -3.1994739e-03 -1.8550488e-03 -1.0986079e-03 -1.2683488e-03
 -1.4631198e-04  1.0186279e-03  1.7092510e-03 -3.3621506e-03
  8.4816804e-04 -3.1676054e-03 -2.2369980e-03 -2.0413821e-03
  6.9458054e-04  3.4242079e-03 -2.3452303e-03 -1.0707427e-03
 -9.9109790e-04 -2.8018862e-03 -1.3701766e-03 -8.0685056e-04
  1.3120956e-04  1.8052640e-03  7.1413980e-04 -1.7710787e-03
0030_1
  1.0000000e+00  2.0890417e-17 -7.1503705e-17  2.3946147e-01
 -2.9389795e-02 -2.0258038e-01  4.5976804e-02 -1.4060643e-01
  1.7880808e-01 -1.0574009e-02  9.0987882e-02 -8.8457798e-03
 -9.2635087e-03  2.7215933e-02  9.0476223e-02 -4.2415762e-02
 -2.5654568e-02  8.7773503e-03 -1.0912532e-02 -8.8743665e-03
 -2.3378486e-03 -3.2802250e-02  2.0703956e-02 -1.8234499e-02
  2.7782775e-02 -7.1348712e-03  1.1889802e-02 -1.3670619e-02
 -2.8684156e-03  1.8757332e-02  1.4149957e-02 -1.1785389e-02
 -1.0417393e-02 -4.6139478e-03 -7.7481873e-03 -6.0394638e-03
 -2.9077837e-03 -9.5221562e-03  8.9946463e-03 -2.6171247e-03
  8.7972246e-03 -6.0294958e-03  2.8143316e-03 -8.0494759e-03
 -3.9873918e-03  8.2288653e-03 -1.1978153e-03 -3.8449421e-03
  1.0822382e-03 -4.6338325e-03 -2.5998094e-03 -2.6582998e-03
 -4.0761412e-03 -6.3203071e-04  2.8774576e-03 -2.1937511e-03
  3.7856349e-03 -1.5189104e-03 -3.5242261e-04 -4.5689132e-03
 -4.1107643e-03 -2.5555420e-04 -3.6146555e-03 -2.0589000e-03
  4.3015471e-03 -1.5899424e-03  5.8969357e-04  1.9585332e-04
 -2.8162440e-03  1.4532567e-03  7.9138820e-04 -3.8317981e-03
 -3.7078042e-04  1.2806759e-03 -2.8541191e-03 -9.4145917e-04
 -2.5062727e-03 -3.4258507e-03 -1.1495818e-03 -7.3699276e-04
0031_1
  1.0000000e+00  4.1883411e-18 -5.9584138e-18  2.5816734e-01
 -6.4458999e-02 -9.7385321e-02 -1.6968256e-02 -1.2090071e-01
  1.2434322e-01 -6.1285748e-02  4.5743047e-02  1.3623523e-02
  3.6550954e-02 -3.5829700e-03  9.9241582e-02 -4.5917351e-02
 -3.4692706e-03  2.1097844e-02  2.7982299e-02 -2.3244527e-03
 -1.7713713e-02  1.4471178e-02  1.4121318e-02 -2.3786876e-02
 -1.4573494e-02 -1.9091406e-02  1.5774906e-03 -1.3083576e-03
  1.6025395e-02 -2.3731876e-03  2.3133453e-02 -1.1576319e-02
 -1.9494274e-03  4.2121448e-05  7.0132218e-03 -5.2476664e-03
  3.3227784e-03  1.7799954e-02  2.3939637e-03 -8.6051571e-03
 -1.2353441e-02 -5.5287880e-03 -1.2166899e-03 -3.1047434e-03
  2.5109810e-03 -3.5650326e-04  8.6119514e-03 -1.1789015e-03
 -2.1185137e-03 -6.5936340e-03  5.6966316e-03 -3.2897738e-03
  4.8858887e-03  6.9391689e-03 -3.9088130e-03 -2.4963802e-03
 -2.5031343e-03 -3.7602310e-04 -1.5720773e-03 -2.4479235e-03
 -5.8238536e-04  1.1278157e-03  1.8852882e-03 -2.9422201e-03
 -2.3410109e-03 -1.9416233e-03  5.7993364e-03 -2.0128246e-03
  1.1016558e-03 -1.0517757e-04 -1.2720438e-03 -1.7362082e-03
  6.9216944e-04  6.3856313e-04 -2.3592903e-03  5.2315929e-05
  5.6453009e-04 -7.6205117e-04 -7.9824572e-04 -1.9077982e-03
0032_1
  1.0000000e+00 -2.0575378e-17  1.0652777e-16  2.3285463e-01
 -5.4910588e-02 -1.7936424e-01  1.0333296e-02 -1.3479946e-01
  1.6460511e-01 -4.8974876e-02  7.1858386e-02  7.0447953e-04
  2.5278351e-02  1.1580001e-02  8.5491731e-02 -4.6348835e-02
 -1.1317083e-02  2.1888098e-02 -5.0906239e-03 -3.6473679e-03
 -2.2848584e-02 -1.7622113e-02  1.4238998e-02 -2.0808742e-02
  1.4593842e-02 -2.8906164e-02 -6.1151167e-04 -6.0245918e-03
  1.4662558e-02  5.8518083e-03  1.7502758e-02 -1.1099592e-02
 -1.5074175e-03  4.6207752e-03 -5.4683524e-03 -1.2873201e-02
 -1.1761971e-02  2.6358253e-03  2.7979708e-03 -2.8113954e-03
  5.0161541e-05 -1.6712430e-02  1.6286370e-03 -1.2418778e-03
  1.9318427e-03  2.1464044e-03 -2.5532475e-04 -4.2555586e-03
  3.9555541e-03 -9.3170486e-04 -5.7397318e-03 -6.1307035e-03
 -6.0402493e-03  3.8248413e-03 -1.4405101e-03 -2.2530853e-03
  6.4912037e-04 -5.5054545e-03  1.7448814e-03 -1.5436225e-03
 -1.9740231e-03  6.8999181e-04 -2.6553555e-03 -2.4628447e-03
  2.4475949e-03 -8.1237550e-04 -3.4163499e-03 -4.3140241e-04
 -2.3172572e-03  5.9823709e-04 -2.7286456e-03 -1.6350770e-03
  5.4499987e-04 -7.4778969e-04  6.2783736e-04 -3.8841946e-04
 -1.1872377e-03  1.1477096e-03 -1.2772342e-03 -2.5554457e-03
0033_1
  1.0000000e+00 -1.0889532e-18  3.8188872e-17  1.9860670e-01
 -7.5125929e-03 -1.5642895e-01  4.8388886e-02 -1.3706279e-01
  1.5034619e-01  2.3973053e-02  1.0688784e-01  2.9425799e-02
 -3.8288710e-02  1.8761770e-02  8.8780261e-02 -2.7361080e-02
 -1.9430261e-02 -1.0687024e-02 -4.2959799e-03 -1.1889540e-02
  1.0057872e-02 -1.8977169e-02  3.0781264e-02 -1.6422387e-02
  1.0477068e-02  1.6522235e-02  1.4208309e-02  7.2894599e-04
 -1.9222767e-02  1.2749810e-02  1.6663962e-02 -8.9089062e-03
 -5.4401984e-03 -1.4829749e-02 -1.0050670e-03 -7.8405400e-03
  7.4893962e-03  1.3438671e-03  1.1615808e-02  1.3881880e-04
  4.3341940e-04  5.5754270e-03  1.4522058e-03 -3.9401135e-03
 -1.0003134e-02  4.4882337e-03  3.9754204e-03 -5.4509104e-03
  2.7785065e-03 -8.4760092e-03  2.2770262e-03 -2.0871780e-03
  9.9740787e-04  4.8278405e-03  2.6981586e-03  1.4031832e-03
  5.5737969e-04  1.2194471e-03  2.3327650e-04 -3.7959843e-03
 -4.7725140e-03  1.2294676e-03  1.9744529e-03 -3.4342373e-03
  3.0777634e-03 -2.8611600e-03  1.9325910e-03  3.1352764e-04
 -2.0343029e-03  1.6424391e-03  3.4201051e-04 -1.9198221e-03
  1.2644545e-03  3.7986979e-04  4.5319584e-04 -2.7404814e-03
 -1.8045071e-03  8.9471811e-04  8.2583804e-04 -1.2444268e-03
0034_1
  1.0000000e+00 -3.1904673e-18 -1.2814875e-17  2.8739718e-01
 -4.5662064e-02 -1.9039921e-01  4.6420997e-02 -1.6852449e-01
  1.7246423e-01 -2.1280569e-02  1.1008701e-01 -3.1834910e-02
 -1.1777489e-02  2.9235454e-02  1.1606794e-01 -7.2006824e-03
 -1.9982494e-02  1.5740644e-02 -6.2626158e-03 -2.1688428e-02
 -2.0172933e-02 -2.0562469e-02  4.7582431e-03 -9.4947894e-03
  2.8733621e-02 -7.6036944e-03  2.1030604e-02 -1.9007864e-02
 -1.0374676e-02  1.1925058e-02  1.2358016e-02 -3.3885540e-03
 -6.0221195e-05  4.6607437e-03  2.9224862e-03 -1.2279759e-02
 -8.0936065e-03 -7.5442256e-03 -1.9277754e-03 -5.4307460e-03
  9.1303443e-03  2.7169158e-03  7.6922240e-03 -1.3496795e-03
 -1.0213226e-02 -6.7763488e-06  1.6769467e-03 -7.2807379e-03
  2.4454705e-03  2.0438744e-03  4.3573813e-05 -6.9392793e-03
  5.0951780e-04 -4.7556102e-03  8.5627746e-04 -2.0115273e-03
  2.6389295e-03  6.5258491e-03  2.5542902e-03  1.4164374e-03
 -5.6450076e-03 -9.5237610e-04 -7.2865952e-04 -6.1407189e-03
  4.0886296e-04  1.6900230e-04 -2.2586304e-03 -3.1783741e-03
  1.4581044e-03 -3.4795181e-03  1.9192310e-03  1.9608509e-04
  4.6099571e-04  3.6120804e-03  5.8231994e-05 -4.8025392e-04
 -2.1073151e-03 -5.8778228e-04 -1.4404570e-03 -3.5996963e-03
0035_1
  1.0000000e+00  2.9394828e-17 -9.3474115e-17  2.4263728e-01
 -5.6982613e-02 -1.2161523e-01  1.9068070e-02 -1.4649480e-01
  1.4722452e-01 -5.5649070e-02  6.7064524e-02 -8.8865002e-03
  2.5104306e-02  1.1532824e-02  1.0570500e-01 -3.6228918e-02
  3.2351524e-03  1.7341449e-02  7.3385921e-03 -3.4356730e-03
 -2.3477503e-02 -2.7953670e-05 -6.0593136e-04 -9.3624472e-03
  1.1417094e-02 -3.0278844e-02  4.3062944e-03 -5.6217225e-03
  7.3704761e-03  1.2933313e-03  1.7250117e-02 -1.0613978e-02
  8.3418620e-03  8.7462092e-04  4.8874589e-03 -8.7087887e-03
 -1.1772707e-02  4.9550736e-03 -4.1619049e-03 -7.1512954e-03
  2.2614945e-03 -1.0919592e-02  6.6375003e-03 -1.0813313e-03
 -1.2902740e-03 -2.4456435e-03  2.2969277e-03 -6.5701472e-03
  6.5770642e-03  1.5772398e-03 -1.0556629e-03 -5.9855711e-04
 -4.0574329e-03  3.9920897e-04 -5.7386704e-03 -6.5087630e-03
 -5.0001315e-04 -1.0764007e-03  3.3346867e-03 -9.6234649e-05
 -5.3893056e-04 -3.6119360e-03  3.0097957e-03 -6.1059739e-03
  4.9175355e-04  1.5331297e-03 -2.3455376e-03  1.6970992e-03
  7.0709524e-04 -9.4004049e-04 -2.9798001e-03 -2.6972039e-03
 -2.6042225e-03  6.8410473e-04 -8.5810094e-04 -8.8846724e-04
  1.1740611e-03 -9.6133070e-04  2.0390035e-03 -2.9095642e-03
0036_1
  1.0000000e+00  1.0011609e-17 -2.9372228e-17  2.4410464e-01
 -5.1796716e-02 -1.0605576e-01  1.0956819e-02 -1.1873764e-01
  1.2715849e-01 -3.4530698e-02  7.8695267e-02 -2.9266411e-03
  1.2633933e-02  1.0154411e-02  1.0215067e-01 -2.8210852e-02
  1.1167302e-03  1.3912205e-02  3.0739350e-03  1.5529256e-03
 -2.2383655e-02 -4.1669172e-03  1.1678761e-02 -1.0781996e-02
  8.9540158e-03 -1.9632129e-02  8.2464391e-03 -8.9514398e-03
  1.0624462e-02  5.6978519e-03  2.3362100e-02 -3.3266057e-03
  3.5604810e-03  2.3163456e-03  3.0172805e-04 -4.2481295e-03
 -1.0454518e-02  7.2734095e-03  1.2252913e-03 -3.3021307e-03
 -3.1604432e-04 -1.1831045e-02  3.3564513e-03 -6.1451626e-03
  2.0375717e-03  8.1121654e-04  6.8784138e-03 -1.0659255e-03
  5.3262190e-03 -1.7500569e-03  1.5324089e-03 -3.2996405e-03
 -4.4746916e-03  7.3539474e-03 -1.5112328e-03 -2.8667446e-03
  3.1333451e-05 -4.0227701e-03  2.8296719e-03 -2.2071430e-03
 -2.4498502e-03 -3.1887902e-04  2.7736209e-03 -1.4292825e-03
  3.3003939e-03 -2.4840582e-03  8.9849537e-04 -1.6850334e-03
 -1.1384311e-03  2.6050307e-03 -1.5412123e-03 -2.9987036e-03
  4.4422695e-04 -7.4690996e-04  1.7128968e-03 -2.7781649e-04
 -2.2910784e-03  6.8555390e-04  2.1136398e-03 -1.4969832e-03
0037_1
  1.0000000e+00 -6.6730714e-18  2.9557957e-17  1.5759529e-01
  3.1389486e-03 -1.0472072e-01  7.1537986e-02 -9.2424473e-02
  1.4325045e-01  2.0816151e-02  9.4163835e-02  2.5372233e-02
 -2.9408478e-02  7.7397133e-03  6.0151493e-02 -7.0827856e-03
  6.3398650e-03 -1.4193535e-02 -4.7406319e-03 -6.4990541e-03
  1.4849741e-02 -1.2028504e-02  2.6975645e-02 -5.6264896e-03
  1.5908305e-02  1.0276880e-02  7.7597378e-03  5.9210884e-03
 -1.3938633e-02  6.9200038e-04  1.2536886e-02 -4.1617067e-03
  8.0788825e-03 -1.4226141e-02 -7.2756820e-04 -1.0185652e-02
  8.1321062e-03  2.1148609e-03  1.1726522e-02  7.4302092e-03
  1.4126145e-03  2.6812332e-03  3.0536680e-03 -4.0897002e-03
 -7.8327289e-03 -1.1872817e-03  1.7503063e-03 -2.8881017e-03
  8.9313991e-03 -6.4348281e-03  4.3639779e-03 -2.4249356e-03
 -3.2713463e-04  3.9041155e-03  2.9840849e-03  2.9308482e-03
  5.6834585e-04  4.0624649e-04  2.1922136e-03 -4.8824922e-03
 -3.2867014e-03 -2.1128784e-03  4.8255952e-04 -1.7906303e-03
  6.0431667e-03 -1.9017452e-03  3.0787597e-03  1.2480454e-03
 -2.5712243e-03  1.4364265e-03  1.1450333e-03 -1.8050747e-03
  1.5929690e-03  3.3314362e-04  1.1745975e-03 -2.3584114e-03
 -1.4367782e-03 -1.9908636e-03  1.0418691e-03  7.4789743e-04
0038_1
  1.0000000e+00  1.4129855e-18  1.8262245e-17  1.7159985e-01
 -4.6195329e-02 -1.4051554e-01  3.4097679e-03 -9.5743735e-02
  1.4904126e-01 -5.2725805e-02  4.9005611e-02  1.0151145e-02
  2.6531707e-02  4.7787387e-03  6.9898516e-02 -3.6268178e-02
  4.9001556e-03  1.8225565e-02 -5.1296464e-03 -3.1534993e-04
 -2.4099497e-02 -1.1395663e-02  1.5589984e-02 -1.5524295e-02
  7.4296228e-03 -2.7517174e-02  2.1453987e-03 -1.0635686e-02
  1.4747310e-02  5.3718217e-04  1.5263357e-02 -8.8961035e-03
  5.2770357e-03  3.1438425e-03 -4.4439322e-03 -8.9503406e-03
 -1.1079651e-02  8.6351936e-03  4.4768536e-03 -5.5310220e-03
 -3.6529007e-03 -1.4086357e-02  3.6788278e-03 -7.2518048e-03
  9.4833360e-04 -1.0775205e-03  1.4466014e-03 -9.9739749e-04
  7.0133400e-03 -3.4713506e-03 -3.9646323e-03 -3.3519234e-03
 -4.3641528e-03  8.0811308e-03 -2.8207116e-03 -4.7890878e-03
 -8.3857029e-04 -3.8468303e-03  2.5535907e-03 -4.6498354e-03
 -4.2380099e-03 -1.4506810e-04 -1.1402615e-04 -8.3904313e-04
  4.1426552e-03 -3.7186881e-03 -2.0445829e-03  1.0243628e-03
 -1.3879701e-03  2.7508075e-03 -4.0098690e-03 -2.6329809e-03
  1.5170575e-03 -1.2546538e-04 -5.4986778e-05 -2.0049098e-03
 -3.3620903e-03  1.0084655e-03 -5.6286843e-04 -2.0480975e-03
0039_1
  1.0000000e+00 -3.3404770e-17  1.0003587e-16  2.3370464e-01
 -4.5675116e-02 -2.0798987e-01  3.0848150e-02 -1.3134447e-01
  1.9281794e-01 -8.2610524e-03  5.5924104e-02 -1.0303278e-02
 -2.1150843e-02  1.5735014e-02  9.9832113e-02 -3.5227556e-02
 -1.9959180e-02  1.2809085e-02  1.5061852e-02 -3.2536361e-02
 -8.3818748e-03 -2.8765038e-02  1.3907797e-02 -1.6414966e-02
  2.7224859e-02  1.0496581e-02  1.3750647e-03 -5.0209131e-03
 -1.5603579e-02  7.9972904e-03  1.5036887e-02 -1.3486428e-02
 -7.7940517e-03  1.9029708e-03  4.7847150e-05 -1.8996622e-02
  5.3296025e-03 -9.4985980e-03  3.7656545e-03 -3.3800303e-03
  6.8029838e-03  9.2948222e-03  1.9679487e-03 -1.9015412e-03
 -1.0959702e-02  2.9200496e-03  3.1139519e-03 -6.1121902e-03
 -2.5133911e-03 -2.2326685e-03 -4.7284675e-03 -6.8050695e-03
  6.4032167e-03 -4.7944378e-03 -1.5762641e-03 -2.0852602e-03
  2.7382879e-03  6.1074368e-03  5.7511098e-04 -2.1183888e-03
 -5.2638389e-03  1.4415529e-03  3.3793149e-03 -2.3073391e-03
 -1.3729224e-03 -2.2932815e-03 -4.9173172e-03 -1.8973244e-03
  2.8552725e-03 -2.8803780e-03 -2.1535212e-03  7.8025814e-04
  1.1482720e-03  2.0395199e-03 -3.8245019e-04 -3.0251237e-03
 -2.1654968e-03  1.4682321e-03  5.8215625e-04 -7.7405568e-04
0040_1
  1.0000000e+00 -5.0791694e-18  8.4537537e-17  1.7823163e-01
 -3.3213853e-02 -1.7474012e-01  2.8605588e-02 -1.2066179e-01
  1.7220865e-01 -8.2311113e-03  8.0496852e-02 -7.0605362e-03
 -9.9846574e-03  1.8979436e-02  8.4721037e-02 -2.6350067e-02
 -1.6000447e-02  8.8823061e-03 -5.0886343e-03 -1.3189531e-02
 -1.1196825e-02 -3.1643376e-02  1.4516991e-02 -1.7614614e-02
  2.9665830e-02 -1.7018397e-03  1.0087259e-02 -1.2877673e-02
 -4.5566461e-03  1.4542802e-02  1.7435750e-02 -8.1584619e-03
 -8.9622026e-03  2.1006979e-03 -4.0729408e-03 -1.2709693e-02
 -5.3136882e-03 -1.1736819e-02  3.2672039e-03 -2.0078930e-03
  1.2437643e-02 -1.7909158e-03  2.3357484e-03 -6.5457383e-03
 -4.1640413e-03  5.7874036e-03 -5.4468934e-04 -4.0521421e-03
 -1.1035313e-03  1.1330113e-03 -9.5390488e-04 -6.7303611e-03
 -3.5800389e-03 -5.4687201e-03 -5.4299564e-05 -3.7965212e-04
  5.3979475e-03  8.7979200e-04  1.2341742e-03 -7.9371243e-04
 -3.3298858e-03  5.8512769e-05 -2.4682669e-03 -4.5068675e-03
  1.2278942e-03  1.9918785e-03 -9.2935214e-04 -2.2355630e-03
 -1.6937898e-03 -2.7316041e-03  9.3954670e-04 -5.8864363e-04
  4.3089482e-04  2.3712175e-03 -1.2323783e-03  4.5651270e-05
 -1.3550452e-03 -1.9518665e-03 -1.9101033e-03 -3.1740757e-03
0041_1
  1.0000000e+00 -1.5300007e-18  7.3066639e-17  2.1007796e-01
  1.4540562e-01 -4.2021379e-01  1.7825796e-01 -2.5178785e-01
  1.2402926e-01  1.6121704e-01  1.3153642e-01 -2.1115641e-02
 -4.3008132e-02 -6.3042902e-02  6.0069102e-02 -6.4362900e-02
  1.0113539e-02  3.4057989e-03  1.0500026e-02 -4.8223815e-02
  9.8615758e-03  1.0282841e-02  2.7156663e-03  1.8568132e-02
 -3.4636992e-02 -3.1805873e-02 -5.1150707e-05 -3.4115573e-02
  3.9192649e-02 -8.8364043e-03  3.6829482e-03 -2.4622871e-02
 -1.0445205e-02  2.0171672e-02 -2.7407147e-04 -3.1666014e-03
 -2.0133790e-02 -2.8044756e-03 -9.3993247e-03 -4.3970085e-03
  9.8446453e-04 -2.0416458e-02 -5.7523873e-04 -7.0228504e-03
  7.7020313e-03  4.9451486e-03 -8.8485293e-03 -1.1101424e-02
  4.0978082e-03  5.6690225e-03 -3.2073618e-03  4.3194006e-03
 -1.2859155e-02  6.0766677e-03 -3.3948881e-03  1.3619917e-03
 -3.7026454e-03 -1.0131994e-02 -9.8684317e-03 -7.0652062e-03
  7.8857847e-03 -1.8542009e-03  1.3591707e-03 -8.1748188e-04
  1.7080330e-03  9.7225249e-03 -9.6099744e-04  6.3579620e-03
 -7.7898217e-03 -1.0036583e-03 -4.2221399e-03  1.7418975e-03
  1.6861250e-03 -2.4007636e-04 -3.6469031e-03 -1.1846375e-03
  3.2793322e-05 -7.5711856e-04 -1.1682297e-03  2.9181965e-03
0042_1
  1.0000000e+00 -2.7886502e-17  9.8068939e-17  2.2693817e-01
  7.3149724e-03 -1.3813556e-01  7.8770698e-02 -1.6636330e-01
  1.4874315e-01  3.0028904e-02  1.3551914e-01  3.1799772e-02
 -5.0504003e-02  1.2656816e-02  9.6291668e-02 -2.2085707e-02
 -5.6501389e-03 -1.6424841e-02 -1.7625818e-02 -9.0864746e-03
  1.8762991e-02 -8.2271040e-03  3.0800438e-02 -4.4344141e-03
  6.3460375e-03  1.1809157e-02  1.6905254e-02 -9.1224047e-04
 -1.9399756e-02 -2.3986413e-04  1.2683803e-02 -8.7271777e-03
  1.0964565e-02 -1.5082379e-02 -4.1539641e-03 -6.8035002e-03
  4.2280240e-03  7.4283085e-03  1.2989414e-02  3.1555837e-03
 -3.4623637e-03  7.5435256e-04  7.7671551e-03 -6.0356229e-03
 -6.7969112e-03 -3.3535192e-03 -1.4898823e-04 -2.9481109e-03
  9.5639684e-03 -1.7093466e-03  1.2627947e-03 -8.2364900e-04
 -4.8461455e-03  4.6414130e-03  5.5018425e-03 -2.3562426e-03
 -3.9844630e-04 -2.1907350e-03  4.1155906e-03 -1.3283849e-03
 -3.1789778e-04 -1.6203717e-03 -1.9736527e-03 -2.3691307e-03
  2.3719186e-03  2.0384832e-03  3.6387602e-04 -1.9456492e-04
 -3.8660342e-03 -1.2771713e-03  5.5917482e-03 -4.0713355e-03
  1.9350181e-03 -1.4793863e-03 -2.1811801e-04  6.8957566e-05
  9.7571519e-04  1.6878430e-03 -3.2767075e-04 -5.1523838e-04
0043_1
  1.0000000e+00 -1.2504785e-17  7.6246359e-17  2.6359143e-01
 -7.9929257e-02 -1.6397732e-01 -2.1301112e-02 -1.6079682e-01
  1.5336115e-01 -7.0000884e-02  6.8575839e-02 -1.1192192e-02
  3.4835106e-02  1.3461017e-03  1.0901655e-01 -6.4272541e-02
 -2.0028401e-04  2.8582692e-02  4.4015617e-03 -7.6333959e-03
 -2.3509625e-02 -1.9991518e-03  3.6081749e-03 -1.8519925e-02
 -6.6266570e-04 -2.8558486e-02 -2.4701170e-03 -4.1630837e-03
  1.3575993e-02 -1.2336571e-03  1.7229409e-02 -1.4444783e-02
  2.2159249e-03  2.5108624e-04 -6.8729589e-03 -1.0686278e-02
 -5.4244601e-03  9.3495156e-03 -4.1712435e-03 -7.7493046e-03
 -5.3102501e-03 -1.2092097e-02  1.0993437e-03 -4.0257512e-03
  1.0336001e-03  1.7049079e-03  3.9710672e-03 -4.1326138e-03
  1.8653296e-03 -5.0156595e-03 -4.9881202e-03 -3.2351534e-03
 -1.4434649e-03  5.4291275e-03 -7.4277576e-03 -2.5323693e-03
 -5.9264907e-04 -4.1163807e-03  7.2859824e-04 -1.8355035e-03
 -2.0638063e-03  2.7966363e-03  4.4028154e-04 -2.2281797e-03
  1.3491853e-04 -2.2908599e-03 -1.9991151e-03  2.3186153e-04
 -8.7993219e-04  5.1803492e-04 -5.5897787e-03 -9.9196632e-04
  1.2243808e-03 -1.0387482e-03  2.6262541e-04  3.1502921e-04
 -1.3125414e-04  1.7928224e-03  2.2499485e-04 -1.1356577e-03
0044_1
  1.0000000e+00 -3.7412424e-17  5.6477354e-17  2.3627044e-01
 -4.7224827e-02 -1.6326410e-01  2.5395646e-02 -1.1271322e-01
  1.5955344e-01 -5.0353759e-02  3.2549359e-02  3.0195787e-03
  2.3735421e-02  4.8531255e-03  7.1008498e-02 -2.5117533e-02
  3.0626691e-03  2.1356702e-02 -1.2537835e-03  6.4498541e-04
 -2.5077436e-02 -1.8670932e-02  1.0729845e-02 -1.6632615e-02
  1.6082792e-02 -2.5581661e-02  2.5660590e-03 -1.0309672e-02
  1.2643081e-02 -9.4712704e-04  1.5538495e-02 -1.0824365e-02
  3.7901770e-03  9.3872114e-03 -3.4680659e-03 -5.1806617e-03
 -1.2534920e-02  4.5910497e-04  9.7663075e-04 -6.0662954e-03
 -1.5382061e-03 -1.1990874e-02  1.6765435e-03 -4.5119061e-03
  2.8350089e-03 -3.5848441e-03  3.8908097e-03 -5.8352945e-03
  3.8015032e-03  1.3376464e-03 -4.0918878e-03 -1.5545802e-03
 -4.1600796e-03  3.0680918e-03 -5.1951600e-04 -3.9631858e-03
 -2.3230662e-03 -3.5814992e-03 -2.7565457e-04 -2.6155915e-03
 -1.2860234e-03 -7.6302505e-04  1.5715690e-03 -2.4086439e-03
  1.0722241e-03 -1.7628470e-03 -3.5474743e-03 -6.2163477e-04
 -1.2931075e-03  1.2475784e-03 -1.4182990e-03 -1.6032093e-03
  3.5679217e-04 -1.3116668e-03 -1.2174026e-04 -2.1758325e-03
 -1.6103960e-03  1.7707839e-03 -1.6676457e-04 -8.8013859e-04
0045_1
  1.0000000e+00  2.0862169e-17 -1.0306910e-16  2.1509180e-01
 -3.0467836e-03 -8.7533867e-02  4.6899720e-02 -1.2230529e-01
  1.3150866e-01 -2.3372422e-02  8.0693856e-02  1.5142961e-02
  2.8648527e-03  3.0700028e-02  1.0379041e-01 -5.0674148e-03
 -2.6085253e-02 -1.0434715e-02 -2.3671228e-04 -7.5766453e-03
  3.4366977e-03  1.0248034e-04  1.9652171e-02 -9.9433169e-03
  1.5396732e-02 -2.0186539e-02  1.4424319e-02 -2.2484866e-03
 -2.3043448e-03  2.7382227e-02  2.6186060e-02  3.6973551e-03
 -9.7085461e-03 -1.1446673e-02 -2.6353455e-03 -1.1052762e-02
  1.4243897e-04  1.2586150e-03  2.1982686e-03  2.2753401e-03
  8.4600787e-03 -1.0392662e-02  8.4675188e-03 -1.5078242e-04
 -3.0837268e-03  1.3499542e-02  7.5384319e-03 -2.8420666e-03
 -3.1931864e-03 -4.5267532e-03 -1.3756948e-03 -6.1431234e-03
 -2.7607570e-04 -9.4468528e-04  3.0851392e-03  3.7447690e-03
  2.8327968e-03 -1.8330660e-03  5.8936942e-03  3.3077494e-04
 -3.7628499e-04  5.5325499e-03  7.8487111e-04 -3.6518440e-03
 -3.1341171e-03 -1.5863086e-03 -2.1578323e-04 -2.1155191e-03
  9.0672248e-04 -1.6519668e-03  3.5328879e-03  1.0333073e-03
 -4.4414244e-04 -5.9934476e-05  2.3847498e-03  2.8138129e-04
  1.6641726e-03  1.8214510e-03  4.6644227e-04 -2.9452415e-03
0046_1
  1.0000000e+00 -8.0467449e-18  2.6111095e-17  2.2246178e-01
  1.4418814e-02 -1.6274621e-01  1.1883397e-01 -1.6357556e-01
  1.5779958e-01  4.3399332e-02  1.2714610e-01  2.3146708e-02
 -5.0619067e-02  1.1560598e-02  7.2648537e-02 -1.1331259e-02
 -2.7274707e-03 -1.8252575e-02 -1.9405766e-02 -1.4751030e-02
  2.4373644e-02 -1.6050652e-02  3.5452539e-02 -6.4199276e-03
  1.0785707e-02  1.4550951e-02  1.6365555e-02 -2.4819958e-03
 -1.9504057e-02 -4.0820894e-03  1.1899607e-02 -6.9527183e-03
  1.1429391e-02 -1.3749993e-02 -1.3952512e-03 -6.9555079e-03
  6.0719440e-03  2.4586149e-03  9.7228746e-03  4.5955350e-03
 -1.7914746e-03  1.8040274e-03  4.2125332e-03 -9.3721316e-03
 -4.6071509e-03 -4.4004164e-03  1.7671399e-03 -3.7696979e-03
  9.7536021e-03 -2.2907683e-03  2.2055346e-03  1.7414976e-03
 -4.3839917e-03  7.5954954e-04  3.0247825e-03 -2.9143353e-03
  9.0455619e-04 -6.8778238e-04  1.9026639e-03 -5.6866348e-03
 -2.8198403e-04 -2.6020175e-03  1.0682762e-03  8.2959341e-04
  2.4547238e-03  6.9604045e-04  3.6705045e-04  1.3269593e-04
 -3.0016207e-03 -1.9873990e-03  2.4542908e-03 -5.2674876e-03
  2.2904418e-03  6.2749864e-04  7.9827660e-05 -1.1556213e-03
 -7.4235456e-04 -1.5307825e-03  6.6254513e-04  1.4060596e-03
0047_1
  1.0000000e+00  7.9676569e-18 -7.2332274e-17  2.1619521e-01
 -2.7917031e-02 -1.7744313e-01  2.7844833e-02 -1.2149172e-01
  1.7044203e-01 -1.2046233e-02  6.7310533e-02  1.0841427e-02
 -4.0784492e-03  1.8712304e-02  7.2845305e-02 -3.7543267e-02
 -1.9359984e-02  1.1995639e-02 -2.7984661e-03 -3.2668651e-03
 -6.8098321e-03 -3.1104991e-02  1.8972901e-02 -2.7546501e-02
  2.5612386e-02 -2.2083823e-03  7.0104140e-03 -8.2569016e-03
  1.7285083e-03  1.6173748e-02  1.7077120e-02 -1.3283631e-02
 -1.4094959e-02  4.6273872e-03 -4.3974500e-03 -1.0616341e-02
 -7.1932956e-04 -1.0104245e-02  4.0708315e-03 -5.8412668e-03
  6.2683024e-03 -3.7202973e-03  4.2481499e-03 -2.2578302e-03
  1.8182105e-03  9.5562912e-03  7.5027451e-04 -7.6276546e-03
 -5.6834969e-03  3.0544092e-04 -2.9079995e-03 -3.6679532e-03
 -2.0297998e-04 -1.8368825e-03  3.0635532e-03 -2.8357869e-03
  1.1570516e-03 -2.2049185e-03  6.7994438e-04 -1.3562709e-03
  1.4943538e-03  4.4134778e-03 -2.4825162e-03 -3.7779420e-03
 -5.4101259e-04 -1.2212695e-03 -1.1155854e-03 -1.8681511e-03
  2.1035330e-04  1.4826061e-03  1.1416238e-03 -1.5171219e-03
 -8.5046234e-04 -7.0369065e-04 -5.2358936e-04 -8.3475974e-04
  7.0517430e-04  1.1160343e-03 -3.5299971e-03 -2.1718939e-03
0049_1
  1.0000000e+00 -1.1871901e-17  4.5966615e-17  1.7720890e-01
 -1.6948482e-02 -1.4601243e-01  3.1530622e-02 -1.1403710e-01
  1.6657629e-01 -8.9810768e-03  6.6859865e-02  8.3433319e-03
 -9.8101080e-03  1.6906010e-02  7.7339834e-02 -1.7070987e-02
 -1.0020920e-02  9.5634179e-04 -4.7550150e-03 -1.0397734e-02
 -4.2989873e-03 -2.7342043e-02  1.6618791e-02 -1.4633069e-02
  2.8482471e-02 -3.5408677e-03  1.3113417e-02 -6.1212665e-03
 -7.4584334e-03  1.5467292e-02  1.7580330e-02 -5.8082479e-03
 -6.7988349e-03 -3.3316279e-03 -3.1399637e-03 -1.1081240e-02
 -3.4427951e-03 -1.1009444e-02  4.8336970e-03 -1.8701658e-03
  1.2458114e-02 -1.8934940e-03  5.7895665e-03 -4.7005930e-03
 -6.3589478e-03  7.7893296e-03  2.5670820e-04 -5.6249791e-03
 -5.4943166e-04 -1.6580983e-03  1.2096129e-04 -5.0018088e-03
 -3.5675327e-03 -5.4781910e-03  2.5858139e-03 -1.9080503e-03
  6.6315164e-03  1.7032192e-03  1.9761501e-03 -9.1379328e-04
 -3.7106932e-03  1.6823899e-03 -2.0156045e-03 -5.0746198e-03
  6.1626602e-04  7.6543576e-04 -4.2656856e-04 -1.1257509e-03
 -2.0925451e-03 -3.1027281e-03  2.2887428e-03 -2.2708713e-03
  1.8465559e-03  2.1169987e-03 -1.1117245e-03 -4.6634953e-04
 -8.7578470e-04 -1.0195092e-03 -4.0487982e-04 -3.1767333e-03
0050_1
  1.0000000e+00 -2.0013722e-17  9.9381673e-17  1.9396952e-01
 -4.9208422e-02 -1.8828623e-01  1.4493675e-02 -1.3507972e-01
  1.7470923e-01 -5.7178695e-03  1.1051850e-01 -2.9873485e-02
 -1.7613195e-02  1.5837304e-02  9.6398799e-02 -3.8405339e-02
 -1.6554583e-02  1.5870105e-02  7.6852561e-04 -1.0159543e-02
 -1.3289357e-02 -3.6081177e-02  6.2302601e-03 -1.5467232e-02
  2.7727698e-02  3.3071412e-03  1.0359101e-02 -8.5873615e-03
 -5.4334229e-03  7.1918816e-03  1.7299668e-02 -1.4216482e-02
 -9.5067379e-03  3.7184198e-03 -6.7518809e-03 -7.9633115e-03
 -1.0204206e-03 -1.5030751e-02  2.2214444e-03 -2.8739133e-03
  7.3531763e-03  2.6956403e-03  9.5715228e-05 -6.0616941e-03
 -3.1041254e-03  2.9244896e-03  4.0988798e-03 -7.7258493e-03
 -3.4851824e-03 -4.5032539e-04 -5.6664729e-03 -4.0686677e-03
  2.1208089e-03 -4.7379817e-03  1.1827648e-03  2.3975397e-03
  2.3524465e-03  3.2648450e-03 -1.8169749e-03 -5.9348490e-03
 -2.8421347e-03  1.0828250e-03 -1.0069876e-03 -3.0206950e-03
 -9.6325641e-04 -1.9704603e-03 -1.6106836e-03 -1.8795551e-03
  1.4331684e-03 -1.4639051e-03 -7.1276983e-04  1.8293359e-03
  6.5362502e-04  2.6676731e-03 -1.6720033e-03 -2.7339419e-03
 -2.4267351e-03  2.6904735e-05 -1.9859957e-03 -1.1146677e-03
0201_1
  1.0000000e+00  2.1903856e-17 -7.4437410e-17  1.9180187e-01
 -6.4495146e-02 -6.9759082e-02  8.0159332e-02 -1.4304107e-01
  1.1550728e-01 -6.6643928e-02  8.4442706e-02  6.6769461e-02
 -1.4225340e-02 -3.4878897e-02  6.5358379e-02 -6.3241902e-02
  4.4570392e-02 -4.4115288e-03  3.3541372e-03 -4.5479178e-02
  1.8427200e-02  2.2927979e-02  3.9772899e-02 -3.3308387e-03
 -1.1632321e-02  5.1731322e-03  1.4833699e-02  1.9771644e-02
 -1.8393910e-02  4.5287999e-04  5.0807212e-04 -1.8808722e-02
  2.3547826e-03 -1.4405134e-02 -6.2833446e-03 -8.2967887e-03
  1.9340182e-03 -8.9399625e-03  3.2546934e-03 -4.4448937e-03
  4.3448417e-03 -1.0229305e-02  8.9931166e-03 -8.6392463e-03
  1.0822578e-02  7.6765972e-03  4.0783574e-03 -5.4579643e-03
 -6.0979604e-04  3.8139707e-03 -1.3808995e-03  7.2775306e-03
 -6.8128827e-03  9.5439552e-04 -2.8309686e-03 -4.8407839e-03
 -3.7500783e-03 -2.8419657e-03  2.5687092e-03 -7.2975907e-03
  1.3853505e-03 -1.0746578e-03 -1.4009396e-03 -3.4642980e-03
 -7.5890617e-04 -5.8669560e-03  5.5089915e-04 -1.6573944e-04
  3.8138164e-03 -6.1356726e-04  1.8481128e-03 -3.0552164e-03
  9.7409066e-04  3.3109993e-03 -6.3516238e-04 -4.6375813e-04
 -7.1607983e-04  4.7415968e-04 -4.2870999e-03 -5.7575806e-04
0202_1
  1.0000000e+00  1.3346378e-18  4.6987955e-17  1.0385277e-01
 -8.6899684e-02 -2.7597110e-02  6.3540018e-02 -1.2674749e-01
  1.2899839e-02 -5.8018258e-02  1.4039674e-01  7.9206466e-02
 -6.5767947e-02 -5.2352167e-03  4.4203694e-02 -1.1636216e-01
  3.4656145e-02 -5.2288378e-03  4.7667212e-03 -2.8794573e-02
 -1.7885426e-02  2.9116880e-02  1.2866606e-02 -5.2567182e-02
 -3.3522887e-03  2.3145202e-02  2.3107777e-02 -2.5618692e-02
  3.0073612e-03  1.8418667e-02  3.0554153e-02 -6.0839195e-03
 -1.6278527e-02  1.4968159e-02  7.2509209e-03  1.9380139e-02
 -1.5399750e-04 -2.8402211e-03 -3.3321945e-03  4.7200076e-03
 -5.4952630e-03  2.4647579e-03 -8.1975648e-03  4.4614273e-03
  4.4016187e-03  6.2148367e-03 -1.2818531e-02 -7.5042061e-03
 -4.1836283e-03 -3.0865652e-03 -5.1033105e-03 -1.0139093e-02
 -8.0477918e-04  4.0066331e-03  2.6931614e-03 -9.0275328e-03
  4.3614880e-05  3.4637848e-03 -1.2152409e-04 -5.9242429e-03
  8.0020906e-04 -8.3156417e-03  1.5011444e-03  3.8669925e-03
  1.9917005e-04  4.6752788e-03  3.1356481e-03 -3.5801403e-03
  6.8655185e-03  8.6128874e-04 -7.0194359e-03  2.9156590e-03
 -3.4950518e-04 -9.3654093e-04 -1.0071607e-03  3.9995425e-07
  3.6702365e-04  4.9564454e-03 -4.2192784e-04 -3.1211951e-03
0203_1
  1.0000000e+00  6.2357010e-18 -5.7271766e-17  1.4548758e-01
 -7.3938373e-02 -2.1234833e-02  4.8096939e-02 -1.6425035e-01
  3.6156651e-02 -1.0398372e-01  1.4031710e-01  1.0391065e-01
 -3.5325138e-02 -1.9082843e-02  2.3632000e-02 -1.4599408e-01
  3.6571475e-02 -9.9191268e-03  1.2408852e-02 -6.5105918e-02
  1.9824709e-02  1.3621624e-02  3.5429843e-02 -4.4123741e-02
 -9.9331720e-03  1.8671059e-02  3.1380765e-02 -3.0668956e-03
  1.4019559e-02  1.1724120e-02  1.6627545e-02 -8.3528064e-04
 -1.7064925e-02  8.8378689e-03 -1.5473569e-02  1.9031041e-02
 -6.8320443e-05 -4.8382760e-03 -1.1862236e-02 -1.8349995e-03
 -1.1327139e-02 -1.7981383e-03 -1.6261012e-03 -2.1120143e-02
 -8.5039027e-04 -2.0939326e-03 -6.0495335e-03 -6.5079979e-03
 -5.3100797e-05 -4.8946302e-03  9.0054538e-04 -6.7506555e-03
  2.3260783e-03 -3.8545829e-03  3.8729632e-03  3.1613023e-03
  3.0085056e-03  4.2635897e-03 -8.9622664e-03 -4.1293187e-03
  3.2840252e-03  1.3962810e-04 -5.5873920e-03  2.1443541e-03
  1.3794932e-03  7.6276043e-04  4.6130311e-04 -1.5081116e-03
 -4.2293908e-03  3.4620718e-03 -3.0596955e-03 -2.1436813e-03
  3.0734076e-03  7.7198972e-04 -2.8127893e-03  4.3175279e-04
 -2.3033010e-03 -7.7234509e-04  2.8496652e-05  2.2105646e-03
0204_1
  1.0000000e+00  2.1991849e-18  7.0089795e-17  1.5615975e-01
 -6.5629008e-02 -1.9494462e-02  2.5047345e-02 -1.3434409e-01
  5.0783110e-02 -9.5292127e-02  1.1636569e-01  9.6702292e-02
 -2.5950818e-02 -7.6909168e-03  5.3910437e-02 -9.7778272e-02
  2.6244300e-02 -1.5578902e-02 -7.6458226e-03 -4.8457227e-02
  1.2360093e-02  1.1024945e-02  4.2850069e-02 -4.0901270e-02
 -1.6994939e-02  1.9616751e-02  3.1853734e-02 -1.1838536e-02
  1.1516982e-02  1.5373936e-02  2.0140625e-02 -4.4176287e-03
 -1.7273482e-02 -9.6482124e-04  4.8698541e-04  1.5667384e-02
 -1.0549353e-03  5.3058006e-03 -9.7712151e-03  3.4838128e-03
 -5.4793514e-03 -1.0672782e-03 -7.2757408e-03 -1.5777644e-02
  3.3503954e-03 -2.1899745e-03 -1.6273348e-03 -6.0972573e-03
 -8.1787092e-03  1.8232011e-03  4.9041683e-03 -1.1468813e-02
  5.0054106e-03 -4.7343531e-03  2.1098777e-03 -4.1389642e-03
  5.5912948e-04  7.0862094e-04  3.0950366e-03  2.1781527e-03
  3.4874953e-03 -8.2392447e-04 -3.8989017e-03  5.5364372e-04
  2.3784457e-03  3.8634775e-03 -4.1070791e-03 -3.1914109e-03
  4.9926614e-04  1.6035535e-03 -4.6754789e-04 -1.3189434e-03
 -1.1071818e-03  3.9423205e-03 -3.3052021e-03 -2.1887144e-03
 -2.2937642e-03 -2.7880093e-03  3.3181272e-04 -2.7400844e-03
0205_1
  1.0000000e+00 -5.1567573e-18  2.9632026e-17  1.8316587e-01
 -4.8134822e-02 -8.4445621e-02  6.0287417e-02 -1.2980395e-01
  9.6402270e-02 -4.5501986e-02  7.5333426e-02  6.0648581e-02
 -1.2032827e-02 -2.5538436e-02  4.2451092e-02 -4.7766851e-02
  2.7698814e-02 -1.4122154e-02 -7.3451697e-03 -3.5305167e-02
  1.9953382e-02  1.1353096e-02  5.2455073e-02 -2.0081996e-02
 -6.4341353e-03  1.0980901e-02  1.8434507e-02  5.5428302e-03
 -1.0808429e-02  8.9008233e-03 -5.3447452e-04 -8.9640240e-03
 -6.5017999e-03 -1.0448871e-02 -7.7765385e-03 -1.2591031e-03
  8.7927243e-04  2.5685372e-03  5.4875610e-03 -5.1652392e-03
 -4.1383396e-03 -9.1726590e-03  3.4352386e-04 -1.7950125e-02
  7.0341110e-03  2.1274369e-03  4.6808597e-03 -1.1455636e-02
  9.5522979e-04 -8.4782669e-04  9.3114288e-03  3.9214975e-03
  3.3021883e-04  8.0044233e-03  2.3626188e-03  1.0859000e-03
 -3.2102306e-03 -2.4639355e-03 -3.4751155e-03 -1.2946199e-03
 -2.0625295e-04  3.0190841e-03 -4.4533728e-03 -2.9070711e-04
 -4.4254599e-03 -2.4335262e-03 -1.5973213e-04 -3.2917984e-03
  1.0208776e-03 -1.3899576e-03  1.1324148e-03 -7.2565063e-03
  9.1511046e-04 -3.2800867e-03  1.7705677e-03 -2.9432208e-04
  2.0130641e-03  2.1739200e-03 -4.5675061e-04  1.7581756e-03
0206_1
  1.0000000e+00  1.9032992e-17 -1.1239956e-16  1.8723396e-01
 -2.6014734e-02 -6.1080936e-02  5.0091017e-02 -1.3148401e-01
  1.0536296e-01 -4.8209390e-02  9.1445737e-02  7.4760376e-02
 -5.8998233e-03 -1.7695783e-02  3.2659334e-02 -5.0633474e-02
  2.6307385e-02 -7.8523559e-03 -9.6176559e-03 -1.7525923e-02
  2.1554191e-02  6.4505479e-03  4.5365847e-02 -2.2756240e-02
 -7.1968627e-03  8.7925621e-03  2.7738192e-02  1.1208437e-02
 -3.5796824e-03  3.3241559e-03  2.0683468e-03 -7.0660689e-03
 -5.0239164e-03 -8.1500103e-03 -7.0122783e-03 -1.5205781e-03
  5.9282461e-03 -2.1222182e-03 -2.6783118e-03 -5.2256049e-03
 -4.3098184e-03 -3.8347989e-03  3.5871213e-03 -1.3957455e-02
  1.0129077e-02 -1.3814439e-04  5.9779733e-03 -1.0767618e-02
 -1.7702890e-04  5.1536545e-04  1.0320523e-02  2.2509556e-03
  1.0021189e-04  2.5207679e-03  1.0732337e-03  3.6128129e-03
 -2.3106248e-03  8.4350107e-04 -1.5827090e-03 -2.8822879e-03
  2.9087248e-03 -6.2800627e-04 -4.1672027e-03 -2.6960278e-04
 -3.7645446e-03 -4.1623391e-04 -8.9822965e-05 -4.2140973e-03
 -1.8828287e-04 -1.4325800e-03  5.1299334e-04 -6.2294100e-03
  2.4887437e-03 -1.4406085e-03  2.5643255e-03 -2.2082906e-03
  5.5059083e-04 -1.4011241e-03  2.4608864e-03  2.1095982e-03
0207_1
  1.0000000e+00  5.8818614e-18  8.6042594e-17  1.3913132e-01
 -7.6828316e-02 -4.7846764e-02  8.5690595e-02 -1.2273864e-01
  2.5467594e-02 -5.7525233e-02  8.7819305e-02  8.8331619e-02
 -4.2527927e-02 -2.4721459e-02  3.1059727e-02 -9.6694147e-02
  2.6870851e-02 -2.9649155e-02 -2.6499232e-02 -4.1457488e-02
 -1.5408504e-03  9.6108043e-03  1.8362123e-02 -4.1276149e-02
  4.1590285e-03  2.4648396e-03  1.3526210e-02 -4.5227193e-02
  1.5071224e-02  1.3521663e-02  2.7758950e-02 -1.1481052e-02
 -1.0081855e-02  1.3861787e-03  1.1835948e-02  8.2015158e-03
  4.1699513e-03  9.2412719e-03  6.7114176e-04 -1.7588065e-03
  2.1896829e-03 -2.3915172e-03 -3.1763935e-03  8.2093067e-03
 -1.8904384e-03  9.0964274e-03 -1.3182094e-02  3.9859648e-04
 -1.4786392e-03  1.8672467e-03 -6.9223609e-03 -9.4507412e-03
  1.3628450e-03  2.1583712e-03 -4.2756373e-03 -2.4505298e-03
 -7.4503182e-03  2.0758560e-03 -1.5658069e-03 -4.7096263e-03
  2.3505116e-03 -2.6744539e-03 -3.7115097e-03 -3.9119276e-03
 -2.7297402e-03 -1.1852113e-03  1.3151313e-03  1.4081572e-03
  2.1673283e-03 -2.9417043e-04 -3.3193213e-03 -2.8649578e-03
  2.7922304e-04 -2.6883677e-05 -1.2830564e-03  1.4126535e-03
  2.9755875e-03 -5.0849872e-04  9.6395491e-04  1.4845276e-03
0208_1
  1.0000000e+00  1.1993244e-17 -9.9157546e-18  1.6067512e-01
 -5.8695926e-02 -1.2431303e-01  1.1011986e-01 -1.5286202e-01
  7.4222304e-02 -1.4245618e-02  6.1556922e-02  5.1330478e-02
 -4.3755230e-02 -5.3034365e-02  2.3293799e-02 -7.1834610e-02
  4.7597022e-02 -1.6078322e-02 -9.3622727e-04 -6.4726229e-02
  1.1372015e-02  1.5419338e-02  4.8707800e-02 -1.5187424e-02
 -1.0591052e-03  1.6367637e-02  8.5256820e-03 -1.6412860e-02
 -4.7183738e-03  7.1883066e-03  7.2183211e-03 -7.0058589e-03
 -3.8830045e-04  9.8175872e-03 -5.4298087e-03  1.0067742e-02
 -1.7147727e-02 -6.1326488e-05 -1.0465411e-02 -5.6609427e-03
  1.6360024e-03 -7.4821533e-03 -1.0223781e-02 -1.5396107e-02
  5.1630819e-04 -1.7248222e-03  1.3565356e-03 -7.5557479e-03
  3.4651268e-03 -1.6330267e-03  2.0875526e-03 -4.2204088e-03
  2.6827840e-03  7.5295421e-04  2.5650175e-03 -2.9343028e-03
  6.2186302e-03  3.5954194e-03 -3.3856633e-03  2.8877428e-03
 -1.7119799e-03  3.9641949e-03 -2.0286101e-03  2.1699105e-03
  6.7732502e-04  2.0727137e-03 -5.1866551e-03 -5.7862925e-04
 -2.5855935e-03  2.1328527e-04 -3.7163830e-03 -1.7071459e-03
  3.5004797e-04 -1.8579451e-03 -1.4705577e-03  3.3381469e-04
 -3.6251360e-04 -1.5503711e-03  5.9466493e-06 -3.3318338e-05
0209_1
  1.0000000e+00  3.3647327e-17 -8.6831550e-17  1.8950442e-01
 -9.8286394e-02 -5.5123677e-02  9.6437713e-02 -1.7107338e-01
  3.5277374e-02 -4.2060054e-02  1.1689410e-01  8.0940782e-02
 -7.0405188e-02 -1.4559066e-02  3.0149449e-02 -8.3929228e-02
  2.0764391e-02 -2.3222874e-02 -3.3258884e-02 -6.0317121e-02
  1.1134076e-02  1.0664570e-02  3.2913953e-02 -3.3906073e-02
  1.1486461e-03  1.0894698e-02  9.2594938e-03 -3.7691856e-02
  6.1898273e-03  1.7728908e-02  1.8702175e-02 -2.3320492e-02
  5.7684429e-03 -1.6989899e-03  2.0257794e-02  1.1873944e-02
 -5.0963597e-03  1.4552436e-02  3.7578885e-03  7.0248856e-03
 -1.0607427e-03 -3.9463573e-04 -6.1182511e-03  1.4297320e-03
  1.0004416e-03  3.8025693e-03 -1.1330684e-02  2.0791001e-03
 -2.8591625e-03  1.6744418e-03 -5.8746255e-03 -3.2069021e-03
 -1.9733784e-03  6.8468335e-03 -6.6454803e-03 -1.1076552e-02
 -2.2896609e-03 -3.8615411e-03 -3.1083656e-03 -2.0072489e-03
  2.6960063e-04 -1.6272455e-03  3.7607955e-04 -3.8369237e-03
 -5.4652135e-05  3.4887675e-04  4.1269510e-04 -1.0317365e-03
  3.3145652e-03 -2.1036968e-03 -3.6190137e-03  9.1924000e-04
  5.5133003e-04 -2.3526494e-03  1.5021615e-05  7.8895553e-04
  4.1210276e-03  3.0808995e-03 -4.9202472e-04  9.0937693e-04
0210_1
  1.0000000e+00  2.7367653e-17 -6.6468189e-17  1.5162275e-01
 -5.9953073e-02 -5.0134783e-02  5.5820857e-02 -1.4294016e-01
  3.7324652e-02 -5.3078602e-02  1.1293082e-01  9.1646091e-02
 -3.2511188e-02 -2.4202255e-02  2.5434165e-02 -9.9826281e-02
  2.5150116e-02 -1.9522823e-02 -6.4288979e-03 -3.1116938e-02
  9.1363696e-03  8.7982062e-03  2.7492303e-02 -4.0137087e-02
 -6.9756074e-03  1.4446688e-02  1.5481452e-02 -3.1692979e-02
  1.4280720e-02  9.1643410e-03  2.1172440e-02 -1.8092629e-02
 -1.5014221e-02  7.9981948e-03  1.6125957e-02  1.4795770e-02
 -7.9963249e-04  2.9618256e-03 -8.8277705e-04  1.9931168e-03
 -2.1353003e-03 -1.5881900e-03 -7.9712903e-03  8.4268320e-04
 -2.0125593e-04  2.0861208e-03 -8.8240796e-03  4.5875023e-03
 -4.8117351e-03  1.6385596e-03 -6.8044961e-03 -1.6789799e-02
  2.5822259e-03 -9.5647231e-04 -2.4833855e-03 -5.4013820e-03
 -3.5449955e-03  1.6865760e-03  3.3066908e-03 -4.5268076e-03
 -9.3714679e-04 -2.1906927e-03 -1.3371110e-03 -2.9342123e-03
  4.0589355e-03 -1.1817326e-03  1.2719041e-03  1.0357544e-05
 -4.5712240e-04  9.2552014e-04 -3.0190733e-03  2.1317445e-03
  3.0762079e-03  5.6771134e-04 -3.3092846e-03 -1.1861629e-03
 -9.3322842e-05  1.2662555e-03 -1.2461080e-05 -5.4906147e-04
0211_1
  1.0000000e+00 -6.5607005e-18  1.0455632e-17  1.6660803e-01
 -7.4396359e-02 -3.4473289e-02  2.7615126e-02 -1.5278813e-01
  5.4065316e-02 -8.9481369e-02  1.2882470e-01  9.9287128e-02
 -3.0442414e-02 -1.9589825e-02  4.0584459e-02 -1.0636363e-01
  2.6615287e-02 -1.1482716e-02 -1.7567107e-03 -5.5946051e-02
  1.6832666e-02  1.0127896e-02  3.3720832e-02 -4.5655587e-02
 -1.5663576e-02  2.1900527e-02  3.6083384e-02 -4.1513021e-03
  1.2729125e-02  1.3019159e-02  2.0252567e-02 -9.3102817e-03
 -1.5827249e-02  2.4054258e-03 -3.9566044e-03  1.7403928e-02
 -3.3341385e-03  4.3025169e-03 -1.3046321e-02  1.6052515e-03
 -5.3667045e-03 -2.6631171e-03 -7.0441841e-03 -1.7978203e-02
  6.0816497e-04 -3.9465756e-03  6.0387056e-04 -5.5939799e-03
 -7.6867686e-03  2.2721980e-03  1.9924403e-03 -1.1394498e-02
  5.5943836e-03 -5.2579047e-03  1.7744649e-03 -1.2103888e-03
 -9.7453188e-04 -1.6754995e-03  2.9907934e-03  6.0535969e-04
  6.9250624e-04  4.6192348e-03 -4.9727096e-03  9.5364056e-05
  4.3958809e-03 -4.2633036e-04 -5.3089768e-03 -3.1614863e-03
 -3.9856073e-03  1.6941319e-03  6.9125983e-04  9.1995654e-04
  2.6983549e-04  4.2202641e-03 -3.7802551e-03 -3.3188762e-03
 -1.2222463e-03 -6.9536362e-04 -2.0537691e-03 -5.1951191e-04
0212_1
  1.0000000e+00 -1.8059981e-17 -2.3646113e-17  2.2631179e-01
 -9.7534851e-02 -1.9126038e-02  7.9090508e-02 -1.9349601e-01
  5.3076873e-02 -1.0549930e-01  9.7809178e-02  1.0476824e-01
 -4.0972779e-02 -2.6431539e-02  6.2609834e-02 -9.9060367e-02
  5.3943915e-03 -8.2209716e-03 -1.1766889e-02 -9.7383481e-02
  3.9267644e-02  1.4841659e-02  3.2388714e-02 -5.7831351e-02
 -3.1443121e-02  3.5929101e-03  3.3225196e-02  3.8661272e-03
  1.0460904e-02  2.0449195e-02  3.8042494e-02  9.4517184e-04
 -4.9758143e-03  1.2094254e-03  9.4763956e-04  5.2441877e-03
  2.1259584e-03  8.8821414e-04 -2.1996873e-02  1.4062362e-02
 -1.9829755e-02  6.3323624e-03 -2.6991328e-03 -1.4715364e-02
  9.8851503e-03  5.8329355e-03 -3.6299250e-03 -1.4118676e-02
 -1.1580374e-02 -2.6818561e-03 -4.5486396e-03 -2.9564273e-03
 -3.8768446e-03 -4.0040963e-03  1.3320978e-03 -1.9896586e-03
  3.6032527e-03  2.6331446e-03 -4.7352522e-04 -5.4037028e-03
  5.2959858e-03 -4.5043675e-03 -4.9683011e-03  1.6098679e-03
 -2.2048586e-03  4.4750603e-03 -3.5605809e-03 -4.5835129e-03
  4.5740209e-03  3.2872604e-03 -1.6993262e-04 -2.4562295e-03
  2.5899256e-03  3.0118945e-03 -2.7194463e-03  6.9490861e-04
 -1.9337614e-03  6.7270420e-04  2.7120954e-04 -2.7145778e-03
0213_1
  1.0000000e+00  5.0079313e-18  9.2146790e-18  1.9374824e-01
 -5.0534865e-02 -4.5354804e-02  8.1982178e-02 -1.4249921e-01
  4.0875797e-02 -5.5637566e-02  1.3020064e-01  1.0363660e-01
 -6.2647666e-02 -1.4133809e-02  3.1856378e-02 -9.6167738e-02
  3.1051221e-02 -2.2511164e-02  4.0419557e-03 -3.7807089e-02
  6.5687431e-03  8.5539073e-03  4.2806256e-02 -3.2952529e-02
 -1.4025893e-02  1.8745630e-02  2.3066761e-02 -2.1295685e-02
  1.5915814e-02  8.8207663e-03  2.5501867e-02 -1.3508581e-02
 -9.4780369e-03  5.4254806e-03  1.3557816e-02  2.6654558e-02
 -7.6549865e-03  1.0483736e-02 -2.6382022e-03  3.5565107e-03
 -3.4938475e-03 -4.7604931e-03 -1.0077983e-02 -8.0889781e-03
 -2.7299057e-04 -1.5812459e-03 -4.2714289e-03  2.9543710e-03
 -9.6749540e-03  3.3912796e-03  2.0906449e-03 -1.6994215e-02
  3.4228356e-03 -4.9861475e-03 -4.8731620e-04 -8.6743085e-03
 -7.7350243e-04 -3.0819662e-03  8.5283582e-03 -4.4324784e-04
  5.3401548e-04  2.2883547e-03  4.2767287e-04 -2.7707546e-03
  4.0200822e-03 -4.1208490e-04 -4.0589139e-04 -9.7926843e-04
  2.9918630e-05 -1.0561036e-03  1.5674526e-04  7.8418341e-04
  9.9130640e-04  6.3541547e-03 -2.4493390e-03 -2.4543479e-03
 -1.1508832e-03 -4.9148115e-04 -1.8490539e-04 -8.1525486e-04
0214_1
  1.0000000e+00 -2.7606146e-17  8.2283783e-17  2.0001834e-01
 -7.3719403e-02 -7.5071642e-02  1.0251644e-01 -1.5522578e-01
  3.2539314e-02 -4.4761593e-02  1.1771092e-01  9.3673000e-02
 -6.5293928e-02 -2.4916633e-02  5.3521779e-03 -9.1361738e-02
  1.9193419e-02 -3.2387014e-02 -3.8719550e-02 -5.0653862e-02
  1.7792509e-02  8.2435261e-03  2.1762484e-02 -4.6798829e-02
 -1.4066470e-02  7.2348580e-03  1.6201051e-03 -3.7835139e-02
  1.4905173e-02  6.1528445e-03  2.6495687e-02 -3.8117997e-02
 -1.5977833e-03 -3.5141003e-03  1.9515084e-02  5.7572589e-03
 -1.1680458e-04  1.1449747e-02  8.6762840e-03  7.4849511e-03
 -2.0767182e-03 -5.9136777e-03 -2.3565719e-03 -4.5228677e-03
  9.7792914e-03  5.3489183e-03 -9.0050194e-03  1.0838367e-02
 -6.8530314e-03  3.6469557e-03 -1.6124614e-03  9.5343613e-05
  3.3531750e-04  5.0673054e-03 -9.9857908e-03 -8.2259600e-03
 -2.7040368e-03 -3.3802497e-03 -3.4377220e-03  3.3294054e-03
 -3.2235883e-03  8.5191354e-04 -2.2238187e-03 -2.0473756e-03
 -1.2218584e-03  8.1199130e-04 -3.9963173e-03 -4.0023298e-03
  6.8640754e-04 -4.5248049e-03 -3.7132423e-03  3.4062960e-03
 -1.0076472e-03  1.6673529e-03  7.9493907e-04 -1.2201578e-03
  1.6465742e-03 -1.7312358e-04 -2.6711854e-03  4.2590097e-04
0215_1
  1.0000000e+00 -8.9792135e-18  1.4292862e-17  1.8200456e-01
 -6.8863865e-02 -2.5723046e-02  4.8297390e-02 -1.2294026e-01
  3.6756208e-02 -6.3711867e-02  1.2288104e-01  1.0916721e-01
 -5.6742516e-02 -1.8055898e-02  2.7610196e-02 -7.4049210e-02
  1.3830118e-02 -2.2535261e-02 -1.0574631e-02 -3.3168678e-02
  9.4563148e-03  6.6896209e-05  1.4634594e-02 -4.5409144e-02
 -1.9175566e-02  1.4443730e-02  1.5554223e-02 -2.3987350e-02
  1.2115095e-02  1.1701521e-02  2.5849633e-02 -3.7942820e-02
 -9.6550151e-03  6.5512370e-03  2.1735143e-02  8.6364230e-03
 -4.5127919e-03  7.5352095e-03  1.6314538e-02  9.0076679e-03
 -4.8385577e-03  5.0181418e-03  9.3612643e-04 -4.2967020e-03
  8.4009269e-03  5.4581625e-04 -5.9803312e-03  1.3101704e-02
 -1.0459705e-02  8.7812959e-03 -2.1580177e-03 -2.5706436e-03
  3.0272981e-03  4.2610988e-03 -7.3329893e-03 -7.8343593e-03
 -3.6747213e-03  1.4874034e-03  2.9503185e-04 -2.3579459e-03
 -6.1796326e-03  1.9242528e-03  2.0659010e-04 -2.5660248e-03
 -1.0054002e-03  7.9603015e-04 -6.1226359e-04 -6.7908557e-03
  1.8888112e-05 -3.4558283e-03  1.7278574e-03  5.1925905e-04
 -8.5576207e-04  1.6009502e-03 -8.0266218e-04 -2.5674065e-03
  8.6957625e-04  1.0790100e-03 -6.1981055e-04 -1.5025559e-03
0218_1
  1.0000000e+00 -2.0099325e-18 -6.8038431e-17  1.9097407e-01
 -1.0861311e-01 -8.7736213e-02  1.0970847e-01 -1.9348611e-01
  5.4500798e-02 -7.3682231e-02  1.1356465e-01  8.6516268e-02
 -5.7511537e-02 -2.2615288e-02  1.9108515e-02 -1.4615523e-01
  4.0971685e-02  2.6105437e-03 -1.1298222e-02 -9.7302772e-02
  2.0855467e-02  3.3852159e-02  6.2157376e-02 -2.4386382e-02
 -1.8515008e-02  8.5326130e-03  1.8414082e-02 -9.7983221e-03
 -1.4373629e-03  2.1522405e-02  1.5708248e-02  7.0290600e-03
  6.2935169e-03 -1.5603758e-03 -1.6784151e-02  1.3353324e-02
 -8.2665063e-03  1.0348224e-02 -1.9800982e-02 -5.8144361e-03
 -1.1022843e-02 -2.5406446e-03  1.2906166e-04 -1.8823228e-02
  4.5401768e-03  8.7662999e-03 -4.5572100e-03 -8.2724870e-03
 -2.2130064e-03 -1.1353447e-02  1.6467406e-03  9.9149373e-04
 -2.6216188e-03  2.6830386e-03 -1.2456854e-03 -1.7066849e-03
  8.4023542e-03 -5.3601273e-04 -6.4345196e-03 -1.9996022e-04
  6.5931576e-03  7.2119201e-04 -3.5820779e-03  1.5577489e-03
 -4.5057666e-03  6.5308500e-04 -1.9833349e-04  6.7913850e-04
  3.9054458e-03  4.8448957e-03 -4.1679254e-03 -8.1673424e-04
  1.9607150e-03 -1.6525931e-03  1.2889265e-05  2.5156521e-03
 -2.5633782e-03  8.9525150e-04 -7.9211719e-04  2.5615760e-03
0219_1
  1.0000000e+00 -5.4039871e-18 -1.5766578e-17  1.5748359e-01
 -1.0579227e-01 -8.0498591e-02  9.8032297e-02 -1.5562821e-01
  3.9522362e-02 -5.9250203e-02  8.9714793e-02  8.5526293e-02
 -4.8839919e-02 -2.5744185e-02  2.9086079e-02 -1.2573205e-01
  4.1865712e-02 -5.3230093e-03 -2.3920406e-02 -8.1707412e-02
  2.9687483e-03  3.2699198e-02  4.5053105e-02 -3.2016404e-02
 -8.2289098e-03  8.3802671e-03  2.1572888e-02 -3.2250426e-02
  6.6948959e-03  1.9613703e-02  2.1023050e-02  8.7484964e-04
 -6.9829352e-04 -2.4779536e-03 -2.0032733e-03  2.2983510e-02
 -8.3008853e-03  8.3382153e-03 -1.5170716e-02 -3.5020589e-03
  5.5262484e-03 -1.5181658e-03 -7.7826237e-03 -9.9338747e-03
 -5.3365874e-03  9.2724502e-03 -1.0632094e-02 -4.6766882e-03
 -7.0271733e-03 -5.3293901e-03  2.3821665e-03 -7.4889248e-03
  1.0572106e-03  4.6809943e-04 -3.0108528e-04 -6.0232132e-03
  1.5740947e-03 -3.9864876e-03 -4.8352414e-03  6.7686873e-03
  7.2380006e-04 -1.7775451e-03 -2.3572911e-03 -1.5217817e-03
  3.9348443e-03 -1.9989661e-04 -1.3175737e-03  3.8832838e-04
  2.9166017e-03  1.9943957e-03 -4.8502776e-03  2.7105360e-03
 -1.3236897e-03 -1.5772715e-05 -6.0738008e-05  3.4630274e-04
  2.3263395e-03  1.7728869e-03 -1.3675925e-03  8.3609461e-04
0221_1
  1.0000000e+00 -6.2742189e-18  6.5546404e-17  1.7997930e-01
 -5.4945050e-02 -1.0893507e-01  7.7724300e-02 -1.5090430e-01
  8.4898290e-02 -4.7661417e-02  6.6599365e-02  7.5308669e-02
 -1.0121860e-02 -3.7621055e-02  3.4837179e-02 -9.1410192e-02
  3.7437031e-02 -2.0504890e-03  1.4531595e-02 -4.2094550e-02
  1.1823031e-02  2.3737442e-02  5.2940624e-02 -1.0562481e-02
 -2.0282816e-02  1.0119350e-02  5.2279118e-03  2.6309297e-03
 -5.7723308e-03  3.8305775e-03 -1.1734311e-03 -1.4438405e-02
 -7.6245282e-03 -6.8821146e-03 -7.6873068e-03  3.1338589e-04
 -1.3569626e-03 -3.0340098e-03 -1.0510288e-03 -1.4386606e-02
  2.6546657e-03 -7.7062498e-03  8.2018887e-03 -1.8617862e-02
  8.2343757e-03  6.7027803e-03  3.7572263e-03  1.7916634e-03
 -2.0259977e-03  2.1737304e-03  2.9186501e-03  4.5736393e-03
 -3.5609679e-04  4.5552201e-03 -5.3504925e-03 -3.3015286e-03
 -3.1959859e-03  1.0093203e-03 -4.5824893e-03 -2.5563630e-03
 -2.4475573e-03 -2.2754671e-03 -3.8830397e-03 -3.7438262e-03
 -3.8560958e-04 -2.5701918e-03  4.0626469e-03 -3.6586813e-03
  2.5173513e-03 -1.3156722e-03 -2.3522756e-03 -3.3197869e-04
  9.9554163e-04  1.0138564e-03 -1.7661127e-03  1.0725913e-03
  1.0883636e-03  7.6030703e-04 -6.8892483e-04  2.2786217e-04
0222_1
  1.0000000e+00  1.3497514e-17  4.7205209e-17  1.6837766e-01
 -1.0085170e-01 -5.6416148e-02  4.6386484e-02 -1.5375893e-01
  5.0245826e-02 -8.5879125e-02  1.0284114e-01  9.6807252e-02
 -3.7359735e-02 -2.6229334e-02  3.5261388e-02 -1.2351670e-01
  3.4673942e-02 -1.4881143e-02 -1.9702711e-02 -6.8573169e-02
  1.2218799e-02  1.6433592e-02  4.3055454e-02 -4.2014320e-02
 -9.3048813e-03  1.3106396e-02  2.7138206e-02 -1.6332894e-02
  1.0571497e-02  1.5583912e-02  1.6567606e-02 -2.6655560e-03
 -8.8397531e-03  2.1724387e-04 -2.4944650e-03  1.8437330e-02
 -3.0886655e-03  9.7188972e-03 -1.7678312e-02 -1.9196110e-03
 -2.8388243e-03 -2.5141060e-03 -5.6586289e-03 -1.4332130e-02
 -2.4976702e-03  3.8835925e-03 -3.5295797e-03 -6.5853633e-03
 -6.6650706e-03 -1.2943000e-03  2.0447681e-03 -8.3156732e-03
  2.6266007e-03 -4.0466427e-03 -1.6058234e-03  7.9190821e-05
  5.9307157e-04 -1.1517122e-03  1.8911587e-03  2.0056890e-03
  2.3690634e-03 -1.4395272e-04 -8.1525209e-03 -1.3555456e-03
  4.1051632e-03  1.4680724e-03 -1.7781928e-03  1.4262488e-04
  2.5784344e-04  2.2187322e-05 -1.1963257e-03  1.3181521e-03
  1.6948602e-04  4.4202603e-03 -3.1925956e-03 -1.6713355e-03
  3.1177398e-04 -1.5905326e-03 -1.4671393e-03  1.4629547e-03
0223_1
  1.0000000e+00 -2.7469825e-17  9.8955715e-17  1.8607398e-01
 -4.9619264e-02 -1.0892148e-01  7.6394704e-02 -1.4875849e-01
  9.5773565e-02 -4.9369014e-02  6.9912089e-02  6.5976214e-02
 -2.7416217e-02 -3.2088988e-02  3.3689357e-02 -7.3655617e-02
  4.6746829e-02 -9.1150173e-03  1.5181599e-02 -5.8833460e-02
  1.1409537e-02  1.9846305e-02  5.1123627e-02 -1.4087614e-02
 -1.5381791e-02  2.0204690e-02  1.2996929e-02  1.0997687e-02
 -1.1813048e-02  1.3095431e-03 -4.3411354e-03 -2.0273992e-02
 -4.4232217e-03 -3.3169737e-03 -9.2839923e-03  5.6992658e-03
 -4.0789246e-03 -9.6593320e-04  4.1003082e-03 -1.4412091e-02
 -1.9587194e-03 -8.6363283e-03 -1.3176090e-03 -1.9797918e-02
  1.0284986e-02  4.3718751e-03  9.3074917e-03 -1.6694102e-04
  2.6118596e-04  3.2366924e-03  3.4345631e-03  2.2285870e-03
 -6.5796697e-04  6.2567625e-03 -5.8366065e-03 -8.3108312e-04
 -1.7115558e-03  1.6318442e-03 -1.4852928e-03 -1.1121140e-03
 -2.1527338e-04  1.2263701e-03 -6.8221496e-03 -5.1537616e-03
 -2.8902017e-03 -2.9743162e-03  1.7518433e-03 -1.8453572e-03
  3.4108990e-03 -6.3153631e-04  1.3902039e-03 -3.9210889e-03
  2.0501692e-03 -8.4943986e-04 -3.8188140e-03  1.1289313e-03
  2.8773834e-03  1.6979770e-03 -2.2104896e-05  1.3859689e-03
0225_1
  1.0000000e+00 -1.1401390e-17 -5.4450684e-17  1.8530447e-01
 -1.0901562e-01 -5.0671736e-02  6.8082941e-02 -1.7332398e-01
  5.2722967e-02 -9.8312822e-02  1.0207334e-01  8.6614100e-02
 -5.2762483e-02 -1.0976237e-02  3.8323361e-02 -1.0800510e-01
  3.3405105e-02 -1.8445212e-02 -2.5660446e-02 -1.1022463e-01
  2.0049988e-02  3.1773058e-02  4.1995815e-02 -3.2045828e-02
 -4.4579923e-03  6.7891027e-03  3.5139050e-02 -1.6683549e-02
 -5.3988283e-03  2.7033908e-02  1.0064137e-02  1.4019551e-03
  1.2580495e-02 -2.7319641e-03  4.6931085e-03  1.3679345e-02
 -9.3587250e-03  1.2129760e-02 -2.7048678e-02  1.6755074e-03
 -5.7064136e-03  1.9237236e-04  5.2236584e-04 -1.1169823e-02
 -7.9137531e-04  3.2338008e-03 -8.8274768e-03 -1.5276021e-02
  5.2472792e-04 -2.2748536e-03  1.3434687e-03  3.7868100e-03
 -5.3265060e-03 -4.9645546e-03 -4.3612568e-04 -4.6321949e-03
  3.8941534e-03  2.0342336e-03 -1.8721327e-03 -2.2527705e-05
  8.3837067e-03 -3.7212204e-03 -7.7052190e-03 -2.4267393e-04
 -4.3889380e-03  2.0361458e-03  6.9439693e-04  2.7703029e-03
  3.3615231e-03  7.4680520e-04 -2.3577015e-03 -2.4141499e-03
  3.2111686e-03  1.4538986e-03 -2.7533777e-03  9.1088687e-04
 -1.3759866e-04 -1.0043328e-03 -3.0838241e-04  2.3307097e-03
0226_1
  1.0000000e+00  1.8451788e-17  3.1190745e-17  1.3300488e-01
 -1.2082536e-01 -2.4646844e-01  1.2692687e-01 -1.4411718e-01
  4.5630043e-02 -1.9518730e-02 -2.9665123e-03  3.7610989e-02
 -4.4342917e-02 -6.0016584e-02 -8.6223162e-04 -1.1047705e-01
  3.1640131e-03  2.2309264e-02 -3.7089371e-02 -1.4209337e-02
 -2.7891697e-02 -2.0714543e-02 -3.1304820e-02 -8.6843766e-04
  5.5091228e-03 -1.6032089e-02 -4.8540356e-02 -2.8103436e-02
  6.1230170e-03 -1.5704455e-04 -1.5367092e-02 -2.5053093e-03
 -9.8737052e-04 -1.8061657e-02 -2.7586845e-02 -6.0250499e-03
  1.2858938e-02 -5.5946515e-03 -8.2922132e-05 -9.6348643e-03
  8.6345867e-03 -8.1623252e-04 -6.7630181e-04 -9.4454861e-03
  2.8472890e-03 -2.0881666e-03  1.2174981e-02 -1.5002208e-03
  1.1074056e-02  2.3356938e-03  1.9932583e-02  3.6953812e-03
 -5.3124176e-03  7.8413448e-03  1.2445345e-02  1.4893424e-02
 -4.7963706e-04 -1.5451824e-03 -4.0348658e-03  1.5061695e-02
 -4.6781655e-03 -2.8048421e-03 -5.6218012e-03  6.8016877e-04
  7.8497910e-03 -6.6176598e-04  2.1276503e-03 -1.0069235e-02
  1.8131287e-03  4.5086027e-03  8.3699674e-03 -5.1671542e-04
 -8.3142838e-04  6.9612978e-03  2.6079289e-03  8.0100279e-03
 -4.3233454e-03 -2.0220508e-04 -6.4575256e-03  1.9564953e-04
0227_1
  1.0000000e+00 -9.7535896e-18 -3.9891575e-17  1.1255745e-01
 -2.4900334e-02 -1.7982996e-01  1.8697322e-01 -1.3012679e-01
  9.6973167e-02  9.5909449e-03  8.0070782e-02  1.2555438e-02
 -2.0677136e-02 -4.6573774e-02  6.6979077e-02 -1.0145091e-01
  3.2040435e-02  6.2688498e-02  3.6505647e-02 -3.1030094e-02
 -3.7318006e-02  5.8798440e-03  2.8338302e-02  2.3185859e-02
 -1.1172942e-02 -8.7115616e-03 -1.0429640e-02 -1.6907640e-02
  7.3806539e-04 -5.4433384e-03 -7.9689465e-03 -2.5692267e-02
  9.6654429e-03  3.3325485e-03  1.3794308e-02 -1.8302881e-02
  4.0950256e-03  1.9622279e-03  1.5646891e-02  7.6488809e-03
 -3.5223661e-03  1.6330809e-02 -9.0806280e-03 -5.5683454e-03
 -4.6960929e-03 -3.1529320e-03 -1.1985270e-02 -3.1438824e-03
  4.4925053e-04  1.1518972e-03  1.6232464e-03 -7.1481697e-03
  1.4551019e-03 -3.4589104e-03  4.4584911e-03 -1.0387140e-02
  3.7131841e-03  3.6300048e-03 -2.3822191e-03  1.8056203e-03
  2.4738874e-03 -3.8050321e-04 -2.6775364e-03  2.0313993e-03
 -2.5516722e-03  7.2415789e-03 -3.6190823e-04 -3.1492768e-03
 -1.6415237e-03 -3.1251158e-03 -5.6739766e-03 -3.5726832e-03
 -3.5591523e-04 -2.0932220e-03 -1.0656281e-03 -2.8963675e-04
  4.1896668e-03  2.2250138e-03  2.4609004e-03  1.9773531e-03
0228_1
  1.0000000e+00  5.1992055e-18  8.8361424e-17  1.9010803e-01
 -5.3078926e-02 -4.1989290e-02  6.3985750e-02 -1.5808246e-01
  1.1607542e-01 -8.5935230e-02  9.4252938e-02  6.5717665e-02
 -3.1976103e-02 -2.1796442e-02  4.3357110e-02 -5.2703812e-02
  3.9566627e-02 -5.7301934e-03  1.6694769e-02 -5.8237623e-02
  1.9563666e-02  3.8897380e-03  2.0606910e-02 -3.7382810e-02
 -3.7536025e-03  7.4205725e-03  3.0462844e-02  2.6553678e-02
 -3.1060704e-03  1.0887375e-02  1.7071845e-02 -2.4683868e-02
 -2.7250012e-03  1.8293060e-03 -1.0690304e-02  3.0144626e-03
 -8.3379008e-03 -3.8972089e-03 -2.0523299e-03  7.2816379e-03
 -1.0518898e-02 -8.6192271e-03 -2.0312571e-03 -1.7204528e-02
  9.3872846e-03 -5.5162013e-03 -3.0342691e-03 -1.2924325e-02
  4.3716952e-03 -2.8006261e-03  8.7335765e-03 -4.4783226e-03
  1.4840519e-03  1.1578994e-03  3.0478783e-03 -2.1658133e-03
 -2.2001322e-05  7.6862753e-03  2.7603635e-03  3.6937574e-03
  1.1590088e-03 -9.8550461e-04 -4.7531340e-03  2.9705122e-03
 -6.3854991e-03 -1.7624587e-03 -6.9928598e-03 -6.8729164e-03
  5.1702626e-04  1.8453664e-03 -1.2782738e-03 -3.2860947e-03
  7.4429801e-04  9.9576398e-05  3.3250714e-03 -2.2553154e-03
 -4.0433544e-03 -4.5125215e-03 -1.6671739e-03 -1.3272175e-03
0229_1
  1.0000000e+00  2.2726233e-17 -3.1375304e-17  1.7614864e-01
 -3.9593062e-02 -1.6256223e-01  1.3320150e-01 -1.5731380e-01
  9.2862685e-02 -1.5067627e-02  6.0564757e-02  4.0489779e-02
 -2.4400410e-02 -5.5284502e-02  3.4165009e-02 -8.1742484e-02
  5.3069542e-02  4.6713656e-03  7.9427642e-03 -4.6592405e-02
  5.2408169e-03  2.4115372e-02  5.1538762e-02 -1.0152878e-02
 -1.7919934e-02  8.8059543e-03 -4.0775191e-04  2.0330704e-04
 -9.8732889e-03  8.5687010e-04 -3.1859442e-03 -7.0548503e-03
 -6.9962127e-03 -5.5116834e-03 -1.6659728e-02 -1.2780422e-02
 -2.9859204e-03 -8.7213596e-03  6.8089656e-03 -1.6710372e-02
  1.0113504e-02 -2.9204410e-03  4.8204133e-03 -1.0742427e-02
  2.1352661e-03  8.6590614e-03 -1.1068232e-03 -6.6125217e-04
  1.4327538e-03  9.2239228e-04  1.0346450e-04  2.8211653e-03
 -3.5299527e-03  7.0755496e-03 -2.3366570e-03 -1.5382859e-03
 -3.9995540e-03 -5.5787169e-04 -9.5198462e-03 -3.0178052e-03
 -3.5086063e-03 -2.9433745e-03 -9.0536361e-04 -3.3121331e-03
  3.3312441e-03 -4.0871960e-03  1.6276384e-03 -1.3516858e-03
  2.6010695e-03  1.2722105e-03 -1.8889300e-03 -1.9792010e-03
  2.2965813e-03  1.9644343e-03 -2.7054648e-03  3.9914843e-03
 -2.2312547e-03  2.4381067e-03 -8.4472332e-05  2.8262671e-04
0230_1
  1.0000000e+00 -1.0858304e-17  2.2450278e-17  7.2579069e-02
 -2.6589383e-02 -1.6112603e-01  1.9404747e-01 -9.2530317e-02
  9.4828526e-02 -6.1018247e-03  4.7105946e-02  8.7526147e-03
  6.7203333e-03 -2.4486501e-02  6.3871011e-02 -1.0871341e-01
  1.1381327e-02  5.2574330e-02  4.5652558e-02  2.7238816e-02
 -3.5786956e-02 -1.2216430e-02  9.5654393e-03 -9.9721691e-03
  1.8573252e-04 -8.6395114e-03 -1.8551338e-02 -2.4819973e-02
  3.7584911e-03 -2.1468722e-03  1.6595890e-02 -1.6092344e-02
  5.2698410e-03 -2.1997814e-03  1.2872847e-02 -1.4986076e-02
 -1.2570978e-04  1.3937384e-02  5.6882921e-03  9.9499275e-03
 -7.6665327e-03  1.4166532e-03 -1.4530057e-02 -6.3614281e-03
 -2.9323052e-03 -9.9679867e-04  3.1138026e-03 -9.5879205e-03
  9.3282033e-04 -1.7497272e-03 -6.9582664e-04 -8.5395418e-03
  3.1625924e-03  8.5978177e-04  3.1242386e-03 -3.1580693e-04
  4.0534275e-03  3.6341545e-03 -1.2945721e-03  2.2409617e-03
 -5.5871338e-03  4.0287057e-03 -6.0953978e-03 -4.9949713e-03
  2.0973875e-03 -1.8870499e-03 -1.1899735e-04 -1.1114507e-03
 -2.1343965e-03 -4.4561628e-04 -9.4176534e-04 -1.8792329e-03
  3.0082866e-03  3.7197456e-04 -1.4435767e-03 -1.3791932e-03
  3.6692163e-04  6.7423878e-04 -1.5178507e-03  1.0516848e-03
0231_1
  1.0000000e+00 -1.5527960e-17  1.0502883e-16  1.3748491e-01
 -6.6467808e-02  2.0665703e-03 -4.1612029e-04 -1.3911975e-01
  6.8989094e-02 -9.2837925e-02  1.4657532e-01  8.3022567e-02
 -4.7007625e-02 -4.6347361e-03  5.6538406e-02 -6.6441177e-02
  3.7322895e-02 -1.3840364e-02  1.7413209e-02 -5.4836830e-02
  4.8933585e-03  3.1395466e-03  1.7470210e-02 -4.0933616e-02
 -6.7887590e-03  2.6671979e-02  4.2748024e-02  2.9951325e-03
 -1.7296624e-04  1.2700558e-02  1.2049535e-02 -1.7166823e-02
 -6.6454446e-03  2.4510017e-03  7.4066144e-03  1.5430931e-02
 -1.3373827e-02  5.2130397e-03 -1.6555261e-03  7.8044907e-03
  2.3701220e-03  7.6677937e-04 -1.5067196e-02 -9.7964494e-03
 -3.5868750e-03 -1.0662788e-02  6.9029548e-04 -9.6093294e-03
 -1.7669195e-03  7.5363958e-03  2.8272985e-03 -1.6461312e-02
  3.3250641e-03 -2.5199262e-03  1.1199330e-03 -1.6903179e-03
  2.0704693e-03 -3.1900819e-03  9.6339164e-03 -1.3348981e-03
 -2.4311899e-03  6.1896736e-03 -6.0700989e-04 -2.8295685e-04
  4.9412446e-03  2.1368241e-03 -6.9899983e-03  2.3359088e-03
 -3.1062095e-03 -3.5015793e-04 -2.4949070e-04 -5.1689220e-03
 -1.6159280e-03  3.6875143e-03 -1.7350516e-03 -2.1956249e-03
 -1.0993984e-03  1.4401306e-03 -4.3186415e-05 -3.4569023e-03
0232_1
  1.0000000e+00 -2.2940088e-17  1.0152709e-16  1.3378550e-01
 -8.4506508e-02 -2.0821983e-01  2.2400030e-01 -1.1885154e-01
  9.0394301e-02 -3.4543008e-02 -2.8512932e-02  5.2627892e-04
  9.3758305e-03 -4.9322068e-02  4.1749330e-02 -1.4831448e-01
  3.4124397e-02  4.1491682e-02  5.8503101e-02 -5.0237544e-02
 -2.3542562e-02 -1.2228300e-03  2.6239538e-02  1.7041116e-02
  1.1017379e-03  1.4583249e-03 -7.8630275e-04 -1.1875921e-03
 -1.0223723e-02 -4.5180940e-03 -2.9536458e-02 -7.2777725e-03
  1.5556389e-03  4.3775115e-03 -9.8433868e-03 -2.2770374e-02
 -9.5671831e-03 -5.1575313e-03  7.1041640e-03 -7.2513459e-03
 -1.6164759e-03 -1.4956639e-03 -3.3806416e-03 -1.2219434e-02
  5.8834386e-03 -3.8832176e-03 -2.0390076e-04  4.0721387e-03
  1.2514870e-03  8.1087495e-03 -6.8258891e-03  5.0063220e-03
 -1.3772469e-03 -5.6674921e-04 -3.5406863e-03 -4.5583371e-03
 -3.4652372e-04  4.9639666e-03 -5.6008801e-03 -4.9155512e-04
 -1.2192697e-04 -1.6876033e-03 -2.3384302e-03  3.0329789e-03
 -1.8082404e-03  1.7727886e-03  1.2469087e-03  7.3439500e-04
  2.6024743e-04 -2.7863443e-03 -4.9627959e-03  7.4467099e-04
  1.7933375e-03  2.1797901e-04 -1.0059568e-03  2.6907854e-03
  1.6899344e-03 -6.7680303e-04 -7.1510189e-04  9.5705294e-04
0233_1
  1.0000000e+00  2.8838476e-17 -7.2129064e-17  1.6588283e-01
 -5.3963174e-02  6.2583579e-02 -3.7263773e-02 -1.6080517e-01
  7.7051232e-02 -9.8438600e-02  1.1880055e-01  9.6233016e-02
 -5.1254194e-02 -9.4067954e-04  8.9277585e-02 -5.8262320e-03
  1.3905330e-02 -3.6083163e-03  6.3037287e-02 -2.5920468e-02
  1.0718137e-02 -6.1204548e-03  1.7057429e-03 -4.8496105e-02
 -1.8045999e-02  1.0046374e-02  3.7830411e-02  2.1230616e-02
 -1.0086261e-02  1.5530613e-02  2.6135343e-02 -1.3835383e-02
 -5.7285584e-03  8.8202952e-03  6.0735795e-03  4.5456440e-03
 -6.3034547e-03 -8.7981458e-03  4.9246460e-03  2.0559180e-02
 -1.0895939e-02  3.4923845e-03 -4.5442388e-03 -5.4318843e-05
  3.3452024e-03 -6.1136160e-03 -1.0420082e-02 -2.9235564e-03
  5.2794525e-03 -1.8005985e-03  6.5501923e-03 -6.4795852e-03
 -3.0496311e-03 -2.2370959e-03  7.2123057e-03 -1.0145557e-02
  2.1143272e-03  4.6486181e-03  2.2322214e-03 -1.0693092e-03
  1.8229979e-03 -1.8922713e-03  1.4254357e-02  1.7713166e-03
 -2.1335375e-03  8.5147428e-04  1.0344332e-04  2.5352759e-03
 -1.7946679e-03  3.4382806e-03 -1.1181320e-03  3.9599358e-03
  1.3370255e-03 -1.7964086e-03 -5.7263115e-04 -2.3935143e-03
 -2.6563731e-03  9.5661097e-04 -1.7258494e-04 -3.0828254e-03
0234_1
  1.0000000e+00  1.4588826e-17  2.1117942e-17  1.1718479e-01
  2.8055730e-02 -1.7281593e-01  1.3501676e-01 -1.2375235e-01
  8.0944206e-02  5.5846375e-03  4.0071346e-02  4.0563542e-02
 -2.3238861e-02 -8.3930614e-02  2.2238143e-02 -7.6987782e-02
  7.6499299e-02  1.2560906e-02  1.8310051e-02 -3.8393713e-02
 -1.1133665e-02  1.2148766e-02  4.4909253e-02 -3.5636350e-03
 -1.3982044e-02  7.3927599e-03 -2.2316336e-03 -9.7500339e-03
  2.3346607e-04 -3.9388326e-03 -1.9932476e-03 -1.8298498e-03
 -1.1374852e-02 -4.7679786e-03 -1.2988020e-02 -1.1513974e-02
 -2.0713646e-03 -1.0571129e-02  1.3347600e-03 -1.2492910e-02
  9.9590857e-03 -1.7458041e-03 -2.7295211e-03 -2.0018046e-02
 -4.1787178e-04 -6.6465870e-04  8.4449385e-03  3.3935934e-03
  1.5393677e-03  8.7199571e-03  2.9609011e-03  1.3065463e-03
 -3.8289814e-03  2.5583301e-04 -1.3465257e-02  4.0792038e-04
 -7.7903553e-04  1.5433093e-03 -4.2450193e-03 -1.4278705e-03
 -4.2635718e-03  1.0992693e-04 -1.9602934e-03 -5.2509350e-03
  1.2786219e-03 -3.8385366e-03 -4.6612091e-03 -4.7742307e-03
  3.8385041e-03 -2.3471428e-03  2.4450038e-03  2.2167849e-03
  2.3466299e-04  5.5673377e-03  7.4911703e-04  1.1874870e-03
  1.8760128e-03 -2.7826162e-03 -6.1767378e-03  1.9902197e-03
0236_1
  1.0000000e+00 -5.1828813e-18  9.7096927e-17  1.7862098e-01
  4.1273930e-03 -1.7409517e-01  1.1416650e-01 -1.6824644e-01
  7.7536293e-02  7.5869049e-03  2.3099753e-02  6.7573531e-02
 -4.3964671e-02 -8.0315244e-02  2.6357467e-02 -5.2645603e-02
  4.9240756e-02 -3.1199459e-02 -2.3147033e-02 -6.3892106e-02
  2.0303747e-02  6.2634090e-03  3.1296621e-02 -2.2248941e-02
 -8.9399546e-05  4.0746772e-04  1.6097292e-02 -2.2216966e-02
 -1.0910304e-03  8.2125836e-03  1.2663037e-02 -7.7986675e-03
 -1.1938100e-03  2.2425242e-03 -1.0027161e-02  3.6309141e-03
 -1.0663817e-02  7.8131076e-04 -1.5831260e-03  4.3574800e-03
 -2.2606005e-03 -3.3352257e-03 -1.3139212e-02 -4.7545974e-03
 -6.7800166e-03 -3.7744095e-03 -1.5554558e-02 -1.0555701e-02
  5.5488017e-03 -2.4843523e-03 -2.4100810e-03 -9.0347280e-03
 -5.9911953e-03  2.1459384e-03  3.9657117e-03 -3.1608086e-03
  3.0714024e-03 -4.4771645e-03 -4.6971709e-04 -1.4307591e-03
  1.9848397e-03  1.1864735e-03  1.3579438e-03  2.6619539e-03
  5.5462408e-04  3.9740600e-03 -3.9524475e-03  6.9786708e-03
 -2.1288074e-03 -7.2171190e-04 -2.6136701e-03  1.0006613e-03
  1.7163251e-03  2.4253082e-03 -3.7732769e-03 -1.3605807e-04
 -3.5594454e-03  2.0549393e-03 -1.8422566e-03  1.2485838e-03
0237_1
  1.0000000e+00 -3.5548228e-17  8.2923359e-17  1.4224729e-01
 -3.4334930e-02 -1.4601429e-01  1.4352701e-01 -1.3738794e-01
  1.0102916e-01 -1.6901761e-02  5.3435084e-02  5.0340994e-02
  2.2294986e-03 -3.3483176e-02  5.1491307e-02 -9.0862093e-02
  3.2912124e-02  2.9898376e-02  3.1775650e-02 -1.8531885e-02
 -2.6240894e-02  1.5966074e-02  3.0294100e-02  1.5800279e-02
 -1.4065730e-02 -1.5195969e-02 -1.2734668e-02 -1.7993739e-02
  3.3490879e-03 -6.7185746e-03  8.5583720e-03 -1.7412805e-02
  4.5347045e-03 -5.1055641e-03 -1.0405521e-04 -1.1044744e-02
  3.7419858e-03  3.2336564e-03  1.6095638e-02 -8.8397840e-03
  1.0083280e-03  8.5093135e-03  8.2747384e-04  4.0242870e-03
 -1.0973910e-02  3.8964178e-03 -9.8989019e-03 -1.8959056e-03
  4.3828886e-05 -7.0533678e-03  1.0085802e-04 -1.0063034e-02
  2.2357787e-04  1.4183786e-03  3.1249645e-03 -6.3155321e-03
  4.2010375e-03 -1.8528163e-03 -1.1098423e-03 -3.8332005e-04
  1.2122238e-03  4.6852643e-03  1.8018351e-03  4.4880112e-04
 -1.1426503e-03  2.8566353e-03 -4.5228942e-03 -9.9790847e-04
 -3.7411273e-03  7.1285454e-05 -2.0660930e-03 -4.5051743e-03
  1.5791172e-03 -2.1477904e-03 -1.2786970e-04 -1.8394887e-04
  4.8351896e-04  3.6658010e-04 -5.1935389e-05 -1.3876006e-03
0238_1
  1.0000000e+00  2.6523809e-17  3.0467663e-17  1.7814852e-01
 -1.1147199e-01 -1.7472998e-01  1.3337898e-01 -1.7750341e-01
  8.8628518e-02 -4.7629384e-02  5.5023157e-02  2.5499135e-02
 -1.7342366e-02 -5.3769922e-02  3.1011349e-02 -1.0087600e-01
  5.5903169e-02  9.6461392e-03  3.6171763e-03 -7.1918143e-02
  6.8435852e-03  3.2494941e-02  4.1865381e-02  3.5197606e-03
 -9.8899663e-03  1.8739867e-02 -9.2198653e-03  2.2198552e-03
 -1.7721870e-02  2.0619757e-03 -1.3825577e-02 -1.7396227e-02
 -3.8538857e-03 -4.0590266e-03 -1.9129297e-02 -1.3103973e-02
 -3.5510788e-03 -9.7838130e-03  4.7859292e-03 -1.1636183e-02
  1.3162274e-02 -3.4023364e-03  5.2018866e-03 -6.0055159e-03
  2.9510628e-03  7.7096109e-03 -5.3623682e-03  1.7803494e-03
  3.1856013e-03  2.1606195e-03 -8.1999208e-03  2.7613708e-03
 -2.6284822e-03  3.6081555e-03  1.3907927e-03  1.2174906e-03
 -1.8611618e-03  6.8455062e-04 -6.3152090e-03 -8.9913924e-04
 -3.2959642e-03 -3.5158090e-03 -3.8632764e-03 -4.0184744e-04
  4.4847724e-03 -2.3473766e-03  3.0394398e-04  2.8987260e-03
 -8.1701965e-04  1.5495132e-03  7.2397668e-04  1.0752305e-03
  1.4587319e-03 -1.1524044e-03 -2.7194254e-03  2.1298318e-03
  6.0287052e-04 -9.5588574e-04 -8.4330019e-04  2.7787750e-03
0240_1
  1.0000000e+00  3.8763250e-18 -6.1254613e-17  2.0132557e-01
 -5.3350031e-02 -1.1320592e-01  4.9561724e-02 -1.6053029e-01
  1.1888030e-01 -6.5977438e-02  5.3275849e-02  5.9095525e-02
 -1.8921164e-02 -3.3497749e-02  3.1256428e-02 -6.8586211e-02
  3.2769518e-02 -1.1366268e-02  6.0411779e-03 -5.5221503e-02
  2.2211440e-02  3.3196060e-03  3.5746383e-02 -3.1912267e-02
 -4.5615668e-03  9.3136037e-03  7.8474595e-03  1.2428185e-02
 -9.6874241e-03  6.9059890e-03  1.2934617e-02 -1.5976225e-02
 -9.5536836e-03 -5.6206228e-03 -1.1065266e-02 -1.8724550e-03
 -7.1628817e-04 -6.1785004e-03 -1.5513954e-02  6.7016096e-04
 -3.6515638e-03 -1.0341485e-02  1.1090898e-03 -1.7649294e-02
  8.7633972e-03  3.8040785e-03  6.5990709e-03 -1.8704085e-02
 -1.4147737e-03  6.1728664e-04  3.6281831e-04  8.0337091e-03
  1.1778231e-03  1.3481789e-03 -2.1943821e-03  6.2610201e-03
 -2.5154222e-03  8.1635036e-04 -5.1676562e-03 -3.7606738e-03
  3.1416619e-03  4.4915546e-03 -8.9292586e-03 -2.0193055e-03
 -5.5224609e-03 -1.3809380e-03 -1.9238887e-04 -1.1179986e-03
 -1.4852393e-03 -1.0632383e-03 -2.3192846e-03 -2.2135932e-03
  9.4270893e-04 -2.3477870e-03 -3.8211627e-04  5.1373866e-05
  4.1789102e-03 -8.6565370e-04  2.8087267e-04  2.9409557e-04
0241_1
  1.0000000e+00  2.9147148e-17 -1.0301452e-16  3.0476052e-01
 -6.7087364e-02  2.2489752e-02 -5.8495166e-03 -2.6736889e-01
  6.0893195e-02 -2.0430990e-01  6.5980395e-02  8.3252509e-02
 -5.5093010e-02 -6.4616065e-02  7.6360475e-03 -4.9346171e-02
 -5.3862572e-03 -7.3977439e-02  1.2423705e-02 -6.6212928e-02
  4.3869217e-02 -4.7025337e-02 -1.5165957e-02 -9.8477007e-02
  4.3073552e-02  5.1344172e-03  9.5591767e-03 -1.4348902e-03
  1.7164674e-03  9.4653851e-03  1.0719609e-02  2.7148521e-02
 -4.9351756e-03  2.3631215e-02 -2.0310891e-03 -1.9628216e-02
 -6.7007708e-03  5.4324992e-03 -2.5292785e-02 -1.1718123e-02
 -1.8249877e-03  2.2245234e-03 -1.3342562e-02  5.7403286e-03
 -2.2258319e-02  6.7381289e-03  4.7009341e-03 -2.0322201e-03
  3.2074819e-03  3.1787712e-04 -7.6881619e-03 -6.1193969e-03
 -1.6931789e-03 -3.0458796e-03 -1.0544302e-04  5.9772497e-03
 -5.2964903e-03 -3.5221696e-03  2.4302091e-03  4.9861762e-03
  5.1176787e-03  5.7497406e-03 -7.1970018e-03  1.5944545e-03
 -3.1861415e-03 -5.3508728e-03 -2.2791131e-03  1.2142129e-02
  3.4115056e-04  8.7292894e-04  1.0225989e-03 -2.2938392e-03
  2.7881699e-03 -2.5724399e-03 -5.0840388e-03 -6.0296988e-03
  5.6995131e-03 -5.2979492e-03  1.0813412e-03  6.0281324e-03
0401_1
  1.0000000e+00  1.8066275e-18 -2.4729308e-18  1.5577295e-01
 -1.5427901e-02 -4.3817763e-02  1.0305157e-01 -8.8006039e-02
  1.1943346e-01  1.1688975e-02  1.2546974e-01  4.6480818e-02
 -4.0738465e-02  3.2008642e-03  4.7990551e-02  5.0754423e-03
  2.0451985e-02 -8.6170018e-03 -8.5061314e-03 -2.1277707e-03
  1.8228393e-03 -4.1337171e-03  2.9996067e-02  3.9537410e-03
  8.7642508e-03  5.9926998e-03  1.7971148e-02  1.0716008e-02
 -1.1646933e-02 -4.0695922e-03  2.8123773e-03 -6.0520067e-03
  1.3311902e-02 -4.4967634e-03  4.2990318e-03  5.8517270e-03
 -2.0220139e-03  2.0530968e-03  1.2475449e-02  7.3317431e-03
 -8.9222317e-04  3.6793241e-04 -2.2644705e-05  1.0111521e-04
 -1.5344128e-03 -4.2422916e-03  2.3971138e-03 -1.3842612e-03
  4.5454491e-03  7.8502431e-04  6.5291594e-03  7.2166041e-03
 -4.3658604e-03  2.1005498e-03  3.1114852e-03 -8.5757395e-04
  1.0019394e-03 -1.7480533e-03 -1.7385685e-03  4.3802313e-06
  1.0834162e-03 -9.8539485e-04  4.2285035e-03  2.5934618e-03
  8.2147297e-04  1.2167477e-03  1.1515606e-03  2.9228511e-03
 -1.6410407e-03 -3.2215624e-04  4.2880621e-04 -1.6339457e-03
  1.6832127e-03 -1.3855067e-03  5.9196681e-04  2.2750618e-03
 -1.7589991e-04  8.2135362e-04  2.4076498e-03  1.8648868e-03
0402_1
  1.0000000e+00 -1.4262815e-17  6.9906605e-17  1.8086811e-01
 -1.8637793e-02 -2.9329742e-02  7.9101981e-02 -8.5091488e-02
  1.2002117e-01 -4.0219069e-03  8.8965260e-02  2.1606743e-02
 -2.3220240e-02  1.0511082e-02  5.9662926e-02  2.7263310e-02
  1.7406325e-02 -4.3971182e-03  3.6232363e-03 -3.0835444e-03
 -5.0391597e-03 -3.9564019e-03  1.0580358e-02 -8.8957242e-03
  1.9434866e-02  7.9360051e-04  2.1639282e-02  1.3549359e-02
 -9.0322473e-03  2.9879156e-03  1.1746467e-02  2.1351978e-03
  7.5120949e-03 -3.7028783e-03 -1.6742412e-03 -1.3066106e-03
  1.1482399e-03 -9.3647212e-04  6.2205985e-03  3.3297833e-03
  5.8726654e-03  6.1575811e-04  6.8844533e-03  7.5305133e-03
 -4.5257521e-03  4.9610288e-04  1.4587195e-03 -2.4430579e-03
  4.7142553e-03 -2.4427971e-03  4.3063417e-04  5.7677198e-04
  6.8275256e-05  8.1513166e-04  4.8172098e-03  3.5167659e-03
  1.5548679e-03  6.8317105e-04  1.8867827e-03  3.3927949e-03
 -1.7234932e-03  6.2492352e-05  4.0152670e-04 -1.8823459e-03
  3.1493834e-03 -1.1173701e-03  1.3528939e-03  1.8245965e-03
 -5.8725886e-04  1.0808566e-03  2.1641145e-03  2.0858451e-03
  7.0304557e-04 -1.5230367e-04  2.0372895e-04  1.2593429e-03
 -4.1225750e-04 -5.3104107e-05  9.0705362e-04 -8.2852307e-04
0403_1
  1.0000000e+00  2.1310249e-17 -1.0064034e-16  1.4826364e-01
 -3.2964916e-02 -1.3606837e-01  1.0692658e-01 -1.3216745e-01
  1.1095195e-01 -2.0558545e-02  3.7965841e-02  5.7254003e-02
 -1.8433138e-02 -4.2507399e-02  2.4763120e-02 -5.3962065e-02
  3.3742598e-02 -5.4719316e-03  1.1321798e-02 -3.4324989e-02
 -3.7032768e-03 -5.1441198e-03  1.6629304e-02  4.7464986e-03
  1.0607360e-04 -1.4570127e-02 -1.1102868e-02 -9.1166560e-03
  8.0958382e-03 -9.6993558e-03  1.6382488e-02 -2.7769336e-02
  5.6513165e-03  6.2986289e-03 -2.0092322e-03  3.8075481e-03
 -1.0742979e-02 -2.1947797e-03  9.8483784e-05  1.3466101e-03
 -3.3461694e-03 -9.7255980e-03 -6.0107681e-03 -9.3706396e-03
  2.4475530e-03 -2.5688084e-03 -4.3478174e-03 -6.8218598e-03
  5.3700492e-03 -3.5762584e-03 -7.3620065e-04 -6.8627053e-03
  6.0850536e-05  6.8224326e-03  8.6615147e-03 -8.2887984e-04
 -3.9409193e-03  3.9784665e-03 -2.5478920e-03  4.1108292e-03
 -7.4324168e-03  7.2466390e-04 -6.2885550e-03  3.0203951e-03
 -2.7897289e-03 -4.4442900e-03 -3.7924943e-03  3.4491397e-04
 -2.4033745e-03 -6.2660503e-04 -2.9297563e-03 -2.4634915e-03
  2.1464861e-03 -1.6651844e-03 -2.8771266e-03  2.0720901e-05
 -2.0519291e-03  1.1177781e-03 -2.6357334e-03  6.2427148e-04
0404_1
  1.0000000e+00  2.1460592e-17 -4.1038546e-18  6.8244840e-02
 -7.8251551e-02 -1.6149077e-01  1.5052504e-01 -1.2809290e-01
  7.4617017e-02 -1.7352981e-02  3.2032361e-02  2.7577400e-02
 -3.0169316e-02 -5.4399215e-02  1.0986412e-02 -9.6889160e-02
  2.0567337e-02  8.4186137e-03  2.9799845e-03 -1.0162929e-02
 -2.1709531e-02 -2.2997275e-02  4.8114483e-04 -1.1972563e-02
  9.8351254e-03 -4.2598618e-03 -1.6666841e-02 -3.2726170e-02
 -4.1302026e-03  1.3220332e-03 -1.8576114e-03  3.6679256e-03
 -1.0566526e-02 -2.8806915e-03 -1.7381452e-02 -8.9570115e-03
  9.8513472e-04 -1.1532136e-02 -4.1017957e-03 -1.1063055e-02
  4.6838166e-03  2.1771675e-03 -8.9533087e-03  7.7413921e-04
 -4.5590148e-04 -1.7098206e-04  1.0259094e-03 -2.7816510e-03
 -3.6993215e-04  3.8946558e-03 -3.9557298e-03  1.2848673e-03
 -1.4016857e-03 -9.6927519e-04 -3.3076703e-03  3.6497648e-03
  1.9634944e-03  1.8055897e-04  1.5773762e-03 -1.3350737e-03
  7.5080096e-04  1.2021809e-03  1.0582337e-03  2.2447286e-03
  2.4355611e-03 -8.4311669e-04  1.8349319e-03  1.1938777e-03
  3.6910912e-03  2.0382738e-03  6.2355179e-03  3.3997482e-03
  2.1597213e-03  5.2251047e-03  1.6883761e-03  4.0697618e-03
 -2.4597462e-03  3.8361623e-03  1.7378007e-03  6.2952918e-03
0405_1
  1.0000000e+00 -1.2298801e-17  5.7766768e-18  1.9757103e-01
 -3.7864926e-02 -9.3656647e-02  1.0095382e-01 -1.2036462e-01
  1.0915674e-01 -8.3066207e-03  7.8376912e-02  4.8069243e-02
 -1.5399949e-02 -1.5936182e-02  3.6037100e-02 -2.9709244e-02
  2.5613271e-02 -5.1542761e-03  9.1900500e-03 -1.4568728e-02
  3.9418476e-03  2.8415555e-03  4.1814285e-02 -9.6530094e-03
 -2.6270384e-04  4.1236998e-03  3.8052950e-03  5.1262810e-03
 -5.4801375e-03 -1.7487436e-03  1.0924159e-02 -1.6490470e-02
  2.5201780e-03  1.0982469e-04  5.9915333e-03  2.7809040e-04
 -3.4908487e-03  1.4649107e-03  7.4400854e-03  2.0169170e-03
 -1.5736431e-03 -6.5203252e-03  4.8712870e-04 -7.0354762e-03
  2.5459681e-03  9.8818237e-04  4.8447564e-03 -4.1702093e-03
 -9.9424035e-04 -7.1359863e-04  2.6267476e-03  2.2475228e-03
 -1.4225267e-03 -2.2701981e-04  2.3357307e-03 -6.3442679e-03
  1.5903381e-03 -9.4031975e-04  3.5979739e-03 -2.8434607e-03
  4.9133702e-04  4.4490999e-03  2.7814442e-03  7.8060980e-04
 -2.9740761e-03 -8.6739815e-04  1.5611686e-03  3.5630907e-04
 -7.0151365e-04 -2.2852127e-04  1.4667959e-04 -2.6550510e-03
  1.0591477e-04 -1.4850890e-03 -7.5245531e-04 -7.2747258e-05
  1.8812562e-04  4.7773260e-04  7.9686070e-04 -2.4131651e-03
0406_1
  1.0000000e+00 -7.6408109e-19  2.6764328e-17  2.2761828e-01
 -4.0423997e-02 -1.2296407e-01  9.0816539e-02 -1.6040891e-01
  1.1377575e-01 -1.2118589e-02  8.3566868e-02  3.9929480e-02
 -2.9446785e-02 -1.4950580e-02  5.0578435e-02 -3.5378695e-02
  1.7197990e-02 -5.6445881e-03  3.6198482e-03 -3.8859737e-02
  7.2662682e-03  2.4969094e-03  3.8331138e-02 -2.4097599e-02
 -2.6469841e-03  7.5559788e-03  6.9222834e-03  7.7767669e-03
 -6.0990821e-03 -2.6780628e-03  8.3195023e-03 -1.7855506e-02
  5.7033496e-03 -2.1708707e-03  2.0182733e-03 -1.0388005e-02
 -2.0583890e-04  5.5245025e-03  8.1677930e-03  5.0183518e-04
 -6.4371844e-03 -2.7634439e-03  6.7739096e-04 -2.1938719e-03
 -2.2914618e-04  1.6584028e-03  2.5910540e-03 -8.6217310e-03
 -1.3570960e-03 -2.5452528e-03 -1.5573163e-03 -1.0364487e-03
 -1.1621099e-03  1.1765257e-03  2.0251081e-03 -2.9619784e-04
 -8.0209136e-04 -2.6171602e-03  4.8812359e-04 -3.5859495e-03
 -4.5267064e-04  1.6701236e-03 -5.1453078e-03 -3.6668250e-03
  3.0383347e-04 -4.2974728e-03 -6.1331640e-05 -2.8798684e-03
  2.0836982e-03  1.8328650e-03  3.5490375e-03 -4.5170003e-03
 -8.2107857e-04  2.0821529e-03  8.8847576e-04  3.7521164e-04
 -2.4400614e-03  1.1744156e-03 -2.9955753e-03 -1.2708949e-06
0407_1
  1.0000000e+00  7.1140626e-18 -3.3161249e-17  2.0683471e-01
 -1.1317191e-02 -5.5563631e-02  6.3410804e-02 -9.7714106e-02
  1.3019538e-01 -1.8487310e-03  7.4717110e-02  2.1704532e-02
 -2.1341229e-02  1.2877934e-02  5.6384341e-02  1.3441197e-02
  1.3363910e-02 -2.3295933e-03  7.2292112e-03 -9.1986081e-03
 -2.0564316e-03 -9.6066202e-03  1.9632363e-02 -1.5945347e-02
  2.0091060e-02  4.1919577e-03  2.3590886e-02  1.4582185e-02
 -9.7258845e-03  6.2715953e-03  8.8722936e-03 -5.4704780e-04
  3.4358822e-03 -3.1153561e-03 -4.2692282e-03 -1.7429656e-03
  2.9955292e-03 -4.9066469e-03  1.1551656e-02 -2.8755581e-03
  5.8967001e-03  1.6720526e-03  7.1476288e-03  4.9155889e-03
 -3.3154296e-03  2.7179412e-03  1.0314220e-03 -2.3197861e-03
  2.5529729e-03 -2.8017177e-03 -2.3195341e-04  1.6559931e-04
  1.2460472e-03 -1.0041361e-03  7.3511236e-03 -6.8903116e-04
  1.6548030e-03  1.4761975e-03  1.5510765e-03  1.5385155e-03
 -2.1383901e-04  1.4945050e-03  9.9785881e-04 -1.0202943e-03
  1.2511971e-03 -1.7458757e-03  1.3085588e-03  1.5602099e-03
 -1.7433712e-04  5.2415840e-04  3.4159700e-03 -1.7434501e-04
  8.5173369e-04 -1.9001575e-04 -1.7652899e-04 -1.3620846e-04
  7.6040309e-04  4.7724301e-04  1.7118705e-03  2.6156103e-05
0408_1
  1.0000000e+00  5.7763282e-18 -4.6767682e-17  1.6694028e-01
 -1.7084379e-02 -1.5840956e-02  6.3984467e-02 -7.5566099e-02
  1.1923099e-01 -6.6244905e-03  7.9952937e-02  3.1292461e-02
 -2.2515563e-02  8.7522107e-03  6.3098910e-02  1.6383392e-02
  1.7303456e-02 -4.4533431e-03  7.5913118e-03  2.9731174e-03
 -3.4874071e-03 -8.5478599e-05  1.3059714e-02 -4.6037545e-03
  1.6859815e-02 -3.0871787e-04  1.7928637e-02  1.5181764e-02
 -9.2199462e-03  3.5866980e-03  1.1220172e-02 -1.1583299e-03
  7.7724576e-03 -3.9157334e-03 -1.5778533e-03 -9.5171883e-04
  2.5393722e-03  1.7047754e-03  6.3118846e-03  3.4709194e-03
  4.5015038e-03  1.1427836e-03  5.6526434e-03  8.4262443e-03
 -4.2763584e-03  1.4996787e-03  1.4319095e-03 -2.9659634e-03
  4.6783578e-03 -2.5317592e-03  2.5430737e-04  5.5299478e-04
  9.6398512e-04  2.6113672e-03  4.6725648e-03  3.4919153e-03
  1.8614072e-04  6.4691449e-04  1.7355407e-03  3.6988688e-03
 -1.7212399e-03  3.7066525e-04 -5.8766675e-05 -2.1399020e-03
  3.3055039e-03 -1.0347030e-03  9.7664774e-04  2.3100741e-03
  3.1162109e-04  2.3312794e-03  1.8724703e-03  2.9042710e-03
 -4.2176118e-04 -3.3967958e-04  9.9784078e-06  1.3057506e-03
  1.4068841e-04  1.4100928e-04  2.0310535e-04 -1.3312205e-03
0409_1
  1.0000000e+00 -2.8470139e-17  7.9049281e-17  1.8027853e-01
 -5.4382432e-02 -1.4625212e-01  6.8882333e-02 -1.2908747e-01
  1.1138008e-01 -2.0204161e-02  4.5282282e-02  5.1590615e-02
 -2.3406256e-02 -3.1429940e-02  3.2845970e-02 -6.5404587e-02
  1.5485963e-02 -3.2235941e-03  8.5673692e-03 -2.5423512e-02
 -2.3957326e-03 -1.3370150e-02  1.6682200e-02 -8.4377880e-03
  2.3650821e-03 -3.1963590e-03 -7.0433112e-03 -1.6754816e-02
  2.4699066e-03 -5.3032144e-03  9.1903038e-03 -2.5552549e-02
  2.2317293e-03  5.1531907e-03 -2.8796936e-03 -2.0681006e-03
 -2.1553777e-03 -4.6804436e-03 -4.0536860e-03 -5.6231823e-03
  3.0427508e-03  4.6986046e-04  5.6002984e-04 -1.0578820e-02
  1.1851897e-03  7.0138996e-04 -2.9141400e-03 -1.3669209e-03
 -1.0544571e-03 -1.0822386e-03 -6.3562650e-03 -3.1001217e-03
  3.1950081e-03 -1.4966252e-03  2.3801500e-03 -5.3696778e-03
  1.8094571e-03  4.0758902e-03 -1.2446171e-03 -1.2316000e-03
 -2.0112863e-03  2.4759996e-03 -1.7303605e-03  1.2513915e-03
 -6.7250809e-04  3.2492897e-04 -7.7961968e-04  8.0366711e-04
 -1.1540093e-03  1.2870754e-03 -1.6201934e-03  1.7109510e-03
 -1.8922867e-03  6.4199067e-04 -3.4254017e-03  9.9110542e-04
 -2.0984149e-03 -2.5469946e-04 -2.0956796e-03  1.2974475e-03
0410_1
  1.0000000e+00  5.4934609e-18 -3.1990391e-17  1.6450131e-01
 -1.6921672e-02 -4.0605573e-02  6.6284513e-02 -8.6318230e-02
  1.2128441e-01  6.8076617e-03  9.7149440e-02  3.0257479e-02
 -2.7794539e-02  5.5524151e-03  5.4527235e-02  9.5639753e-03
  1.8881222e-02 -5.6794441e-03  5.2255658e-03 -6.1027181e-03
  5.6149992e-04 -4.5139495e-03  2.3481041e-02 -5.3469470e-03
  1.6693917e-02  5.4675856e-03  1.6797043e-02  1.5056119e-02
 -1.1000834e-02 -5.9509824e-04  4.0153086e-03 -2.4442735e-03
  1.0790092e-02 -3.9389621e-03  8.6203135e-04 -3.5067777e-03
  3.5404797e-03  4.5027819e-05  9.8333468e-03  2.5125676e-03
  3.3775549e-03  2.7015954e-03  2.9955496e-03  5.7455420e-03
 -3.3768162e-03 -1.5815459e-03  1.2805363e-03 -5.1177594e-03
  6.9034381e-03 -1.1165775e-03  2.4782164e-03  1.0922239e-03
 -1.7798322e-04  1.3553448e-03  5.5111243e-03  2.7794318e-03
  1.6085064e-05  7.2105550e-04  8.3215342e-04  2.5283678e-04
  4.4429997e-05 -9.9563226e-04  1.8722133e-03 -2.3680654e-03
  3.4080549e-03  1.1084264e-04  1.7395154e-03  3.1084631e-03
 -1.4011512e-03  8.7827974e-04  2.2440437e-03  3.7461265e-04
  8.0734186e-04 -1.8112510e-04  2.2068181e-04 -8.4271359e-04
  1.1467378e-03 -2.3970358e-04  1.2230426e-03  3.6264981e-04
0411_1
  1.0000000e+00  9.8156201e-18 -5.6855624e-17  1.6879023e-01
 -1.6394068e-02 -2.8898039e-02  6.2954321e-02 -9.2502046e-02
  1.1748135e-01  4.9944507e-03  9.3595546e-02  3.3867656e-02
 -2.8567105e-02  7.5769994e-03  5.7004680e-02  6.0895974e-03
  2.0056511e-02 -3.8414395e-03  8.3654919e-03 -8.0589205e-03
 -4.8194036e-04 -9.2916653e-04  2.3627012e-02 -3.8231391e-03
  1.2462226e-02  4.0931738e-03  1.4716062e-02  1.6293703e-02
 -1.1674911e-02  4.3992747e-05  5.2276234e-03 -7.0561197e-03
  9.6895411e-03 -4.2759269e-03  3.6853394e-03 -2.7981222e-03
  7.3947170e-04  9.2704526e-04  1.3361978e-02  6.4406654e-03
  6.3923123e-04  9.8958987e-04  2.8529599e-03  6.5041075e-03
 -3.1610218e-03 -1.1879015e-03  1.4750472e-03 -4.9286953e-03
  5.6447936e-03 -2.0028245e-03  3.7631305e-03  2.2924204e-03
 -1.5032496e-03  1.3341140e-03  5.3797903e-03  3.2236808e-03
  1.1950945e-05 -6.2713875e-04 -3.9608343e-04  1.0009896e-04
  4.0383073e-04 -3.6467474e-04  1.5892779e-03 -1.3220042e-03
  1.9245503e-03 -4.6716938e-04  2.1124961e-03  3.6390875e-03
 -1.8561561e-03  1.0287036e-03  1.9857653e-03  2.3599198e-04
  8.9540001e-04 -7.1978240e-04  1.0642371e-04 -4.2890218e-04
  5.0767995e-04  3.9665465e-04  1.4001717e-03  1.0107389e-03
0412_1
  1.0000000e+00  1.4602488e-17 -9.4068563e-17  1.7122573e-01
 -1.8282406e-02 -3.7626087e-02  6.9618207e-02 -9.1447044e-02
  1.1624443e-01  6.5494469e-03  9.5868809e-02  3.3404586e-02
 -3.1369856e-02  2.8735783e-03  6.0614605e-02  6.1918102e-03
  1.8628161e-02 -7.3727950e-03  5.9168588e-03 -6.7201626e-03
 -1.7897633e-03 -2.2072861e-03  2.4689107e-02  1.3009822e-03
  1.1936133e-02  4.3510888e-03  1.3690250e-02  1.5972180e-02
 -1.2638078e-02 -2.6637028e-03  5.6180172e-03 -3.5891765e-03
  1.0632143e-02 -3.9921488e-03  3.5184447e-03 -3.2680081e-03
 -2.1490844e-05  1.5957556e-03  1.0888523e-02  6.2335493e-03
  6.3767417e-04  6.5041930e-04  3.2912809e-03  4.4240194e-03
 -3.9697461e-03 -2.4221332e-03  2.7970440e-03 -4.6070216e-03
  5.8161387e-03 -1.0554497e-04  3.5020987e-03  3.1106034e-03
 -3.1006594e-03  1.3079381e-03  4.1156814e-03  4.0618057e-03
 -3.5344554e-04 -1.0827669e-03  7.0072315e-04 -4.2063128e-04
  7.5838566e-05 -5.1582414e-04  2.3077180e-03 -1.2207332e-03
  2.4055879e-03  6.6931756e-04  1.4325409e-03  4.2013517e-03
 -2.7011102e-03  3.6978201e-05  1.8637725e-03  3.9936606e-04
  1.2526207e-03 -7.2640370e-04  7.5668712e-04 -6.9726313e-04
  3.6195868e-04  5.5370420e-04  1.2905514e-03  1.2547000e-03
0413_1
  1.0000000e+00  2.0977954e-17 -7.6611756e-17  2.6302949e-01
 -2.3710201e-02 -5.1621818e-02  6.9909953e-02 -1.2800733e-01
  1.0857747e-01 -4.4755537e-03  8.0072459e-02  5.4890249e-02
 -1.4036581e-02  3.5766706e-03  6.6375012e-02 -6.4717075e-03
  5.2032091e-03 -6.1509222e-03  7.2181401e-03 -4.2355400e-03
  6.1284559e-03  1.8948134e-03  2.9579843e-02 -1.3523612e-02
  3.2076583e-03  4.2313773e-03  2.0854873e-02  2.4413888e-02
 -9.5691281e-03  1.6874961e-03  8.6388442e-03  4.6270279e-03
 -4.1448803e-03 -8.6803146e-03 -2.1671967e-05 -2.9867494e-03
  7.7563220e-03 -9.3576908e-05  5.2814595e-03 -1.0017798e-03
 -7.9920833e-04  3.8536745e-04  6.7757550e-03  6.4413816e-03
 -1.1640146e-04  1.8236191e-03  3.7740054e-03 -1.8464854e-03
 -1.1033112e-03 -5.2642010e-04  5.0312626e-03  2.9309406e-04
  1.6027063e-03  1.8230468e-03  5.6704553e-04  5.5670846e-03
 -3.6476821e-03 -1.3431841e-03  1.2062911e-03  2.9843462e-03
  5.7163315e-04 -1.4561073e-03  2.3710697e-04 -2.6074813e-03
  1.0405987e-03  2.8664583e-04  3.1785980e-03 -9.5801992e-04
  1.3193020e-03  4.0969242e-04  1.8846189e-03  3.1553205e-03
 -1.2761966e-03  5.3831370e-04  3.5591667e-03  2.0424874e-03
 -6.3999498e-04 -4.7795693e-04  5.4889243e-04  1.9244752e-03
0414_1
  1.0000000e+00 -9.7710230e-18  5.5900270e-17  1.6517583e-01
 -1.8113124e-02 -3.5601609e-02  9.6616586e-02 -7.6294148e-02
  1.0423493e-01  1.3245365e-02  1.0400583e-01  4.2589225e-02
 -3.6494701e-02 -2.5095551e-03  4.2296065e-02  1.4491792e-02
  2.1984918e-02 -7.4828060e-03  1.4131319e-02 -7.6410029e-03
 -7.3864196e-03 -1.4379511e-03  2.7041911e-02  6.4674429e-03
  6.8676353e-03  1.7904852e-03  1.3831845e-02  1.8217478e-02
 -9.1987695e-03 -7.3895768e-03  6.2138113e-03 -5.2694761e-03
  1.0216746e-02 -2.2001792e-04  4.4168377e-03  5.6132860e-03
 -4.6537145e-03 -8.3432661e-04  6.3481488e-03  7.9809181e-03
  3.2771898e-03 -2.5810810e-03  1.9981945e-03  9.8543632e-04
 -3.1784427e-04 -1.5806193e-03  3.3548834e-03 -9.7214672e-04
  2.7277784e-03  8.4269229e-04  1.1126743e-05  7.3891606e-03
 -2.6059536e-03 -3.0848483e-03  2.5524977e-03  6.7480643e-05
  3.4415813e-03 -2.7503855e-04  1.4032375e-03  9.5903483e-04
 -1.3476462e-03  3.9618742e-04  4.1753379e-04  3.2848615e-03
  6.2123645e-04 -1.5219082e-03 -8.8965362e-04  2.5153676e-03
  5.8410332e-04 -1.2090368e-03  2.9715528e-03 -9.4268825e-04
  1.5146263e-03  1.3100338e-03 -9.0019810e-04  3.1893630e-03
 -1.4679131e-03 -1.1693536e-03 -3.7315158e-04  1.4434267e-03
0415_1
  1.0000000e+00 -2.1618673e-18 -2.8726356e-17  2.0318693e-01
 -3.9812927e-02 -8.1417646e-02  7.0712952e-02 -1.2701217e-01
  1.1340867e-01 -3.0857196e-02  7.0729203e-02  4.6438469e-02
 -1.7728497e-02 -1.3413614e-02  4.5737139e-02 -2.8262274e-02
  1.6727359e-02 -8.0163227e-04  8.3608635e-03 -1.7698922e-02
  4.0656079e-03 -7.2873395e-04  2.9452474e-02 -2.5062775e-02
 -2.1276235e-03  1.5829279e-03  1.5328184e-02  1.0546177e-02
 -4.2508829e-03 -2.5040096e-03  9.6288053e-03 -1.7248932e-02
  5.2094408e-03  4.5575410e-04  3.7738251e-03 -7.7433159e-03
  1.8413968e-03  4.1924780e-03  7.7618024e-03  1.1597830e-03
 -9.3272596e-03  1.1639791e-03  5.4595621e-03  9.2656854e-06
  1.1928583e-03 -1.2802078e-03  2.0047461e-04 -9.7440002e-03
 -1.3795908e-03  1.4320796e-03  1.3806164e-03  1.2793867e-03
 -1.9568531e-03  6.4824561e-04  3.2247808e-03  8.8857079e-04
 -4.3583350e-03 -1.3151479e-03  2.3575726e-03 -6.1901439e-03
  3.9256362e-03 -1.7998999e-03 -3.3742258e-03 -2.8119522e-03
 -7.6351735e-04 -1.5996517e-04  1.6312156e-03 -1.0855473e-03
  2.5391781e-03  5.0051621e-04  3.4436324e-03 -5.0830698e-03
  1.1766804e-03  3.8740064e-03  2.8861072e-03 -1.9179841e-03
 -7.8642910e-04  2.4731283e-03 -8.6196026e-04  3.6256084e-03
0416_1
  1.0000000e+00 -1.1842328e-17  8.1936807e-17  1.5087060e-01
 -4.1491330e-03 -8.0845292e-03  7.7034948e-02 -8.4265926e-02
  1.2605468e-01 -8.8637623e-03  9.9040757e-02  3.8737354e-02
 -3.8944902e-02  9.1522824e-03  4.9533164e-02  1.4157322e-02
  2.0821085e-02 -4.8569763e-03  5.8005477e-03 -6.0909915e-03
  2.7073537e-03 -8.1776671e-04  2.1945193e-02 -1.6188120e-03
  9.2562085e-03 -4.5436315e-04  2.1824511e-02  1.7246079e-02
 -1.3835856e-02  3.5024556e-03  2.9675085e-03 -6.6227207e-03
  1.2346440e-02 -5.2271239e-03  2.1475805e-03  1.9283652e-03
 -5.7103360e-04  9.0391576e-04  1.3191252e-02  6.0953642e-03
 -1.5091183e-03  1.7216804e-05  5.2810250e-03  3.5031685e-03
 -2.0140473e-03 -5.3879898e-05 -1.1971477e-03 -3.1126814e-03
  5.5303198e-03 -2.8722975e-03  5.4188499e-03  6.5460659e-03
 -3.9503946e-03  2.0296568e-03  3.9836020e-03  1.7601369e-04
 -4.6663001e-04 -8.0306769e-04 -7.6935127e-04  1.8710623e-04
  1.4198348e-03 -3.6569124e-04  2.2534309e-03  8.9912492e-04
  9.2209779e-04 -7.1973202e-04  3.8139293e-03  4.3435194e-03
 -2.1409753e-03  1.1565856e-03 -4.3298889e-04 -1.3040497e-03
  1.3052574e-03 -1.2445995e-03  2.7373674e-04  1.8612559e-03
  6.9377943e-04  1.4148873e-04  1.8190444e-03  1.4947799e-03
0417_1
  1.0000000e+00  2.3402632e-18 -1.3273376e-17  1.6490060e-01
 -7.1512862e-03 -4.3194997e-02  1.3827002e-01 -8.0898555e-02
  1.1147651e-01  1.6887192e-02  7.2687121e-02  4.5891797e-02
 -2.6818929e-02  6.4513808e-03  3.5374195e-02  5.3639303e-03
  2.8570408e-02 -1.1942900e-02 -3.3408941e-03 -6.2800851e-03
  6.8082163e-03  1.3499661e-03  2.6559584e-02  1.7846700e-03
  1.2653293e-02  5.1087330e-03  8.5526376e-03  1.2394681e-02
 -7.4652967e-03 -3.0161488e-03  3.2113544e-03 -6.1437232e-03
  1.3561377e-02 -1.5329027e-03  7.2508689e-03  2.6383534e-03
 -1.5878060e-03  4.4980891e-03  1.0080736e-02  2.8654359e-03
  1.0392232e-03 -7.2152805e-04 -1.6096036e-03  1.3280967e-03
  1.1448221e-03 -1.4218994e-03  4.3078277e-03 -1.9738038e-03
  5.1076640e-03  1.9577314e-03  5.1264591e-03  4.5969222e-03
 -3.0261324e-03  1.5327306e-03  1.5495584e-03 -4.5111080e-04
  2.6295272e-03 -1.3641930e-03  1.2830436e-04  5.3743449e-04
  1.0894838e-03  1.1422589e-03  3.7009138e-03  7.4092323e-04
  3.6778799e-04  1.0345884e-03  9.6323118e-04  2.1475975e-03
 -1.7259821e-04 -1.6903950e-04  6.4900700e-04 -9.5529304e-04
  2.1741390e-03  1.5907092e-04  1.5421318e-03  2.1747988e-03
 -5.7840157e-04  1.0384942e-03  1.4386709e-03  4.4431180e-04
0418_1
  1.0000000e+00  1.1549303e-17 -9.2566890e-17  1.5780460e-01
 -9.0651727e-03 -1.7902540e-02  9.5652230e-02 -8.8583807e-02
  1.0374048e-01  8.3409808e-03  8.6115859e-02  4.9438160e-02
 -3.7942967e-02 -8.9309520e-04  4.0789580e-02  3.2569839e-04
  2.2836225e-02 -3.7284981e-03  2.6717512e-02 -5.8213497e-03
 -6.8273480e-03  4.5061998e-03  2.2989666e-02  3.8896245e-03
  8.1242106e-04 -7.0957228e-04  9.2370790e-03  1.7790261e-02
 -7.8236641e-03 -3.3952815e-03  1.3045253e-02 -1.1462143e-02
  8.9402733e-03  2.6205539e-03  8.0403447e-03  7.1161938e-03
 -6.3388640e-03  9.8520199e-05  1.0953098e-03  5.3721729e-03
  5.7252169e-04 -2.3493793e-03  6.7017275e-03  9.9696755e-04
  1.0833408e-03  1.5866372e-03  5.1648468e-03 -3.3293539e-03
  6.2284364e-05  1.0479436e-03 -1.9205127e-03  8.5230023e-03
 -2.5567132e-03 -2.2277876e-03  3.7699848e-03 -1.2757024e-03
  1.7456092e-03  9.8490365e-04  3.9996763e-03  2.5495188e-04
 -2.2059173e-04  8.3334079e-04 -1.7472024e-03  2.4595619e-03
 -6.5097856e-04 -1.3397054e-03  1.6184193e-03  3.0002397e-03
  6.7374380e-04 -1.6179152e-04  3.5155503e-03 -1.6240150e-03
  3.2305320e-04  1.1395435e-03 -9.8484438e-04  2.5828573e-03
  2.9332276e-06 -1.2327140e-03  4.3127997e-04  1.6157463e-03
0419_1
  1.0000000e+00  1.9268617e-17 -1.0424053e-16  1.4299149e-01
 -8.6463533e-03  1.3273034e-03  9.7355039e-02 -8.0457587e-02
  1.0271898e-01 -5.1749950e-03  1.1165664e-01  5.4789330e-02
 -4.4659707e-02  6.5876993e-03  3.4072976e-02 -2.4235539e-03
  2.4494564e-02 -3.3716567e-03  1.9577851e-02 -5.6696686e-04
 -6.7933968e-03  1.4849006e-04  3.0832781e-02  7.3480404e-03
 -1.5015118e-03 -2.1907192e-03  1.1470209e-02  1.3987936e-02
 -6.9290830e-03  1.4284805e-03  4.6326932e-03 -1.0003475e-02
  8.4088999e-03 -4.0598971e-03  9.1978217e-03  1.3365718e-02
 -7.7024996e-03  7.8565543e-04  7.8981478e-03  1.0032359e-03
  7.2159940e-04 -9.5492995e-04 -2.9253682e-04  4.9584030e-04
  1.2432524e-03 -3.6620256e-04  4.3742663e-03  3.2188289e-03
 -1.3090923e-03 -2.4091725e-03  3.7420048e-03  5.4079176e-03
 -1.7058120e-03  1.5548602e-03  7.9703311e-04 -3.4147745e-03
  1.5159694e-03 -1.9864700e-03  4.6958566e-04  5.5920997e-03
 -1.0547605e-03 -5.9321742e-04  3.0458334e-03  1.1185159e-03
 -6.3057363e-04 -3.7319161e-04  4.5585282e-04  2.5029175e-04
  1.1402465e-03  3.7607220e-04  1.3749302e-04  2.1524455e-03
 -9.6283898e-04 -1.9993588e-03  1.3416416e-03  2.6494801e-03
  7.1253194e-04  9.2186690e-04  1.1252699e-03 -1.0807460e-03
0420_1
  1.0000000e+00  5.5194555e-18 -5.5429771e-17  1.6735235e-01
 -1.1331336e-02 -2.2384695e-02  7.2408325e-02 -9.8149405e-02
  1.1442283e-01  3.7301734e-03  1.0145721e-01  5.1180518e-02
 -3.5392104e-02  4.3900422e-03  4.6702595e-02  5.3432466e-03
  1.8035848e-02 -4.2032180e-03  9.3174800e-03 -5.6001355e-03
 -1.3835222e-03 -5.7362175e-04  3.0716651e-02 -2.6112590e-04
  6.1556965e-03  1.5216203e-03  1.5940117e-02  1.7778547e-02
 -1.2034446e-02 -4.8812988e-04  4.1362094e-03 -9.1050815e-03
  8.6359316e-03 -2.8257609e-03  5.6811401e-03  4.9354856e-03
 -1.3717099e-03  4.1442697e-04  1.1945911e-02  6.2298647e-03
 -1.3327174e-03 -6.5971701e-04  1.1757304e-03  2.8699685e-03
 -1.0760524e-03 -1.1540564e-04  2.1754025e-03 -3.4254588e-03
  2.9326230e-03 -1.2708552e-03  3.1856118e-03  7.8089664e-03
 -1.7799271e-03  6.1169884e-04  4.6304784e-03 -1.2692144e-04
 -2.8427824e-05 -6.2833628e-04 -9.0148318e-04 -4.7053559e-04
  4.6341457e-04  7.4604431e-04  1.3324232e-03  2.4855050e-03
 -1.6137003e-04 -1.2679480e-03  2.2849123e-03  3.0799908e-03
 -8.3362581e-05  6.7886890e-04  1.9135521e-03 -2.3620808e-03
 -8.4288652e-05 -1.2616098e-04 -1.0419194e-03  3.0182718e-03
  2.9225395e-05  4.9289734e-04  1.5516160e-03  2.0320611e-03
0421_1
  1.0000000e+00 -7.5108477e-19  2.8880592e-17  1.5603305e-01
 -1.4887389e-02 -2.3224576e-02  8.6932940e-02 -9.3345496e-02
  1.0829936e-01  5.5779814e-03  1.0350556e-01  4.7784803e-02
 -3.7842316e-02  3.3702223e-03  4.2937799e-02  6.4649907e-03
  1.9000006e-02 -4.8460989e-03  1.3198546e-02 -7.0844518e-03
 -4.9323685e-03 -4.2769733e-04  3.0748459e-02  2.1936994e-03
  4.3454375e-03  1.5102748e-03  1.4892238e-02  1.6987842e-02
 -1.1499460e-02 -1.3486204e-03  5.0999326e-03 -9.5555599e-03
  8.7666744e-03 -1.9752798e-03  6.1502061e-03  5.9090561e-03
 -3.5391953e-03  6.1984877e-04  1.0475338e-02  5.9782493e-03
 -7.4415092e-05 -6.7405135e-04  1.4639755e-03  8.5875023e-04
 -7.4991148e-04  2.1230828e-05  1.9949785e-03 -1.9906159e-03
  2.0338319e-03 -9.6365870e-04  2.5438749e-03  8.2628602e-03
 -2.6714689e-03  4.4118485e-04  4.8506573e-03 -2.1399231e-03
  9.6316814e-04 -1.6570232e-04 -4.6636837e-04  2.0903620e-04
 -5.8683565e-04  5.4283090e-04  1.2974434e-03  3.5131386e-03
 -3.8912708e-04 -1.4196538e-03  1.9840341e-03  1.8886862e-03
  2.9266200e-04  8.3535035e-04  2.4599047e-03 -2.2673422e-03
  3.4266891e-04 -5.7865100e-04 -1.0217663e-03  3.7514482e-03
 -8.6749402e-04 -1.4992302e-04  1.6445729e-03  1.4715331e-03
0422_1
  1.0000000e+00 -4.2775961e-19  1.0686069e-17  1.8285206e-01
 -2.1074060e-03 -1.4665585e-02  8.4111867e-02 -1.0916082e-01
  1.0711616e-01  1.7475926e-03  1.1320859e-01  6.6323075e-02
 -3.9607109e-02  4.1861786e-03  4.4267551e-02 -4.9005877e-03
  1.6687968e-02 -3.9651126e-03  1.0754439e-02  3.6819998e-03
  1.0848413e-03  1.4621663e-04  3.2147849e-02  3.3156061e-03
 -3.7409342e-03  6.0441314e-04  1.4683033e-02  1.8527306e-02
 -5.7319974e-03 -1.6043593e-03  3.6785227e-03 -1.1294878e-02
  6.4856024e-03 -1.6225788e-03  6.9162796e-03  1.2241937e-02
 -1.6730498e-03  1.7417080e-03  1.0157539e-02  4.3364483e-03
 -3.4754448e-03 -6.6723632e-04 -8.3570698e-04 -2.3183828e-03
  4.0385214e-03 -4.4624107e-04  2.3721066e-03  2.1997991e-03
 -1.3922914e-03  1.2127775e-03  4.9877661e-03  8.3556083e-03
 -2.7473217e-04  1.6612614e-05  2.3296131e-04 -2.5676826e-03
 -5.5875618e-04 -8.7438161e-04  6.6591605e-04  7.1433501e-04
  1.0373244e-03  3.1811997e-04  2.1260383e-03  5.1517202e-03
 -1.7887026e-03  9.3674554e-04  1.2624686e-03  6.7133219e-04
  1.7586130e-03 -9.8502004e-04 -4.0309587e-04 -2.0319723e-04
 -1.1675341e-03  6.7608560e-04  1.5922332e-03  2.5379478e-03
  8.0778232e-04  7.3389308e-05  2.8104092e-04  1.8079896e-03
0423_1
  1.0000000e+00 -1.0190407e-17  3.3486104e-17  1.8257728e-01
 -1.0097685e-02 -2.8804235e-02  8.7004408e-02 -1.0946197e-01
  1.0694018e-01  9.1840830e-03  1.0872447e-01  5.9496867e-02
 -3.5401192e-02  2.3198577e-04  4.2765853e-02 -2.5579593e-03
  1.6675018e-02 -3.8340434e-03  1.1812660e-02 -1.7226556e-03
 -1.1462745e-03 -6.1948944e-04  3.0744313e-02  3.8410402e-03
  1.9059414e-03  1.7846904e-03  1.3429820e-02  1.5296615e-02
 -8.0050449e-03 -2.9505872e-03  6.3979489e-03 -1.0468032e-02
  6.4902462e-03  3.1739438e-04  7.1855330e-03  8.0592790e-03
 -2.1519177e-03 -4.1590815e-04  7.5270088e-03  7.0464743e-03
 -1.0922750e-03 -2.3192872e-06  2.7514826e-03 -2.0932923e-03
  4.3996950e-04 -4.5580001e-04  2.8798317e-03 -9.6204587e-04
  2.8367195e-04  1.3703474e-04  2.5227338e-03  7.2652566e-03
 -1.0879099e-03 -1.1464146e-03  3.9633429e-03  3.9639206e-04
  7.6151856e-04  1.1579827e-03  9.5289512e-04 -1.4660695e-03
 -1.0646975e-03 -5.6396328e-04 -6.1256021e-04  4.5182524e-03
  1.8490465e-04 -4.3877733e-04  3.2576491e-03  1.2786847e-03
  6.1290441e-04  1.6785897e-04  1.9956153e-03  1.8498861e-05
 -1.3373335e-04  7.6231358e-04 -1.7117985e-03  1.8312649e-03
 -1.3651478e-03 -1.4602782e-03  1.3828288e-03  1.8991226e-03
0424_1
  1.0000000e+00  7.6283613e-18 -2.9981876e-17  1.8453006e-01
  3.9547111e-03 -2.6517446e-02  6.5374154e-02 -1.1706798e-01
  1.1724261e-01  7.2738251e-03  1.0934394e-01  5.3771674e-02
 -3.5781516e-02 -1.4124851e-03  4.1436915e-02 -4.2426190e-03
  2.0434309e-02 -4.4808275e-03  4.3340608e-03 -7.2559021e-03
  3.0963261e-03  9.4851101e-04  3.3189389e-02 -1.1184474e-03
  1.9050737e-03  1.3566981e-03  1.4791977e-02  1.5672311e-02
 -8.4891570e-03 -9.8696923e-04  9.3931329e-03 -1.3452314e-02
  9.5391075e-03 -3.2437902e-04  5.5833328e-03  5.5005205e-03
 -1.1667658e-03  2.0719640e-03  1.1761417e-02  7.0146728e-03
 -1.9910534e-03 -2.4793703e-03  1.3104569e-03 -2.7071037e-03
  2.0948527e-03  1.8353054e-03  4.0894610e-03 -3.6824641e-03
  1.3157781e-03 -9.9562496e-04  2.5521446e-03  8.4416318e-03
 -1.6991789e-03  2.1755860e-04  5.3650564e-03 -1.6755991e-03
  7.8038934e-04 -1.5224882e-03 -1.7195826e-04 -2.9292605e-03
  8.2590175e-04  2.4633112e-03  1.8328512e-03  4.0886196e-03
 -8.6052472e-04 -2.6416858e-03  2.9913892e-03  1.2974474e-03
  1.1388035e-03  1.0576082e-03  2.2478640e-03 -2.3949129e-03
  4.0308493e-04 -2.1971294e-04 -2.7136111e-04  2.4587906e-03
 -4.2527084e-04  9.1564093e-04  1.0035120e-03  1.5393522e-03
0425_1
  1.0000000e+00  1.5512693e-17 -6.5118818e-17  2.4719939e-01
  6.0089501e-03 -1.6103817e-02  6.1415020e-02 -1.3314143e-01
  1.3059082e-01 -1.2094062e-03  1.0637111e-01  5.7464807e-02
 -3.0391756e-02  9.7676337e-03  4.7541981e-02 -1.6795449e-03
  7.6793527e-03 -1.3765571e-03 -4.5449384e-03  3.4502285e-03
  1.2286012e-02 -1.7270765e-03  3.3820516e-02 -1.5228473e-03
  4.6417099e-03 -1.5343077e-03  2.3334199e-02  2.2515921e-02
 -1.0533568e-02  2.4584803e-03  4.2886360e-03 -5.9241136e-03
  1.6014808e-03 -4.1184757e-03  2.0063005e-04  2.0284309e-03
  5.4269694e-03 -6.0959569e-04  1.1901709e-02  1.0628772e-02
 -5.0637512e-03 -1.6477012e-04  8.2305354e-03  4.0866308e-03
  1.3443690e-03  6.5164542e-04 -2.6335361e-03 -5.1738003e-03
  3.4554643e-04 -1.9787278e-03  1.4658179e-03  7.9002657e-03
  8.8094961e-04  1.5874113e-04  5.7877275e-03  4.2759567e-03
 -1.8477293e-03  3.9591026e-04  2.7997746e-03 -3.1630525e-03
  2.4714682e-03 -1.0657247e-03 -2.1852454e-03  2.7544215e-03
 -2.6609259e-03  1.0147389e-04  2.3280754e-03  5.5482872e-03
  7.0650996e-04  2.5496152e-05  1.1378168e-03 -9.1305601e-04
  3.9489721e-04  2.2078462e-04  9.8775689e-04  7.8883474e-05
 -9.8114068e-05 -1.6131588e-03 -6.8546353e-04  3.5608868e-03
0426_1
  1.0000000e+00  1.9036339e-17 -1.0460485e-16  2.0429758e-01
  5.4836487e-04 -2.2256015e-02  1.1788222e-01 -1.1490601e-01
  1.0632194e-01  5.2379579e-03  1.1399006e-01  6.5704107e-02
 -4.4383810e-02  4.6681874e-03  4.2080848e-02 -2.7059872e-03
  1.8710093e-02 -4.7091264e-03  6.1388975e-03 -2.2478122e-03
  1.9042965e-03  2.8534781e-04  3.8780934e-02  9.7101397e-03
 -3.0641565e-03 -2.0870619e-03  9.9705202e-03  1.4672334e-02
 -4.5534027e-03  1.1679039e-03  5.0693871e-03 -6.9143000e-03
  7.5918583e-03 -4.2209466e-03  4.3021649e-03  1.2350648e-02
 -3.4531686e-03  5.7066341e-04  1.0766159e-02  3.4527085e-03
 -9.5749061e-04 -2.2752959e-03  2.4340607e-04 -3.2379686e-03
  3.6833683e-03  3.3333166e-03  3.1818846e-03  6.3983884e-03
 -2.9179555e-03 -3.9019356e-03  2.7171369e-03  6.0956643e-03
 -1.2524707e-04  1.6538870e-03  2.8043448e-03 -4.5300337e-03
  1.7170194e-03 -8.2378450e-04 -2.4442911e-04  4.6414529e-03
 -9.0000660e-04  1.4252234e-03  1.4019514e-03  5.2150220e-03
 -2.0180305e-03 -3.3401731e-03  1.5230764e-03 -2.3681706e-03
  3.4501585e-03  2.3088301e-03  3.3576489e-04  1.0505369e-03
 -1.3587605e-03 -1.1984232e-03  6.2776164e-05  5.3022458e-03
 -8.0259178e-04  5.9392704e-04  1.3078896e-03 -1.0737462e-03
0427_1
  1.0000000e+00 -5.7665120e-18  8.7996127e-18  2.2263955e-01
 -1.6769039e-03 -4.0998359e-02  8.2765922e-02 -1.2469325e-01
  1.2425693e-01 -8.7509950e-03  8.2195001e-02  3.8008341e-02
 -1.8624318e-02  1.2668936e-02  6.6186377e-02 -2.1871829e-03
  9.3256065e-04 -1.2561490e-02  1.6608599e-03  2.4021245e-03
  3.2212580e-03  3.3552171e-03  2.9989720e-02 -6.2076062e-03
  4.4274725e-03 -2.4536302e-03  2.1043289e-02  1.1774538e-02
 -4.4429631e-03  4.7589447e-03  9.8415040e-03 -6.8857850e-03
  8.3330737e-04 -9.6111805e-03 -2.3596699e-03 -4.9750126e-04
  2.6953698e-03  5.2188620e-03  1.3939959e-02  4.6518453e-03
 -5.1392391e-03 -3.7557752e-03  7.5550960e-03  9.0487567e-04
  1.0421612e-03  1.3300106e-03  4.4944347e-04 -8.6114464e-04
 -2.3342132e-03 -3.8616279e-03  3.5995425e-03  4.1503313e-03
  1.0300278e-03  3.9077115e-03  5.6901913e-03  1.2770447e-03
 -2.9222093e-03 -4.3904421e-03  1.1323415e-03 -2.6551663e-03
  2.5340433e-03  2.5669081e-03 -3.7776367e-04  1.5234447e-03
 -3.4526879e-03 -2.6284413e-03  3.0986929e-03  3.3452799e-03
  4.3773141e-04  7.5452469e-04  2.4285356e-03 -2.6522723e-04
  2.3461025e-04 -1.9617554e-03  1.1256338e-03 -1.4856980e-03
  1.1385204e-03  2.2166264e-03  1.1137246e-03  2.6677105e-03
0428_1
  1.0000000e+00 -9.6898269e-18  4.5352433e-17  1.8484242e-01
 -6.4874998e-03 -3.5630760e-02  6.0956336e-02 -1.0814590e-01
  1.0816515e-01  2.6620980e-03  1.0842394e-01  5.1931937e-02
 -2.8549386e-02  5.9003727e-03  4.8534557e-02 -6.2903958e-03
  1.6527465e-02 -7.7240301e-03  9.3901636e-03 -7.4225229e-04
 -2.3115936e-03 -2.8704883e-04  2.8927481e-02  7.2764925e-04
  4.6507397e-03  2.2921367e-03  1.7294492e-02  1.6465107e-02
 -7.2547208e-03 -2.7130756e-03  3.9277983e-03 -1.1068033e-02
  6.7644548e-03 -1.7841388e-03  7.3107489e-03  5.8639003e-03
 -9.7941679e-04  1.7589390e-03  9.5860561e-03  4.7280917e-03
 -2.2272553e-03 -1.8049302e-03  9.2338577e-04  1.1548064e-03
  1.7673830e-03 -9.6846919e-04  3.7416009e-03 -2.8277490e-03
  1.6777162e-03  4.8762690e-04  4.3050180e-03  6.2760232e-03
 -2.4455978e-03  5.8226399e-04  2.6680643e-03  6.3226739e-04
 -8.0286488e-05 -1.6364602e-03  8.8718072e-04 -8.2553954e-04
  1.9149402e-03  4.6373106e-04  2.4498979e-03  2.0656084e-03
 -1.3192850e-03 -1.8362432e-04  1.3559991e-03  2.3758275e-03
 -5.3006269e-05  3.5554104e-04  1.9907342e-03 -9.9176677e-04
  8.9094022e-04 -9.1567219e-04  7.1463575e-05  1.4161676e-03
 -2.5177688e-04  9.2886031e-04  1.3072642e-03  2.3148940e-03
0429_1
  1.0000000e+00 -2.8329070e-18  9.1824494e-18  2.1997820e-01
 -4.6481320e-02 -1.0208975e-01  5.3865398e-02 -1.3207524e-01
  1.2353157e-01 -3.5114964e-02  9.0206164e-02  5.1176355e-02
 -4.3000320e-02 -3.0513456e-02  4.5357483e-02 -6.3931387e-02
  2.2898687e-02 -4.8562026e-04  1.8701758e-03 -3.5018705e-02
  9.3474417e-03  5.2619860e-03  4.1044119e-02 -1.4578680e-02
 -8.5715800e-03  1.2969450e-03  8.8553737e-03 -1.9562877e-03
 -7.3664156e-03  1.3600560e-03  7.1253020e-03 -2.7619541e-02
  1.0680416e-02  6.9935155e-03  3.9059852e-03 -2.5088437e-03
 -2.4785161e-03  7.1605980e-03  1.3549055e-02 -1.2921232e-03
 -1.0655884e-02 -2.0783663e-04 -6.1121743e-04 -9.7134833e-03
  1.9847891e-03  4.3800218e-03 -3.2026184e-03 -5.0720795e-03
 -1.7331575e-04 -7.9490434e-04  2.0384559e-03  3.3348489e-03
 -2.6356339e-03  2.9324916e-03  3.0964277e-03 -5.2295172e-03
 -2.5836436e-03 -9.1980613e-04 -4.9015439e-03 -3.9313093e-03
  3.2773273e-03  1.2793125e-03 -3.0164926e-03 -1.4700793e-03
 -9.3855811e-04 -1.6134238e-03  2.5411418e-03 -2.5913238e-03
  4.1443764e-04  2.4196402e-03 -2.2821447e-03 -6.5366729e-03
  7.8265324e-04 -2.3235804e-03 -1.2302957e-03 -3.0568601e-03
  2.3234451e-03  1.9057084e-03  4.9058771e-03 -1.8766439e-04
0430_1
  1.0000000e+00  3.0788256e-17 -1.2831215e-16  2.3161512e-01
 -9.7193989e-03 -5.2698857e-02  6.2769263e-02 -1.2861763e-01
  1.2468300e-01  5.5259085e-03  8.5036503e-02  7.4608613e-02
 -2.6733280e-02 -9.5182116e-03  4.4033947e-02 -2.9967836e-02
  1.8839357e-02 -8.3081237e-03  9.2312600e-03 -1.1970930e-02
  9.0229312e-03  2.8531223e-03  4.2036103e-02 -3.1131033e-03
 -7.7081107e-03  2.4977837e-03  1.6367210e-02  1.3134514e-02
 -6.3436859e-03 -4.2494237e-03  1.0926927e-02 -1.2875302e-02
  4.1248789e-03  2.4400758e-03  7.6598339e-03  5.0960767e-03
 -5.4728900e-04  3.3685759e-03  1.0223261e-02  6.6080556e-03
 -1.0326714e-02 -4.3288234e-03  6.1707730e-03 -7.1252034e-04
  7.6421336e-04 -1.3407425e-03  4.8003812e-04 -2.2939300e-03
 -1.0912397e-03 -4.7462887e-04  2.1237955e-03  3.1478895e-03
 -7.0117762e-05 -3.3479121e-03  6.1659654e-03  4.3413259e-04
 -3.4440904e-03 -1.3569503e-04  4.2399933e-03 -8.5897666e-04
  1.6792998e-03  1.2554536e-03 -2.7371394e-03  5.6307438e-05
 -7.0884639e-04 -8.7828313e-04  4.0992168e-03 -6.1348633e-05
 -2.2864531e-04 -1.0506226e-03  4.7411362e-03  5.7616264e-04
 -1.6067093e-03  2.0777790e-03  5.4017941e-04 -9.4625845e-05
  1.2158597e-04 -7.8669279e-04 -6.9933162e-04  2.9789279e-03
0431_1
  1.0000000e+00 -4.1051688e-18 -1.2365278e-17  1.6599346e-01
 -1.3404984e-02 -2.3432634e-02  7.5711048e-02 -8.3611891e-02
  1.1536727e-01  4.0397312e-03  1.1946240e-01  4.7097722e-02
 -3.7802479e-02  1.6130854e-03  4.2132316e-02  5.6828199e-03
  1.8180905e-02 -3.7593849e-03  8.4105885e-03 -1.1147577e-03
 -2.3957428e-03 -1.1651664e-03  2.9637538e-02  3.3571091e-03
  8.1038805e-03  2.2539954e-03  1.9896008e-02  1.7787379e-02
 -1.0932339e-02 -1.6224119e-03  2.7295292e-03 -1.1818937e-02
  9.6881235e-03 -8.0903734e-04  2.0171577e-03  7.3809522e-03
 -1.2302283e-03  6.2992469e-04  1.0387042e-02  8.1323659e-03
  1.3261562e-03 -2.8566723e-04  2.4357932e-03  4.1115496e-04
 -1.8696342e-04 -4.4608437e-04  1.7445530e-03 -4.3504455e-03
  2.9391413e-03  3.5714020e-04  2.5500884e-03  9.5440600e-03
 -1.9346985e-03 -1.9507285e-04  3.9558564e-03  2.4237838e-04
  1.8749223e-03 -4.0112849e-04 -4.2043927e-05 -8.2783943e-04
 -7.7597085e-05  6.4051583e-04  1.0451407e-03  3.1787809e-03
 -6.6135579e-04 -2.8857925e-04  1.1802187e-03  4.1262520e-03
  6.6706269e-04 -5.3859663e-04  1.6475165e-03 -1.9694157e-03
  1.3405392e-03  1.6530216e-04 -3.6835924e-04  2.7960415e-03
 -1.1080340e-03  4.3104690e-04  4.6305108e-04  2.1773325e-03
0432_1
  1.0000000e+00 -8.4379990e-18  4.3259327e-17  1.9083444e-01
 -2.1453528e-02 -4.7043455e-02  1.0658626e-01 -8.7693763e-02
  1.0477360e-01  1.9426150e-02  1.2804395e-01  5.6742576e-02
 -3.6596884e-02 -7.2997849e-04  4.0960661e-02 -5.8829650e-03
  1.6466143e-02 -5.3716536e-03  1.4304508e-03  1.7370438e-03
 -1.7339488e-03 -1.0588000e-03  3.6401035e-02  8.9261031e-03
  6.2527465e-03  5.3462136e-03  9.3791232e-03  1.3879218e-02
 -7.7079832e-03 -4.0027522e-03  3.9632931e-03 -8.5153206e-03
  7.5782730e-03  7.7578457e-05  5.8385379e-03  8.2273197e-03
 -1.1532851e-03  1.5263504e-03  1.0174186e-02  4.7404509e-03
  7.3654335e-04 -4.6441120e-04 -1.3310833e-03  5.5896054e-05
  1.0064638e-04  1.0080648e-03  5.0870658e-03  1.8866089e-03
  5.9805896e-04  3.7250693e-04  1.2356581e-03  5.8476098e-03
 -7.4766090e-04 -6.1425118e-05  2.6199734e-03 -7.6886359e-04
  1.6483464e-03  2.6980931e-04  6.7590393e-04  2.4272362e-03
 -8.4121226e-04  2.2756862e-03  1.1052354e-03  3.6880166e-03
 -5.0864658e-04 -2.2492145e-03  1.2695291e-04  6.0281069e-04
  1.5496994e-03  8.2028176e-04  2.4429677e-03  2.5443216e-04
  1.2107769e-04  1.0665895e-03 -7.5021349e-04  3.7262084e-03
 -1.5080356e-03  6.3233057e-04  1.1023177e-04  7.0931142e-04
0433_1
  1.0000000e+00  1.3546515e-17 -6.7034602e-17  2.2275179e-01
 -1.1998563e-02 -4.2998805e-02  7.2491309e-02 -1.3580261e-01
  1.0277191e-01  1.1995534e-02  1.1716001e-01  6.2382215e-02
 -2.7348034e-02  3.3827304e-03  6.1221989e-02 -3.3347455e-03
  3.7579802e-03 -7.8889989e-03 -6.3057682e-04 -2.5827018e-03
  2.3773885e-03  1.9583955e-03  3.6600765e-02 -4.6977706e-03
  1.2297399e-03  2.1306453e-03  1.2215817e-02  1.6514270e-02
 -6.0110266e-03 -1.7178940e-04  7.2128345e-03 -4.6975587e-03
  4.1950005e-04 -5.3314430e-03  4.3958414e-03 -4.1324180e-04
  3.5187552e-03  5.3543452e-03  8.8441271e-03  6.9854839e-03
 -3.0436862e-03 -4.7186081e-03  3.7452702e-03  2.0585921e-03
  2.3695276e-04  9.5112244e-04  4.0665869e-03 -4.4291373e-03
 -1.1721107e-03 -1.3051058e-03  2.3321062e-03  4.8235064e-03
  6.4768346e-04  2.3677939e-03  1.0177018e-03  2.9608161e-03
 -1.8974544e-03 -4.2786162e-03  3.9843630e-03 -3.4743852e-04
  7.7797584e-04  2.3479025e-03  1.7489309e-03  4.3730980e-04
 -1.6811793e-03 -1.3718717e-03 -1.2270611e-04  3.6362741e-03
  8.9383967e-04 -2.1329963e-04  1.6775185e-03  2.0072089e-04
 -9.0314937e-04 -1.6794516e-03  3.4948277e-03  6.6066571e-04
  2.5028425e-04  1.3808415e-03 -6.4852980e-04  8.6655783e-04
0434_1
  1.0000000e+00 -9.1426941e-18  3.4657213e-17  1.8900704e-01
  3.8172184e-03 -2.0809715e-02  4.7855806e-02 -9.5799068e-02
  1.5625871e-01 -1.9045511e-02  7.1078119e-02  3.3998481e-02
 -3.0204654e-02  2.7427197e-02  6.4539397e-02  1.3726976e-02
  1.6484766e-02  4.5118130e-04  7.5898721e-03 -4.5920790e-03
  4.8829496e-03 -1.2729429e-02  1.1285691e-02 -1.5791691e-02
  1.8767618e-02 -2.1263203e-03  2.2704579e-02  1.7707279e-02
 -1.3255411e-02  1.6383996e-02  1.7595833e-02 -1.9422411e-03
  4.3706823e-03 -6.3856836e-03 -5.6426416e-03 -2.8212273e-03
  3.7857672e-03 -4.6346491e-03  9.9279381e-03  3.6355985e-03
  6.2176181e-03  2.7552898e-03  1.4209420e-02  2.8739143e-03
 -5.2656018e-03  7.0585534e-03 -2.4408333e-03 -3.5243803e-03
  2.5221689e-03 -7.3867619e-03  6.1499306e-04  4.9118766e-03
  1.1455500e-03 -1.5133376e-03  8.7158503e-03 -8.7630122e-04
  1.4783013e-03  4.5995546e-03  1.2590614e-03  1.8266673e-03
 -8.6007459e-04  2.7222847e-03 -1.4325485e-03  1.5271183e-03
  6.8128238e-04 -5.9859246e-03  3.3273742e-03  8.9574457e-04
  8.6954553e-04  1.4379363e-03  2.0635440e-03 -8.4915186e-04
  2.0310774e-03  1.8136015e-03  1.0995922e-03  2.3774141e-03
 -1.1850065e-03 -7.3552718e-04  4.3451474e-04 -2.7003961e-04
0435_1
  1.0000000e+00  7.4317922e-18 -4.5520948e-17  1.6191960e-01
 -1.5401197e-02 -3.9118551e-02  6.6159994e-02 -7.8314820e-02
  1.2238755e-01  3.2047802e-03  7.8084761e-02  1.8683090e-02
 -2.6367260e-02  1.0069434e-02  5.2206377e-02  1.4466718e-02
  1.7928441e-02 -5.2036499e-03  9.7682876e-03 -8.3291347e-03
 -2.2194738e-03 -4.5534007e-03  1.9333439e-02 -9.7635623e-03
  1.6252242e-02  5.7504239e-03  1.9788253e-02  1.1557058e-02
 -1.4360130e-02  2.8399483e-03  7.8169937e-03  8.8159407e-05
  7.0184304e-03 -4.1619321e-03  3.3060957e-03 -4.6290409e-03
  1.0601139e-03 -3.5520193e-04  8.5748163e-03  1.4087814e-05
  2.9285661e-03  4.0424482e-03  6.9661471e-03  7.4526617e-03
 -6.3350808e-03 -7.3924385e-04  1.9197695e-03 -4.8657570e-03
  5.3901827e-03 -2.5965205e-03  1.6013237e-03 -6.4532718e-05
 -8.5847054e-05  1.5527032e-03  5.7467953e-03  2.7475941e-03
 -4.5957891e-04  2.0519939e-03  2.0279937e-03  1.8680534e-03
 -2.2713472e-03 -1.3162314e-03  1.3710319e-04 -3.3883216e-03
  3.6394974e-03 -7.3833855e-04  2.2813858e-03  3.0603144e-03
 -1.1151440e-03  1.5705989e-03  3.3954807e-03  7.4000474e-04
 -4.7287928e-04  4.0912460e-04 -3.9843934e-04 -4.6426116e-05
 -2.3627197e-05 -1.1656246e-03  1.2427751e-03 -8.7909705e-04
0436_1
  1.0000000e+00 -1.1172523e-17  4.1207665e-17  2.1149735e-01
 -4.4435432e-02 -1.1851366e-01  1.0831509e-01 -1.4653962e-01
  1.2011586e-01 -1.3191578e-02  9.3234309e-02  3.0795931e-02
 -2.0542137e-02 -1.2516653e-02  4.0841035e-02 -2.6787402e-02
  2.4913723e-02 -4.2988706e-03  1.1317956e-03 -3.0947969e-02
  8.5781801e-03 -9.9373850e-04  3.5209850e-02 -2.1920979e-02
  1.8060522e-03  9.7626843e-03  1.1281194e-02  1.3762380e-02
 -9.1389638e-03 -5.8201059e-03  9.9259554e-03 -1.4893888e-02
  4.9455996e-03 -5.1516520e-03  1.1540339e-03 -6.2547619e-03
  3.1985512e-04  1.5594216e-03  6.5785858e-03  1.6501702e-03
 -4.7050117e-03 -3.8442072e-03 -3.8418292e-03 -5.2198022e-03
  4.4574776e-03 -3.9297997e-03  4.6233504e-04 -1.1899485e-02
  4.5855217e-03 -6.3102100e-04  1.5365146e-03 -4.0083640e-04
 -5.0883450e-04  3.2255367e-03  4.5599673e-03 -3.4032830e-03
 -2.3577821e-03 -2.9304273e-03  1.6065110e-03 -4.6539292e-03
  2.2827641e-03  8.4411535e-04  6.1990579e-04  1.5062034e-03
 -1.4663678e-03 -9.6911755e-04 -4.8881256e-04  1.6995739e-03
 -1.7390417e-03  9.6692969e-04 -2.3950578e-03 -4.7071357e-03
 -5.5929358e-04 -3.2927341e-03 -2.0856666e-03 -1.7887810e-03
  1.5638015e-03 -9.2736374e-04 -5.4062224e-04 -2.7264993e-03
0437_1
  1.0000000e+00  3.5070586e-18  6.4722723e-18  2.2375381e-01
 -5.2943013e-02 -9.7621220e-02  5.8072814e-02 -1.4527237e-01
  1.0809503e-01 -3.7372821e-02  7.2067047e-02  5.0295989e-02
 -8.4762088e-03 -2.7007102e-02  4.1376679e-02 -3.4163931e-02
  2.1867359e-02 -9.9198874e-03 -6.7022201e-03 -2.7235875e-02
  1.6296215e-02 -8.2940053e-04  2.4155851e-02 -3.3535920e-02
  3.6151894e-03  6.1947431e-03  1.1802420e-02  4.6434897e-03
 -4.0702942e-03 -2.1163413e-03  7.9234590e-03 -1.5543418e-02
  7.5197476e-04 -2.3045789e-03  5.3507603e-03 -9.5720478e-03
  4.3491366e-03  2.2647607e-03  4.3533444e-03  8.0040768e-04
 -1.0006446e-02 -4.4784454e-04 -9.4202999e-04  1.1149107e-03
 -1.4861663e-03 -4.5772880e-03 -2.6603148e-03 -9.4570143e-03
 -2.1057056e-04 -2.1124722e-03 -7.4528723e-04 -5.3638396e-03
  3.1570715e-03 -1.6554479e-03 -3.4288740e-03 -1.8163894e-03
 -2.4359972e-03 -7.4210585e-04  2.8354450e-03 -7.6597161e-03
  3.3149268e-03  4.1369023e-05  2.2164480e-03 -5.2100191e-03
 -1.4699755e-04  2.5574537e-03  1.9027550e-03  1.5636559e-03
 -4.4187154e-04 -7.3435874e-04 -1.0005580e-03  2.8680203e-03
 -2.4722539e-03  1.8927020e-03 -5.4807652e-04 -1.5037096e-03
  9.1915606e-05 -2.0873672e-04 -4.4045930e-03  3.5026827e-04
0438_1
  1.0000000e+00  2.3511843e-17 -9.0885631e-17  2.5463681e-01
 -4.2202179e-02 -9.4544464e-02  5.2732903e-02 -1.4045693e-01
  1.1987806e-01 -2.7253507e-02  8.5321616e-02  3.9535384e-02
 -4.9817034e-03 -7.5471812e-03  6.5289338e-02 -3.0284034e-02
  5.3920209e-03  3.0450189e-03  6.5890377e-03 -4.4885604e-03
  7.7147250e-03 -1.1190693e-03  2.3827707e-02 -2.7552866e-02
  1.1340995e-03  7.1800250e-03  1.9645296e-02  6.7745203e-03
 -6.8195914e-03  2.8870204e-04  1.6467013e-02 -7.5529180e-03
 -6.2508536e-03 -3.8514416e-03  2.3693899e-03 -6.2069856e-03
  9.1288621e-03 -2.5453015e-03  1.0468476e-03  2.0196372e-03
 -2.5953876e-03  2.2920732e-03  6.4574021e-03  2.3075627e-04
  1.0545206e-04 -7.8457808e-04  2.8936675e-03 -8.1356720e-03
 -8.2062505e-04  5.1249141e-04  4.3307814e-03 -5.1731567e-03
  3.6118889e-03 -3.3721140e-04  6.4477740e-04  3.2721735e-03
 -2.7638520e-03  2.8977947e-03  4.0498951e-03 -1.6065374e-03
  4.9126770e-04 -1.3155741e-03  1.2069811e-03 -3.9692573e-03
  1.0950768e-04  1.1257493e-03  8.1043587e-04 -1.1601241e-03
  1.5799682e-04 -1.8560384e-03  6.9401369e-04  2.3025360e-03
 -7.6492415e-04  7.3249546e-04  1.0369560e-03 -3.8829757e-03
  3.3427376e-04 -1.4262070e-03 -2.9269943e-04 -2.8764074e-03
0439_1
  1.0000000e+00 -1.6152396e-17  9.2149234e-17  1.7814971e-01
 -6.2679875e-03 -4.7953437e-02  1.1169337e-01 -1.1104675e-01
  1.0560622e-01  1.8968504e-02  1.0316803e-01  5.5070327e-02
 -4.4953690e-02 -3.9231638e-03  4.5519922e-02 -7.4007662e-03
  2.0323659e-02 -5.5810897e-03  1.4416527e-02 -8.8521061e-03
 -4.7798084e-03  1.7490969e-04  3.8206817e-02  1.1991543e-02
  7.8234722e-04  3.6921302e-03  7.3767007e-03  6.3915505e-03
 -9.1626484e-03 -5.4052982e-03  6.5140328e-03 -9.4707307e-03
  9.1026604e-03 -3.4670666e-04  8.1820964e-03  1.0212703e-02
 -4.7325554e-03 -9.0727834e-04  8.6281039e-03  1.8383532e-03
  9.6811276e-04 -9.6871054e-04  2.8665623e-04 -3.0625919e-03
 -1.0267500e-03 -6.8962005e-04  6.1046165e-03  3.8175998e-03
  1.2016080e-03 -9.9497656e-04  2.6880591e-03  3.2881660e-03
 -1.8550114e-03 -8.6946069e-05  3.2171495e-03 -3.3893125e-03
  7.0358750e-04  1.9059410e-04  1.3570912e-04  4.1434641e-03
 -1.4295656e-03 -8.9127573e-04  2.8536239e-03  1.8282647e-03
  1.3282918e-03 -1.2032889e-03  1.3422992e-03 -1.1375331e-03
 -7.7366320e-04  8.5600900e-04  1.8298327e-03  1.5373857e-03
 -3.7293857e-05 -1.3712544e-03 -3.1827697e-05  2.3402237e-03
  1.6170971e-04 -2.5411885e-04  2.9686764e-03 -1.0408101e-03
0440_1
  1.0000000e+00 -5.4608397e-18  4.1785849e-17  1.7427284e-01
 -7.4449291e-03 -2.4396492e-02  9.1467028e-02 -7.7301884e-02
  1.1396565e-01  1.7844395e-03  1.0756969e-01  4.7467378e-02
 -3.8040663e-02  6.0833556e-03  3.7685647e-02 -1.1611425e-03
  2.2371626e-02 -5.9236987e-03  1.6143911e-03  3.6112581e-03
 -1.2315213e-03 -1.0851710e-03  3.4233272e-02  7.1698472e-03
  5.7974493e-03  3.1388933e-03  1.4572573e-02  9.7114015e-03
 -1.0516010e-02 -8.6118210e-04 -1.5297706e-03 -5.9189481e-03
  1.0829512e-02 -4.0686226e-03  1.2597569e-02  1.0251253e-02
 -4.0010339e-03  1.7984257e-03  1.0728934e-02  1.4923141e-03
 -5.6474329e-04  4.0743136e-04 -4.2267060e-03  3.9235476e-03
 -7.7298502e-04 -2.2788489e-03  5.1500789e-03  1.5149345e-03
  2.5294889e-03 -5.8104472e-04  5.7602895e-03  5.1470372e-03
 -2.9518166e-03  1.4995580e-03 -1.3895711e-03 -7.5208533e-04
  1.0339100e-03 -1.1150699e-03  6.8271005e-04  3.4242777e-03
 -7.8783288e-05 -4.8759124e-04  4.3269352e-03  1.2733137e-03
  1.4025989e-04  1.9992257e-04 -6.3375147e-04  1.8377665e-03
 -5.7657574e-04  3.3446051e-04 -6.1614200e-04  5.7004304e-04
  2.5558392e-04 -3.3964075e-04  2.1442619e-03  3.4122096e-03
 -2.6713823e-04 -2.1670084e-04  2.4212714e-04 -1.8203849e-04
0441_1
  1.0000000e+00 -1.5592770e-17  8.3559906e-17  1.8729749e-01
 -2.0260732e-02 -2.8392599e-02  8.8587598e-02 -8.1178684e-02
  1.0752589e-01  5.1433120e-04  9.7454836e-02  4.2095326e-02
 -2.7260074e-02  6.1147654e-03  4.6412751e-02  1.2061332e-02
  1.6950345e-02 -6.7745582e-03  2.5058473e-03  8.3027399e-03
 -2.5100541e-03 -2.7407570e-03  2.1641535e-02 -3.4552023e-03
  8.4783689e-03  2.1064887e-03  1.7665709e-02  1.8611626e-02
 -9.5860086e-03 -2.0391741e-04  5.5771941e-03 -5.4355895e-03
  5.4115612e-03 -4.3718978e-03  2.9702761e-03  4.3426106e-03
 -1.3374038e-04  1.8617882e-03  1.2429315e-02  3.2145790e-03
 -1.6756012e-03  4.0413153e-04  1.0308388e-03  6.4607455e-03
 -1.1895565e-03 -1.5372096e-03 -3.4320481e-05 -2.0143292e-03
  2.8157498e-03 -2.1778443e-03  3.4159455e-03  6.3038178e-03
 -5.5276074e-04  1.9687641e-03  3.2617627e-03  1.8641105e-03
 -1.4254037e-03 -1.6556383e-03 -2.8518357e-03  2.1032005e-03
  1.7618442e-03 -9.3718286e-04  1.8125872e-03  8.0263361e-04
  1.6520207e-04 -4.2120100e-04  1.9906614e-03  3.9435218e-03
 -2.6350322e-04  1.2705835e-03 -5.6159435e-04  3.9501774e-04
 -1.7079971e-04 -1.8251464e-03 -8.7921328e-04  1.5449806e-03
  1.6620483e-03  4.9875863e-04  1.8214284e-03  1.8861106e-03
0442_1
  1.0000000e+00 -3.3513010e-18  2.7160638e-17  1.6396068e-01
 -2.3807723e-02 -1.5135595e-02  6.3900959e-02 -9.0425260e-02
  1.0864070e-01 -1.9622776e-03  1.0200299e-01  4.7513307e-02
 -2.7406401e-02  7.8337253e-03  7.2375078e-02  4.7921404e-03
  1.5050190e-02 -5.9561149e-03  9.1072094e-03 -4.2131855e-03
 -3.1470727e-03  4.7396272e-04  1.5895735e-02 -1.0375744e-03
  1.0199533e-02  9.3787987e-04  1.9690461e-02  2.0121126e-02
 -7.5606238e-03  9.2255425e-04  4.4052010e-03 -4.9646200e-03
  7.9287375e-03 -4.1549365e-03  2.4756796e-03  3.2920749e-03
  2.5545902e-03  1.5793100e-03  8.2865691e-03  2.6583977e-03
 -8.3997908e-05  4.8202526e-04  2.7261381e-03  7.9981431e-03
 -6.0110352e-04 -2.3287400e-04  7.7825765e-04 -4.9987344e-03
  3.2071018e-03 -8.9378974e-04  2.3482583e-03  3.5676099e-03
  6.6653363e-04  2.3367522e-03  3.6340216e-03  3.0704269e-03
 -1.4957894e-03 -3.4365542e-04  8.9778398e-04  1.7261353e-03
  1.9655570e-03  6.8447574e-05  9.0050303e-04 -1.9943745e-03
  5.1225638e-04  1.3961727e-04  1.4792719e-03  4.2237202e-03
  2.2103182e-04  1.0142526e-03  1.4368490e-03  1.2026916e-03
 -6.2594284e-04 -6.9021625e-04  5.9214358e-04 -1.3888906e-05
  2.0496012e-03  3.6848191e-04  8.6434225e-04  1.1419124e-03
0443_1
  1.0000000e+00 -1.3328030e-17  8.8041257e-17  1.5068135e-01
 -1.0992388e-02 -3.5037675e-02  1.0159178e-01 -1.0164812e-01
  1.0606439e-01  1.0732385e-02  1.0918854e-01  5.0192805e-02
 -3.6910765e-02  2.3415275e-04  4.2015575e-02 -3.6356273e-04
  2.2496796e-02 -6.0813512e-03  7.6493241e-03 -1.1687242e-02
 -3.2559066e-03  6.5259908e-04  3.2079665e-02  5.6424090e-03
  5.0804955e-03  4.2662474e-03  1.1289159e-02  1.1196446e-02
 -7.4252778e-03 -3.1185516e-03  4.8745494e-03 -1.2447938e-02
  1.0291674e-02 -1.1552771e-03  7.3475918e-03  6.6427869e-03
 -4.0659181e-03  1.8599744e-03  1.2234979e-02  3.9616098e-03
  7.2414497e-04 -1.1086139e-03 -9.1257716e-04 -3.4258847e-03
 -2.0953016e-04 -7.3101821e-04  5.4035840e-03  1.1750686e-03
  1.5424422e-03 -1.8836749e-04  3.8760803e-03  4.7218636e-03
 -2.5743408e-03  8.6289051e-04  2.8378785e-03 -2.2739950e-03
  1.9449173e-03 -1.0275890e-03  5.3235690e-04  1.1809826e-03
 -9.1118022e-04  3.5619132e-04  3.2947669e-03  2.5611840e-03
  5.2239525e-04 -8.0487865e-04  1.2983451e-03 -7.4749298e-04
 -1.2571167e-04  8.7136788e-04  1.7814814e-03  1.8880269e-04
  3.3088959e-04 -9.3459258e-04  5.3145163e-04  2.3682438e-03
 -8.2246920e-04  2.5704182e-04  1.7574410e-03 -5.1668706e-04
0444_1
  1.0000000e+00 -7.7826775e-18  5.1453049e-17  1.4238644e-01
 -6.7893394e-03 -2.7384612e-02  1.0916236e-01 -8.8492361e-02
  1.0642390e-01  1.2172959e-02  9.0339799e-02  5.0721122e-02
 -3.9584537e-02 -1.7471150e-03  3.8153565e-02  5.6578395e-03
  2.7282546e-02 -5.9145602e-03  1.6581920e-02 -1.5487215e-02
 -5.3266311e-03  2.4300245e-03  2.9679823e-02  1.5225534e-02
  4.6949179e-03  4.5881157e-04  1.3766048e-02  1.0034661e-02
 -8.8137209e-03 -4.5364552e-03  4.9353953e-03 -1.1428715e-02
  1.1607908e-02  2.0363061e-03  8.5571494e-03  1.0305593e-02
 -7.2272633e-03  1.3204620e-04  7.6898135e-03  4.5364879e-03
  2.5018407e-03 -8.5804097e-04  1.4050777e-03 -3.6004071e-03
 -1.6883265e-04  7.9777672e-04  3.5746704e-03  1.7549759e-03
  2.3697271e-03  4.5165586e-04  2.8398036e-03  6.2267856e-03
 -3.2369779e-03 -1.3325217e-03  3.4185283e-03 -2.9175983e-03
  3.1705954e-03  7.9431986e-04  6.8894484e-04  2.1288113e-03
 -1.8977717e-03 -4.8591274e-04  1.3210085e-03  2.9393131e-03
  6.3668786e-04 -5.2849792e-04  2.4675081e-03  8.6651753e-04
 -8.5535501e-04  7.8126590e-04  1.3382605e-03 -1.2453323e-04
  7.6190634e-04  2.2776931e-04 -8.8324521e-04  3.0100951e-03
 -9.6416795e-04 -8.4916160e-04  2.6203841e-03 -9.9324020e-05
0445_1
  1.0000000e+00 -2.2842325e-17  4.3800369e-17  1.8994984e-01
 -9.8125227e-02 -2.3856591e-01  1.0285677e-01 -1.4375280e-01
  9.9177217e-02 -3.8748259e-02  1.6512303e-02  4.2950866e-02
 -3.5645540e-02 -6.4752923e-02  1.2914447e-02 -7.5304327e-02
  1.8713142e-02 -3.5503960e-03 -1.3971542e-02 -4.5265726e-02
 -9.3998661e-03 -1.1288254e-02  7.5441832e-04 -9.1868150e-03
 -5.2172397e-03 -1.3089169e-02 -2.5283293e-02 -1.7160003e-02
  8.3398917e-03 -8.1960340e-03  5.0832645e-03 -2.3311749e-02
  2.3455056e-03  1.0270579e-02 -1.8786689e-02  3.3429733e-03
 -5.6788640e-03 -3.8070310e-03 -9.0761113e-03  1.5487149e-03
  4.0585384e-03 -4.8066736e-03 -7.1477778e-03 -1.1301373e-02
  6.2258692e-03  7.1454700e-03 -9.3238368e-04 -4.6584829e-03
  2.7676899e-03  3.0022375e-03  2.9240297e-03  3.3732100e-03
 -2.7733705e-04  4.6166036e-03  7.5730846e-03  6.6812669e-03
  1.1993400e-03  4.0777174e-03  1.6121361e-03  4.6521931e-03
 -2.7628000e-03  5.1487494e-03  3.2108399e-03  1.2287528e-02
 -4.7676873e-03 -1.4811870e-04 -4.5337135e-03  1.6045020e-02
 -5.8141951e-03 -2.8088754e-03 -1.2430998e-02 -7.4400672e-05
  1.3136191e-03 -5.0114028e-03 -5.2027758e-03 -9.4592382e-03
  1.7813449e-03 -2.5367637e-03  7.4831823e-03 -5.3556442e-03
0446_1
  1.0000000e+00 -1.2126607e-17  7.7158922e-17  1.4830771e-01
 -6.0364923e-03 -4.1968743e-02  6.3286151e-02 -9.2862947e-02
  1.1829535e-01  9.1258376e-03  8.7943317e-02  3.7220709e-02
 -3.0949728e-02  1.0214835e-03  4.6477534e-02  2.3457659e-03
  2.1032373e-02 -7.6103206e-03  1.1613143e-02 -1.2584878e-02
 -1.3223293e-03 -2.5200029e-03  2.8564874e-02 -5.2967057e-04
  8.4241154e-03  6.3965513e-03  1.6753526e-02  1.5158322e-02
 -1.1335487e-02 -3.9332181e-03  5.8898182e-03 -1.0828402e-02
  1.0591044e-02 -2.4332038e-03  6.2304567e-03 -9.9131166e-05
 -5.7685552e-04  1.7318942e-03  1.0494243e-02  7.1715189e-03
  6.7084131e-04  5.9527382e-04  1.5675034e-03  9.5417542e-04
 -6.9375303e-04 -3.3423632e-03  2.9186405e-03 -6.9359119e-03
  4.6821309e-03  9.3229935e-04  4.6560187e-03  5.0866634e-03
 -2.3089368e-03  7.2799695e-04  2.6822550e-03  2.0262500e-03
  7.2350866e-04 -7.7327020e-04  6.3345351e-04 -1.4029152e-03
  7.9473878e-04 -4.1508668e-04  2.9410726e-03 -1.2383416e-03
  5.1525966e-04  1.0107162e-03  1.8513851e-03  3.7484662e-03
 -5.8410757e-04 -5.9812852e-04  1.5486168e-03 -9.9462250e-04
  1.1537063e-03  6.5405851e-05  1.1055793e-03  1.2061746e-04
  1.2867792e-04  3.4897005e-04  9.7713830e-04 -4.6749996e-05
0447_1
  1.0000000e+00  9.5379203e-18 -3.9674430e-17  1.7278159e-01
 -2.2155843e-03 -3.5593303e-02  8.8757270e-02 -1.1347322e-01
  1.1266180e-01  1.3099043e-02  9.7059511e-02  5.3417334e-02
 -3.4411695e-02 -1.5113399e-03  4.1531106e-02 -4.1263945e-03
  1.9734905e-02 -5.0926464e-03  1.1451596e-02 -8.6999160e-03
  7.2951294e-04  2.6393827e-03  2.9402737e-02  2.1071397e-03
  2.6734783e-03  2.7775575e-03  1.2885452e-02  1.6920475e-02
 -8.1782686e-03 -4.6915325e-03  9.5466224e-03 -1.6292565e-02
  8.3473461e-03  1.1446172e-03  6.4379513e-03  6.2019677e-03
 -1.4801086e-03  1.6466557e-03  9.5330641e-03  6.6299172e-03
 -2.1126145e-03 -2.5788026e-03  2.2251648e-03 -1.5094589e-03
  1.8417019e-03  6.1957973e-04  5.7128590e-03 -3.8240457e-03
  1.5593218e-03  9.2368776e-04  1.4915553e-03  6.9592003e-03
 -1.1736894e-03 -8.2337456e-04  2.4095671e-03 -4.1888802e-04
 -8.7122701e-05 -3.3508208e-04  2.0144221e-03 -7.9772886e-04
  1.3878383e-03  1.4163644e-03  1.8799877e-03  1.0448729e-03
 -5.7358151e-04 -1.5729721e-03  1.4099302e-03  2.1427623e-03
  5.4267220e-04  5.4731084e-04  2.9249412e-03 -4.5757883e-05
 -7.1745319e-04  6.3022841e-04  2.9732687e-04  5.2158371e-04
  9.1573752e-04 -5.2313484e-04  1.4617193e-04  2.6722485e-04
0448_1
  1.0000000e+00  1.9636037e-18 -1.9981125e-18  1.5654958e-01
 -1.5476759e-02 -3.0290897e-02  6.1999369e-02 -8.0591644e-02
  1.1793868e-01 -3.5239582e-04  7.8465053e-02  2.3795772e-02
 -1.9918880e-02  6.8459989e-03  4.9265375e-02  1.1473934e-02
  1.9206880e-02 -5.0371405e-03  4.4927624e-03  5.6702727e-04
 -3.1775097e-03 -3.4568981e-03  1.8644161e-02 -8.7283753e-03
  1.5710583e-02  1.6867430e-03  1.9976174e-02  1.1623292e-02
 -9.5827057e-03  1.5536245e-03  9.7553093e-03  1.0687108e-04
  6.7488553e-03 -3.5942059e-03  1.7233462e-03 -3.6377782e-04
  6.3818808e-04 -2.7526662e-04  7.7151273e-03  1.4125044e-03
  3.2946665e-03  5.5916266e-04  6.8357859e-03  6.1111146e-03
 -4.0217613e-03 -7.2877091e-04  1.8896207e-03 -4.1320133e-03
  4.1270325e-03 -1.4862886e-03  1.9401234e-03  2.1588963e-03
 -2.0312528e-04  1.4295113e-03  4.2438359e-03  2.3781465e-03
  2.4602350e-04  3.7777315e-04  1.9218950e-03  1.9856490e-03
 -5.8820993e-04 -7.8650866e-04  9.7429333e-04 -3.2800641e-03
  2.2735271e-03 -5.7258486e-04  2.1005116e-03  3.8038428e-03
 -9.7596055e-04  8.0049597e-04  2.0525870e-03  1.2054454e-03
 -3.4765557e-04 -4.6720510e-04  5.0283570e-05  1.8798233e-04
  5.0018424e-04 -2.3404864e-04  1.1646295e-03 -1.3308679e-03
0449_1
  1.0000000e+00  1.3137905e-17 -9.6184591e-17  1.4845024e-01
 -4.3473922e-03 -3.6883499e-02  7.8695590e-02 -8.7359644e-02
  1.1945784e-01  1.2505355e-02  9.4911846e-02  4.1951290e-02
 -3.3568103e-02  2.1394604e-03  3.9555498e-02 -8.5424318e-05
  2.1143942e-02 -7.1241733e-03  7.6087075e-03 -5.1814305e-03
  4.5046155e-03 -6.8617451e-04  2.9289836e-02 -8.8228043e-04
  6.8298073e-03  4.1653455e-03  1.5551966e-02  1.5491133e-02
 -1.0375876e-02 -4.2537743e-03  6.4075018e-03 -1.0504079e-02
  1.0825467e-02 -1.9114183e-03  5.1084413e-03  5.1720570e-03
  5.8020819e-05  3.5068278e-03  1.0386666e-02  5.5528045e-03
 -2.7786995e-03 -8.3057768e-04  8.9608785e-04 -3.4838661e-04
  1.4169692e-03 -1.5267277e-03  4.6936278e-03 -5.1471871e-03
  4.3914461e-03  5.9235592e-04  3.2255803e-03  8.2805159e-03
 -2.5483108e-03  1.4218031e-03  3.7573110e-03 -5.1514906e-04
 -5.8987466e-04 -2.5699836e-03  8.6861861e-05 -2.8624552e-03
  2.7930518e-03  1.2572873e-03  3.7268690e-03  2.3806571e-03
 -5.5718912e-04  2.3040347e-04  1.1840668e-03  4.3984824e-03
 -9.2820777e-04  9.3311181e-04  1.4448877e-03 -3.1451588e-03
  1.0685392e-03 -1.3344021e-03  2.9556755e-04  7.8872136e-04
  1.1100367e-03  1.6342011e-03  2.4001166e-03  2.9120465e-03
0450_1
  1.0000000e+00  4.0027773e-18 -2.9908603e-17  1.6808996e-01
 -6.4365104e-03 -3.8926565e-02  7.4074620e-02 -1.0802588e-01
  1.2930559e-01  3.5356820e-03  8.7747007e-02  4.0279986e-02
 -2.6659646e-02  8.2009621e-03  5.1427841e-02  8.3091184e-03
  1.2876754e-02 -6.0393123e-03 -5.3969184e-03 -6.5551780e-03
  1.4631689e-03 -4.3349140e-03  2.3845070e-02 -7.4268680e-03
  1.4330133e-02  2.5902532e-03  2.0466196e-02  1.6961930e-02
 -1.3576347e-02  1.9407820e-03  1.1379444e-02 -2.9884975e-03
  4.7233261e-03 -5.4274425e-03  8.4789677e-04 -3.2325906e-03
  2.3689267e-03  3.7461092e-05  1.2138794e-02  4.2069985e-03
  8.5115898e-04  6.8912122e-04  5.8498108e-03  4.9927441e-03
 -5.5058729e-03  9.8755913e-04  2.9583758e-03 -4.6210628e-03
  3.8237151e-03 -2.3142936e-03  2.2385745e-03  1.7061010e-03
  3.1783513e-04  1.7712899e-03  4.8874227e-03  3.1564476e-03
 -8.8819547e-04  2.2713888e-05  1.6373530e-03 -8.5139478e-05
 -1.2590884e-03  9.4465250e-04  1.6412423e-03 -2.1689306e-03
  2.1474387e-03 -1.7083094e-03  1.2266801e-03  3.3212565e-03
 -5.8164474e-04  8.9596122e-04  1.9692553e-03  7.7083641e-04
 -1.2341723e-04 -1.4223826e-04  1.2459665e-03 -6.4870337e-04
  1.6861743e-04  1.1194926e-03  7.2178453e-04  3.2478068e-04
0451_1
  1.0000000e+00  7.8285625e-18 -5.1470012e-17  1.5666863e-01
 -1.1334852e-02 -2.9280352e-02  7.5863656e-02 -8.0226494e-02
  1.1078340e-01  1.0213130e-02  1.0372767e-01  4.5346202e-02
 -3.2468388e-02 -8.1383333e-04  3.9433250e-02  7.0969707e-03
  2.4801181e-02 -6.2047031e-03  9.1143624e-03 -7.0284113e-03
 -2.1404782e-03 -2.1210071e-04  2.8427394e-02  5.5139075e-03
  7.5033962e-03  3.6159147e-03  1.3843495e-02  1.8009522e-02
 -9.2230669e-03 -4.5312270e-03  4.8531463e-03 -9.5443311e-03
  1.1580837e-02 -3.6692097e-04  4.6216343e-03  3.6374399e-03
 -3.3355996e-03  2.2535957e-03  9.9569278e-03  7.5464158e-03
  8.0394222e-04 -7.5392857e-04  1.2307673e-03  2.0616204e-04
  4.8481106e-04 -1.2596371e-03  4.3875260e-03 -2.3343647e-03
  4.0054632e-03  1.4141309e-03  2.1966276e-03  7.3495502e-03
 -3.6472955e-03 -1.1233954e-04  3.1241220e-03  8.0061786e-05
  2.2063500e-03 -1.2156401e-03  5.6621569e-04 -9.8395846e-04
  5.8431943e-04  9.4917607e-04  2.5047019e-03  3.4180847e-03
 -1.0708570e-04  2.6476283e-04  1.2789293e-04  2.7411901e-03
 -1.0766985e-03 -1.4661138e-04  2.0946324e-03 -1.5456729e-03
  2.0235546e-03  1.6358541e-04  6.7673801e-05  2.2205920e-03
 -8.0617862e-04  7.3381328e-04  7.1584788e-04  2.3616590e-03
0452_1
  1.0000000e+00  1.0716326e-17 -7.4654646e-17  1.4151115e-01
 -1.7565357e-02 -4.3558568e-02  7.2193690e-02 -8.4476681e-02
  1.1513255e-01  1.0456966e-02  1.0120966e-01  3.1316716e-02
 -3.1831799e-02  1.9956570e-03  4.9236023e-02  1.1733844e-02
  1.8342515e-02 -7.0613194e-03  1.3371125e-02 -1.1668228e-02
 -3.4327830e-03 -3.5811976e-03  2.4879417e-02 -4.5715926e-03
  1.1537133e-02  7.2834698e-03  1.4970791e-02  1.7319093e-02
 -1.2383589e-02 -3.4744327e-03  5.3349253e-03 -5.4275291e-03
  9.6259538e-03 -2.6941077e-03  5.7612943e-03 -3.6200189e-03
  2.8166661e-04  1.0009844e-03  9.8232935e-03  5.1444107e-03
  1.2788649e-03  1.6787236e-03  2.5954969e-03  4.6351615e-03
 -3.4548431e-03 -2.9734229e-03  3.4593296e-03 -6.0600286e-03
  5.3499009e-03  6.3766215e-04  3.6864355e-03  2.8545163e-03
 -1.7566168e-03  9.1705996e-04  3.2546057e-03  2.9914281e-03
  1.0360375e-04  6.4759139e-05  9.1106955e-04 -2.2905309e-04
 -1.1974242e-04 -6.9228711e-04  2.7227901e-03 -1.7889477e-03
  2.1935613e-03  7.6785855e-04  9.1814665e-04  3.8096406e-03
 -1.3296543e-03 -2.2082076e-04  1.9337409e-03 -2.2230721e-04
  7.2511948e-04  2.0253998e-05  1.0604547e-03 -9.3795805e-05
  1.4586745e-04 -8.1017427e-05  1.3269575e-03  4.2378452e-04
0453_1
  1.0000000e+00 -1.4971872e-17  1.1604554e-16  1.5887111e-01
 -1.3614009e-02 -1.1236525e-02  8.2382895e-02 -8.4503441e-02
  1.1689144e-01 -3.4326304e-03  9.1941023e-02  3.1975614e-02
 -3.3166478e-02  8.6964792e-03  5.0993157e-02  1.8743639e-02
  1.7314416e-02 -5.8220846e-03  1.1958315e-02 -6.1437208e-03
 -4.5070355e-03  1.0803687e-03  1.9336069e-02 -2.6867351e-03
  1.1252972e-02 -4.8342220e-04  2.0010752e-02  1.9000905e-02
 -1.2906054e-02  4.5003240e-04  6.5848627e-03 -3.4880136e-03
  9.0132239e-03 -3.6771743e-03  4.0538352e-03  5.9119749e-04
 -1.4582674e-03  1.5081870e-03  7.6044675e-03  5.7295197e-03
  3.3494406e-04 -7.3653551e-04  5.4421975e-03  6.1771023e-03
 -3.0267751e-03  1.0611197e-04  1.7193314e-03 -5.9544430e-03
  4.6542427e-03 -9.7429268e-04  1.9877495e-03  5.4235087e-03
 -3.1087709e-03  1.3375120e-03  3.1795197e-03  3.7275680e-03
  1.4051220e-04 -1.3478811e-03  2.2965197e-03 -2.3273459e-04
  6.1056835e-04  2.5188673e-04  1.8200261e-04 -1.1573898e-03
  1.1757890e-03 -4.6322094e-04  1.1419846e-03  6.6182320e-03
 -2.3031402e-03  1.4000487e-04  1.4819736e-03 -1.2212617e-03
  1.3828733e-03 -8.2108039e-04  7.1214566e-04 -3.0627828e-04
  7.7358251e-04  7.1256559e-04  5.9285606e-04  2.2078590e-03
0455_1
  1.0000000e+00  6.8445196e-18 -5.8681897e-17  1.0002112e-01
 -1.0506781e-01 -1.5244881e-01  6.6145922e-02 -8.3300352e-02
  8.9312507e-02 -3.9681088e-02  1.4493086e-02  2.6197687e-02
 -6.0318220e-02 -3.5913955e-02  1.8344250e-02 -5.9045423e-02
  1.3458077e-02  6.6956390e-03 -8.4878639e-03 -3.0796613e-02
 -2.7382395e-02 -1.5868175e-02 -1.8307437e-02 -1.5439307e-03
  1.6708435e-03 -4.6655592e-04 -1.9202646e-02 -1.7076791e-02
 -9.2354158e-03 -1.5461117e-03 -1.1615791e-02 -1.1119297e-02
  1.6700785e-04 -1.7322697e-03 -3.2763513e-02  9.4641323e-03
 -6.8722470e-03 -1.6324120e-02 -1.0921103e-02 -1.8222354e-03
  5.9321345e-03 -5.8183939e-03 -1.9175809e-02 -1.0446837e-02
  8.3145616e-03 -1.5997747e-02 -1.0192452e-02 -8.0563198e-03
  1.6820560e-02  1.0302331e-04  1.2532507e-02 -8.0238695e-03
  6.8984079e-04  7.7018304e-03  1.0964451e-02  5.0403733e-03
 -3.1949662e-03  7.7315077e-04 -3.4084364e-03  7.7330011e-03
 -3.7725258e-04 -8.2728814e-03  4.0372129e-03  2.4204641e-03
  2.8321895e-03  1.5508840e-03  4.0425008e-03 -2.8534739e-03
  1.0191233e-03 -8.6009111e-04  6.1995823e-03  2.6668912e-03
  5.5459012e-04  4.0640395e-04  4.2583836e-03  4.3224672e-03
 -1.0078262e-04 -1.2873006e-03  1.5667653e-03  7.5586524e-04
0456_1
  1.0000000e+00 -1.9652803e-17  1.0889440e-16  8.0202690e-02
 -1.8340946e-01 -2.3440747e-01  6.0512288e-02 -1.0198099e-01
  5.2301556e-02  1.0105990e-02 -1.1112589e-02  2.0299629e-02
 -9.4512155e-02 -2.6127848e-02  6.6908538e-03 -6.6342205e-02
  2.1392431e-02  3.8022752e-02 -5.0902090e-02  8.6279135e-03
 -1.2932825e-02 -5.5063215e-03 -1.4709185e-02  2.1672517e-02
  4.0755184e-03  2.0780910e-02  3.8259518e-03  1.7429902e-02
  5.4686316e-03 -8.9336597e-03  2.5721975e-03  1.5903793e-02
  5.8426855e-03  2.6229462e-03  7.1017762e-03  3.0953896e-03
 -3.6917830e-03 -3.8312423e-03  2.7121312e-02  4.9890835e-03
  2.9079211e-03  4.2349735e-03 -1.9983136e-03 -1.9449886e-02
  1.1963919e-03 -4.7669749e-03  4.9504936e-03 -4.4152420e-03
 -3.2502776e-03  3.2107989e-03 -2.3386780e-03 -1.2639472e-02
  5.1534066e-03 -6.1584086e-03 -1.2372887e-02 -1.8014629e-02
  1.2358236e-03 -2.5951796e-03 -1.0503006e-02 -7.1089975e-03
  1.9504830e-03 -8.1968102e-03 -8.0624446e-03 -1.1123572e-02
  4.1803038e-03 -4.0242462e-03 -7.4565178e-03 -1.4889681e-02
  1.9675869e-03 -7.4102371e-03 -5.7792106e-03 -4.6857483e-03
  2.2496253e-03 -4.5654324e-03  2.9033936e-03 -1.5903335e-02
  5.3094784e-03 -1.0960055e-03  4.8444689e-03 -8.5660010e-03
0457_1
  1.0000000e+00 -1.0405331e-17  7.3238722e-17  1.2809729e-01
 -6.6541043e-02 -1.4713312e-01  5.1876654e-02 -9.4839938e-02
  8.6064830e-02 -4.5474467e-02 -1.3473303e-03  4.3666084e-02
 -4.3269225e-02 -4.7370219e-02  2.5371697e-02 -5.5061808e-02
  2.6839753e-02 -1.6093975e-02 -6.4995888e-03 -2.2152399e-02
 -2.2898228e-02 -1.6895532e-02  2.7846210e-03 -1.5628398e-03
 -3.8306000e-03 -6.6738769e-03 -1.1749746e-02 -1.9403663e-02
 -6.2691555e-03 -4.4704052e-03 -1.8925486e-03 -1.0914963e-02
 -1.0217405e-02 -2.1123235e-03 -1.7010787e-02  1.1943471e-02
 -1.2845521e-02 -1.3692765e-02 -5.9506078e-03 -1.3673853e-02
  7.3226079e-03 -7.8546965e-03 -1.5194302e-02 -4.8435046e-03
  8.4849890e-04 -6.3486934e-03 -3.4376286e-03 -5.1612171e-04
  9.8369555e-03 -3.6421666e-03 -5.8116515e-04 -1.2804942e-02
  1.0920448e-02  9.4995474e-03  8.7826904e-03  4.3402114e-03
 -1.0465958e-03  8.6175585e-03  1.7628566e-03  1.0619621e-02
 -5.9849655e-03  1.3993012e-03 -1.5176495e-03  4.1846606e-03
  5.3524029e-03 -5.2566773e-04 -1.4328695e-03  2.9422971e-03
 -1.0079832e-04  2.0118033e-03  1.6592414e-03  9.7410370e-04
  1.1426524e-03  2.6816212e-03  4.6051167e-03  2.8457929e-03
  2.1099496e-04  2.0019598e-03  1.5592233e-03  4.4747966e-03
0458_1
  1.0000000e+00 -6.2956275e-18 -4.5790197e-17  9.4924153e-02
 -2.2995528e-01 -2.3202537e-01  3.2133128e-02 -9.9040996e-02
  5.7212313e-02  4.5444602e-03 -4.3337845e-03  2.7948343e-02
 -9.9997822e-02 -1.1626256e-02 -8.1956575e-03 -6.0657354e-02
  2.2705454e-02  3.4304357e-02 -4.4682049e-02  1.5885313e-02
 -7.4905783e-03 -2.3283536e-03 -7.9702103e-03  2.5893176e-02
  7.4815034e-03  1.6467117e-02  3.4562771e-03  2.0272939e-02
  5.0791839e-03 -9.6186045e-03  2.0218433e-02  7.2763647e-03
  4.8244029e-03  2.7795321e-03 -1.3312183e-03  1.7888519e-03
 -5.5932535e-03 -7.9336755e-03  2.3180504e-02 -7.7734191e-03
  7.0599572e-04  3.6483305e-03 -1.0336477e-02 -1.7482938e-02
 -2.3567130e-03 -5.9610326e-03 -1.0970378e-02 -4.2752850e-03
 -5.4482708e-03  6.8911188e-04 -8.5422602e-03 -9.3627279e-04
 -3.4886904e-03 -2.9569970e-03 -1.7365810e-02 -2.0155777e-03
 -7.1102386e-03 -1.2427667e-03 -1.8904796e-02  6.5887260e-03
 -9.1237632e-03 -3.7568607e-03 -1.0701231e-02  1.0238364e-02
 -8.2798234e-03 -2.8416548e-03 -1.9138062e-02 -2.2026168e-03
 -7.2275027e-03 -5.5626220e-03 -1.2684484e-02  2.5175890e-03
 -6.6337615e-03 -7.4149167e-03 -9.4532467e-03 -6.8005455e-03
  2.3643748e-03 -6.6867089e-03 -2.1235069e-03 -1.4515214e-02
0459_1
  1.0000000e+00 -1.4809148e-17 -4.2813464e-17  1.0820156e-01
 -3.5611018e-02 -1.1366328e-01  5.4083213e-02 -7.7295536e-02
  9.5086512e-02 -3.4061738e-02  9.4135012e-03  3.6398152e-02
 -3.2187286e-02 -3.1088115e-02  2.7714893e-02 -3.9882341e-02
  3.5219730e-02 -1.8173414e-02  9.3691548e-03 -1.9184995e-02
 -1.8651500e-02 -1.7367552e-02  6.7236136e-03 -8.8328910e-03
  9.9159920e-03 -8.3325280e-03 -1.9221694e-03 -2.4821631e-02
 -2.5306821e-03 -8.0607262e-03 -1.6655014e-03 -1.2785922e-02
  2.0010975e-03 -1.1675920e-03 -1.7575428e-03  2.6107611e-03
 -5.2009760e-03 -7.9643487e-03 -1.7569007e-03 -2.0669158e-02
  4.9402141e-03  1.2546217e-03 -6.8490336e-03  2.4792753e-03
 -5.1103659e-03 -7.6737457e-03 -3.2286649e-03 -6.9755231e-03
  8.5189811e-03 -9.3089356e-04 -2.6850276e-03 -1.3539674e-02
  6.1696848e-03  7.8723533e-03  8.0699511e-03 -5.8587308e-04
 -6.6036089e-03  7.7731615e-03  2.8923527e-03  5.6249208e-03
 -6.7991312e-03  4.8387372e-04 -2.6444031e-03  2.8307850e-03
  5.0176517e-04  5.3863519e-04 -4.2659871e-03  6.1492464e-03
 -4.7665024e-03 -9.4191484e-04 -3.2209129e-03 -1.8135171e-04
 -3.8227963e-04  2.0980919e-03 -2.0673063e-03  2.6472474e-03
 -1.2014196e-03 -2.0010788e-03 -4.2988246e-03  1.7887452e-03
0460_1
  1.0000000e+00 -1.8391126e-17  9.6666048e-17  6.6803498e-02
 -1.1352610e-01 -1.4815777e-01  6.5985452e-02 -4.8206851e-02
  7.0332852e-02 -3.9395384e-02  2.5250782e-03  9.5222169e-03
 -4.6404947e-02 -4.1478343e-02  6.1767251e-03 -5.0315670e-02
  6.8798781e-03  4.7728636e-03 -8.8818885e-03 -9.0483266e-03
 -3.3876261e-02 -2.2148564e-02 -1.5255909e-02 -1.3006144e-02
  4.8978308e-03  3.3186025e-03 -1.6655881e-02 -1.0845893e-02
 -1.0980159e-02 -6.3355113e-03 -1.5597121e-02 -3.5004220e-03
  7.1677848e-03  1.5905033e-03 -8.8722095e-03 -3.9066833e-03
  5.0773043e-03  7.9985720e-03  1.0338866e-02  1.6148234e-03
 -4.6513353e-03  1.9452402e-02 -1.9910494e-03  1.8112281e-02
 -1.4874393e-02  1.7682923e-03  2.8175684e-03  1.9239428e-02
 -8.5713080e-03  1.1672845e-03 -1.3625857e-02  1.2436951e-02
 -2.3440030e-03 -7.3567730e-03 -7.3396078e-03  1.8032007e-03
  9.3122570e-05  3.5706219e-03  2.6680457e-03  2.3388327e-03
 -6.1326778e-03 -1.2649756e-03 -2.5815551e-03  4.3673636e-03
 -2.4657854e-03 -4.1301336e-03 -6.3958198e-03 -5.0014673e-04
 -7.6598169e-04 -3.0062260e-03  9.4018317e-04 -3.5795260e-03
 -2.5411755e-03 -1.6482684e-03 -2.4080980e-03 -7.4090666e-03
  5.2474092e-04 -4.6424204e-03  4.3738669e-03 -1.1578977e-03
0461_1
  1.0000000e+00  1.6192330e-17  7.9270534e-17  9.9399668e-02
 -9.1476201e-02 -1.4682543e-01  5.4387480e-02 -9.7376420e-02
  9.6955313e-02 -4.5097031e-02  3.4500332e-02  2.8378566e-02
 -4.6867148e-02 -3.8170834e-02  2.1148330e-02 -6.3545513e-02
  1.9956431e-02  1.9736368e-03 -1.6277741e-03 -3.9022588e-02
 -2.1704410e-02 -1.6033821e-02 -7.4280084e-03 -1.1481161e-02
 -4.1208828e-04 -6.4909718e-03 -1.6103102e-02 -1.6082183e-02
  1.4350662e-03 -6.9058761e-03 -1.0247675e-02 -2.8457891e-02
  6.7775305e-03 -4.2571166e-03 -1.9918043e-02 -1.9003112e-03
  7.9662034e-03 -1.3968907e-02 -2.6425158e-03 -2.0284956e-02
  2.0122259e-02  1.1205132e-02  6.0097415e-03 -1.1801264e-02
  3.3459136e-03  1.1445293e-02  6.4247729e-03  7.8286080e-03
 -7.9600082e-03  3.6952446e-03 -1.0463513e-03  1.3770685e-02
 -4.6841532e-04 -1.2059919e-03 -5.2066709e-03  2.3616078e-03
  1.1518245e-03 -1.0898731e-03 -6.5805617e-03  3.1948593e-03
  2.7130678e-03 -1.0798774e-03  5.4856524e-03  2.8240651e-03
 -2.3526845e-03  5.2160981e-03 -6.4989178e-04  8.9701614e-03
 -2.0799434e-03 -5.9418463e-04 -7.4784239e-03  4.7610143e-03
 -2.7469132e-03 -3.3705768e-03 -3.2984965e-03 -1.4512480e-03
 -5.9506625e-04  1.9682363e-03  2.8018517e-04 -1.5147756e-03
0462_1
  1.0000000e+00 -1.3764464e-17  8.0096374e-17  1.6168428e-01
 -8.5427397e-03 -3.0506863e-02  4.6801367e-02 -9.5509951e-02
  1.1512088e-01  8.1941371e-03  9.9977513e-02  4.2794556e-02
 -2.7839645e-02 -8.5744844e-04  4.1186590e-02  1.5680879e-02
  2.1600384e-02 -4.7892056e-03  1.1623663e-02 -9.4592868e-03
 -3.1253729e-03 -3.3623037e-03  2.3520565e-02 -2.4353560e-03
  9.0872378e-03  3.4315419e-03  1.7030172e-02  2.3268340e-02
 -1.1190821e-02 -3.8211585e-03  7.6116547e-03 -5.6041883e-03
  7.8953357e-03 -1.4168545e-03  4.3199363e-03  5.0711460e-04
 -1.4989082e-03 -6.5991934e-04  7.3386203e-03  5.9981789e-03
  8.3476465e-04 -3.8748133e-04  3.2044407e-03  4.9865609e-03
 -1.7446583e-03 -1.5768076e-03  5.4565960e-03 -5.0774044e-03
  3.4394470e-03  5.3576834e-04  8.3201287e-04  5.7545162e-03
 -1.6813557e-03 -6.2952191e-04  3.1569050e-03  2.4567259e-03
  6.0084085e-04 -2.3739413e-04  2.2626137e-03  2.2793215e-04
 -2.4422246e-05  4.8581937e-04  2.6167966e-03  3.6541964e-04
  3.5594392e-04 -3.3059748e-04 -1.2703354e-03  3.8307091e-03
 -5.8559182e-04 -6.0590103e-04  2.8617543e-03 -1.5565502e-04
  4.0868785e-04  2.4672158e-04  1.0893889e-03  9.9492514e-04
 -3.2394975e-04  2.1425674e-04  2.5318590e-05  1.2719731e-03
0463_1
  1.0000000e+00 -1.3530450e-17  8.9742675e-17  1.5546410e-01
 -1.5305681e-02 -4.0878815e-02  6.8853969e-02 -8.8538870e-02
  1.1583892e-01  8.6645317e-03  9.7768285e-02  3.2008847e-02
 -3.3930183e-02  2.1327727e-03  4.6926962e-02  6.2815490e-03
  1.5766369e-02 -6.0986321e-03  1.1012627e-02 -9.3578014e-03
 -6.8028075e-03 -4.0394530e-03  2.8411065e-02  8.5562395e-04
  7.5114792e-03  5.2213265e-03  1.7182572e-02  1.7034830e-02
 -1.6056538e-02 -2.9888430e-03  6.5703024e-03 -8.4482323e-03
  6.5643360e-03 -2.7734440e-03  6.9430462e-03 -2.5333924e-03
 -2.5018655e-03 -5.6820856e-04  1.1508443e-02  6.7049345e-03
  3.1230122e-04  1.0322018e-03  2.2782440e-03  4.7858304e-03
 -4.3485236e-03 -2.3700902e-03  2.2178919e-03 -5.3100085e-03
  3.4713385e-03 -9.2517195e-04  2.6785454e-03  4.0240703e-03
 -3.0417932e-03 -9.3616103e-04  4.6242617e-03  2.3620100e-03
 -6.6972064e-05  3.7276409e-04  8.1268241e-04 -3.6888109e-04
 -1.6272736e-03 -4.0286786e-04  1.8779047e-03 -3.1109485e-04
  5.6951176e-04 -7.0581988e-04  1.1906016e-03  3.3995906e-03
 -1.3365949e-03 -6.2520695e-04  3.1161568e-03 -8.2269480e-04
  8.0553447e-04  6.7088826e-04  5.3247404e-05  6.4715244e-04
 -1.2646477e-03 -8.1620129e-04  5.8681307e-04  1.2022140e-03
0464_1
  1.0000000e+00 -1.2251332e-17  9.5904833e-17  1.4625541e-01
 -1.3719012e-02 -2.4562911e-02  5.9038303e-02 -8.4025788e-02
  1.1362063e-01 -4.6831637e-04  7.2107765e-02  3.1157053e-02
 -2.3645273e-02  5.3723140e-03  5.1697928e-02  1.0737273e-02
  1.9418896e-02 -6.2226125e-03  1.1398261e-02 -4.1329797e-03
 -4.3217746e-03 -1.5197459e-03  2.3580315e-02 -7.5254646e-03
  1.1449839e-02  1.6610264e-03  1.5262433e-02  1.6475829e-02
 -1.1160253e-02  6.8480821e-04  9.2238069e-03 -1.8762763e-05
  7.9539412e-03 -4.5028539e-03  2.5105217e-03 -2.5063098e-03
 -2.1452988e-04  1.0786300e-03  9.1199497e-03  3.5044172e-03
  1.6534259e-03  3.0909881e-05  4.1950746e-03  6.2857194e-03
 -3.6938204e-03 -8.2736450e-04  2.6812026e-03 -4.1711869e-03
  4.8832642e-03 -1.5821435e-03  2.7132447e-03  1.5384203e-03
 -1.7238275e-03  2.1643965e-03  4.2956386e-03  3.4868538e-03
 -3.9244480e-04 -5.5145375e-04  9.8038211e-04  1.1668195e-03
 -3.9716196e-04 -2.9679510e-04  1.6264473e-03 -2.3377229e-03
  2.3656524e-03 -1.3286076e-04  1.5947622e-03  3.5090689e-03
 -1.6841864e-03  1.1739601e-03  1.5934418e-03  1.0336959e-03
  4.1113196e-04 -1.2622936e-03  3.0728466e-04 -4.4113826e-04
  7.5132670e-04  2.6026598e-04  1.4468581e-03  2.7752169e-05
0465_1
  1.0000000e+00  1.6256030e-17 -1.0488864e-16  1.5547116e-01
 -2.2983960e-02 -3.1388065e-02  1.1985302e-01 -9.5358280e-02
  1.0312410e-01  3.4294637e-03  1.0254237e-01  3.6979289e-02
 -4.6398564e-02  7.8010413e-03  5.2807554e-02  1.0742103e-02
  1.2268870e-02 -8.5281708e-03  1.0344685e-02 -9.3354168e-03
 -7.0875443e-03 -1.4156711e-03  2.8270929e-02  6.6482187e-04
  3.5906315e-03  2.2091039e-03  1.9504212e-02  1.6634371e-02
 -1.4802948e-02 -2.0683786e-03  5.0581431e-03 -8.0083977e-03
  8.4183630e-03 -5.1236797e-03  5.1611105e-03  1.9876176e-03
 -4.2931652e-03  2.1990135e-03  1.0157554e-02  6.1371827e-03
 -1.7953516e-03  2.5053351e-04  2.2608524e-03  2.1962039e-03
 -1.3012048e-03 -2.0365132e-03  7.4964369e-04 -4.7902947e-03
  3.5318303e-03 -8.9562563e-04  4.4271890e-03  7.1233656e-03
 -3.5824776e-03  1.8390926e-03  3.6885207e-03 -1.4627059e-05
  6.7417441e-04 -1.7796124e-03 -2.0312118e-04 -6.9857698e-04
  6.6214716e-04 -7.8566551e-04  2.3073135e-03  1.1449659e-03
 -1.4057761e-04  3.7534029e-04  3.2658302e-03  3.7505823e-03
 -6.1544892e-04  5.3918309e-04  1.0428028e-03 -2.8001195e-03
  1.0263119e-03 -1.4452075e-03  6.5386242e-04  2.6217167e-03
 -3.7658468e-04  2.9524236e-04  2.5606810e-03  1.1818114e-03
0466_1
  1.0000000e+00 -2.2853643e-18  8.2644159e-17  1.1872910e-01
 -1.0387634e-01 -1.1654305e-01  7.4339355e-02 -1.0192787e-01
  7.8359904e-02 -4.0991074e-02  2.3016644e-02  3.2079977e-02
 -4.7720226e-02 -3.3568661e-02  1.2810994e-02 -5.5297965e-02
  1.7359774e-02 -6.2111647e-03 -1.0503837e-02 -3.6482421e-02
 -2.0738017e-02 -1.1368102e-02 -4.0143887e-03 -9.5819126e-03
  3.7791815e-03 -4.9717025e-03 -2.0318623e-02 -1.4642071e-02
 -2.9565954e-03 -1.5508025e-03 -1.9657913e-03 -2.0950096e-02
  4.7276918e-03  3.4498919e-03 -1.4560352e-02  3.5798790e-03
 -6.3661571e-03 -8.5262252e-04 -5.3289903e-04 -2.0303562e-03
  3.7316267e-03  6.6868380e-03 -3.2571494e-03  1.6401132e-03
 -1.0877365e-02  2.7778837e-03 -9.0332064e-03  1.5574282e-02
 -7.4419950e-03 -7.5591011e-03 -1.5009830e-02  8.1519576e-03
 -9.7092658e-04 -9.8162929e-03 -1.0678385e-02 -4.2070402e-03
  6.7518987e-03 -5.1266765e-03 -9.9826802e-03 -4.3294095e-03
  1.3977688e-03 -1.6617133e-03  4.3632054e-03 -4.8571256e-03
  1.6529287e-03 -7.2547692e-05  3.1343045e-03 -1.6022116e-03
 -1.0878017e-03 -3.0353990e-03 -9.2153978e-04  3.6762871e-04
  3.8360157e-03 -3.5423923e-03  3.0090257e-03 -3.5615756e-03
  2.2376492e-03  1.1399009e-03  6.8049973e-03 -2.5674650e-03
0467_1
  1.0000000e+00 -5.3977249e-17 -7.2532767e-18  8.1310202e-02
 -1.8243266e-01 -2.6947559e-01  7.2330482e-02 -8.7714404e-02
  5.0584560e-02  1.7721573e-02 -2.3410668e-02  5.6772916e-03
 -9.2717195e-02 -3.1200916e-02  6.7463284e-03 -5.6354210e-02
  1.5106672e-02  3.7270553e-02 -4.8164625e-02  6.0275230e-03
 -1.2782553e-02 -5.2038317e-03 -1.4044659e-02  1.9833640e-02
  4.4900008e-03  2.1909844e-02 -1.3405594e-04  1.3232584e-02
  6.4116983e-03 -7.3597018e-03  4.3828311e-03  1.9483804e-02
  3.4527979e-03  3.8118493e-03  5.6601425e-03  3.1870696e-03
  7.0960272e-05 -4.8933432e-03  2.4621948e-02  4.2087996e-03
 -1.2604916e-04  2.7240997e-03 -3.8232584e-03 -1.7655393e-02
  2.1244041e-03 -6.2170692e-03  3.5809570e-03 -3.2098597e-03
 -2.4758195e-03  1.6943918e-03 -1.2365001e-03 -1.0571171e-02
  3.8929407e-03 -5.8848604e-03 -1.4045013e-02 -1.1033717e-02
 -1.4034508e-03 -1.1997608e-04 -9.4870094e-03 -7.9540078e-04
 -2.5801867e-03 -5.8228527e-03 -1.4625203e-02 -1.7122927e-03
 -4.7642387e-04 -5.5646933e-03 -1.3613381e-02 -9.1180080e-03
 -1.9211032e-03 -7.0055798e-03 -1.2994193e-02  5.1645107e-04
 -2.2086710e-03 -7.9633811e-03 -7.3799365e-03 -1.2024584e-02
  4.1838131e-03 -5.8139710e-03 -3.6499118e-03 -1.1896523e-02
0468_1
  1.0000000e+00  2.5832266e-18  6.9420953e-17  9.0563282e-02
 -1.4899862e-01 -1.6506898e-01  8.4555356e-02 -9.6457145e-02
  6.9825095e-02 -4.9866294e-02  3.4799591e-02  1.6040975e-02
 -6.7010131e-02 -3.4995118e-02 -3.2697213e-03 -7.4011787e-02
  1.4991874e-02  9.4233421e-04 -2.1207462e-02 -2.2573882e-02
 -2.6597020e-02 -1.4831280e-02 -1.5010306e-02 -6.8782874e-03
  2.8476657e-03  5.0298563e-03 -2.6625833e-02 -8.6154447e-03
 -4.7742431e-03 -6.3973790e-03 -1.0443168e-02 -5.6875774e-03
  8.6890800e-04 -7.9539602e-05 -2.2456179e-02  1.5769273e-02
 -3.6464933e-03 -4.2014169e-03 -1.5122782e-03 -1.3081444e-03
  2.3074284e-03  8.0371905e-04 -1.2938801e-02  9.0568811e-03
 -5.1047689e-03 -8.4912458e-03 -4.5657744e-03  1.2051245e-02
  2.8294746e-03 -2.5031092e-03 -3.0398389e-03 -7.1905798e-04
 -5.2136523e-04 -3.0312948e-03 -3.8664946e-03  3.0844867e-03
 -1.1560636e-03 -3.7088023e-03 -5.3270776e-03  3.2529392e-03
  1.1468075e-03 -3.0173203e-03  1.8192189e-03 -6.0490601e-03
  1.5364295e-03 -1.0041200e-03 -6.8941746e-03 -4.0523407e-03
  1.2264051e-03 -3.4175060e-03  1.7021536e-03 -7.0472231e-03
  3.4636967e-03  9.8276994e-04  3.0752650e-03 -1.2357779e-02
  1.6852825e-03  1.9181119e-03  4.4386925e-03 -7.2204491e-03
0469_1
  1.0000000e+00  9.1370067e-19 -9.7827708e-17  9.6506583e-02
 -7.8959749e-02 -1.1063581e-01  6.2248447e-02 -8.7246234e-02
  8.7985581e-02 -3.9050790e-02  2.0873987e-02  4.2591187e-02
 -4.2455190e-02 -3.6248315e-02  1.8295480e-02 -5.1821467e-02
  1.9792131e-02 -1.1794291e-02 -3.0966475e-03 -2.4113641e-02
 -1.9455183e-02 -1.9569017e-02  9.0966764e-04 -9.9158041e-03
  2.5640890e-03 -1.0059724e-02 -1.4854488e-02 -1.7229685e-02
 -3.8520537e-03 -5.2192035e-03  2.2109659e-03 -2.0644314e-02
  3.7940011e-03 -2.3060461e-03 -1.2867894e-02 -1.3521604e-05
 -2.7775508e-03 -2.0516577e-03  2.2394608e-03 -9.5778266e-03
  4.7456762e-03  1.0864107e-02 -2.4811269e-04  2.6831263e-04
 -1.2601275e-02  5.3395729e-03 -5.9257612e-03  1.1146595e-02
 -9.7307886e-03 -5.7524822e-03 -1.2376286e-02  5.5908890e-03
 -1.7417457e-03 -6.4347878e-03 -8.5986746e-03 -3.3463816e-03
  4.3864922e-03 -3.5816424e-03 -1.0207777e-02 -2.0525071e-03
  2.3622916e-04 -6.6107430e-04  2.7724588e-03 -2.4651250e-03
  1.2720611e-03 -1.1731578e-04 -2.0352325e-03 -5.3142861e-04
  9.6158312e-04 -3.0121780e-03 -2.9314244e-03 -7.6390038e-04
  4.4723200e-03 -2.5645514e-03  4.1159268e-03 -3.1157648e-03
  2.3513742e-03  2.0063211e-03  5.6059548e-03 -1.0348627e-03
0470_1
  1.0000000e+00  6.6562882e-18  5.5968098e-17  9.8666263e-02
 -1.3711751e-01 -1.3782726e-01  1.1274661e-02 -6.7850000e-02
  7.0325653e-02 -5.7296539e-02  1.6349364e-03  3.7311845e-02
 -6.0402822e-02 -2.8864794e-02  1.2371570e-02 -3.5752411e-02
  3.8873862e-03 -1.5470490e-03 -1.0846636e-02 -8.2082198e-03
 -3.0586817e-02 -1.1082294e-02 -8.9707201e-03 -8.3386043e-03
 -1.5919534e-03  7.0655334e-03 -1.6440027e-02  7.2604787e-03
 -6.7132017e-03  4.0711807e-03 -1.6687225e-03 -8.7198077e-03
 -1.7585247e-04  7.4528910e-03 -1.2042563e-02  1.7408004e-02
 -4.4567411e-03  1.2544090e-03  4.8740681e-03  2.6653618e-03
  6.5661677e-03  4.6894739e-03 -2.5860560e-03  3.6240684e-03
 -1.1132806e-03  2.0841275e-03  5.1703985e-03  8.3093753e-03
  4.1287128e-04  4.1173652e-04  4.0895197e-03  1.7785805e-03
  4.1577029e-03 -1.2101805e-04  5.0652992e-03 -4.2204768e-03
  1.7141293e-03  1.4941142e-03  2.7501978e-03  3.5310784e-03
 -2.5691141e-04 -8.2601744e-05  6.9422239e-03 -6.0603525e-03
  2.1045456e-03  1.1213011e-03  4.8690449e-05 -3.6004472e-03
  1.4336042e-04  1.6962996e-03  1.7746507e-03  9.8876906e-04
 -1.6564779e-03 -6.4996119e-04 -5.1496417e-04 -3.5395626e-03
  3.4081222e-03  2.6841026e-03 -4.0225772e-04 -1.7493452e-03
0601_1
  1.0000000e+00 -3.2989517e-17  8.2035204e-17  3.4702570e-01
 -7.4422519e-02 -8.5185882e-02  9.9402948e-02 -1.6944703e-01
  9.0741320e-02 -3.4068414e-02  8.2001181e-02  5.6464327e-02
 -2.4186081e-02 -2.4346011e-03  9.5045134e-02 -2.3804611e-02
 -2.0993557e-03 -5.8710856e-03  2.2269883e-02 -4.4850313e-02
 -2.2883459e-03  2.1854039e-02  3.8563547e-02 -9.8342940e-03
 -7.7207004e-03  1.7069698e-03  1.7631731e-02  3.1390033e-02
 -1.5861274e-02  5.3995395e-03  1.2027975e-02  9.5399779e-04
 -1.8111716e-03 -9.0788542e-03  8.8575769e-03 -6.4617010e-03
 -3.9933198e-04  5.8027637e-03  8.6435754e-04  2.8656251e-03
 -4.0420502e-03 -7.5680211e-03 -5.7356130e-04  5.1274899e-03
  5.4916253e-04 -1.6716521e-03  4.9109605e-03 -7.5752512e-03
  3.4630448e-03 -9.1175491e-04  8.2422315e-03 -4.8302865e-04
  1.4200043e-03  3.6880088e-03  9.9439248e-04  2.5009538e-04
 -3.3766891e-03 -2.3307400e-03  4.0451806e-03  1.6936780e-03
  4.8034698e-04 -4.5149265e-04  5.3766751e-03 -8.6191489e-04
 -2.0863424e-03 -6.1208280e-05  1.5705679e-03  1.5280562e-04
  6.3746292e-04  3.6360512e-04 -1.4566782e-03  5.2435819e-04
 -2.3384121e-03 -1.5415877e-03  2.7701410e-03  6.3414356e-04
  4.7906267e-04 -7.9300538e-04  1.0869088e-03 -1.8005652e-03
0602_1
  1.0000000e+00 -4.4836766e-17  9.8865169e-17  4.5377049e-01
 -2.2776730e-02 -5.8307595e-02  3.9321619e-02 -1.5219374e-01
  8.1965202e-02 -3.9185793e-02  3.9562863e-02  1.5175980e-02
  3.4474575e-02  4.5756614e-03  8.3091371e-02 -2.1507930e-02
 -8.9616086e-04  1.3764554e-02  2.9085698e-02  1.7036550e-02
  1.3735120e-03  7.7404822e-03 -3.6088977e-03 -4.1343819e-03
 -7.2540560e-03 -8.0066189e-03  6.9598315e-03 -7.5715179e-03
  1.2745365e-02 -7.3781687e-03  1.0499584e-02 -7.6525047e-03
  3.4903767e-04  5.7743474e-03  1.7811602e-02 -3.4250546e-03
  2.2681486e-03  1.5123244e-03  3.7278303e-03  1.9339761e-03
 -4.8907386e-03  3.1238124e-03  6.0972295e-03 -2.4179730e-03
  4.8057939e-04 -6.3448611e-03  8.3795819e-03  1.9072352e-03
  1.7228479e-03  1.6775268e-03  8.9454533e-03  1.6027941e-03
  5.5152462e-04 -1.7968528e-03  4.9198916e-03  6.3021958e-03
  3.9532895e-04  2.1313502e-03 -1.4537889e-03  3.2398207e-03
 -5.9971166e-04 -2.0429820e-03  1.1350358e-03  2.8667796e-03
  9.1652963e-04 -2.8088005e-04  2.9920961e-04  6.6753005e-04
 -2.7725469e-05 -2.8333861e-04  1.1971314e-03  1.3841438e-04
  5.3470322e-04 -9.4724691e-04 -9.7286228e-04  3.1245165e-05
  9.1343912e-04 -3.4211997e-04  9.1413831e-04 -8.3307650e-04
0603_1
  1.0000000e+00 -4.3755724e-18  5.4651151e-18  5.1834325e-01
 -3.9074948e-02 -3.5505772e-02  1.5755215e-02 -1.7086625e-01
  9.3377710e-02 -5.5057817e-02  2.5783626e-02 -3.0372618e-03
  4.1200388e-02  1.3307110e-04  1.0943036e-01 -9.8914769e-03
  1.3281902e-02 -5.8051379e-03  4.0178757e-02  8.3138113e-03
  8.3917463e-03  2.7256381e-02  3.5270146e-03 -1.1077811e-02
 -2.0038616e-03 -4.1589507e-03  1.0082610e-03  5.7661000e-03
  3.0658006e-03  5.7652340e-03  1.0697319e-02  9.7312537e-03
 -5.5052692e-03 -1.0606304e-02  1.5283184e-02  4.3067328e-03
  3.9414612e-03 -3.7881605e-03  3.8662895e-03 -5.6060174e-03
  3.2695017e-03 -1.9055456e-03  8.9016107e-03 -4.1868467e-03
  5.9653941e-03  2.3745897e-03  1.4588937e-03  3.6602182e-03
 -2.8449569e-03  5.3138691e-03  3.8675110e-03  7.9306356e-03
 -6.3214765e-04 -2.5978587e-03  2.9523237e-03  5.4648833e-04
 -2.5645175e-03 -7.2254246e-04  3.1482083e-03 -4.3743937e-03
  2.4560807e-03 -2.7674725e-03  2.4386562e-03  1.1011942e-03
  1.3065428e-03  5.0645344e-04  4.9237867e-04  2.0227864e-03
  1.0216480e-03 -1.2989200e-03  1.5539661e-03  3.1844204e-03
  1.8650619e-03  1.1999537e-03  3.1158085e-03 -1.1851750e-03
 -3.9271627e-04  8.3268047e-04  1.9106529e-03  4.6962443e-04
0604_1
  1.0000000e+00  9.6694635e-18 -4.4709655e-17  3.8535774e-01
 -7.4398673e-03 -3.8104246e-02  7.5546027e-02 -1.7133886e-01
  9.8006220e-02 -9.8355924e-03  7.2528835e-02  3.2296645e-02
  1.1201715e-03  1.6172568e-02  8.6094842e-02  1.8069793e-02
 -1.4473875e-03 -7.6211010e-03  1.0540713e-02  9.9329964e-03
  6.0027675e-03  8.0899619e-03  1.4541658e-02 -8.8270849e-03
  5.1073033e-03 -5.0362350e-03  1.0939024e-02  1.8442971e-02
  1.8558743e-03  6.9006947e-03  6.3446885e-03  7.6682714e-03
 -1.7059178e-03 -8.8964711e-03  5.4183032e-03 -2.6942815e-03
  6.5329710e-03  5.0291279e-03  5.8916782e-03 -2.0306446e-03
  2.2090262e-04 -9.8914269e-04  5.0792288e-03  7.8255571e-03
  2.2189743e-04  1.2252892e-03 -4.2788450e-04  3.8336803e-03
  1.4915454e-04 -1.7653509e-03  6.1598480e-03  1.0111785e-03
  3.6318588e-03  2.0859349e-03  6.8463292e-04  2.2399207e-03
 -1.2308246e-03  2.2895490e-03 -9.6396015e-04  3.9240159e-03
  7.5877419e-04 -1.4973476e-03 -8.8521603e-04  6.9701607e-04
 -7.5978985e-04  4.9804647e-04  3.7913455e-03  2.3194138e-04
  1.9400673e-03 -2.1854723e-04  8.6942754e-04  1.9562160e-03
 -2.9052475e-04  1.3747418e-03 -6.5936214e-04  1.5371313e-03
  1.3458704e-03 -2.6989479e-04  4.3028654e-04  2.6851532e-03
0605_1
  1.0000000e+00 -2.9220736e-17  6.1617600e-17  4.7443049e-01
 -4.5378962e-02 -7.0223832e-02  8.5373653e-03 -1.9546534e-01
  1.2865602e-01 -6.9038899e-02  3.9847625e-02  4.6756039e-03
  4.0681022e-02  4.2992508e-03  1.2919639e-01  8.8722808e-04
  4.2626741e-03  6.2692382e-03  2.8003077e-02  7.5758917e-03
 -1.3830614e-02  2.4439618e-02 -9.2204311e-03 -9.5254515e-03
 -1.7557084e-03 -1.5441312e-02  5.6833418e-03 -7.3449126e-04
  5.8435583e-03  9.1552324e-04  1.5904106e-02 -3.8676208e-03
  1.9933253e-03 -4.7627245e-03  1.4143692e-02  4.8112925e-04
  1.9154490e-03  5.7305912e-03 -2.8791576e-04 -1.3318361e-02
 -2.1813452e-03  1.6886873e-03  2.5757501e-03 -4.9358928e-03
  2.4399193e-03  3.8968467e-03  6.6871687e-03  9.6222764e-04
 -5.3287234e-03  3.2306975e-04  9.7257267e-03  4.2095521e-04
 -1.0469585e-03 -2.0422936e-03  2.8040558e-03 -5.5749747e-03
 -2.0925743e-03 -1.1474515e-03  4.1022356e-03 -4.4424164e-03
  3.3507849e-03 -4.0904267e-05  3.0751397e-03  2.9129315e-03
 -8.9724904e-04  2.1501326e-03  4.9904475e-03  3.9504464e-03
 -1.1785412e-03 -1.2547862e-03  2.3944230e-03  5.5582543e-05
 -2.0541453e-03 -3.1042930e-04  1.7783105e-03 -3.1640631e-03
 -2.1000942e-04 -2.3622251e-03  8.5045260e-04  8.3820151e-04
0606_1
  1.0000000e+00 -3.5047534e-17  8.7821865e-17  4.0348818e-01
 -2.4687076e-02 -5.2361875e-02  6.6630796e-02 -1.5810753e-01
  1.0217302e-01 -3.8184744e-02  7.8875487e-02  2.0162331e-02
  5.7671962e-03  2.4012654e-02  1.1239805e-01  1.5592511e-02
 -1.7035067e-03 -8.4055720e-03  7.2052527e-03  4.5870990e-03
 -7.4997803e-03  1.2233680e-02 -2.0272289e-03  2.1856387e-03
  1.2637744e-02 -1.5778786e-02  2.1898144e-02  1.2346989e-02
 -4.7733495e-03  1.0968886e-02  1.0312977e-02  5.8046785e-03
 -3.5962546e-04 -2.3941236e-03  5.8176860e-03 -1.6479356e-03
 -3.6467873e-03 -1.4737138e-04 -2.0650957e-03 -1.0852596e-02
  5.3063630e-04 -1.6329282e-03  1.3053773e-02  8.8233741e-03
 -7.6561596e-04  2.9339613e-04  8.5460896e-03  4.4802728e-03
 -3.3504781e-03  4.1806555e-04  3.6304405e-03  5.6517827e-03
  2.5833797e-03 -2.0685957e-03 -4.3499341e-04  1.3728703e-03
 -3.3178576e-03 -4.6777383e-04  3.5673297e-04  6.2190904e-03
  1.0531168e-03 -1.7084320e-03 -3.1644382e-04  2.7198150e-03
 -1.0627631e-03 -1.8250377e-03  1.4367280e-03 -5.2143071e-04
  4.4181231e-03 -8.1800396e-04  1.2048522e-03  1.1683944e-03
 -3.0455598e-04  1.9569173e-03  3.7390983e-04  3.9168259e-03
 -2.7736377e-04  1.0644518e-04 -8.3407250e-04  2.1955746e-03
0607_1
  1.0000000e+00 -7.7171623e-19 -5.4327704e-18  4.2293164e-01
 -3.0640549e-03 -1.4859745e-02  5.6165468e-02 -1.8978777e-01
  1.0618273e-01 -4.6602956e-02  2.4128987e-02  1.5582973e-02
  4.2833177e-02  2.4997922e-02  1.0260092e-01  3.3771197e-02
 -4.1836313e-03 -1.9883074e-02  2.2565416e-02  1.6784231e-02
 -1.3429240e-03  2.0677405e-02 -8.2160079e-03 -5.4443203e-03
  6.4007027e-03 -1.6681517e-02  2.9564801e-03 -7.5257588e-03
  9.2505312e-03  1.1621267e-02  3.2715751e-03  5.3391081e-03
 -2.2382067e-03 -4.1304413e-03  1.6095596e-02  1.9253523e-03
  2.1195649e-03  6.0172855e-04  8.7598361e-03 -1.1138932e-02
 -1.2428762e-03 -2.4600046e-03  1.0334688e-02 -9.1999427e-03
  4.0795677e-03  4.6173114e-03  4.9329389e-03  6.8732034e-03
 -4.6633854e-03  1.8570347e-03  3.9388491e-03  4.6935512e-03
 -1.2156634e-04 -1.8552552e-03  3.5365030e-03  4.6629670e-03
  5.1361543e-04 -3.2545968e-03  8.1661310e-03 -4.6171621e-03
  1.5673945e-03 -6.2472438e-04  3.2828618e-03  1.9617776e-03
  1.5767540e-04  1.4109375e-03 -1.9256739e-04  2.2567303e-03
 -7.6949576e-04 -7.2151439e-04  1.1929183e-03  5.3523313e-03
  1.7379971e-03 -4.0231759e-04  2.7999499e-03  1.9484744e-03
  4.7590593e-04 -1.7193820e-04  3.2341488e-03  3.1916965e-03
0608_1
  1.0000000e+00  3.2225388e-17 -7.1074051e-17  4.5169951e-01
 -4.1479749e-02 -6.3729641e-02  4.2857257e-02 -1.5272077e-01
  1.1455076e-01 -5.9522795e-02  4.4331209e-02  5.0745147e-03
  4.5896270e-02  7.7298565e-03  1.1158562e-01 -2.3266283e-02
 -1.1818469e-04  1.7839065e-02  2.7751922e-02  1.0944353e-02
 -2.5223545e-03  2.1901444e-02 -1.8378433e-03 -3.4595901e-03
 -8.3984024e-03 -1.8220553e-02 -8.7487492e-05  3.0743484e-03
  1.7083045e-02 -3.7888378e-03  1.9645424e-02 -2.3511432e-03
  1.5733992e-04  5.4592703e-05  1.6683861e-02 -6.2962368e-03
  6.4553859e-03  9.5707985e-03 -4.9936316e-03 -4.9155032e-03
 -9.3823930e-03 -1.1704903e-05  1.5284614e-03  3.2137535e-03
  4.2551258e-03 -2.9213908e-03  1.3085334e-02 -1.1549243e-03
 -2.4588926e-03 -1.1964089e-03  8.4818588e-03 -2.9825305e-03
  4.5779429e-03 -9.1375958e-04  1.8456029e-03  4.3226851e-03
 -2.5594178e-03  1.6918917e-03  1.7408706e-03  1.7137986e-03
  2.2484984e-03 -1.4671896e-03  2.1128025e-03  8.4220572e-04
 -5.3627434e-04  2.0031241e-03  2.6004331e-03  1.2850285e-03
  3.3479191e-04 -2.5668900e-03  2.3263358e-03 -3.9586096e-05
 -1.1823115e-03  7.5032908e-04 -9.4939685e-04 -1.1896612e-03
  1.7700488e-03 -2.1653472e-03  1.5746395e-03  1.2052199e-04
0609_1
  1.0000000e+00  3.0499375e-18  2.7200164e-17  4.1849790e-01
 -6.7866352e-02 -9.9146044e-02  4.9111800e-02 -2.1136161e-01
  1.1115316e-01 -7.7911511e-02  8.6180685e-02  1.7592115e-02
 -5.2243271e-03 -2.6864787e-03  1.1098062e-01 -1.5932584e-02
 -2.9567701e-02 -7.4435460e-03 -2.5333460e-02 -1.6414585e-02
  1.3952827e-02 -7.8413256e-03 -3.9568788e-03 -3.2863311e-02
  1.3207899e-02 -2.8267040e-02  9.1409520e-03 -1.4076506e-02
  9.1627526e-03  1.7312168e-02  1.6532499e-02 -4.8660125e-03
 -9.6461812e-03  7.4964029e-03 -1.8420317e-03 -1.9589111e-02
  3.6118379e-03 -6.8793153e-04 -8.1353526e-03 -1.4799133e-02
 -6.9421343e-03 -7.0063624e-03  1.0511445e-02  1.2632759e-03
  3.1988995e-03  2.7843869e-03  6.4549731e-03 -1.1924961e-02
 -1.2580572e-03  4.9480745e-03 -8.9850401e-03 -8.8968541e-03
  6.8006701e-03 -1.9052202e-03  1.4543099e-03 -1.0056758e-03
 -6.2732060e-03  3.9627691e-03  6.5271151e-03 -3.9505187e-03
  2.0980713e-04  4.2315565e-04 -6.6287602e-04 -6.2615406e-03
 -7.5669943e-04  1.2005629e-03 -1.4976623e-03 -1.3592691e-03
  3.0483262e-03 -3.4560611e-03  2.2261206e-03  1.2288663e-03
 -1.9083573e-03  5.2914726e-03 -1.1575672e-03  3.1988361e-05
 -8.5023680e-04  1.3077416e-04 -3.7805080e-03 -3.1852960e-03
0610_1
  1.0000000e+00  4.9954563e-18 -1.2535101e-17  4.0613738e-01
 -2.2359587e-02 -2.5264295e-02  4.9048582e-02 -1.2486857e-01
  1.1292601e-01 -4.0157977e-02  5.1626069e-02 -1.1688931e-02
  1.7419142e-02  2.3535342e-02  9.5547543e-02  1.9692130e-02
  9.2985323e-03 -4.1738991e-03  2.6816610e-02  2.0361459e-02
 -1.7667510e-02  2.0609474e-02 -7.2253185e-03  1.5801660e-03
  1.4108379e-02 -1.3971250e-02  9.5572005e-03 -9.9691193e-04
 -2.3669152e-04  2.1455478e-03  6.7738672e-03  2.1944127e-03
  1.9638068e-03 -6.1449656e-04  1.9825211e-02  1.4196051e-02
 -4.9336065e-03  3.8589477e-03  4.0904969e-03 -1.1021484e-02
  3.0218395e-04 -8.6247071e-04  1.7458323e-03  3.7869886e-03
  2.6267258e-03 -1.5391349e-03  6.1681214e-03  6.1050526e-03
 -4.2219643e-03 -6.6593728e-04  7.3393670e-03  9.6349891e-03
  6.4924921e-04  5.1453648e-04  3.5368011e-04 -1.6357704e-03
 -3.2156039e-05 -7.1263787e-04 -1.8300250e-03  2.4824764e-03
  4.2764722e-03 -9.4224281e-04  1.4382757e-03  4.4836385e-03
 -2.6060891e-03  4.5461150e-04  1.1774416e-03  4.2369279e-03
  7.7246086e-04  4.2870562e-04 -6.4051004e-04 -7.1101895e-05
 -1.8948405e-04  2.1830585e-04 -1.8874041e-03 -7.0638052e-04
  3.3375964e-03 -6.5765366e-04  9.3010269e-04  3.4403382e-03
0611_1
  1.0000000e+00  4.3602071e-17 -1.0781710e-16  4.0653804e-01
 -1.0959468e-02 -4.2166683e-02  3.4351723e-02 -1.8479242e-01
  1.2710162e-01 -2.9024125e-02  6.4789989e-02  3.9905448e-02
  3.0160305e-02  2.0328819e-02  1.0652958e-01  6.5902520e-04
 -1.4247804e-02  4.3377859e-03  4.4329865e-03  1.0543892e-02
 -9.4285885e-04  1.0554250e-02 -3.7016502e-03 -1.4062068e-02
  6.7409436e-03 -1.5923389e-02  1.6919953e-02  6.1264565e-03
  1.2728388e-02  6.7747945e-03  2.3297379e-02  9.6773585e-03
 -6.4663598e-03  9.1866329e-05  1.4024062e-02  1.9351378e-04
 -7.8392491e-04  3.2566444e-03 -4.5114197e-03 -7.4435546e-03
 -1.6562952e-03 -2.4656487e-03  6.9643629e-03  3.8417224e-03
  4.4382478e-03 -1.6107543e-03  7.7201365e-03  7.0583313e-03
 -9.6472810e-04  5.2703936e-04  7.1536843e-03  1.8914679e-03
  2.3175767e-03 -1.3779237e-03  4.5812818e-04 -5.0339755e-04
 -1.4797748e-04  2.8414411e-03  2.0254891e-04  2.3964411e-03
  6.0993141e-04 -1.5987024e-03  5.8569177e-04  6.3938915e-03
 -3.1900474e-04 -3.6329099e-04  1.9297369e-03 -3.8293096e-04
  1.6667901e-03 -2.1241110e-03  1.4118814e-03 -8.1458740e-04
  2.4269930e-03  2.3114334e-03  4.5974361e-05  1.1185826e-03
 -5.7750663e-04  6.4492050e-04  1.1901089e-04  3.6418387e-03
0612_1
  1.0000000e+00  4.1223450e-17 -7.8303545e-17  5.3581134e-01
 -4.1663645e-02 -4.7341618e-02  6.7635367e-02 -1.5481809e-01
  7.7618512e-02 -6.4999765e-02  4.6261968e-02  8.5937649e-03
  3.4609868e-02  1.2967781e-02  1.1945533e-01  2.8726648e-03
  2.4864864e-03 -4.9192595e-03  4.1445381e-02  2.2373991e-02
 -3.8073455e-03  2.6537453e-02 -7.1841129e-03  1.1337955e-02
 -1.1256408e-03 -1.2920357e-02  3.5826662e-03  1.2121753e-02
  5.0012660e-03  1.9493736e-04  4.4318568e-03  5.9951154e-03
 -1.5864638e-04 -3.2478183e-03  1.3101472e-02  7.4439016e-03
  3.0687262e-03  3.6583019e-04 -4.9245661e-03 -1.5958092e-03
  1.5698088e-03  1.4854447e-03 -1.0130342e-04  4.4354914e-04
  6.3272980e-03  5.2339311e-05  3.0360354e-03  5.3347456e-03
 -1.0097654e-03  6.2559706e-03  6.9129466e-03  4.4716703e-03
 -1.8426519e-03  3.5310229e-04 -5.9345302e-04  3.7459418e-03
 -2.1077494e-03  5.3659721e-04 -1.4948245e-03 -4.8276198e-04
  9.5233910e-04 -3.9745874e-03  4.6706768e-04  3.2249557e-03
  2.7062277e-03  1.2124354e-03  2.3685703e-03  3.7855152e-03
 -2.9133225e-04  1.8018480e-04  9.7163206e-04  2.8346819e-03
  7.3463758e-04  2.1735136e-03 -3.1019887e-03  3.4591918e-04
 -6.1106041e-04 -4.2156344e-04 -7.2952688e-04  1.2188304e-03
0613_1
  1.0000000e+00 -5.2990953e-17  1.0845812e-16  4.6780747e-01
 -7.1139320e-02 -5.3218452e-02  2.9273922e-02 -8.8726931e-02
  9.8885603e-02 -7.7439726e-02 -1.4544022e-02 -2.7534398e-02
  2.8078667e-02 -1.6791982e-02  7.3049215e-02 -6.2215494e-03
  4.7499777e-02 -1.1676947e-02  5.2325241e-02  8.3477374e-03
 -8.2579567e-03  2.4863253e-02  1.1226526e-02 -2.4836436e-03
  4.4653736e-03  2.5290241e-03 -6.3463949e-03 -9.0273169e-04
 -7.2392389e-03 -5.4685563e-05 -6.2793722e-03 -1.5034947e-02
  6.4056594e-03 -1.0538370e-02  9.3077077e-03 -1.3451703e-03
  2.2439092e-03 -1.6960938e-03  1.3292261e-02 -7.1579842e-03
  3.0925004e-03 -1.8899283e-03  9.0242040e-03 -1.0299930e-03
  2.4105614e-03  1.5769741e-03  2.0582396e-03 -5.6614422e-03
  1.7913934e-03 -2.0875625e-03  3.5878751e-03  7.9309362e-04
  2.5423714e-03  1.3691761e-03  3.1317321e-03  5.9257028e-04
 -9.1897772e-04  5.8895197e-04  4.5358242e-03  4.1277816e-03
 -6.5994237e-04  1.0353504e-03  1.1517461e-04 -1.8042201e-03
 -2.3899875e-03 -1.4688875e-03 -2.6962786e-04 -2.1340426e-03
  1.8920189e-03 -2.3125010e-03  5.8585517e-04 -2.9598401e-03
  4.3301089e-04 -1.7550113e-03  3.9686822e-03  2.3112550e-04
  2.0808231e-03 -2.0875548e-04  3.0925638e-03  8.3702263e-04
0614_1
  1.0000000e+00  1.1980533e-17 -7.2234489e-18  4.4393078e-01
 -4.5098587e-02 -1.4262523e-02  6.4478064e-03 -1.0388040e-01
  1.2395911e-01 -2.6275115e-02  4.3077045e-02 -4.1098715e-03
  7.8538594e-03  5.6863121e-04  9.6364323e-02  2.6842314e-02
  1.7497721e-02 -2.4909194e-03  4.1498606e-02  2.3186618e-02
 -1.7932082e-02  1.2783593e-02  3.4950070e-03 -7.8376504e-03
  1.1462436e-02  2.9392962e-04 -3.4899326e-04  8.0097232e-03
 -5.1785513e-04  1.6791734e-03  6.7399300e-03  1.3176352e-02
  3.8342282e-04 -3.9612819e-03  8.8081481e-03  1.9404456e-02
 -1.2810720e-03  1.6701771e-03  8.2794772e-03 -7.6145277e-03
  4.1479859e-03 -2.1108083e-03 -3.4659557e-03 -2.2067387e-03
  4.0388227e-03  3.8262001e-03 -6.7523294e-04  8.6299773e-03
 -1.8950343e-03 -1.7116180e-03  6.4697289e-04  9.7993597e-03
 -1.6862820e-03  3.1298371e-03  4.9401129e-04 -1.0680147e-03
  3.7526260e-04 -2.4453076e-03  5.4374733e-04 -1.4112181e-03
  1.6644520e-03  7.6769155e-04  2.9153562e-04  1.6230461e-03
 -9.6277209e-04 -1.8508965e-03 -5.0742814e-04  4.3209409e-03
  6.0733515e-04  1.7727160e-03 -7.9598729e-04  2.2872975e-03
  9.0080414e-04 -1.2083274e-04  8.9508454e-04  1.8276174e-03
  1.5882173e-03  1.1591996e-03 -1.6261624e-03  1.7480748e-03
0615_1
  1.0000000e+00 -5.3860559e-17  1.2351156e-16  4.3326448e-01
 -1.0684489e-02 -3.8232096e-02  2.9924190e-02 -1.7392923e-01
  1.1017192e-01 -4.1782587e-02  4.1371824e-02  3.2387792e-02
  2.7502819e-02  1.1421589e-02  1.0545491e-01  1.8701086e-02
 -5.8428293e-04 -3.6109787e-03  1.9763999e-02  1.6953735e-02
  2.1633973e-03  1.4176938e-02 -5.8824157e-03 -6.6489377e-03
  5.3326862e-03 -1.4682525e-02  7.4556555e-03  7.7054772e-03
  6.5864360e-03  2.9500727e-03  9.5207938e-03  7.6615997e-03
 -8.8137756e-04 -3.8727342e-03  1.0193588e-02  4.1187794e-03
  7.7491760e-03  2.1544568e-03 -1.1877872e-03 -7.1874702e-03
  2.5827327e-03  1.1482583e-03  3.9707589e-03  2.2360246e-03
  1.9889183e-03  2.9681712e-03  2.0168331e-03  5.1146445e-03
 -4.8873490e-03  1.8357322e-03  2.8735141e-03 -1.8737542e-03
  2.4298720e-03 -2.4506218e-03  9.4694628e-04 -4.5314967e-03
  1.9438087e-03  1.7497164e-03  5.0625330e-03 -1.3786848e-03
  1.7766438e-03  1.4179466e-03  3.0896274e-03  4.8814978e-03
 -2.4304943e-03  2.7884900e-03  2.5121517e-03  1.3992946e-03
 -1.8399721e-03 -1.5701001e-03  2.1620172e-03 -7.1112889e-05
  4.6489378e-04  5.2645302e-05  2.0204682e-03  2.6933707e-04
 -1.5317950e-04 -1.6314044e-03  1.6733247e-03  3.7085316e-03
0616_1
  1.0000000e+00 -4.0779873e-17  9.5056017e-17  4.0591574e-01
 -2.2384365e-02 -6.2415637e-02  3.5846989e-02 -1.8639257e-01
  1.0212146e-01 -3.0529211e-02  8.3778868e-02  9.3112186e-03
  7.6092426e-03  1.6952042e-02  1.2602691e-01  1.0605327e-02
 -9.1617533e-03 -2.5079361e-03  8.4286786e-03  3.3235177e-03
 -6.1451817e-03  1.1240590e-02  9.8641589e-03 -3.3053646e-03
  2.8681462e-03 -1.5313703e-02  1.8512283e-02  6.0292842e-03
  8.0117628e-04  9.7455241e-03  1.6278522e-02  7.4424916e-03
 -2.3959952e-03 -7.4035721e-03  3.5842438e-03 -2.6759256e-03
  3.0807895e-03  5.1231764e-03  2.0725876e-03 -5.4192332e-03
  8.3563384e-04 -4.8174560e-03  6.8439274e-03  6.2570240e-03
  8.1429046e-04  3.2472721e-03  5.1614796e-03  4.0635456e-03
 -2.7476281e-03 -4.2749328e-03  2.9491382e-03 -1.6947396e-03
  4.1569988e-03  1.1662674e-03  2.5195761e-03 -4.7323498e-04
 -7.4179532e-04 -1.0060882e-03  2.6252909e-03  5.1496090e-03
  1.4807116e-03  1.8247240e-03  8.5463207e-04  3.2935322e-03
 -2.3848677e-03 -1.8050623e-03  2.2330328e-03 -1.8105481e-03
  2.1027066e-03  3.2644838e-04  1.4711344e-03 -2.5036660e-04
 -6.8433203e-04 -2.8589061e-04  1.4183090e-03  2.4568391e-03
  1.2782928e-03 -2.9899082e-04  1.1960785e-03  1.5935355e-03
0617_1
  1.0000000e+00 -1.1958790e-17  1.2196277e-17  4.2776855e-01
 -3.6453121e-02 -5.9294614e-02  1.1705120e-01 -1.7785101e-01
  1.0334609e-01 -1.2545651e-02  9.3751321e-02  1.7522757e-02
 -1.5876254e-02  2.3916020e-02  9.6480804e-02  3.2485977e-02
 -1.6572713e-02 -3.7655613e-03  8.0448788e-03  1.5946205e-02
 -6.8694739e-03 -4.6535345e-07  6.5183851e-03 -1.3164669e-02
  8.2032525e-03 -8.3477542e-03  1.5481694e-02  1.8957488e-02
 -3.6314859e-03  1.0421940e-02  1.6265102e-02  7.9051514e-03
 -1.0493838e-02 -6.4408233e-03  2.4306454e-03 -3.1157441e-03
  3.7597110e-04  1.3473643e-03  3.8358540e-03 -3.5900501e-03
  1.7836125e-03 -5.5592106e-03  7.5465222e-03  1.2476277e-02
  3.0323244e-05  2.2925390e-03  2.7109265e-03  8.8098380e-03
 -2.0931784e-03 -3.5998544e-03  1.9751289e-03  2.1187081e-03
  2.8748861e-03 -3.1387629e-04 -2.2432171e-03  1.1355941e-03
  3.9194751e-04 -2.0823755e-03 -5.6178475e-04  5.5310300e-03
  2.0654874e-03 -8.4449452e-04 -7.8992544e-04  1.9694874e-03
  3.0101437e-04  2.2132015e-04  3.2920863e-03  2.5160820e-04
  2.2890497e-03  7.7262846e-04 -4.4016419e-04  1.3545258e-03
 -1.5017632e-03  2.0567278e-04 -1.3118351e-03  2.3960645e-03
  1.2709400e-03 -1.5031333e-03 -2.2830297e-05  1.2875225e-03
0618_1
  1.0000000e+00 -3.1975750e-17  7.3300388e-17  4.4338315e-01
 -1.1456484e-02 -3.9062814e-02  3.6976390e-02 -1.7565387e-01
  1.0850394e-01 -2.8262067e-02  1.1277722e-01  4.7066728e-02
  9.3980445e-03  2.0095393e-02  1.1253360e-01 -8.8312847e-03
 -2.1315855e-02  1.4892323e-02 -7.8425562e-04  1.1511671e-02
  6.4898425e-03 -2.6907574e-03 -2.0953248e-03  1.1764850e-03
 -3.1915023e-03 -1.2955239e-02  2.8107171e-02  1.5991158e-02
  6.6638662e-03  2.8773652e-03  1.8700950e-02  1.1412528e-02
 -6.4332545e-03  4.1536213e-03  2.6286769e-03 -1.9459220e-03
  1.9455555e-03 -7.1260557e-03 -6.8437090e-03  4.5930816e-03
 -5.3613495e-03 -8.0382763e-06  1.1850257e-02  8.3568841e-03
  9.6055415e-04 -2.8176203e-03  5.5505456e-03  2.3842238e-03
  2.7305861e-03  1.7323525e-03 -2.9885232e-03 -6.6066853e-05
  1.1198445e-03 -4.7846402e-03  2.5812843e-03  7.6438973e-03
 -1.7699144e-03  4.0345543e-03  2.5728820e-03  2.3874536e-03
 -1.2772939e-03 -1.1295724e-03 -2.0642785e-03  1.8071976e-03
  2.5558755e-03 -2.7375527e-03 -1.5201197e-03  1.1669678e-03
  1.7304444e-04 -1.2143208e-03  3.6711757e-03  2.4379190e-03
  1.4225747e-03  2.2655506e-03 -1.1313330e-03  2.2752054e-03
 -1.7054639e-04  4.8278216e-04 -1.8821146e-03  1.5304602e-03
0619_1
  1.0000000e+00  3.6029246e-17 -7.5748202e-17  4.6272311e-01
 -3.6305986e-02 -8.8571669e-02  8.2173096e-02 -1.8849330e-01
  1.2287879e-01 -3.6736581e-02  9.0221907e-02  2.4611505e-02
  2.1085520e-02  3.0931160e-02  1.1611008e-01 -1.4974397e-02
 -1.9062048e-02  7.3747923e-03 -2.9882242e-03  5.8010890e-03
 -1.6079181e-03  5.0032577e-03  1.3838298e-03 -3.0780855e-03
  9.9321306e-03 -1.8763467e-02  2.5985000e-02  8.4667750e-03
  6.6662487e-03  1.2856437e-02  1.5425024e-02 -1.2552282e-03
 -1.2254174e-02  1.4347916e-03  3.7354713e-03 -4.4862310e-03
 -3.3833542e-03 -6.3306885e-04  1.7113926e-03 -7.4172165e-03
  9.4292636e-04 -6.5762995e-03  1.8680417e-02  5.6825593e-03
  5.3920146e-03  2.2723962e-04  1.0377886e-02  6.4517515e-03
 -3.7742581e-03  3.1865282e-03  9.9092164e-04  3.6669142e-03
 -6.0743111e-05 -9.6274904e-04 -3.2919387e-03  3.7727871e-03
 -1.9170086e-03 -1.3821532e-03  3.4561599e-03  2.3577472e-03
  1.7684161e-03 -4.0601776e-03  2.0131742e-03  4.2582330e-04
  1.1288805e-03  3.5810544e-04  8.0697173e-04 -3.1385181e-03
  2.8882890e-03  3.5961135e-04  1.1464426e-03  2.5607837e-03
  1.0922185e-04  2.4372712e-03  2.9720877e-03  2.5270490e-03
 -2.5155956e-03 -1.3720264e-03  1.2204760e-03  2.4523932e-04
0620_1
  1.0000000e+00 -3.3143059e-17  9.3242765e-17  3.9062508e-01
 -5.6215134e-02 -9.1340862e-02  3.7118253e-02 -1.7580416e-01
  1.1441369e-01 -5.3514793e-02  6.6819999e-02  1.8215867e-02
  1.0033414e-02  9.2133152e-03  1.0052207e-01 -2.4800030e-02
 -1.4174560e-02  7.6709960e-04 -7.1094219e-03 -4.1066892e-03
 -5.1767364e-03 -3.2363978e-03  5.6674037e-04 -2.7513245e-02
  1.0014233e-02 -2.8628406e-02  9.6939190e-03 -7.2611707e-03
  1.4139214e-02  1.0696523e-02  1.9980052e-02 -1.1874297e-03
  1.4365730e-04  1.9087162e-03  3.8123586e-03 -1.2580149e-02
 -3.0954072e-03  7.4471278e-03 -7.7939037e-03 -1.6179068e-02
 -3.0949893e-03 -6.1575907e-03  1.3321337e-02 -4.9626906e-03
  2.4650511e-03  3.7983454e-03  1.0999900e-02 -5.2180184e-03
  5.7401986e-04  1.0408838e-03  3.2356498e-03 -7.3463142e-04
  4.9017908e-05  1.6161187e-03 -1.9763534e-03 -8.8528767e-04
 -3.6977215e-03  1.4005722e-03  3.2686064e-03 -2.0850012e-03
  6.8807089e-05 -9.0913678e-04 -9.6144009e-04 -2.5522425e-03
 -1.3833535e-03 -1.9361930e-03  2.1409129e-03 -2.4211018e-03
  1.7409909e-03 -1.6420689e-03  2.7918149e-03 -2.9616504e-03
 -4.1616109e-04  3.6671244e-03  1.0480110e-03 -4.9035560e-04
 -3.0698317e-04  1.7027020e-04 -1.4777754e-03  3.6157801e-03
0621_1
  1.0000000e+00 -2.6959300e-17  5.6230035e-17  4.2331525e-01
 -4.6302006e-02 -5.3455028e-02  6.6184588e-02 -1.9007627e-01
  8.5618869e-02 -3.9294283e-02  7.8229185e-02  3.9746033e-02
  1.5361609e-02 -6.7248902e-04  9.2321371e-02 -1.7620337e-02
 -1.2907717e-02 -1.2453056e-02 -5.6363520e-03  2.5286972e-03
  1.3402431e-02 -2.4715999e-03 -6.2888918e-03 -1.7455183e-02
  7.5963483e-03 -1.0324636e-02  2.2363401e-02 -2.4307809e-03
  1.1046611e-02  5.6856235e-03  1.7420425e-02 -3.3102959e-03
 -8.6552292e-03 -6.9883801e-04  1.0814204e-02 -9.7489112e-03
  3.6235336e-03 -2.5792818e-03 -2.6263290e-03 -7.6226641e-03
  2.6826631e-03  1.5556134e-03  8.8274012e-03  2.0271951e-03
  4.5767130e-03 -4.7788964e-04  6.9008671e-03  2.4090121e-03
 -1.3767249e-03  2.0240581e-03  4.6920172e-03 -8.1808371e-03
  7.1073470e-04 -2.1941800e-03  4.0184372e-03 -3.6989559e-03
  1.4648166e-03  3.4389355e-03  5.6075309e-03  2.1283704e-03
 -1.2096523e-03 -4.8655492e-04  5.5968632e-03  6.8172382e-03
 -5.5869772e-04 -4.4304593e-04  5.2214242e-04  2.1273072e-05
 -1.3326743e-03 -2.1557245e-03 -8.8017917e-04 -5.3814186e-04
  1.1696741e-03 -6.8910083e-04 -2.5474351e-03  1.6530711e-05
 -5.9575546e-04 -5.1758411e-04  1.1168975e-03 -1.1651624e-03
0622_1
  1.0000000e+00  1.6053559e-17 -2.6076472e-17  4.8216934e-01
 -7.4590538e-04 -1.6205281e-02  3.8857164e-02 -1.8761015e-01
  1.0531183e-01 -2.1994028e-02  8.4434309e-02  7.0688267e-02
  2.5847914e-02  1.7900699e-02  1.1167525e-01  1.5883259e-02
 -3.0477705e-02 -1.6300627e-03  3.2671752e-03  1.0352119e-02
  7.8126662e-03  1.1386887e-02 -1.0560866e-02 -6.9111278e-03
  1.2252252e-03 -7.3015370e-03  1.6341337e-02  1.0958009e-02
  1.0186294e-02  5.0358881e-03  1.4858732e-02  1.1389932e-02
 -8.1879812e-03 -1.1853349e-03  1.1998119e-02 -7.0208177e-03
  9.2056396e-04 -1.5617847e-03 -1.4056534e-03 -9.3326494e-04
 -1.4449741e-03  3.5319532e-03  8.4753553e-03  1.1706669e-02
 -7.7661276e-04 -3.4936731e-03  5.7210742e-03  1.2804028e-02
  1.7308729e-04 -9.5691638e-04  2.8448871e-03  1.1541795e-03
  5.5447010e-04 -4.0928628e-03 -5.0683943e-04  3.5417308e-03
  1.3970084e-03  3.6460628e-03 -5.2168806e-03  7.8282189e-03
 -9.9404064e-04 -8.1274753e-04 -2.1985775e-03  6.8561885e-03
  2.6217652e-03 -2.3251755e-03 -1.3452559e-03 -1.2889264e-03
  1.1639748e-03 -9.1879596e-06 -1.9022443e-04 -1.2797953e-03
  1.5713686e-03  1.3557242e-03 -4.0356026e-03  2.3241744e-03
 -1.1976700e-03  2.5345330e-03 -2.1891671e-03  1.3094900e-03
0623_1
  1.0000000e+00 -5.7871568e-18  5.7465266e-18  4.7116954e-01
 -1.4522061e-02 -6.3017154e-02  8.3087318e-02 -1.9412730e-01
  9.4484152e-02 -2.3076731e-02  8.2884874e-02  3.4280316e-02
  1.3033311e-02  3.0748897e-02  1.1103739e-01  5.1882066e-03
 -1.9196747e-02 -6.7019528e-03  5.5375804e-03  7.6422279e-03
  7.7079904e-03  6.3773878e-03  1.4385220e-03 -3.8097608e-03
  8.0763450e-03 -1.0248457e-02  1.9455242e-02  1.4415409e-02
  2.5224994e-03  1.2345260e-02  6.3436125e-03  9.1268335e-03
 -1.0580233e-02 -3.2330763e-03  4.6457056e-03 -3.2091154e-03
  3.0172893e-03 -2.7609336e-03  1.0234603e-03 -1.0088888e-02
  6.9060551e-04  2.3077493e-03  1.2441864e-02  4.5994865e-03
  4.7153883e-04  2.8388388e-03  7.8196374e-03  7.0033779e-03
 -6.2271993e-03  1.8640053e-03  4.5918717e-03  5.5821988e-04
  1.2381099e-03 -3.5749724e-03  1.2790588e-03  3.3187006e-03
 -7.7766214e-04  1.0689581e-03  2.0886769e-03  4.3098286e-03
 -9.0834334e-04 -2.4740452e-03  1.2148806e-03  4.7675434e-03
  1.6353802e-04 -1.0059306e-03  2.4057889e-03 -4.4922165e-04
  1.7786149e-03 -1.7430663e-03  1.1077170e-03  3.0645712e-03
  2.1501317e-03  1.6972574e-03 -1.7488822e-03  4.3842566e-03
 -1.3950639e-03 -9.4064344e-04 -2.7391794e-04  2.2869906e-03
0624_1
  1.0000000e+00  2.4143423e-17 -6.2421940e-17  5.1141729e-01
 -5.8547285e-02  3.1747939e-02  2.7430267e-02 -1.4875149e-01
  1.1760598e-01 -3.1934700e-02  1.5518158e-02  1.9469488e-02
  5.6742527e-02  2.2030961e-03  8.9800115e-02 -5.8895251e-03
  3.2200473e-03 -5.5347284e-03  5.8978481e-02  3.8758948e-02
 -1.4581886e-02  2.4338114e-02  2.2403285e-02  5.8270912e-03
 -1.3555431e-02  2.6231154e-03  4.2790761e-03 -3.1747207e-03
  1.9661782e-02 -1.2011801e-03 -1.2460680e-02  3.2061004e-03
  8.3790245e-03 -6.2438667e-03  9.8042376e-03  2.3133037e-02
  2.6167428e-03  1.1531558e-03  9.3930141e-03  1.4082547e-02
 -1.0068494e-02  8.8489205e-03  1.4086210e-03 -4.5183619e-03
  1.1559202e-03  1.1342123e-03 -9.0763059e-03 -1.1820589e-03
  4.8211901e-03 -1.1514277e-03  1.0735487e-03  2.4425353e-03
  2.4578929e-03 -4.7394492e-03  5.0687182e-03  5.9594502e-03
 -6.4049575e-04  4.1892660e-03 -3.8032999e-04  2.9200255e-03
 -2.3221278e-03  2.8560775e-03 -1.0917985e-03  4.4838139e-03
  2.0419165e-03  2.7025055e-03 -1.8172746e-03  4.7076866e-04
  3.8100953e-04 -7.9376331e-04 -1.2279918e-03  1.1784274e-03
  8.9505684e-04 -1.1912231e-03 -3.3956064e-03  3.4842640e-03
 -2.0353760e-03  6.1815603e-04 -3.5267719e-04  1.9314975e-03
0625_1
  1.0000000e+00  3.0894016e-17 -6.8257685e-17  4.4522033e-01
 -2.4284945e-02 -4.3199428e-02  9.8108938e-02 -1.6063297e-01
  1.0549969e-01 -7.0559233e-03  9.5672769e-02  4.9957928e-02
 -1.3265012e-02  1.7192801e-02  8.6143741e-02  4.2139329e-02
 -4.0884046e-03 -1.8613352e-03  9.2895238e-03 -1.1035540e-02
 -9.7762959e-03  1.1770568e-02  1.2996362e-02 -9.0311014e-03
  9.6317050e-03 -8.3096621e-03  1.2650712e-02  2.9822222e-02
 -1.0488919e-03  2.0867591e-03  1.3250737e-02  1.2648965e-02
  3.4498646e-03 -2.6055774e-03  4.1327809e-03  5.3441909e-03
 -2.6463860e-04  8.8162139e-03 -4.0565243e-03  4.2923736e-03
 -1.7639513e-04 -3.9294018e-03 -7.9374638e-03  5.4050073e-03
  1.3747846e-03 -6.0142084e-04  5.0040675e-03 -1.0126018e-03
  9.3196809e-04 -1.5998460e-03  7.5491147e-03  3.8422936e-03
  1.4795511e-03  6.0024511e-03 -2.5232086e-03  3.9428199e-03
 -7.6252152e-04 -8.7839178e-04 -4.7227451e-03  4.1265699e-03
  5.9880409e-05  1.2514307e-03  1.3514466e-04  2.8753260e-03
 -1.6943525e-03 -1.4893175e-03  1.0183653e-03  1.2815265e-03
  1.5912709e-03  1.1748592e-03 -1.6661496e-03 -9.8843086e-04
  2.3078277e-04  6.4293358e-05 -9.1447939e-04  2.8754237e-03
  2.9698704e-04  1.6400775e-03 -2.2597450e-03  3.7118865e-03
0626_1
  1.0000000e+00 -1.8184926e-17  4.6993062e-17  3.9541551e-01
 -3.4535244e-03 -2.2894190e-02  6.1775107e-02 -1.8125284e-01
  8.5757194e-02 -2.9427608e-02  6.1508295e-02  4.4957974e-02
  2.3363778e-02  1.7891188e-02  1.0138834e-01  2.5822196e-03
 -1.4162643e-02 -4.9480032e-03  2.0363882e-02  2.0231708e-02
  5.6390271e-03  1.0198825e-02  2.0925916e-03  5.2476825e-04
 -2.2493720e-04 -9.3868379e-03  1.4907139e-02  6.0886242e-03
  6.9463585e-03  4.2152906e-03  5.4522799e-03  1.0839323e-02
 -6.6016302e-03 -3.0514326e-03  1.3105796e-02  3.2638872e-03
  2.2063589e-03 -2.5063288e-03  5.9741710e-04 -3.9055571e-03
  2.5510681e-03  4.3353513e-03  5.3934494e-03  3.8665290e-03
  2.0432019e-03  1.0402032e-04  2.3838969e-03  1.0850254e-02
 -4.4539361e-03  2.2596004e-03  1.0776679e-03  1.8559772e-03
 -3.9263666e-04 -3.4853505e-03  1.4299634e-03 -1.0424384e-03
  3.5110322e-03  1.3886354e-03  2.9577882e-04 -1.1959491e-04
  3.6171102e-04  4.4311607e-04  1.7637506e-03  7.2210912e-03
 -4.8018591e-04  7.9576551e-04  3.2514407e-04  2.3579358e-03
 -1.6473162e-03 -5.7250553e-04  1.0011205e-03 -8.8042847e-04
  2.4747822e-03 -2.0683109e-04 -8.1628024e-04  1.2607832e-03
 -3.0830535e-05  6.9961697e-04  3.3757258e-04  2.7681551e-03
0627_1
  1.0000000e+00 -2.8505871e-17  6.9057497e-17  4.2418676e-01
 -2.4216016e-02  2.1569587e-03  5.2398106e-02 -1.6901180e-01
  1.1607721e-01 -3.4612789e-02  9.0349045e-02  5.5536252e-02
  1.7734060e-03  1.4523304e-02  1.2152945e-01  2.6974490e-02
 -1.7051240e-02 -7.9094439e-03  5.7827284e-03  3.5484172e-03
 -3.7518214e-03  2.1126679e-02 -1.1176509e-02  1.3116957e-03
  5.4002679e-03 -1.4572447e-02  1.7457807e-02  1.9963971e-02
 -4.9694554e-03  3.0551987e-03  1.3075862e-02  4.8145122e-03
 -5.2054449e-03 -7.9855841e-03  1.2358970e-02 -6.0991024e-03
  2.1132345e-03  1.5940546e-03  6.0996994e-04 -6.9123838e-04
 -1.7459373e-03 -1.0319495e-03  9.0167964e-03  1.9954575e-02
 -3.1775634e-03 -3.8671288e-03  2.1573672e-03  9.7482055e-03
 -2.8192299e-03 -2.9161909e-03  1.1137216e-03 -1.6029485e-04
  4.7195133e-03 -4.6665171e-03 -5.2568222e-03  2.2885320e-03
 -4.4128840e-04  1.6160541e-03 -2.4238497e-03  8.1547858e-03
  1.9217043e-03 -2.7911444e-03 -1.2575395e-03  2.1761109e-03
  7.3795100e-04  1.0709171e-03  2.2925393e-04 -2.1780858e-03
  2.5163424e-03 -1.4656223e-03 -1.5244806e-03  1.4263902e-03
 -1.0741762e-03  1.8654455e-03 -2.9436883e-03  2.5468760e-03
  1.3768194e-04 -1.4165946e-03  6.1034429e-04  3.4767405e-04
0628_1
  1.0000000e+00 -1.5444496e-17  6.8303552e-17  2.2918761e-01
 -1.5926431e-03 -2.6114132e-03  4.0008486e-02 -1.4585519e-01
  1.2308873e-01 -1.7301137e-02  9.1687187e-02  5.2998569e-02
 -1.5661647e-02  1.2887503e-02  7.3846045e-02  1.1967827e-02
  9.0516025e-04  1.1290199e-03  1.7980180e-02  6.2602931e-03
  4.6030396e-03 -5.2624303e-03  4.1551738e-03 -2.4470014e-02
  3.7459602e-03 -1.5873728e-03  2.1541290e-02  2.6929667e-02
  1.1864153e-03  4.5491305e-03  1.9063043e-02  1.8231095e-03
 -4.0669123e-03 -3.1217318e-03  2.2636604e-03 -4.2941558e-04
  6.7473875e-03 -3.9019303e-03  2.2074531e-03  3.9868232e-04
 -2.3413543e-03  1.9920542e-03  6.5387277e-03  8.2168357e-03
  4.0416907e-03 -1.2815650e-03  1.4727157e-03  1.4510184e-05
 -3.5179388e-03 -8.6982047e-04  2.9980915e-03 -2.5557898e-04
  3.8931265e-03 -6.6515244e-04  3.6330087e-03  2.4023671e-03
 -1.5671078e-03  1.9863005e-03 -1.1219603e-04  1.9415725e-03
  1.9222696e-03 -2.2895472e-03  9.7829570e-04  3.5922182e-03
 -1.9039207e-03  7.8371355e-04  4.2837535e-03 -1.6351728e-03
  1.1531751e-03 -1.7060383e-04  2.7271682e-05  1.1377725e-03
  3.1175525e-04  2.3065509e-04 -1.0679616e-03  1.7228120e-03
  1.7816455e-04 -1.4565474e-03  3.5526769e-03  2.8495413e-03
0629_1
  1.0000000e+00 -3.0970474e-17  4.7719948e-17  3.5242990e-01
 -1.3636322e-01 -5.5870164e-02  7.5838005e-02 -1.7587478e-01
  8.7282157e-02 -9.8572110e-02 -5.8667158e-03  5.3811172e-02
 -4.4629289e-02 -6.8153550e-02  3.4678891e-02 -3.5224140e-02
  7.7972047e-04 -4.7630768e-02 -2.3611853e-03 -6.8297154e-02
  2.5914768e-02 -3.4044562e-04  1.1168851e-02 -6.7194779e-02
  2.4412668e-02 -9.4417633e-03  9.6875463e-03  1.0751235e-02
 -1.0456922e-02 -2.2359894e-03 -2.4248386e-03  5.5246985e-03
 -2.0297233e-03 -1.4462804e-03 -4.2877460e-03 -1.2244573e-02
  1.3923191e-02  4.8972778e-03 -1.8194546e-02 -2.0768823e-02
  2.3638823e-04 -3.7882340e-05 -2.7222827e-03  1.7287384e-03
 -1.2573985e-03  5.8520625e-04  5.4692673e-03 -8.6240909e-03
 -1.8533865e-03  1.0307801e-02  3.5407508e-03 -1.1044337e-03
  2.6886436e-03  9.4618533e-03 -6.4689868e-03  8.5288933e-03
 -1.1184531e-02  1.3975055e-04 -6.0671033e-03  4.1327218e-03
 -6.9987899e-03 -4.2999302e-03 -6.6807734e-03 -7.6524900e-04
 -4.3041916e-03  8.2877870e-04 -2.7482735e-03 -1.2141922e-04
  8.3285169e-04 -4.6970357e-03 -4.3419027e-03 -3.8214988e-04
 -1.3402844e-04 -6.3012048e-03 -8.7835617e-04 -3.6744942e-03
  5.4008926e-03 -2.9394442e-03  3.6484026e-03  2.4341556e-03
0801_1
  1.0000000e+00  7.2670685e-18 -9.4130742e-17  9.8214804e-02
 -1.4439870e-01 -1.8007176e-01  4.1339667e-02 -1.0970409e-01
  8.3064812e-02 -3.3383805e-02  4.4913400e-02  1.5223979e-02
 -5.3244805e-02 -3.6386892e-02  5.0225069e-04 -6.5616442e-02
 -6.3177202e-04  3.0842817e-03 -2.2587454e-02 -3.0236776e-02
 -2.0104439e-02 -1.7210886e-02 -1.2717533e-02 -8.7634986e-03
  6.2359486e-03  3.2583545e-03 -2.9365031e-02 -7.0619895e-03
 -3.8432658e-03  7.1013407e-03  5.5729938e-04 -6.3293958e-03
 -1.4173919e-02  1.3976376e-02 -1.7942170e-02  2.2203650e-02
 -1.9220493e-02 -1.2231783e-02 -1.9864964e-02  1.0456569e-02
 -1.9421192e-03 -1.1570671e-02 -1.5262997e-02 -4.7391581e-03
  1.5769736e-03 -6.1295162e-03 -1.1915574e-03 -5.7228694e-04
 -7.3537177e-04 -6.6476590e-03 -6.8493255e-03  6.9503059e-04
  3.0056379e-03 -6.7562672e-03  4.0154196e-03 -3.2302076e-03
  5.3381716e-03 -3.8590076e-03  2.8089285e-03 -6.6228180e-03
  4.4669954e-03  1.1247115e-03  8.6004057e-03  1.0730350e-03
  4.3148020e-04  1.2500615e-03  2.8170715e-03  2.0619109e-03
 -3.7323999e-03 -8.6701036e-05 -2.6091100e-03 -2.0634687e-03
  1.8827113e-03 -6.8546184e-03  9.5115640e-04 -9.7430874e-03
  3.8295769e-03 -4.2566530e-04  7.3778680e-03 -2.6009962e-03
0802_1
  1.0000000e+00  1.0377000e-17 -3.4151251e-17  1.0484984e-01
 -9.8302011e-02 -9.4548338e-02  3.6337060e-02 -7.8299308e-02
  9.0316718e-02 -3.6378352e-02  4.7161603e-02  1.1176018e-02
 -4.3036814e-02 -2.8909702e-02  1.5067910e-02 -2.4875746e-02
  9.4050680e-03 -9.7921098e-03 -8.1811193e-03 -3.0547087e-02
 -1.8460930e-02 -1.2929558e-02  3.8053224e-03 -2.8848087e-02
  7.7280261e-03 -3.2378242e-03 -1.1225529e-02 -2.5517270e-03
 -8.1251741e-03 -7.1546772e-03 -7.4444245e-03 -1.9724017e-02
  8.2466519e-03  5.1170492e-03 -9.0313230e-03 -1.0231507e-02
 -9.8760994e-03  1.7855350e-03 -6.0717902e-03  3.2963909e-03
 -5.9915150e-03 -6.0733833e-03 -1.6849292e-02  5.1053316e-03
 -2.2808824e-03 -1.3725594e-02 -9.4370855e-03 -1.0913895e-02
  1.1120582e-02 -4.1525576e-03 -7.2349437e-03 -7.6125171e-03
  4.1391945e-03 -6.9653579e-04  1.5267672e-03 -4.1301741e-03
  4.3716183e-03  1.1240459e-03  1.3556120e-03 -3.2250632e-03
  2.1471734e-03  7.1586998e-04  5.3866368e-03 -1.6631806e-03
  4.2003832e-03  2.1887219e-03  1.4772841e-03  3.0966463e-03
  1.0926417e-03  9.2398459e-04  5.1635677e-03  3.3896031e-03
  1.6746541e-03  3.3629483e-03  2.7227912e-03  4.8784781e-03
 -2.7233143e-03  2.6470679e-03 -2.6705913e-05  6.1228027e-03
0804_1
  1.0000000e+00  4.9473963e-18 -1.0493797e-16  9.0699810e-02
 -1.0453105e-01 -1.5912256e-01  4.8115261e-02 -8.4101611e-02
  9.6403784e-02 -3.0114036e-02  2.4370108e-02  6.4347022e-03
 -4.7766888e-02 -3.2657478e-02  7.7695808e-03 -2.9772672e-02
  7.6024205e-03 -2.9443441e-03  6.4625658e-04 -3.5853169e-02
 -2.2918161e-02 -1.8736502e-02 -1.4814039e-02 -1.4505281e-02
  6.6957742e-03  2.2682215e-03 -2.3228269e-02 -1.2605632e-02
 -7.3988428e-03 -6.8113491e-03 -5.2557009e-03 -1.6445260e-02
  4.4078476e-04  3.7419495e-03 -2.2471213e-02  5.9533237e-03
 -2.4177226e-03 -1.8882430e-02 -2.3260043e-02 -3.9185836e-03
  1.5868053e-02 -4.8594409e-03 -7.5710297e-03 -1.6421466e-02
  8.5178930e-03 -3.0598728e-04  3.5640704e-03 -4.3807770e-03
  3.9747185e-03  4.0648183e-03 -2.8642906e-03  1.7890296e-03
  3.9018150e-03 -4.4527093e-03  6.4610080e-03 -6.6315701e-04
  3.6177454e-03  6.2606693e-03  6.8365306e-03  2.4979595e-03
 -2.1252125e-03  1.6276225e-04  4.7812575e-03  8.4998249e-03
 -1.9774876e-03 -1.1753540e-04  1.4253143e-04  6.4545551e-03
  1.9243509e-04 -3.5523094e-03 -5.0939486e-04  2.6901574e-03
  1.6642645e-03  8.1140883e-04  1.3939073e-03 -3.4981525e-03
  2.3945322e-03  1.1224353e-03  7.0432315e-03  2.9183898e-03
0805_1
  1.0000000e+00  1.5109678e-17 -5.8566070e-17  9.7594645e-02
 -1.0378852e-01 -1.0404232e-01  1.8330102e-02 -7.4058261e-02
  9.2102155e-02 -3.5479816e-02  4.9841856e-02  1.9878313e-03
 -3.5472108e-02 -2.5822721e-02  1.5953206e-02 -2.2824708e-02
  1.2326350e-02 -5.5939440e-03 -2.1228755e-03 -2.8442155e-02
 -2.1338457e-02 -1.3327543e-02  4.4226028e-03 -3.1831471e-02
  4.4560599e-03 -4.6569043e-04 -1.1219000e-02 -2.1052702e-03
 -8.9985862e-03 -8.9620855e-03 -1.2406104e-02 -1.7888421e-02
  1.0930633e-02  2.8993976e-03 -8.7173589e-03 -1.3234893e-02
 -4.0809518e-03  3.6425970e-03 -1.7754680e-05 -2.6954177e-03
 -5.6608590e-03  1.7692479e-03 -1.4108717e-02  8.2807161e-03
 -6.1677329e-03 -1.2638516e-02 -1.1027294e-02 -5.4948715e-03
  8.9000031e-03 -8.3870489e-03 -9.6228605e-03 -7.4298129e-03
  6.6418081e-03 -3.1321761e-03  6.7358651e-04 -4.9350695e-03
  6.0472231e-03  2.3711408e-03 -1.2143219e-04 -2.4354502e-03
  2.9191016e-03  8.8948706e-04  5.1200700e-03 -1.5505370e-03
  3.4883344e-03  2.6793063e-03  2.6003411e-04  2.5905266e-03
  2.1346974e-04  6.4542934e-04  3.7662769e-03  2.4679385e-03
  2.1792124e-03  1.3918865e-03  3.5514739e-03  1.3261481e-03
  3.1749656e-04  2.5465359e-03  4.6004737e-03  5.9002746e-03
0806_1
  1.0000000e+00 -6.8619277e-18 -8.6017560e-17  1.2635977e-01
 -1.5138306e-01 -2.2019742e-01  6.0210330e-02 -1.3135292e-01
  8.2908456e-02 -2.2781354e-03  4.8977766e-02  7.1600402e-03
 -6.5910303e-02 -4.0352942e-02  3.3422495e-03 -9.6587191e-02
  9.6091250e-03  1.8604735e-02 -4.3226396e-02 -4.1195981e-02
 -1.8063213e-02 -4.9532861e-03 -1.9229171e-02 -1.5352281e-03
 -3.5569930e-03  6.3881289e-03 -3.4833509e-02 -8.5312645e-03
 -7.4138604e-03 -4.5471848e-03 -4.5665270e-03  9.0963198e-03
 -1.3792088e-02  2.9115099e-03 -3.6373561e-02  1.0885968e-02
 -7.3641566e-03 -2.5184285e-02 -2.3855881e-02 -4.9990575e-03
  1.0420532e-02 -4.8406796e-03 -4.5926418e-03 -1.4601642e-02
  1.7533705e-04 -2.9079745e-03 -4.0948357e-03 -1.1929112e-03
  5.1569808e-03 -7.8231964e-03 -1.7929323e-04 -1.1270907e-02
  1.2365050e-02 -2.8696337e-03  1.5735478e-02 -2.7561005e-03
  5.2832525e-04  9.9105114e-03  1.0314524e-02  1.6990565e-03
 -3.7082241e-03 -2.7574929e-03  6.7492452e-04  3.5729127e-03
  1.5085403e-03 -3.1550370e-03  1.6681326e-03 -1.9297060e-03
  1.0810375e-03 -3.4757658e-03  4.9255598e-03 -7.3339630e-03
  4.3761221e-03 -6.2466542e-04  7.7817126e-03 -4.1643048e-03
  5.2097042e-03 -8.0478816e-05  4.2226847e-03  6.4647856e-03
0807_1
  1.0000000e+00  1.4970982e-17 -9.1772045e-17  8.8509652e-02
 -1.3499313e-01 -1.7494383e-01  1.9727944e-02 -8.4273835e-02
  9.4775636e-02 -2.4379053e-02  4.8464271e-02  4.1885298e-03
 -5.7077517e-02 -3.3983616e-02  9.9385016e-03 -5.2433223e-02
 -1.6962298e-06  1.9732791e-03 -1.3179583e-02 -2.8849523e-02
 -1.9758086e-02 -2.0960191e-02 -2.2283345e-02 -1.8938468e-02
  7.7949052e-03  3.2343886e-03 -3.5415427e-02 -9.6797026e-03
 -5.8681941e-03 -8.2576628e-03 -5.6938751e-03 -9.4908122e-03
  1.8676852e-04  1.9940374e-04 -2.8206414e-02  7.0555612e-03
  2.3807513e-03 -2.1848867e-02 -2.6267887e-02 -8.1057320e-03
  1.8134552e-02 -3.2025246e-03 -3.2645072e-03 -1.7620987e-02
  7.7188993e-03  3.9408316e-03  1.5067396e-02 -2.9159534e-03
 -2.4113545e-03  4.6061181e-03 -3.1390415e-03  3.1323561e-03
  5.5189559e-04 -6.5918303e-03  6.2624162e-03  3.5478980e-03
  2.9460730e-03  1.5715796e-03  9.0952093e-03  1.2339877e-03
  9.5171542e-05 -9.1263616e-04  4.6014151e-03  5.8642427e-03
  5.4019001e-04  4.5501904e-04 -1.7312824e-04  3.0720735e-03
  1.1514499e-03 -1.1124522e-03  4.7992116e-03  2.3240457e-03
  9.6195971e-04  1.3996295e-03  4.9541996e-03 -2.2481811e-03
  1.8782363e-03  2.4411540e-03  2.9124466e-03  6.6116725e-03
0808_1
  1.0000000e+00 -3.4074023e-17  9.7977001e-17  7.4916197e-02
 -9.8580512e-02 -9.6129634e-02  2.0618289e-02 -5.5118429e-02
  8.6509370e-02 -4.6556568e-02  2.1418629e-02  1.8557264e-02
 -3.9602271e-02 -3.2864344e-02  5.5356007e-03 -1.9453758e-02
  1.3537818e-02 -8.0005076e-03  8.6787887e-04 -2.1560778e-02
 -2.4353879e-02 -1.4222545e-02  8.7857987e-05 -1.5921678e-02
  1.9259656e-03 -4.6198333e-03 -1.4038307e-02  2.1883606e-04
 -8.6795561e-03 -3.0126405e-03 -3.7994816e-03 -1.8192939e-02
  3.2209178e-03  1.0968953e-02 -7.0017199e-03  1.9158815e-03
 -1.9014347e-02  2.9884711e-03 -9.8865508e-03  1.0892369e-02
 -1.0605762e-02 -5.4053502e-03 -1.8962284e-02  6.0893645e-03
 -4.9837992e-03 -1.2805470e-02 -1.2659944e-02 -4.8407818e-03
  5.5759704e-03 -6.2538168e-03 -1.2248646e-02  5.2347000e-04
  1.0904763e-03 -3.8960896e-03 -4.5832244e-04 -3.3819985e-03
  3.6882400e-03 -6.4597400e-04 -1.6282173e-03 -2.2677144e-03
  1.8161919e-04 -2.7717168e-03  4.5992207e-04  6.5401149e-04
  3.3682215e-03 -2.1923287e-03  4.2146568e-04 -2.5487369e-04
  2.7293761e-03 -1.3917392e-04  6.2057728e-03 -1.4425916e-03
  1.5253894e-03  2.5400074e-03  7.8452805e-05  3.1981237e-03
 -3.3053040e-03 -6.7486028e-04  5.9239955e-05  1.4822605e-03
0809_1
  1.0000000e+00  7.9379033e-18  4.6036921e-17  1.0382764e-01
 -1.3892389e-01 -1.7226732e-01  4.3826392e-02 -8.6754379e-02
  8.9549545e-02 -3.6082528e-02  2.4682367e-02  1.9883599e-02
 -5.7517395e-02 -3.1010642e-02  8.9701819e-03 -4.9340023e-02
 -1.3090534e-03  8.8825189e-03 -1.5857918e-02 -2.4416816e-02
 -2.6824751e-02 -1.6595334e-02 -2.1974606e-02 -8.5103941e-03
  6.6257578e-03  3.0619717e-03 -2.6191633e-02 -3.1917493e-03
 -5.8164039e-03  8.4185147e-03  5.4212220e-03 -1.3548557e-03
 -1.0389583e-02  1.6850300e-02 -2.0685424e-02  2.7069935e-02
 -1.8526600e-02 -1.0588247e-02 -1.6286220e-02  1.6409165e-02
 -2.6923542e-03 -2.9063366e-03 -1.1682492e-02  5.4600257e-03
 -6.2733932e-03 -3.1403689e-03 -8.0836031e-03  7.8907005e-03
 -4.5349158e-03 -6.5687397e-03 -1.6467449e-02  4.4815346e-03
  4.0242630e-04 -1.0183840e-02 -1.1822808e-03 -4.2416027e-03
  4.8550200e-03 -2.2156672e-03 -2.8199598e-03 -1.0526012e-02
  3.8711430e-03 -8.4942571e-04  7.0865769e-03 -2.2535280e-03
  5.1243714e-04  3.1447007e-03  4.2749403e-03  2.0486427e-03
 -5.1963837e-03 -1.0645056e-05 -2.8537608e-03 -7.3416163e-04
 -3.6152866e-04 -3.2304595e-03 -3.8463398e-03 -8.4801729e-03
  7.7972152e-04 -1.2392451e-03  3.0663846e-03 -1.3421804e-03
0810_1
  1.0000000e+00 -2.1090826e-17  7.3431054e-17  7.2224677e-02
 -1.0227038e-01 -1.1402319e-01  4.0637777e-02 -6.6831466e-02
  8.8584854e-02 -3.8667252e-02  4.2690778e-02  3.9959811e-03
 -4.0930507e-02 -3.5721227e-02  5.2598845e-03 -2.8749956e-02
  1.1499031e-02 -8.7221661e-03 -8.5929609e-03 -2.6647274e-02
 -2.4417525e-02 -1.6022246e-02  2.8172593e-03 -1.5710373e-02
  2.8533415e-04 -6.0891028e-03 -1.6708015e-02 -1.8553987e-03
 -9.8272990e-03 -1.1992460e-02 -9.1653182e-03 -1.5045688e-02
  4.4517468e-03  7.2562639e-03 -5.3795674e-03 -4.0620315e-03
 -1.8822751e-02  5.6286887e-04 -7.0358758e-03  5.7364766e-03
 -1.1164807e-02 -6.5684754e-03 -1.6060981e-02  6.3217713e-04
 -3.5420613e-03 -1.5051400e-02 -7.0050298e-03 -7.8904091e-03
  8.9349289e-03 -3.3468453e-03 -4.5604163e-03 -3.9435668e-03
  3.9802579e-03 -2.1039664e-03  1.7883315e-03 -3.4126902e-03
  6.3000704e-03  4.1539056e-03  2.7097119e-03 -1.4113407e-03
  1.7261305e-03  1.1927327e-03  5.0673342e-03  2.3577658e-03
  3.2663854e-03  1.6281551e-03  1.5985790e-03  2.0888974e-03
  3.4906931e-03  3.7588243e-04  5.4330701e-03  1.2654917e-03
  2.7961407e-03  5.9863120e-03  2.3873690e-03  3.9878400e-03
 -2.7371547e-03  9.1603253e-04  6.4331520e-04  3.5720901e-03
0831_1
  1.0000000e+00 -3.2392075e-17  9.9874840e-17  8.8578126e-02
 -1.2365957e-01 -2.5439061e-01  6.7827394e-02 -9.4047155e-02
  6.5346940e-02 -3.9320036e-02 -3.0137561e-02  2.6801401e-02
 -8.5272042e-02 -5.0267417e-02  3.8843135e-02 -8.2018578e-02
  5.5142497e-03  1.3307141e-02 -6.0147863e-02 -9.2652072e-03
 -2.7819495e-02 -2.2711789e-02 -1.9542966e-02 -3.9439610e-03
 -1.1394782e-02  1.3163640e-02 -2.2430532e-02  2.8183340e-03
 -5.8187025e-03 -4.1532829e-03 -2.0877010e-02  1.5172085e-02
  2.0915665e-03  3.3975246e-03 -7.7530360e-03  1.0958310e-02
 -1.5369812e-02 -1.3027858e-03  3.2895140e-03  2.3864390e-02
 -5.0078131e-04  2.9264854e-03 -8.8055970e-03  2.7199287e-03
 -4.7221084e-03 -2.9955376e-03  1.2771330e-03  1.6969845e-02
 -1.0973500e-02 -4.5211696e-03 -5.8237222e-03  4.6959052e-03
 -1.9651227e-03 -5.2885108e-03 -3.4392734e-03 -5.3314502e-03
 -3.2017616e-03 -6.1484212e-03 -9.6089601e-03  1.2771279e-03
 -3.4322887e-03 -1.4102737e-02 -4.1486008e-03 -1.1286198e-02
  5.2819909e-03 -3.4583676e-03 -4.2651169e-03 -2.0333169e-02
  7.6259749e-03 -4.9525559e-03  5.4055707e-03 -8.4326535e-03
  4.9045572e-03  2.7180488e-03  1.1751183e-02 -5.7830826e-03
 -3.6782888e-03  7.0902247e-03  1.3424214e-03  7.5324255e-03
0835_1
  1.0000000e+00 -7.4796263e-18  2.3849934e-17  2.1587632e-01
 -6.6401952e-02 -1.0775975e-01  1.5596887e-01 -1.5044541e-01
  5.9626628e-02 -1.2186760e-02  5.1532476e-02  5.9387086e-02
 -3.0452910e-02 -4.9381350e-02  8.6824296e-03 -7.3099001e-02
  3.2822628e-02 -1.7512960e-02  1.0463362e-02 -5.7027896e-02
  5.2737257e-03  6.1551128e-03  3.7004340e-02 -1.1422763e-02
  2.8277253e-03 -3.3891905e-03  7.3878496e-03 -1.0047552e-02
  1.1641359e-03  2.0867927e-03  1.7478092e-02 -1.1315106e-02
  1.2947351e-03 -7.9867271e-04 -9.4641234e-03 -2.1967754e-04
 -1.4461334e-03  3.6656709e-03  9.8930635e-04 -1.0498191e-02
  3.4020395e-03 -5.2312276e-04  3.8504042e-03 -7.0505265e-03
 -6.0013990e-03  7.3207790e-03 -5.1592071e-04 -7.8579644e-04
 -2.0387705e-04 -2.3889793e-03 -2.2509062e-03  1.0103869e-03
 -6.3873041e-03  3.3821978e-03 -3.1995299e-03  3.4937595e-03
 -3.3247440e-03 -4.9995182e-03 -9.7383948e-03 -4.9835999e-03
 -2.3913658e-03 -3.7724521e-03 -4.2730641e-03 -8.8327712e-03
  4.1245807e-03 -3.2083899e-03  3.2216548e-04 -2.5216004e-03
  1.1195021e-03 -1.3298235e-03  1.4138022e-03 -5.1697986e-03
  5.4190898e-03  4.9212091e-04  3.5072232e-03 -4.3928137e-04
  1.9332864e-03  4.6836045e-03  5.8329467e-04  3.5070725e-03
0841_1
  1.0000000e+00  1.6113842e-17 -2.9433625e-17  6.5899029e-02
 -1.2531813e-01 -1.4970494e-01  5.9664868e-02 -7.5969127e-02
  6.7411275e-02 -4.8868505e-02  2.2511446e-02  9.4275147e-03
 -7.3614040e-02 -3.0045561e-02  1.3891689e-02 -8.3199129e-02
  1.8412889e-02  7.8931741e-03 -3.2883065e-02 -1.1145722e-02
 -3.2561733e-02 -1.4436621e-02 -2.5881382e-02 -1.9825307e-02
  1.1457040e-02  2.9256126e-03 -2.7033526e-02 -1.1344414e-02
 -7.5115447e-03 -3.9736770e-03 -2.2521453e-02  5.4496650e-03
  5.7903718e-03  3.1091462e-03 -1.0685452e-02  1.1099215e-03
 -2.4714456e-03 -4.8172592e-03 -1.9472721e-03  2.6964719e-03
  2.3707649e-03  1.4251392e-04 -1.0213189e-02  1.0381436e-02
 -2.7244127e-03  1.7210958e-04  1.2428951e-02  2.3346861e-03
 -2.8727815e-04  9.7927550e-04 -5.9872941e-03  9.6263140e-03
 -4.5913628e-03 -3.3162009e-03  6.6751571e-03  8.7833145e-03
 -2.3977703e-03  4.8335752e-03  3.4154661e-03  4.9372026e-03
 -7.6335040e-03 -2.7694498e-03 -4.4563969e-03  7.7293233e-03
 -2.9284186e-03 -6.7801105e-04 -7.8811761e-04  8.2972111e-04
 -6.0575990e-03  4.2757487e-04 -5.9363691e-03  1.3533585e-03
 -2.5925341e-03 -4.5310284e-03 -8.7476404e-03 -2.7003571e-03
 -2.9573805e-03 -3.8800654e-03 -3.4214266e-03 -6.0552843e-03
0861_1
  1.0000000e+00  3.6037394e-17  6.6350180e-17  5.1440321e-02
 -1.4963892e-01 -2.7045413e-01  7.4964059e-02 -5.0987698e-02
  1.7309399e-02  2.6131617e-02 -1.6238917e-02 -3.6386786e-02
 -5.9090719e-02 -5.7555838e-02 -5.3799152e-03 -6.2312036e-02
 -3.4214352e-03  4.1137533e-02 -6.9913500e-02 -4.8056307e-03
 -1.9546359e-02 -1.0698899e-02 -1.7748384e-02  1.9145354e-02
 -1.5696069e-02  2.1164139e-02 -4.4068124e-02  3.3096446e-02
 -1.3307837e-02 -1.6333927e-02 -2.2039501e-02  3.6053317e-02
 -2.9893890e-02 -7.0844525e-03 -2.9631348e-02  1.7260343e-02
 -8.6542346e-04 -2.8778034e-02 -2.3148977e-02 -9.2422404e-03
 -2.3869214e-03 -1.1819183e-02  1.5840628e-03 -1.5186007e-02
  1.2036283e-02 -1.9588297e-03  1.4528129e-02 -1.3649316e-02
 -7.0203876e-03  8.1690154e-03  1.1111991e-02  3.9576069e-03
 -9.2207012e-03 -4.7074035e-03 -7.4047504e-03  1.1984443e-03
 -1.0106159e-03 -7.0915679e-03 -1.4062714e-03 -1.8099324e-02
  1.8794624e-03  6.9284211e-04  1.0366211e-03 -7.5808758e-03
 -4.8479935e-03 -2.3177976e-03  9.4805297e-03 -1.4103317e-04
 -1.3232116e-03 -7.0824342e-03 -9.7308791e-03 -8.9678081e-04
  8.8337103e-03 -7.3102038e-03  6.5459637e-03 -7.0626504e-04
  1.3521847e-03  6.1328308e-03  1.9599966e-03  7.1776312e-03
0881_1
  1.0000000e+00  4.0137859e-18 -3.2630927e-17  1.2176162e-01
  1.7384408e-02  1.8837725e-02 -1.1296494e-02 -5.8117297e-02
  1.0119401e-01 -2.2316640e-02  1.3563248e-02  5.1280885e-02
 -5.7876004e-03  1.3809770e-02  2.0635319e-02 -1.9870798e-02
  3.3419184e-02 -3.4863712e-03  3.7353850e-03  1.4490923e-02
  1.2802384e-03 -2.1983502e-04  1.1233588e-02 -1.9300832e-03
  5.5958566e-03  2.6639209e-04  1.6544860e-02  1.1655649e-02
  4.8835126e-03  3.3436883e-03  6.4965685e-03 -8.6427517e-03
  1.0423930e-03 -4.1188670e-03  7.5397602e-03  1.0629107e-02
 -8.7764353e-05  3.3117167e-03  1.0358454e-02 -1.6620331e-03
  4.7465622e-04 -5.2380269e-04  4.2307839e-03  3.7341847e-04
  1.2136473e-03 -9.4442555e-04  2.5652420e-03  3.0623124e-03
 -2.6991282e-03  8.7610773e-04  8.4247529e-03  2.7997265e-03
  2.2482409e-03  1.3341326e-04  1.7142339e-04 -9.6174523e-04
 -1.9304752e-03 -9.2537008e-04  3.1390204e-03  4.4804025e-03
  4.8834273e-04  2.2762127e-04  3.6404713e-03  8.1639364e-04
 -5.7603966e-04  4.3212187e-04  2.2190978e-04  5.4320528e-04
  7.4885475e-04 -1.6166089e-03  1.4221083e-03  3.2817889e-03
 -1.1992682e-03  8.9034993e-04  1.7382712e-03 -2.8647543e-04
  1.2038412e-03 -9.0168059e-04 -8.1015679e-04  2.3078383e-03
0882_1
  1.0000000e+00 -6.9812942e-18  6.0483689e-17  1.2465526e-01
  1.3273209e-02  4.1577327e-03  5.5385592e-03 -6.3194271e-02
  1.0429782e-01 -1.2814812e-02  1.9365487e-02  4.2951345e-02
 -1.4860876e-03  1.0688002e-02  1.9105856e-02 -1.8854986e-02
  3.3445163e-02 -2.6569364e-03  2.5918930e-03  1.6138916e-02
  3.1024436e-03 -2.1296030e-04  1.1922998e-02 -7.5191019e-03
  8.6569567e-03  7.8064164e-04  9.7583465e-03  1.1716468e-02
  5.1877849e-03  2.6575969e-03  5.5511505e-03 -6.9959755e-03
  3.3671393e-03 -3.5349197e-03  4.0857854e-03  8.9917387e-03
  2.0849934e-03  3.1677882e-03  8.4489864e-03 -1.9857945e-03
  1.8792798e-03 -1.0732303e-03  2.2416891e-03  1.8830003e-03
  2.9898148e-03 -5.0196549e-05  3.0427525e-03  1.8988735e-03
 -7.3596028e-04 -9.6871640e-05  5.8915320e-03  2.2515363e-03
  2.8609551e-03  1.3079285e-03  4.1767350e-04 -4.5933759e-04
 -1.3986540e-04 -1.7011490e-03  2.2807137e-03  2.9311360e-03
  1.2503784e-03  1.0088650e-03  3.4701371e-03  1.0533449e-03
  3.0602369e-04  3.7308316e-04  5.9121889e-04 -6.2329793e-04
  1.3492710e-03 -8.1456646e-04  2.9504022e-04  3.6587932e-03
 -4.7799599e-04  4.7247968e-04  3.9636216e-03 -7.6958013e-04
  1.1883698e-03  5.4361481e-04 -1.7120905e-03  1.1913263e-03
0883_1
  1.0000000e+00 -6.0785130e-18  4.0303679e-17  1.0840653e-01
  9.0114373e-03  1.7764878e-02 -1.8362857e-02 -5.6491553e-02
  1.0425596e-01 -1.5852026e-02  1.3766641e-02  5.4366090e-02
 -2.1487739e-03  1.0354892e-02  2.7956823e-02 -1.8272591e-02
  2.9597194e-02 -2.7090274e-03  1.5394719e-03  1.5740129e-02
  2.4505610e-03  2.5460064e-03  1.4291369e-02 -5.1784018e-03
  6.4443752e-03 -3.3418415e-03  7.6243743e-03  1.1040700e-02
  1.3311503e-03  4.6071622e-03  1.0542567e-02 -4.0125106e-03
  2.6594795e-03 -3.2442588e-03  6.1252791e-03  4.5279080e-03
  1.3719229e-03  1.6720672e-03  7.9335844e-03  2.4855543e-04
 -1.3110304e-03 -1.7397319e-03  6.9684523e-03  2.9349352e-03
  1.7456483e-03  1.5520065e-03  3.5979944e-03 -6.3550850e-04
 -1.3446633e-03 -1.3431304e-03  4.9733603e-03  4.7658870e-03
  1.3426974e-03  7.2262283e-04  3.9582173e-03  1.1503600e-03
 -1.8011505e-03 -9.2942719e-04  2.8298404e-03  1.6100259e-03
  1.1369683e-03  2.2885071e-04  1.0476101e-03  2.1677468e-03
 -1.3160403e-03 -2.3877283e-04  2.4154390e-03  2.5044637e-03
  9.3156114e-04 -8.0057859e-04  7.3376086e-04  1.3927936e-03
 -1.5189057e-03  1.7914023e-04  1.1979482e-03  1.1815707e-03
  1.2968098e-03 -4.7281805e-04 -2.3456628e-05  2.0322624e-03
0884_1
  1.0000000e+00  2.2112955e-18 -1.1341062e-17  7.1741584e-02
  1.2364877e-02 -5.3544448e-03 -4.1212048e-03 -5.0943827e-02
  1.0931047e-01 -6.4690189e-03  1.4943424e-02  3.8322824e-02
 -1.1193046e-03  4.2337502e-03  1.7231274e-02 -2.1109560e-02
  3.7845491e-02 -3.9861706e-03 -4.9890182e-03  1.5213927e-02
  8.5695068e-04  1.7999653e-03  1.2988399e-02 -1.8029161e-03
  1.3060932e-02 -1.2252064e-03 -5.3757830e-05  3.3465894e-03
  3.3761929e-03 -5.4828316e-04  5.0528752e-03 -4.6528979e-03
  8.1609599e-03 -1.9891417e-03  5.4073445e-03  6.7476650e-03
  5.8501869e-04  2.5838140e-03  4.2119343e-03 -2.8197848e-03
  4.7782511e-03 -3.1733003e-03  3.3751913e-04  3.2180002e-03
  1.6101218e-03  1.1515082e-03  5.0284756e-03 -2.7752130e-04
  1.9070859e-03 -8.3446273e-04  1.9769442e-03  1.8877861e-03
  1.4665474e-03  4.0823223e-05  1.7946282e-03 -9.0820402e-04
  1.7833534e-03 -1.2150981e-03  3.2484936e-03  2.5614691e-03
  5.4571648e-04  1.3535866e-03  1.7614555e-03 -8.0118822e-04
  7.5636874e-04 -1.5918617e-03  1.1107118e-03  7.9875295e-04
  1.4223539e-03  4.2679056e-04  2.5386328e-03  2.3092394e-04
  6.5591303e-05  2.8549414e-05  1.9217775e-03  8.3952160e-04
  8.6985285e-04 -1.1437554e-04  3.5620934e-04 -4.4531994e-04
0885_1
  1.0000000e+00  3.6021673e-18  1.3651416e-17  1.3276576e-01
  4.4688261e-03 -4.0015905e-03  1.8352552e-02 -5.7923809e-02
  1.1331178e-01 -6.0006374e-03  9.5579718e-03  3.3831004e-02
 -1.3972725e-03  6.9896820e-03  2.8565369e-02 -1.0989428e-02
  2.9947275e-02 -1.9486220e-03 -6.6612503e-03  9.6031800e-03
  4.9303661e-03  1.6140986e-03  1.2120313e-02 -8.5492287e-04
  1.3490321e-02 -2.8039174e-03  5.9836840e-03  9.0228711e-03
 -1.3049822e-03  5.0325415e-03  7.7953519e-03 -3.3195543e-03
  7.0156607e-03 -4.6784100e-03 -5.6940217e-04  3.7802033e-03
  1.9227649e-03  2.0775077e-03  8.8231869e-03  2.1309077e-03
  2.8183068e-03 -1.0225264e-03  3.5698186e-03  2.8644849e-03
 -5.6731153e-04  2.0747150e-03  1.6983089e-03 -3.4805227e-05
  2.3689908e-03 -3.5046245e-03  3.4823413e-03  2.5250166e-03
  1.0575337e-03  2.3278914e-03  4.7167938e-03  8.0686616e-04
  1.7226032e-04 -5.3219285e-04  1.5418346e-03  2.2925797e-03
 -1.0900205e-04  5.4659640e-04  7.8247540e-04  2.9222605e-04
  8.5479432e-04 -1.8042036e-03  3.4483649e-03  1.8250568e-03
  6.6592847e-04  1.8728185e-03  2.0599438e-03  4.0320012e-04
 -8.5712388e-04 -6.6730736e-04  4.3279579e-04  1.6821162e-03
  4.2831621e-04 -9.1221956e-05  1.0751527e-03  2.9034576e-04
0902_1
  1.0000000e+00  1.3654409e-17 -5.5656246e-17  1.0812893e-01
  2.7713650e-03 -4.0477012e-02  5.6769244e-02 -8.3367331e-02
  1.1564400e-01 -4.8274493e-02  9.4932332e-02  4.0894907e-02
 -2.3857806e-02  2.4572493e-02  4.4426415e-02 -3.8588144e-02
  3.2609914e-02 -1.2581542e-02  1.7479953e-02 -9.4073883e-04
 -1.4221960e-02 -9.3286309e-03  1.0341074e-02 -6.8493419e-03
  6.2623636e-03  2.6826068e-03  1.4023184e-02  3.6811450e-03
  6.0797991e-03 -6.8118350e-03  2.2157717e-03 -1.9158804e-02
 -2.4253732e-03 -8.0186882e-03  8.4861166e-03  9.5697228e-03
  2.4487581e-03  2.8849648e-03  4.6566691e-03 -1.4561887e-02
  2.0067394e-03 -3.1520782e-03  1.3810742e-03  7.9192230e-04
 -3.1581926e-03 -2.4439054e-03  5.5156453e-03 -2.1195094e-03
 -1.9960030e-03 -2.4871082e-04 -1.2929804e-03 -4.3456689e-03
  4.7935761e-03 -3.3941988e-03  1.0302052e-03 -2.2670458e-03
 -4.7056083e-03 -1.0943444e-03  3.3449238e-03 -2.4370248e-03
  1.8988618e-03 -1.3490376e-03 -3.2016632e-03 -4.9208404e-03
  1.2176201e-03 -2.3465846e-03  3.5234758e-03 -1.8420855e-03
 -4.9605808e-04 -7.6661497e-04  1.6996574e-03 -2.6402174e-03
 -5.6372880e-04  6.3868303e-04 -2.2079318e-03 -2.1545057e-03
  2.6487102e-03 -3.9361644e-03  3.9712730e-03 -1.5214131e-03
1001_1
  1.0000000e+00  4.7782740e-18 -6.3073216e-20  1.7412767e-01
 -6.0001703e-02 -8.8865576e-02  5.4500626e-02 -1.0757461e-01
  1.5022366e-01 -6.5154895e-02  4.7077414e-02  3.6278376e-02
 -2.2398402e-02 -3.6524703e-02  3.8098765e-02 -3.5596831e-02
  2.1545807e-02 -7.3763785e-04  2.6946029e-02 -2.7022464e-02
  6.1913630e-03 -8.0692549e-03  9.1215338e-03 -3.0497697e-02
  1.2024292e-02 -1.5412835e-02 -6.0729724e-03  8.4583533e-03
 -2.1057896e-03 -4.2148912e-03  2.0954570e-02 -2.2725126e-02
  6.1292364e-03  7.9445662e-03  6.2079796e-03 -1.0091034e-02
  9.2140799e-04 -4.9134170e-03 -8.3421788e-03 -3.0273677e-03
 -1.1169496e-03 -5.2310745e-03  6.9744990e-03  3.0055283e-04
 -2.4476329e-03  8.6129481e-03  8.7847940e-03 -6.1977073e-03
 -1.0921018e-02  4.7441367e-03 -1.1048344e-02  6.1769490e-03
 -6.7987845e-03 -1.3973361e-02 -1.2285012e-02 -2.6766376e-03
 -1.0690316e-03 -1.0394895e-02  1.1128053e-03 -9.7555489e-03
  8.8035717e-03  4.8622280e-04  1.2447556e-03 -8.5011013e-03
  2.6169433e-03  3.2631241e-03  2.6498893e-03  1.4797420e-03
 -8.9540421e-04  9.1116317e-04  1.2100508e-04  1.8044474e-03
 -6.2697250e-03  2.0919938e-03 -2.0508510e-03  3.4432985e-04
  2.8827410e-03 -1.0022040e-03 -1.7986981e-03 -1.7647435e-03
1002_1
  1.0000000e+00  1.4843112e-17 -5.6375958e-17  1.8814665e-01
 -7.3604923e-02 -6.6250650e-02  4.9905158e-02 -1.2648787e-01
  9.0238127e-02 -6.5161235e-02  1.1279987e-01  6.0104361e-02
 -5.0882771e-02 -2.3781629e-02  2.0983212e-02 -5.9028933e-02
  1.4404949e-02 -1.1538341e-02  3.2447361e-03 -3.8048293e-02
  9.7835475e-03 -9.7624379e-03  1.0700878e-02 -4.5437710e-02
 -4.1139881e-03 -3.3333238e-03  4.2530934e-03  9.7883837e-03
  7.6133703e-03  4.4241151e-03  1.3915495e-02 -4.1515060e-02
  9.9631079e-03  6.2671915e-03 -2.5167489e-03 -6.2781030e-03
 -6.0875470e-03  3.7707681e-03  4.7208014e-03  1.4967356e-02
 -1.4229060e-02  7.2735782e-05 -7.2469458e-03 -9.3525942e-03
  8.3399935e-03 -8.3819443e-03 -1.5694892e-02 -1.5387608e-02
  1.1938109e-03 -2.4801665e-03 -3.3720227e-04 -8.0268413e-03
  3.2360958e-03  1.2923309e-03  9.1172220e-03 -1.1408495e-02
  1.5520424e-03  5.3664019e-03  6.3234692e-03 -6.4442180e-03
  2.9056368e-03 -8.1118376e-04  9.1164014e-04  9.0764586e-03
 -3.5986748e-03  1.4187384e-03  2.0901127e-03 -2.4064935e-04
  2.4119874e-03  2.5441160e-03 -1.3606203e-03  2.2872923e-03
  1.2701425e-03  4.8051111e-03 -9.7692694e-04  7.2835830e-03
 -6.1568954e-03 -6.7061586e-04 -6.8620907e-03  4.7799192e-03
1003_1
  1.0000000e+00 -1.1202817e-17  2.6654851e-17  1.8344169e-01
 -1.4802551e-01 -1.7087926e-01  6.7688764e-02 -1.0657433e-01
  6.2445972e-02 -5.5784233e-02  1.4636939e-02  2.3971038e-02
 -3.9198691e-02 -4.9510156e-02 -8.5537358e-04 -7.8238595e-02
  9.6997744e-04 -3.4434729e-03 -1.9526833e-02 -3.5415426e-02
 -1.4245588e-02 -7.0461303e-03 -1.6493391e-02 -7.4304665e-03
 -6.0954747e-03 -1.6459993e-02 -2.9818729e-02 -9.7860009e-03
  9.6376968e-03 -4.2565868e-03 -3.0257221e-03 -1.9074139e-02
 -5.0030544e-03  6.1119173e-03 -1.6982170e-02  1.5453044e-02
 -5.9619542e-03 -5.0910361e-03 -2.3240202e-02  1.8446290e-03
 -2.8986496e-03 -1.8747804e-02 -1.2821317e-02 -1.0681713e-02
  1.5913702e-02 -1.8317539e-03  9.9770506e-04 -1.4063807e-02
  9.3427192e-03 -5.2562797e-03  1.1370304e-02 -2.9134895e-03
  1.1964255e-02  1.0234836e-02  1.8085929e-02  5.8319912e-03
 -3.7154089e-03  3.9951620e-03  3.4686597e-03  1.3355597e-02
 -1.1897701e-04  6.1575515e-03 -2.9943571e-03  3.9230302e-03
 -3.6362501e-04 -5.5156071e-03  5.4941899e-03  3.4795507e-03
  1.0781051e-03  7.6323291e-03  2.6648140e-03  2.5789288e-03
 -3.8719703e-03 -1.6133717e-03 -2.8831337e-03  1.4596884e-03
 -1.1404017e-03  2.5596207e-03 -6.2201056e-04 -1.4651641e-03
1004_1
  1.0000000e+00  8.3635234e-18  7.3724387e-17  1.6519167e-01
 -1.1694666e-01 -1.2383742e-01  7.8558951e-02 -1.0529318e-01
  7.4506031e-02 -3.9300152e-02  4.0199957e-02  2.4434762e-02
 -4.6404510e-02 -4.2605806e-02  1.5320231e-02 -5.1829153e-02
  1.9891263e-02 -1.3365247e-02 -1.7398545e-02 -5.0914882e-02
 -1.1225328e-02 -2.6852964e-03  1.2493735e-02 -1.5985139e-02
  7.3061789e-04 -2.3078113e-03 -1.9236959e-02 -1.0890522e-02
 -6.6685043e-03 -1.5117417e-02 -1.1344334e-02 -3.0520613e-02
  1.6715385e-02  5.0582981e-04 -3.7258614e-03 -1.2341747e-02
 -2.8185115e-03  2.0067586e-03 -6.7431730e-04 -1.4841340e-03
  2.7886862e-03 -2.2267034e-03 -8.0674191e-03 -9.8533989e-03
  4.9722581e-03 -2.1313406e-03  3.0261134e-03 -9.6492835e-03
  9.2332334e-03  6.0931339e-03  3.6584274e-03  2.8532367e-03
  5.1448421e-04  5.7165235e-03  7.9588605e-03  4.4166756e-03
  1.4569691e-03  7.6957150e-03  9.4723313e-04  8.9803906e-03
 -6.9850142e-03  5.0770982e-03 -6.6058129e-03  1.2508904e-02
 -5.3033806e-03 -1.5075063e-03 -1.1489160e-02  4.3932188e-03
 -1.3897922e-03 -4.2770293e-03 -3.0070617e-03 -4.7000603e-03
  2.9385907e-03 -1.5830959e-05 -6.8715791e-04 -2.5243774e-03
 -1.3497949e-03  5.9542472e-04  2.3651853e-03  9.8525444e-04
1005_1
  1.0000000e+00 -1.9855728e-17  6.4717835e-18  1.5414329e-01
 -8.2584068e-02 -8.6694690e-02  6.4412516e-02 -9.2835988e-02
  8.9133676e-02 -4.0705642e-02  4.4955534e-02  3.3082929e-02
 -3.0355795e-02 -2.8469019e-02  3.4640186e-02 -4.4041894e-02
  2.1244400e-02 -7.8258510e-03  2.2509562e-03 -3.4003775e-02
 -8.4156894e-03 -1.4460536e-03  2.5572357e-02 -2.2012569e-02
  2.0315317e-03 -2.7749110e-03 -6.6215619e-04 -7.0263299e-03
 -5.1963218e-03 -4.6202596e-03  3.2695162e-03 -2.9255882e-02
  1.3711628e-02  1.6239851e-03  4.5832430e-03 -1.0165030e-02
 -1.0640101e-03  6.7293568e-03  1.0054102e-02 -4.1968230e-03
 -1.3642787e-04  2.9241707e-03 -6.1513647e-04 -7.3023004e-03
  6.7102090e-04  4.1288430e-03  3.7333186e-03 -7.2416136e-03
  1.7909055e-03  5.5766102e-03  2.1006133e-03  7.8168159e-03
 -5.9344111e-03  5.6197179e-03 -4.9768277e-04  1.9635669e-03
 -4.6509198e-03 -5.1034369e-04 -8.1495631e-03 -6.3234692e-05
 -3.6788025e-03 -2.6774182e-03 -6.9560655e-03 -6.9952302e-04
  9.2602973e-05 -5.6957304e-03 -4.9867260e-03 -3.2724957e-03
  3.5528275e-03 -1.2932151e-03 -2.6764407e-04 -8.5344284e-03
  3.6809072e-03  1.2683059e-03  1.0878662e-03 -1.0806118e-03
 -5.9207603e-04  3.2425459e-03  1.2133729e-03  1.9505238e-03
1006_1
  1.0000000e+00  2.5018678e-17 -3.0717377e-17  1.6112817e-01
 -1.0869704e-01 -1.1260506e-01  4.3049870e-02 -8.1866129e-02
  1.0149744e-01 -6.7148208e-02  2.5449808e-02  2.9778011e-02
 -3.9796322e-02 -3.5141307e-02  3.2800454e-02 -5.7383557e-02
  2.1840941e-02 -5.6549279e-03 -1.0065328e-02 -4.7614757e-02
 -1.5448883e-02 -1.1209681e-02 -3.0109357e-03 -7.9279403e-03
  5.8242177e-03 -1.3521024e-02 -1.9126707e-02 -2.0843732e-02
 -3.8701205e-03 -4.4498773e-03 -4.5063521e-03 -3.5570227e-02
  1.4211788e-02  2.2170099e-03 -8.4975444e-03 -2.9456856e-03
 -9.3445079e-03 -5.8701499e-03 -5.4791300e-03 -2.8738587e-03
  6.6360814e-03 -5.5919454e-03 -3.7390070e-03 -2.0294574e-02
  9.3819598e-03  2.4008875e-03  7.5361928e-03 -9.0207558e-03
  8.3260433e-03  9.0515110e-03  6.3967567e-03  8.9639481e-03
 -7.6768509e-03  1.1069846e-02  5.2702682e-03  1.0020020e-02
 -3.5896177e-03  6.2907022e-03 -8.2648989e-03  8.2547789e-03
 -6.7722684e-03 -2.5501949e-03 -1.1548525e-02  4.0483655e-03
  2.2094033e-04 -3.0651563e-03 -2.6129417e-03 -2.3862744e-03
  6.9376822e-04  1.9976560e-03  2.4642161e-03 -1.3979315e-03
  2.2347051e-03  1.5131912e-03 -3.2360186e-03  3.5865265e-03
 -3.3194676e-03 -5.9931357e-04 -1.3965218e-03  4.0785185e-04
1007_1
  1.0000000e+00 -1.5899086e-17  9.5311707e-17  1.8234018e-01
 -1.1023638e-01 -1.8316833e-01  7.4129279e-02 -8.6424255e-02
  8.9887177e-02 -4.6133924e-02  7.0890255e-03  2.7598926e-02
 -4.1240281e-02 -5.0047672e-02  8.5707053e-03 -8.8300262e-02
  1.1957584e-02 -7.8239118e-03 -2.5876179e-02 -2.5627320e-02
 -7.0192232e-03 -2.1612121e-02 -1.0679964e-02 -1.5250922e-02
  8.4764407e-03 -5.5683728e-03 -1.5360797e-02 -2.9029965e-02
 -1.2787951e-03 -3.3300521e-03 -8.8480888e-03 -2.2284950e-02
  4.9829097e-03 -7.4499325e-03 -2.2117541e-02 -8.5465598e-03
  1.8370557e-02 -2.9607070e-03  1.3414908e-02 -2.2061512e-02
  9.9939538e-03  1.9105074e-02  1.1332110e-02  7.6299523e-03
 -7.4113167e-03  1.3332583e-02 -3.5369330e-03  1.9959123e-02
 -8.6592405e-03 -3.3918721e-03 -1.1890473e-02  1.1738648e-02
 -5.2712201e-04 -4.2901093e-04 -5.5338778e-03 -1.3325212e-03
 -8.3761015e-04 -1.8440384e-03 -4.5888143e-03 -8.1513196e-04
 -9.5557052e-04  1.9650401e-03  3.3506358e-03  3.3625800e-03
 -2.4495855e-03 -4.3478320e-03 -3.3689815e-04  1.2322545e-03
  2.1036941e-03 -8.7580799e-04  2.2325128e-03 -2.6079037e-03
  1.5982003e-03 -1.3340342e-03  2.0136034e-03  4.9562213e-03
 -2.6514431e-03  9.6942744e-05  3.1391506e-04  4.6052911e-05
1008_1
  1.0000000e+00 -6.5280227e-19 -6.2255916e-17  1.5676227e-01
 -1.1529773e-01 -8.9024076e-02  4.6274989e-02 -1.1800349e-01
  9.7051759e-02 -7.2881101e-02  4.4447592e-02  3.3466961e-02
 -4.8994928e-02 -3.6151292e-02  2.9098271e-02 -4.9998361e-02
  1.3472738e-02 -9.5369206e-03 -1.9543147e-02 -4.5071243e-02
 -6.2481541e-03 -8.0542505e-03  8.7163177e-03 -3.0318098e-02
 -3.2151423e-03 -1.4565533e-02 -1.5234385e-02  1.1843451e-03
 -1.3583062e-02 -2.4199307e-03 -8.0208174e-03 -2.2446400e-02
  1.2455938e-02 -5.9183210e-03 -1.2065641e-02 -1.6203720e-02
 -4.5161621e-03 -3.4882712e-03 -3.3857837e-03 -2.0886742e-03
 -3.1569378e-03 -9.9528955e-03 -7.9280971e-03 -7.3444885e-03
  9.8874313e-03 -1.2776114e-03  4.1396247e-04 -1.6031933e-02
  1.8152545e-02  1.8383935e-05  6.6880111e-03 -7.2279867e-05
 -1.8916664e-04  1.2311784e-02  8.0475787e-03  1.0015154e-02
 -2.1329600e-03  9.3652167e-03  4.4559382e-04  9.7948467e-03
 -2.7893482e-03  4.5821641e-03 -8.2389198e-03  6.5234976e-03
 -3.5988719e-03 -5.0412032e-03 -6.3274412e-03  5.3517483e-03
 -2.5584490e-03  9.2169060e-04 -4.2465085e-04 -2.3362402e-03
  4.5013137e-03  1.2756677e-03  7.0016661e-04  2.4517553e-03
 -1.4887182e-03  1.3412265e-03 -1.5795082e-03  4.2809139e-03
1009_1
  1.0000000e+00  1.2059818e-17 -9.6173233e-19  1.7814779e-01
 -7.7924224e-02 -5.2391683e-02  4.3578235e-02 -9.9704264e-02
  1.1084163e-01 -5.1992609e-02  4.1689173e-02  2.9998792e-02
 -3.8272983e-02 -3.4402448e-02  4.7820434e-02 -2.3682008e-02
  1.8629496e-02 -2.0864428e-02  2.4817401e-03 -4.1051529e-02
  5.6705801e-03 -3.3426572e-03  1.8920203e-02 -3.1866536e-02
  1.3949459e-02 -8.6935638e-03  3.6716012e-03  3.1037781e-03
 -1.4037255e-02 -4.3495539e-03  1.0424739e-02 -1.4679574e-02
  1.4165139e-02 -4.9658382e-03  8.0166082e-04 -2.1568058e-02
  7.1511278e-03  6.3892558e-03  4.5828669e-03 -6.8927080e-04
 -5.3103054e-05  1.5797636e-03  4.9272225e-03  5.3076408e-03
 -8.6225730e-03  4.0630396e-03  2.2007925e-03 -1.0712505e-02
  3.5422674e-03  1.1479407e-03 -6.1432429e-03 -2.5715434e-03
 -3.9406072e-03  2.2560728e-03 -4.2744671e-03  4.3010836e-03
 -4.8117697e-03 -4.6858443e-03 -4.1307929e-03 -2.4083700e-03
 -4.7778291e-04 -8.7254988e-04 -3.2015879e-03 -8.4241249e-03
  5.6274514e-03 -2.4550360e-03 -2.5205679e-03 -2.6129650e-03
 -7.8017961e-04  4.6707735e-04  7.6966456e-04 -2.1445058e-03
  5.7724182e-05  4.9981755e-04  2.8656449e-03 -8.3507856e-04
  2.2083868e-04  4.7455199e-03  3.6319656e-04  1.6919776e-03
1010_1
  1.0000000e+00  1.0570296e-17  1.7101229e-17  1.3134261e-01
 -6.4154338e-02 -4.0318460e-02  1.9731667e-02 -7.4915352e-02
  9.3466874e-02 -4.3087708e-02  3.2479582e-02  3.4628623e-02
 -3.5911290e-02 -3.0689888e-02  2.9051204e-02 -2.2079674e-02
  1.8961528e-02 -2.0744708e-02  1.4992926e-03 -2.4848529e-02
  3.1232119e-03 -6.4572236e-03  1.9515793e-02 -2.4968812e-02
  3.8897123e-03 -9.9126166e-03 -3.3566036e-03 -1.7542413e-03
 -1.3454157e-02 -1.5033391e-03  8.9252448e-04 -1.8673085e-02
  1.0077891e-02 -8.6659312e-03 -2.2396685e-03 -1.7114859e-02
  3.8012740e-03  4.8450854e-04  2.6281090e-03 -3.8348725e-03
 -1.0612574e-03 -4.2791903e-03 -3.7966437e-03 -3.6340556e-03
 -6.8297936e-04  2.8587275e-03 -5.4431257e-04 -1.3382488e-02
  7.4744827e-03 -5.0592236e-03 -1.4175678e-03 -5.8953791e-03
 -3.0348976e-05  2.2373760e-03  1.1198687e-03 -7.1691243e-04
  2.4277337e-03 -9.4681571e-04  2.1345154e-03 -5.6176232e-03
  4.5242791e-03  7.1183633e-03  3.3657243e-03 -2.7162690e-03
  1.6616762e-03  2.4409514e-03  1.3907911e-03  6.7112679e-03
 -7.5345479e-03  6.4120286e-03 -2.0929129e-03  6.2209020e-03
 -3.0094251e-03 -9.4290291e-04 -4.7450849e-03  1.2675563e-03
 -2.1855248e-03 -4.6210319e-04 -7.1279678e-03  1.4814235e-03
1011_1
  1.0000000e+00  1.8689446e-17 -8.6113431e-17  2.2475781e-01
 -6.4200081e-02 -8.0954579e-02  3.6545555e-02 -1.3483591e-01
  1.2987215e-01 -6.3350681e-02  5.8208987e-02  4.9240349e-02
 -3.7743885e-02 -3.5428431e-02  5.0569668e-02 -4.9691321e-02
  2.0082674e-02 -1.7085278e-02 -4.7256771e-03 -4.6880415e-02
  2.4175715e-02 -6.6503849e-03  2.9275751e-02 -3.2960509e-02
  8.0683401e-03 -5.9316436e-03  1.2679668e-02  7.5603975e-03
 -1.3256136e-02  4.7812299e-03  8.8659742e-03 -2.0995385e-02
  1.5164134e-02 -2.3564276e-03  5.2684007e-03 -1.5188905e-02
  5.3292406e-03  7.2990239e-03  1.1221239e-02  4.4926014e-03
 -1.9617543e-02  4.9320151e-03  3.1528923e-04  1.0088575e-02
 -1.1984788e-02 -1.8723540e-04 -1.1189385e-02 -9.6719377e-03
  2.6824839e-03 -1.4379781e-02 -8.9663288e-03 -5.6166465e-03
 -9.4721598e-05 -4.8867348e-03 -1.2535186e-03 -7.5414086e-03
 -1.2111012e-03 -5.7018996e-04  4.2417898e-03 -6.7567278e-03
  8.2635344e-03  1.9654151e-03  2.9462132e-03 -4.2865008e-03
 -2.2431104e-04 -5.0881305e-04  5.7746828e-04  5.6183194e-03
 -5.6266337e-03  4.1278557e-03 -2.5756266e-03  5.8394795e-04
 -9.2649361e-04 -3.8154267e-04 -2.6317240e-03 -1.7974703e-03
  3.9425969e-03 -8.2955294e-04 -2.6661911e-03 -1.1884381e-03
1012_1
  1.0000000e+00 -1.3653614e-17  5.3755312e-17  1.5130436e-01
 -7.8387804e-02 -7.4264077e-02  2.2024413e-02 -1.0806621e-01
  1.1891618e-01 -8.8702347e-02  5.6030242e-02  5.8649919e-02
 -3.7989113e-02 -4.9442557e-02  3.1989923e-02 -7.3825860e-02
  7.7542038e-03 -8.7583126e-04  9.2450671e-03 -3.4224500e-02
  1.7661578e-02 -1.2152481e-02  5.5837878e-03 -3.5528147e-02
 -7.4098474e-03 -1.9636345e-02 -5.0267885e-03 -6.9724330e-03
  2.6812886e-03  4.6483940e-03  1.0775899e-02 -3.1314484e-02
 -9.0677435e-05  9.9516510e-03 -8.7697982e-03 -3.5331541e-03
  1.0222468e-02 -1.3740806e-02 -7.7664279e-03 -1.0913813e-02
 -8.5068147e-03 -1.9857777e-03  6.9633715e-03 -1.3716889e-02
  1.3340818e-02  1.4103376e-02  5.0696536e-03 -8.3164234e-03
 -3.1195470e-03  5.6249105e-03 -1.3811361e-04  6.2882556e-03
 -2.5656142e-04 -9.6101416e-06  3.8364814e-03  7.7113462e-03
 -1.3844928e-02  1.0591055e-02 -6.3237537e-03  7.6299156e-03
  1.2982194e-03 -2.1488169e-03 -1.7232648e-02  3.8787600e-03
 -4.3921320e-03 -8.7044996e-03 -7.2325530e-03 -5.2571922e-03
  2.5702931e-03 -2.5334173e-03 -1.8021581e-03 -7.3939672e-03
  7.7948493e-04  4.4064275e-03  2.1903600e-03 -3.9471329e-03
  4.2836950e-03 -2.9571775e-03  2.5916318e-03  4.2302497e-03
1013_1
  1.0000000e+00 -8.5595946e-18  2.3486236e-17  2.8607915e-01
 -2.2541650e-02 -3.4859998e-02  3.8527996e-02 -1.4603855e-01
  1.0888603e-01 -2.8920537e-02  4.6918621e-02  5.6262854e-02
  8.9129204e-03 -1.2142458e-02  6.4505357e-02 -1.1632917e-02
  4.7937158e-03 -1.1997893e-02  1.7929077e-02 -8.5648002e-04
  1.9205581e-02  6.7775654e-03  2.3862356e-02 -2.6717143e-02
  7.6041918e-03  2.1067107e-03  1.7489379e-02  2.0283007e-02
 -1.7463786e-03  5.9121433e-03  1.1921925e-02  1.1196907e-02
 -1.3357001e-02 -8.4249867e-03  3.9821539e-03 -2.0426592e-03
  9.5463176e-03 -4.2035702e-03  9.5100128e-04 -7.1067469e-03
  2.8200334e-03 -6.0868124e-03  3.8799905e-03  3.1241364e-03
  4.1773033e-03 -2.0495072e-04  3.4899716e-03  2.9627048e-03
 -4.7484350e-04  3.4284191e-07  7.9471354e-03 -4.9232605e-03
  4.8540699e-03  3.2759213e-03  2.1694292e-03  1.6537119e-03
 -1.8714957e-03  1.4661059e-03  1.3430588e-03  3.3474027e-03
 -4.2080245e-03 -3.2380702e-03 -9.9030820e-04  2.2913196e-03
  4.9726536e-04 -2.4154890e-03  3.5028299e-03 -4.0747547e-03
  3.8151593e-03 -2.3908347e-03  1.4548690e-03 -4.6824396e-04
  2.9778584e-03  1.2337514e-03  1.6661895e-03  1.3018058e-03
 -1.1268658e-03 -5.0019751e-04  2.0157681e-03  1.7768155e-03
1014_1
  1.0000000e+00  9.9289155e-18 -3.8328192e-17  2.2953281e-01
 -3.9070233e-02 -8.8318205e-02  2.2376327e-02 -1.1259031e-01
  1.1323993e-01 -1.7663440e-02  5.8794641e-02  4.7648877e-02
 -4.7100317e-03 -1.5528723e-02  5.8928909e-02 -2.9240054e-02
  1.0090906e-02 -7.0802069e-03  2.0259017e-02 -1.7188422e-02
  1.2582721e-02 -4.9617576e-03  2.5974777e-02 -2.7708189e-02
  3.2864930e-03  1.0029918e-02  1.4328449e-02  1.5683361e-02
 -5.0363876e-03  6.2070892e-04  7.7841686e-03 -4.6583605e-03
 -4.3651944e-03 -2.2622306e-03  7.8699908e-03 -1.0190429e-02
  9.0167360e-03 -4.2701958e-04  7.3089559e-03 -4.5293920e-03
 -9.2150942e-03  2.5956108e-03  4.3021209e-03  7.0402823e-03
 -1.1185245e-03 -5.7351328e-03 -6.0286117e-04 -5.7195696e-03
 -2.4317121e-04 -3.7641473e-03  3.0158247e-03 -7.8542195e-03
  7.6324504e-03  7.8141712e-04  2.5892667e-03  1.3071649e-03
 -5.6595103e-03  1.5697337e-03  3.2832143e-03  9.1452228e-04
  1.9022252e-03 -2.5661002e-03  1.1100436e-03 -3.5197310e-03
  1.2598973e-03 -2.2085644e-04  3.2283082e-03 -3.8004113e-03
  1.8836643e-03  1.9596946e-03  1.5735572e-03  2.3048618e-03
 -4.4279832e-03  9.6142319e-04  2.0325703e-03 -1.9744131e-04
 -8.6120069e-04 -1.0963355e-03 -5.2699792e-04  7.9316245e-05
1015_1
  1.0000000e+00  3.8199364e-17 -1.4274575e-17  1.7187144e-01
 -9.8410657e-02 -1.6790705e-01  9.7187278e-02 -1.0632917e-01
  7.8097190e-02 -2.6528161e-02  2.4112626e-02  2.5113072e-02
 -2.8151824e-02 -4.5391393e-02  1.8476618e-02 -9.8469053e-02
  1.6478531e-02  3.3512384e-03 -8.5975703e-03 -2.6287904e-02
 -1.4386838e-02 -1.3203356e-02 -3.7493035e-03 -2.0857909e-02
  1.2039223e-02 -9.1272538e-03 -2.0314588e-02 -3.8778157e-02
  4.4135764e-03  5.0144498e-03  9.6105922e-03 -1.3347638e-02
 -4.3450546e-03 -1.1420656e-03 -1.7897377e-02 -5.4694575e-03
  3.8007797e-03 -8.1142334e-03  3.5083181e-03 -1.9583903e-02
  1.5860122e-02  3.6268859e-03  4.7472763e-03 -8.7475120e-03
  2.0054384e-03  1.4261292e-02  8.6138967e-03  7.4163737e-03
 -1.9007692e-03  1.0055511e-02 -1.4841545e-05  1.1219765e-02
 -1.1871854e-02  3.6668829e-03 -9.9213366e-03  1.3217861e-02
 -1.5480572e-03 -6.7375652e-03 -1.0482327e-02 -1.7599902e-03
 -4.4880084e-04 -9.5519780e-04 -9.0066903e-04 -5.8453406e-04
  1.6042280e-03  5.9529300e-04 -1.7473012e-03  2.6247809e-03
 -2.8739682e-03 -1.8166005e-03 -1.2835640e-03 -1.2531022e-03
  2.3215520e-03 -7.5885780e-04  7.9077451e-05  3.3197846e-04
  2.1433095e-05 -1.3993823e-03  1.7608610e-03  1.1298407e-03
1016_1
  1.0000000e+00  3.9360418e-17 -8.3879656e-17  1.6668566e-01
 -1.3940212e-01 -1.0707073e-01  2.7715238e-02 -1.0449267e-01
  9.1758718e-02 -6.3620397e-02  4.6734663e-02  3.6197437e-02
 -5.0190428e-02 -4.7247182e-02  2.6482956e-02 -6.8691537e-02
  1.4552769e-02 -2.4801576e-03 -1.6370660e-02 -4.5731412e-02
 -1.1772908e-02 -7.4304785e-04 -3.5996531e-03 -2.6339966e-02
 -2.5953430e-03 -1.1556955e-02 -2.5089522e-02  1.6874294e-04
 -5.5265023e-03 -1.0992748e-02 -2.5405860e-03 -2.9923382e-02
  1.8526598e-02  4.7476681e-03 -1.2052644e-02 -9.1289485e-03
 -7.3950737e-04  3.1041625e-03 -6.3670654e-03  1.4026237e-03
 -3.7716078e-03 -3.9247595e-03 -5.4830991e-03 -1.9793602e-03
  1.4973371e-03  1.5183474e-03 -1.6826901e-03 -4.3283010e-03
  4.3659640e-03 -9.5571474e-04 -1.3165634e-02  6.5283276e-03
 -2.1922874e-03 -5.1775246e-03 -4.5058152e-03 -1.2918294e-03
  2.6671332e-03 -4.0656945e-03  9.7709847e-04 -4.9113071e-03
  5.8364391e-03 -5.6091944e-04 -1.2139396e-04 -5.0925877e-03
  5.2595778e-03 -4.1007555e-03  4.2148789e-03 -8.5987131e-04
  4.7020264e-03  3.8699882e-03  1.4974484e-02  1.1559596e-03
  1.6002041e-03  7.9574343e-03  6.8691092e-03  1.0497545e-02
 -3.6997295e-03  4.1244256e-03 -3.2057993e-03  9.9141093e-03
1017_1
  1.0000000e+00 -9.0072122e-18  2.3329727e-17  1.9531840e-01
 -8.1941719e-02 -1.2610575e-01  8.1645090e-02 -1.5320501e-01
  9.6364409e-02 -6.1291014e-02  6.2102073e-02  5.5332300e-02
 -4.7690528e-02 -3.3820508e-02  2.8403074e-02 -1.0297435e-01
  1.5797684e-02  5.6582571e-03  1.1450680e-02 -4.8142671e-02
  2.8863624e-03 -3.0682960e-03  4.9871829e-03 -2.3493460e-02
 -5.4608818e-03 -1.6355170e-02 -1.5298724e-02 -2.1588916e-02
  1.2774037e-02  1.4763866e-02  2.2309452e-02 -4.0552312e-02
  1.0574996e-02  1.6344493e-03 -1.1495055e-02 -3.0243132e-03
  4.1286206e-03  4.2161984e-03  8.7615516e-03 -4.5796272e-03
  8.2580027e-04  7.2596321e-03  1.3300441e-02 -6.7656320e-03
 -8.4073221e-04  2.0749905e-02 -5.4605721e-03  1.3247261e-02
 -1.0953556e-02 -8.5056301e-03 -1.3837953e-02  1.3708871e-02
 -8.4805569e-03 -6.3580287e-04 -1.3137348e-02 -5.0591590e-03
  4.1827212e-03 -5.9679771e-03 -9.9664187e-03 -1.3259364e-02
  5.8581257e-03  1.1764094e-03  2.5999100e-03 -2.1775550e-03
 -3.1975132e-03 -6.1946726e-04  5.0428476e-03  4.8060242e-03
 -3.1320293e-03  2.1995718e-03 -8.2240271e-03 -2.1054937e-03
  4.5674472e-03 -5.0346998e-03  6.8971605e-04 -7.6082764e-05
  1.4130400e-03 -9.7140823e-04  4.0110846e-03  9.1701587e-04
1018_1
  1.0000000e+00 -2.7422282e-17  9.6783454e-17  1.9397260e-01
 -6.6628039e-02 -7.8673430e-02  5.7556097e-02 -1.2907064e-01
  1.1884049e-01 -7.3062181e-02  4.8643828e-02  5.1508659e-02
 -5.2429408e-02 -4.3512242e-02  2.6438262e-02 -6.5393476e-02
  2.4366790e-02 -9.4337700e-04  2.5296048e-02 -4.9575125e-02
  9.6811008e-03 -2.7437018e-03  9.0626686e-03 -2.8941874e-02
 -6.6255699e-03 -1.6618844e-02 -5.6349398e-03 -2.1838642e-03
  2.6038071e-03  1.9515190e-03  1.6090864e-02 -4.5821185e-02
  1.6974515e-02  1.2224616e-02  3.8785684e-03 -7.1744918e-03
  3.6380508e-03  1.0713870e-03  4.5939564e-03 -2.0593201e-03
 -8.3207608e-03  6.2822386e-03  1.2013334e-02 -1.1351150e-03
  7.5239924e-04  1.7634174e-02 -2.3753080e-03  2.3107585e-03
 -1.2369543e-02 -2.2138912e-03 -1.8875823e-02  1.1031174e-02
 -5.5153850e-03 -1.0687731e-02 -8.5740468e-03 -9.3513771e-03
 -5.8126258e-04 -7.9985733e-04 -2.9782075e-03 -1.2383432e-02
  8.7807214e-03  1.8167115e-03 -1.0767725e-03 -3.4736386e-03
 -3.2033442e-03 -3.6717245e-03  4.3095939e-03  2.0429169e-03
 -6.4394129e-04  1.8450242e-03 -1.8077537e-03  7.4694072e-04
  9.6126730e-05 -3.5849248e-06 -4.3505949e-03 -1.2015894e-03
  6.2019846e-03 -2.3107403e-03  1.8277655e-03 -2.2416299e-04
1019_1
  1.0000000e+00  1.6564479e-17  4.3767352e-18  2.3292973e-01
 -8.4662752e-02 -6.3194671e-02  2.5719035e-02 -1.4848883e-01
  1.2486073e-01 -7.7755364e-02  4.0063356e-02  6.2188037e-02
 -4.6545026e-02 -3.6277351e-02  3.2337079e-02 -3.7716584e-02
  1.2714405e-02 -4.2575882e-03  1.7770711e-02 -5.3988794e-02
  8.3878092e-03  1.7379338e-03  1.8788036e-02 -5.1935272e-02
 -2.7938609e-03 -1.1686605e-02 -1.0673170e-02  1.2976337e-02
 -1.1497967e-02  2.3414050e-04  6.5264245e-03 -3.0685434e-02
  1.2080922e-02  1.8454314e-03 -2.3436221e-03 -2.8138521e-02
  9.9120967e-03  2.1840993e-03 -3.9993874e-03 -7.7200378e-03
 -3.4975771e-03 -3.9481784e-03  3.7357061e-03 -4.1972626e-03
  6.4136758e-03  9.6345527e-03  1.2135343e-02 -1.6288324e-02
  5.0609764e-03  8.1257434e-03  7.5597518e-03  4.1553767e-03
 -3.7826998e-03  5.3203388e-03  7.1454138e-04  1.1459686e-02
 -1.2558234e-02  8.2331458e-04 -6.9011803e-03  6.9783655e-03
 -5.6616597e-04  1.4485713e-03 -1.4271911e-02  3.5549120e-04
  4.9427092e-04 -6.2648120e-03 -6.8984420e-03 -5.1708007e-03
  1.5350408e-03 -1.3418075e-03 -9.6418528e-05 -7.1851254e-03
 -1.8863105e-03  3.8643561e-03  9.6431650e-04  1.6440901e-03
  1.6851880e-03  3.5655538e-04 -3.1468230e-03  3.4157378e-03
1020_1
  1.0000000e+00 -5.4254392e-18  5.3862554e-17  1.5319629e-01
 -1.3218905e-01 -1.4314451e-01  4.5996096e-02 -9.4161437e-02
  8.9828829e-02 -5.8344483e-02  2.8394745e-02  2.9805533e-02
 -4.9556377e-02 -4.1526998e-02  1.7979933e-02 -8.0396114e-02
  1.4813959e-02  1.9854697e-03 -1.6831351e-02 -3.7225206e-02
 -1.7374604e-02 -1.1884031e-02 -7.9637049e-03 -1.4845189e-02
  4.1815659e-03 -1.1311183e-02 -3.0592723e-02 -2.4133777e-02
 -2.3089912e-04 -3.5549690e-03 -5.4058203e-03 -2.5282008e-02
  1.0146660e-02  2.8899833e-04 -1.8996408e-02  5.8663057e-04
  1.6812396e-03 -1.4361927e-02 -7.0652290e-03 -1.6706081e-02
  1.8551611e-02 -9.8335454e-04  5.2240137e-03 -1.5785153e-02
  1.0463030e-02  1.3731408e-02  1.3108435e-02  6.4916875e-03
  2.9998631e-04  8.8932145e-03  2.5001151e-04  1.6600570e-02
 -7.7644017e-03  2.9656836e-03 -2.1593764e-03  1.0001025e-02
 -2.2311112e-03  6.8754558e-04 -1.2492801e-02  4.3064516e-03
  6.7619696e-05 -2.5800460e-03 -7.2206236e-04 -1.8568196e-03
  1.6934069e-03 -5.0749962e-04  5.1784813e-03  1.1946298e-03
 -3.9974131e-03  4.5504759e-03 -3.1220897e-04  4.8570191e-03
 -1.4741772e-03 -1.4980524e-03 -4.7893398e-03 -1.1750553e-04
 -1.6908907e-03 -2.4757779e-03  3.8060875e-03 -2.5407648e-03
1021_1
  1.0000000e+00 -7.5755968e-18 -1.1271545e-16  1.6723002e-01
 -1.9510186e-01 -2.1546394e-01  8.1109193e-02 -1.1632609e-01
  6.3104556e-02 -3.0366544e-02  1.3796690e-03  1.8155928e-02
 -6.3996697e-02 -4.0867699e-02 -1.2787000e-02 -8.9571369e-02
  2.8798391e-03  1.5064742e-02 -4.0830887e-02 -1.9512815e-02
 -2.1960201e-02 -1.4602826e-02 -3.6673242e-02  1.0758891e-02
  3.3830406e-03 -7.8065666e-04 -4.2022743e-02 -1.8488549e-03
 -1.0239104e-02 -6.5972226e-03 -1.2081104e-02  1.5777066e-02
 -9.8387388e-03 -6.9296704e-03 -4.6796428e-02  1.7216184e-02
  6.9367798e-04 -2.4433924e-02 -2.2556065e-02 -2.0427698e-02
  1.1590658e-02  2.8684786e-04  5.3231619e-03 -2.4855891e-02
  2.8923842e-03  1.3703559e-03  1.9882165e-02 -4.8330421e-03
  1.2541507e-03 -1.6130519e-03  9.6060173e-03  7.6800124e-03
  1.2833497e-03 -2.2329421e-03  4.7443275e-03  6.2324247e-03
  1.0163353e-03 -1.4868800e-03 -1.0581199e-03 -8.1284661e-03
  2.5056526e-03 -2.6498100e-03  9.7636983e-03 -1.1532415e-03
  5.4265660e-04 -2.3286441e-04  2.7273548e-03  1.9765226e-03
  3.9238097e-04 -1.2637294e-03 -8.5762075e-04 -3.8584204e-03
  4.5276347e-03 -1.7833478e-03  4.8986109e-04 -2.7018081e-03
  3.1878735e-03  2.1434458e-03 -8.0219211e-05  4.8691241e-03
1022_1
  1.0000000e+00 -1.3445715e-18 -9.0886458e-17  1.6740336e-01
 -1.2855067e-01 -1.6767076e-01  5.7384248e-02 -1.0423940e-01
  7.7123311e-02 -4.1461156e-02  1.7571510e-02  3.8527434e-02
 -4.6547255e-02 -4.7640199e-02  9.3628434e-03 -8.3737220e-02
  8.5208008e-03 -3.3813090e-03 -2.3898756e-02 -3.2050886e-02
 -1.4565374e-02 -1.3758082e-02 -1.7685864e-02 -1.4356117e-02
  2.5105984e-03 -1.2174627e-02 -3.5560459e-02 -2.4437231e-02
  5.8486264e-03 -4.9264080e-03 -1.0783872e-03 -2.4555715e-02
  4.4591242e-03 -1.4034682e-03 -2.2208958e-02  2.3260262e-03
  6.1913389e-03 -1.1980145e-02 -7.0744132e-03 -1.8398710e-02
  1.7386749e-02 -1.4288408e-04  9.0481679e-03 -1.3960837e-02
  7.8216003e-03  1.6077722e-02  1.4931503e-02  1.1248304e-02
 -4.1899323e-03  4.0837855e-03 -1.2267438e-03  1.9762761e-02
 -3.9914972e-03  2.0797565e-03 -2.8568658e-03  1.0818399e-02
 -6.4116896e-04 -2.5867567e-03 -1.0562053e-02  1.1980556e-03
  6.8184385e-04  1.1831921e-03  4.2932350e-04 -2.1208608e-03
  7.7210003e-04 -1.1694370e-04  5.1600516e-03  2.3673907e-03
 -4.1211733e-03  4.1909971e-03 -8.3798525e-04  1.8534257e-03
 -3.9722325e-04 -3.0476639e-03 -1.6359474e-03 -1.5852988e-03
 -1.6161928e-03  6.4333277e-04  3.9594524e-03 -1.2792887e-03
1023_1
  1.0000000e+00 -3.0729018e-17  4.5703847e-17  1.7924668e-01
 -1.6211959e-01 -1.8169285e-01  7.7624332e-02 -1.2261516e-01
  6.2132378e-02 -5.2447492e-02  1.0306952e-02  2.9128662e-02
 -4.7488773e-02 -4.4691180e-02 -6.9467749e-03 -9.9022171e-02
  5.1712326e-03  4.9752021e-03 -2.7851524e-02 -2.6571012e-02
 -2.0315764e-02 -1.1043379e-02 -2.4624526e-02 -1.0153098e-03
 -2.3721933e-03 -1.2811928e-02 -3.8674809e-02 -1.2970328e-02
  3.5038681e-03 -3.3875042e-03 -1.0580439e-02 -1.6580570e-02
 -5.7865199e-03 -5.1530559e-03 -3.1234518e-02  1.2335584e-02
  2.1589967e-03 -1.5996069e-02 -1.2282022e-02 -1.8172566e-02
  1.4951433e-02 -9.0490355e-03  1.0785317e-03 -1.9028856e-02
  1.4520260e-02  8.2118718e-03  1.7628619e-02 -9.7090297e-04
  2.5596090e-03  2.8374298e-03  1.6260941e-02  1.3270979e-02
 -8.4462113e-04  8.2340646e-03  4.5351502e-03  1.3833396e-02
 -2.7540991e-03 -4.2065888e-03 -8.5945414e-03  4.8678898e-03
  2.2848329e-03  7.9969348e-04  4.4046102e-03 -3.2085849e-03
  2.4776983e-03 -3.1207269e-04  7.2508529e-03  1.9456966e-03
 -4.9164852e-04  4.8955812e-03 -9.9936237e-04  2.5513225e-03
  1.0337740e-03 -1.7719531e-03 -1.7151746e-03  7.9315065e-04
 -8.8268654e-04  4.5423841e-03 -7.0380377e-04 -3.6404943e-03
1024_1
  1.0000000e+00 -7.4760885e-18  1.0071530e-16  1.8807540e-01
 -3.9477347e-02 -2.4502973e-02 -4.5310318e-03 -1.3490550e-01
  1.0217730e-01 -7.2091389e-02  7.1960631e-02  7.3979839e-02
 -2.6675091e-02 -3.4369853e-02  4.4342351e-02 -4.7222995e-02
  2.3279609e-02  2.0160306e-04  3.8090982e-02 -3.2920815e-02
  2.1297065e-02 -1.4334824e-02  5.9881271e-03 -3.0358289e-02
 -9.5317255e-03  4.9270087e-03  2.3938973e-02  5.7325364e-03
  4.1305052e-03  2.2019188e-04  1.4169379e-02 -2.5114602e-02
  6.7105190e-03  1.3919401e-02  7.1560013e-03 -6.1786749e-03
 -8.3955807e-03 -4.4346148e-03  4.5753980e-03  1.1754036e-02
 -1.1222230e-02  6.4166243e-03  1.0299907e-03 -8.0037272e-03
  4.3613981e-03 -1.0732309e-02 -3.2189629e-03 -5.3296019e-03
  1.1821775e-03  1.0957186e-03 -6.8148312e-04 -7.4987587e-03
 -1.3602772e-03 -8.0467024e-04  4.5803812e-03 -7.5554993e-03
  4.2059584e-03  5.9603358e-03  3.9349951e-03 -1.3136168e-03
 -2.9763854e-03 -5.8646705e-04  3.8779734e-03  5.1365359e-03
 -5.7207970e-03  3.0704311e-04 -7.5660798e-03 -7.5850924e-04
  2.3648885e-03 -1.9975484e-03 -4.5375655e-03 -3.2123184e-03
  1.6806804e-03 -1.7989854e-03  9.3104264e-05 -2.1347337e-03
 -2.8847017e-03  3.5442880e-04 -8.4731856e-04 -7.0086647e-03
1025_1
  1.0000000e+00 -3.5566652e-17 -1.0036134e-17  1.6882427e-01
 -1.0279076e-01 -1.4962433e-01  4.5127816e-02 -1.4010349e-01
  1.0144654e-01 -7.2334501e-02  4.2847666e-02  6.1344586e-02
 -5.2022747e-02 -5.0449654e-02  1.0188784e-02 -9.6154949e-02
  3.5500179e-03  1.3114033e-03 -6.1137702e-03 -3.5081877e-02
 -1.5702611e-03 -1.3588900e-02 -8.8554015e-03 -2.0329131e-02
 -1.6946722e-02 -2.1601776e-02 -2.9681611e-02 -8.2976352e-03
  3.6587605e-03 -2.2398420e-03 -2.0085252e-03 -3.1959455e-02
  2.1414597e-03 -5.4303765e-03 -1.9306088e-02  3.3651707e-04
  1.1582863e-02 -1.9144738e-02 -9.9840554e-03 -1.6652330e-02
  1.1446145e-02 -2.4310390e-03  1.0606765e-02 -1.1809891e-02
  1.9293475e-02  2.5488493e-02  1.0150554e-02  9.1228212e-03
 -7.6370967e-03  5.6769601e-03 -4.9453070e-03  1.8973129e-02
 -5.6792370e-03  3.2363413e-03 -5.5770828e-03  9.9863136e-03
 -4.1509502e-03  2.0179957e-03 -4.5235463e-03 -1.9739138e-03
  6.3049438e-03  1.0271300e-03 -2.6245217e-03  6.1301955e-04
 -2.7682378e-03 -1.0510886e-03  5.9910564e-03  6.4348490e-03
 -4.0777169e-03  7.7559080e-03 -4.6906512e-03  3.7947177e-03
 -1.9120022e-03 -1.7426064e-03 -2.4689782e-03 -3.1159433e-03
 -3.7313221e-05 -4.4783741e-03  2.1979228e-03  2.0755899e-04
1026_1
  1.0000000e+00 -2.1265627e-17  2.9869293e-17  1.9064962e-01
 -6.1593805e-02 -7.4961773e-02  3.9779699e-02 -1.4029250e-01
  1.1086269e-01 -7.7682058e-02  6.5738330e-02  6.4108420e-02
 -4.0816799e-02 -4.9490421e-02  1.8614994e-02 -6.3557792e-02
  2.0030845e-02  3.7706743e-04  2.5387627e-02 -4.7775496e-02
  1.8684801e-02 -1.2379391e-02  4.2923677e-03 -2.9262070e-02
 -1.0788484e-02 -9.0194981e-03  3.7490526e-03  2.3402259e-04
  5.9461865e-03 -4.6433130e-03  7.3034595e-03 -4.2401053e-02
  1.2487786e-02  1.6091767e-02  5.2116179e-03 -8.1495054e-03
  3.0314943e-03 -7.6548507e-03  4.1420848e-04  2.4460917e-03
 -9.2890445e-03  9.1129678e-03  9.2529249e-03 -1.0134100e-02
  6.6905564e-03  8.5994516e-03 -1.5224703e-03 -4.6512710e-04
 -9.1723995e-03  8.6346617e-03 -7.8093090e-03  9.8414685e-03
 -1.2027803e-02 -1.0623389e-02 -7.4423939e-03 -3.5397875e-05
 -3.8939875e-03  6.6507167e-04 -1.0674625e-02 -8.8300438e-03
  7.2933374e-03 -8.5529380e-03 -5.4112092e-03 -5.8410110e-03
  2.7945385e-03 -2.3698523e-03  4.0886372e-03 -7.5020338e-03
  1.1218898e-03  3.4093868e-03  6.6331215e-03  2.9007256e-03
  5.3362389e-04  4.4040072e-03 -3.5778619e-03  4.7536383e-03
 -7.4811285e-05 -4.5621974e-03 -2.3019517e-03  1.1400984e-03
1027_1
  1.0000000e+00  7.1381420e-18 -8.5391922e-18  2.0503475e-01
 -9.9919073e-02 -7.2557382e-02  3.7437079e-02 -1.3740050e-01
  1.2420308e-01 -7.4012102e-02  4.8142426e-02  5.1011599e-02
 -4.9408435e-02 -5.4713331e-02  2.1895173e-02 -4.4216260e-02
  5.1011230e-03 -1.2666426e-02  1.0405208e-02 -5.3335479e-02
  7.9508581e-03 -1.6745611e-03  4.6700604e-03 -4.7765263e-02
  5.4326817e-03 -1.8360505e-02 -1.1228615e-02  3.5735764e-03
 -4.9143880e-03 -1.6247029e-02  3.1149396e-03 -3.8817255e-02
  1.7886437e-02  1.0534432e-02  9.6209346e-03 -2.3080433e-02
  1.6563639e-02  1.0704930e-02  1.5889633e-03 -4.3446449e-03
 -7.4200803e-03  1.4353337e-03  3.8660272e-03  8.0624328e-03
 -3.8098081e-03  7.4662777e-03  4.0575746e-03 -2.5839536e-03
 -3.9182506e-03  1.3438353e-02 -8.7614276e-03  8.5077153e-03
 -3.5698555e-03 -3.4873284e-03 -1.5065902e-02  1.7151139e-03
 -1.1583243e-02 -6.3191893e-03 -5.4111328e-03 -5.3290592e-03
  2.7544604e-03  9.5367360e-05 -1.2092688e-03 -6.7080279e-03
  1.7484262e-03  1.1542922e-03 -7.4610750e-04 -1.7647391e-03
  2.2428685e-03 -4.8558778e-03  1.4031823e-03  1.8731548e-03
 -5.5916932e-03  9.3621429e-04  5.4659129e-04  3.3454963e-03
  2.5655807e-03 -4.2676233e-04 -3.4132656e-03  2.6270649e-03
1028_1
  1.0000000e+00  1.8782942e-17 -1.0215842e-16  1.7642243e-01
 -7.7479572e-02 -7.9857807e-02  3.5646541e-02 -1.2214733e-01
  1.2254984e-01 -7.4126584e-02  4.6106055e-02  6.0722446e-02
 -4.6754533e-02 -4.6139270e-02  2.4219672e-02 -5.9397363e-02
  1.6771284e-02 -6.2957547e-03  1.5338514e-02 -4.1570434e-02
  8.5370836e-03 -8.4501616e-03  8.7731466e-03 -3.4124552e-02
 -5.3735738e-04 -1.9727068e-02 -1.3047461e-02  2.8896096e-04
 -1.1568204e-03 -1.6383170e-03  1.2286681e-02 -4.2070604e-02
  1.4063051e-02  6.6883795e-03 -1.9856433e-03 -1.2555465e-02
  8.7738863e-03 -3.2351262e-03 -1.2388371e-03 -4.2695043e-03
 -1.0187952e-03 -4.8062120e-04  1.0479763e-02 -6.5096564e-03
  5.2275518e-03  1.9104096e-02  6.7614839e-03 -2.6149121e-03
 -8.3028324e-03  6.6393755e-03 -1.1106917e-02  1.6226223e-02
 -1.0344254e-02 -5.9128848e-03 -1.0242572e-02  2.7549026e-03
 -8.0826449e-03 -4.6270704e-03 -8.1884905e-03 -7.8309782e-03
  6.5713910e-03  4.2229579e-04 -5.4944037e-03 -6.6356485e-03
 -5.5976580e-04 -4.7133573e-03  2.9465490e-03 -1.2524629e-03
 -2.0490826e-03  1.0441027e-03  5.2957047e-04  2.4495192e-03
 -2.4778866e-03  9.8347532e-05 -3.6974494e-03  1.0010417e-04
  5.5011077e-03 -3.0829048e-03 -1.8124196e-03 -1.8972180e-03
1029_1
  1.0000000e+00 -2.0267571e-17  4.3292404e-17  1.8113566e-01
 -8.7368334e-02 -7.6467679e-02  3.9048189e-02 -1.2536132e-01
  1.0808442e-01 -8.4772189e-02  4.7862251e-02  6.0196474e-02
 -5.5072906e-02 -5.1626126e-02  1.2049879e-02 -6.0911320e-02
  1.8485784e-02 -2.7599734e-03  1.4637219e-02 -4.6366851e-02
  4.5893477e-03 -1.0850564e-02 -6.7111009e-03 -3.0262471e-02
 -1.0417369e-02 -2.0093824e-02 -1.4011899e-02 -9.7958153e-04
  1.6232838e-03 -7.2875186e-03  1.2509445e-03 -4.5493767e-02
  1.6885546e-02  9.1487443e-03 -3.3618680e-03 -1.1773065e-02
  3.5844665e-03 -8.8734528e-03 -7.5612650e-03 -3.2203695e-03
 -3.1170754e-03  3.8605889e-04  9.0296272e-03 -1.2437527e-02
  1.4025667e-02  8.9752479e-03  2.6970315e-03 -7.5543954e-03
  1.7523947e-03  1.0851596e-02  1.1463617e-03  1.2357826e-02
 -6.2063194e-03  1.3125658e-03  8.7731113e-04  9.1250526e-03
 -1.0299881e-02  1.0006801e-02 -9.2317395e-03  6.6869760e-03
 -4.1260331e-04 -5.5831501e-03 -1.7011740e-02  2.1641383e-03
 -2.5713971e-03 -6.5300383e-03 -3.6134298e-03 -7.6910061e-03
  2.1036062e-03 -6.9615039e-04  4.3927905e-03 -2.9779515e-03
 -4.4443546e-04  5.3164202e-03  7.8004945e-04  3.0352046e-03
 -4.5660478e-04 -5.5989318e-03 -3.8333156e-04  3.9978462e-03
1030_1
  1.0000000e+00 -7.6694721e-18 -8.6623817e-17  1.6005027e-01
 -8.3563241e-02 -7.4737493e-02  3.5236467e-02 -1.2360224e-01
  9.4918734e-02 -7.1671429e-02  5.6568966e-02  5.4093465e-02
 -4.9434406e-02 -4.1551526e-02  1.5205667e-02 -6.3360073e-02
  1.8877135e-02 -5.0643036e-03  4.6134267e-03 -3.9703155e-02
  1.8243364e-03 -9.2723912e-03  2.4839864e-03 -2.8653972e-02
 -1.2902040e-02 -1.4558526e-02 -1.2224991e-02 -2.6181359e-03
  3.3212115e-03 -5.9505757e-03 -3.9582559e-03 -4.3153010e-02
  1.4824465e-02  2.0863984e-03 -5.4759650e-03 -6.9608997e-03
  2.9625136e-03 -4.6512071e-03 -2.3335892e-03 -3.4689880e-03
 -3.3904666e-03 -4.4798258e-04  3.0388686e-03 -1.3680972e-02
  1.6492369e-02  5.3125252e-03 -1.2192139e-03 -8.5502738e-03
  1.3384207e-03  6.2934086e-03  3.2964821e-03  1.0228704e-02
 -1.6275959e-03  7.0979029e-03  5.0376867e-03  3.1089052e-03
 -7.3720262e-03  1.0328230e-02 -4.4893706e-03  8.4126409e-03
 -1.9002887e-03 -2.6428382e-03 -1.3164031e-02  9.7322292e-03
 -7.9234132e-03 -6.5335815e-03 -6.9263186e-03 -3.3965094e-03
  5.0495568e-03 -3.9042607e-04 -1.9999272e-03 -5.6077073e-03
  8.6137477e-04  2.0650401e-03  8.7386358e-04  2.2506263e-04
 -8.4901016e-04 -2.6589872e-03  1.1721322e-03  3.2750097e-03
1031_1
  1.0000000e+00 -3.3689690e-17  1.2874379e-16  1.8228833e-01
 -8.4239445e-02 -6.9929742e-02  3.2571451e-02 -1.2071781e-01
  1.1990498e-01 -7.2301210e-02  4.2097424e-02  4.8363925e-02
 -4.5035058e-02 -4.1739289e-02  2.7094407e-02 -4.1030616e-02
  1.6408743e-02 -8.4526855e-03  1.2730686e-02 -4.3111624e-02
  4.4880261e-03 -6.0274367e-03  1.1140724e-02 -3.7739812e-02
  1.2829485e-05 -1.5983131e-02 -9.6489607e-03  7.4621682e-03
 -9.5395141e-03 -7.2943698e-03  2.4741168e-03 -3.4536303e-02
  1.6062218e-02  3.1536695e-03 -1.1504938e-03 -1.8837509e-02
  6.2593252e-03 -1.7156945e-04 -3.5008578e-03 -2.1970526e-03
 -4.7201429e-03 -4.7798606e-03  1.8396197e-03 -4.1709635e-03
  7.4477606e-03  5.2899440e-03  6.0911069e-03 -1.7847971e-02
  7.8984535e-03  1.0781209e-02  2.0565460e-03  6.3176319e-03
 -5.3771494e-03  6.2113529e-03 -3.6306432e-04  9.5387127e-03
 -1.3162494e-02  3.9075690e-03 -4.5393360e-03  4.5686708e-03
 -1.0386299e-03  4.6734796e-04 -1.2498468e-02  3.4359965e-04
 -1.8569481e-03 -5.9578430e-03 -9.1963667e-03 -1.6609857e-03
  9.5440209e-04 -4.2215533e-03 -5.7332005e-04 -7.4837989e-03
  2.5570866e-04  3.7025468e-03  2.9433529e-03 -8.0193254e-04
  2.7312503e-03  5.1039246e-04 -1.6360093e-03  3.2801631e-03
1032_1
  1.0000000e+00  1.1701752e-17  1.3248894e-17  1.6099512e-01
 -8.3159751e-02 -5.1988153e-02  4.2702527e-02 -1.1003586e-01
  1.0933944e-01 -7.0794971e-02  5.5705099e-02  4.1598047e-02
 -4.8962151e-02 -3.9460526e-02  2.6704521e-02 -4.3538857e-02
  1.9897660e-02 -9.2544734e-03  1.0294586e-02 -4.5032871e-02
  5.1629778e-03 -4.4973055e-03  6.2252384e-03 -3.5440131e-02
  1.2430246e-03 -1.3645613e-02  1.0450675e-03  3.7725047e-03
 -6.7137107e-03 -4.6928807e-03  2.5048514e-03 -3.8792193e-02
  1.8518916e-02  4.0405267e-03  1.5470423e-03 -1.5041679e-02
  6.6155143e-03  3.8499904e-05  2.3885751e-03 -2.9931027e-03
 -3.4169052e-03  1.6370544e-03  7.7506420e-03 -2.4873653e-03
  4.9059112e-03  1.0553932e-02  3.6675295e-03 -1.0311738e-02
 -1.0667029e-04  1.0100819e-02 -2.6025494e-03  1.2513906e-02
 -1.0192335e-02 -7.5023511e-05 -5.4600482e-03  5.5783965e-03
 -9.7807246e-03  1.7839625e-04 -7.6752450e-03 -2.6787530e-03
  3.0094816e-03 -2.8694035e-03 -1.0849450e-02 -4.6535822e-03
 -5.4825864e-05 -5.2428199e-03 -3.2166966e-03 -3.9794365e-03
  1.7986875e-03 -2.1878218e-03  3.4625074e-03 -5.6624438e-03
  1.9498426e-04  5.2144071e-03  1.9944432e-03  2.5963321e-03
  1.4922274e-03 -2.4161628e-03 -3.2626389e-03  4.4696206e-03
1033_1
  1.0000000e+00 -1.6176908e-17  8.0455663e-17  1.7906506e-01
 -8.8409287e-02 -6.0302467e-02  2.4876164e-02 -1.2308959e-01
  1.2380166e-01 -7.6110520e-02  4.9171193e-02  5.3469314e-02
 -3.8396819e-02 -5.2037326e-02  2.4711829e-02 -4.8038758e-02
  1.5978263e-02 -8.8479913e-03  1.3947672e-02 -4.1707838e-02
  1.1441391e-02 -9.5735990e-05  1.4219212e-02 -4.2068500e-02
  3.2006086e-03 -1.5687604e-02 -8.8037682e-03  6.1487748e-03
 -7.9011791e-03 -6.8412410e-03  6.5545458e-03 -3.1580891e-02
  1.1182311e-02  8.4287421e-03  3.5725341e-03 -1.7693147e-02
  9.4113403e-03  2.9855087e-03 -4.5188189e-03 -3.9380225e-03
 -5.7071432e-03 -5.5086951e-03  2.9368363e-03 -1.7377390e-03
  3.0717450e-03  7.4995551e-03  7.4726539e-03 -1.3314401e-02
  1.0160906e-03  1.3056376e-02 -1.6015005e-03  6.4057112e-03
 -4.5058894e-03  1.5713196e-03 -6.1205743e-03  8.3749979e-03
 -1.5097226e-02 -2.4435991e-03 -5.4374679e-03  2.2823485e-03
 -1.0722796e-03 -1.1175187e-03 -1.1954630e-02 -3.7470866e-03
  1.5674959e-03 -5.8161446e-03 -7.2613029e-03 -5.8241208e-03
  5.6879047e-03 -5.7452772e-03  3.4076060e-03 -7.0375115e-03
 -1.5333874e-03  4.1833593e-03  5.3477068e-03 -1.3971141e-04
  2.9677580e-03  3.4546010e-03 -1.7953522e-03  5.2963841e-03
1034_1
  1.0000000e+00  3.7861050e-18 -5.4898523e-19  1.7489693e-01
 -8.7763720e-02 -7.3414615e-02  2.8209497e-02 -1.2385205e-01
  1.0348828e-01 -6.8616395e-02  3.9501397e-02  5.4378264e-02
 -5.3706644e-02 -3.8778017e-02  1.7677161e-02 -4.5962227e-02
  1.4871328e-02 -5.8500521e-03  1.1613768e-02 -4.3374005e-02
  3.5371413e-03 -5.3457651e-03  6.1174652e-03 -3.7366693e-02
 -9.3894221e-03 -1.1744937e-02 -1.8090553e-02  4.0637319e-03
 -6.8820938e-03 -3.2263123e-03 -5.1665892e-03 -3.9243542e-02
  1.5627236e-02  2.5335911e-03 -7.2152288e-03 -1.5768408e-02
  5.6934976e-03 -3.3047531e-03 -8.5468154e-03 -5.1711649e-03
 -3.7971733e-03 -4.8943015e-03 -7.1729996e-04 -1.1310842e-02
  1.6393085e-02  5.1834690e-03  6.3729153e-03 -1.8572646e-02
  8.6039977e-03  7.2031759e-03  5.1429577e-03  6.8065686e-03
 -2.6633559e-03  6.2872482e-03  3.8867308e-03  8.1021526e-03
 -8.3778615e-03  6.5971436e-03 -1.7337882e-03  7.9818879e-03
  3.3223638e-03  1.0199388e-03 -1.1228756e-02  6.5165171e-03
 -4.2123749e-03 -5.3394324e-03 -8.2708254e-03  1.0003669e-03
  1.9054665e-03  2.3576380e-04 -3.8829375e-04 -4.9871619e-03
  4.2556502e-04  4.1074129e-03  5.5507508e-04  9.0655405e-04
  8.2549212e-04 -8.3449585e-04 -2.6383849e-03  4.9076526e-03
1035_1
  1.0000000e+00 -3.9245053e-17  1.1454717e-16  1.6221562e-01
 -6.6902043e-02 -8.1900661e-02  4.8581584e-02 -1.2694515e-01
  1.1206299e-01 -8.4778976e-02  5.1858378e-02  6.7241978e-02
 -6.0235409e-02 -4.4123816e-02  1.8904995e-02 -8.5909765e-02
  2.3461559e-02  6.5423028e-03  2.3139466e-02 -3.8242625e-02
  4.0254563e-03 -2.0717820e-02 -1.2870950e-02 -2.9756652e-02
 -9.4186447e-03 -1.8648413e-02 -6.1778866e-03 -1.7031328e-02
  8.7918619e-03  6.2894178e-03  8.9022215e-03 -4.2108447e-02
  1.3462043e-02  4.0549855e-03 -1.0392498e-02 -1.5831058e-03
  8.5748690e-03 -1.3405642e-02  4.2106171e-03 -1.5236202e-02
  3.1421080e-03  2.0410359e-02  1.6491276e-02 -8.1500181e-03
  5.0153944e-03  1.8081827e-02 -3.2401195e-03  1.1513865e-02
 -1.4295056e-02  4.6034855e-04 -9.2213607e-03  1.2613863e-02
 -8.5425936e-03 -4.3288216e-03 -1.1098275e-02 -1.2163085e-03
  1.8719662e-04  3.8578682e-03 -1.2344729e-02 -7.6856711e-03
  6.4675676e-03 -5.7074192e-03  1.0845921e-03 -1.5184473e-03
 -6.6297548e-03  2.2424029e-03  1.3686667e-03  3.1667340e-04
 -1.5887395e-03 -1.6446360e-04 -5.7082567e-03  2.2888871e-03
  3.7638008e-03 -3.6755431e-03 -5.2135492e-04 -3.1951537e-03
  4.2071732e-04 -3.9508790e-03  2.6596052e-03  1.5034942e-03
1036_1
  1.0000000e+00  3.7522182e-17 -6.7840220e-17  1.5748202e-01
 -6.3868924e-02 -7.4869243e-02  5.5293519e-02 -1.2370079e-01
  8.0833539e-02 -7.6898545e-02  4.4813219e-02  6.7026768e-02
 -5.4446549e-02 -4.2143039e-02  7.0084301e-03 -8.0609518e-02
  2.7649051e-02 -1.2464125e-03  1.6143022e-02 -3.2085579e-02
 -4.3755094e-03 -1.4178708e-02 -4.4539732e-03 -2.1008672e-02
 -1.8647495e-02 -1.4356789e-02 -9.7903920e-03 -1.6837353e-02
  1.3834375e-02  1.7386298e-03 -1.3308034e-03 -3.8345103e-02
  5.0001408e-03  9.7403219e-04 -1.1296393e-02  5.6544849e-03
 -4.2697703e-03 -9.6312817e-03 -4.5321897e-03 -1.5034844e-02
  7.5496749e-04  2.0152876e-03 -2.0155444e-03 -1.4456412e-02
  1.8454072e-02 -2.7050137e-03 -4.8150361e-03 -4.8639293e-03
  6.2448721e-04  1.3547453e-03  9.5465969e-03 -4.1486550e-03
  6.0108113e-03  1.3481210e-02  9.6404439e-03  2.7130958e-03
 -4.1813292e-03  1.0067209e-02 -4.3140730e-03  1.5349471e-02
 -4.3076694e-03 -4.1816887e-03 -7.2284870e-03  1.0911924e-02
 -7.0793523e-03  1.6741716e-03 -7.8805137e-03 -2.1497801e-03
  4.1486393e-03 -5.6757394e-04 -6.5110890e-03  7.5498140e-05
 -1.7993343e-03 -2.4469750e-03  1.8658958e-03 -5.9541408e-04
 -3.0806521e-03  7.5739150e-04 -4.1139351e-04  2.5670949e-03
1037_1
  1.0000000e+00  9.7327483e-19  9.1052040e-17  1.8111805e-01
 -1.2061526e-01 -1.3600513e-01  6.4061045e-02 -1.3798026e-01
  6.2147043e-02 -4.8700268e-02  4.8800360e-02  4.0763251e-02
 -3.6275245e-02 -5.2206803e-02  9.5144644e-03 -9.5481565e-02
  1.5055762e-02 -8.9507219e-03 -6.4931363e-03 -4.3727171e-02
 -7.4294394e-04 -2.9325956e-03  3.2206459e-03 -2.4491998e-02
  9.1366590e-04 -1.1203779e-02 -2.1211702e-02 -1.6677342e-02
  1.7196064e-02  2.2518837e-03  1.2300831e-02 -3.0173140e-02
  5.4956876e-03  1.1201066e-02 -6.0865697e-03  6.2258220e-03
 -3.6564249e-03  9.1157016e-03 -8.4252156e-03  3.3046502e-03
 -8.4780074e-03 -6.3290059e-03 -1.1053670e-02 -1.2708019e-03
  3.5466391e-03  1.2977212e-03 -1.0558157e-02 -5.2439502e-03
  4.8666709e-03 -7.8865629e-03 -4.0069827e-03 -8.3298816e-03
  8.0696947e-03  6.8728660e-03  1.1689750e-02 -1.7149564e-03
  2.5359641e-04  3.4115954e-03  6.2992195e-03  7.4838242e-03
 -8.7488243e-05  6.0935081e-03 -5.4668480e-03  9.6198470e-03
 -1.5369687e-03 -1.5816230e-03 -1.2331357e-03  7.5833826e-03
 -2.4745068e-03  4.0396545e-03 -3.0463243e-03  3.7888273e-04
 -1.5387432e-03 -5.5832548e-04 -1.2968471e-03  2.3869863e-03
 -3.6041511e-03  3.9768366e-04 -3.0126257e-03  3.4102027e-03
1038_1
  1.0000000e+00  1.6380167e-17 -1.1912507e-17  1.7103281e-01
 -1.1246962e-01 -1.2154426e-01  5.0800699e-02 -1.1468304e-01
  8.9212731e-02 -5.8212706e-02  4.6916577e-02  3.5632902e-02
 -4.2703002e-02 -5.1427236e-02  1.8213407e-02 -7.9462603e-02
  2.5442063e-02 -2.1829591e-03  4.4266260e-04 -4.7188994e-02
 -5.0327398e-03 -1.7668713e-03  6.2097317e-03 -1.9675923e-02
 -1.3542052e-03 -9.6749184e-03 -1.8365020e-02 -1.3944651e-02
  4.6119184e-03 -4.1068836e-03  4.8547443e-03 -3.4948579e-02
  1.4323028e-02  1.3408207e-02 -1.9171314e-03  4.1926729e-03
 -6.8229760e-03  2.5116177e-03 -6.0904805e-03  1.8655575e-03
 -8.5135972e-03 -3.8235614e-03 -1.1090998e-02 -3.6317535e-03
  3.9446286e-03 -1.4833233e-03 -1.0495215e-02 -6.6083778e-03
  6.1470083e-03 -6.2088280e-03 -8.8855958e-03 -5.5433305e-03
  7.6965271e-03  9.1026472e-04  1.0406640e-02 -1.0713881e-02
  3.0921619e-03  9.1036422e-03  7.9240252e-03  5.4050256e-03
  1.1536905e-03  6.9886162e-03 -3.3740956e-04  1.1309981e-02
 -5.2439944e-03 -1.8414205e-03 -3.1643058e-03  7.5031811e-03
 -1.9423451e-03  3.5753246e-03 -2.3462389e-03  1.5687737e-03
 -1.5646651e-03 -8.7399058e-05 -3.7470339e-03  3.1792657e-03
 -8.9498181e-04 -1.6541086e-04 -1.2386230e-03  3.8667896e-03
1039_1
  1.0000000e+00  2.0324807e-17 -7.8585850e-17  2.2967482e-01
 -8.3267018e-02 -1.7915674e-01  4.8965142e-02 -1.6648977e-01
  8.9811177e-02 -3.7274049e-02  6.7201347e-02  3.6430860e-02
 -6.7031149e-03 -5.1391533e-02  2.1071623e-02 -8.1905792e-02
  8.8434420e-03 -1.3235733e-02  6.1874554e-03 -4.5814677e-02
  1.9240163e-02  5.4050779e-03  2.4806466e-02 -3.4929643e-02
 -1.3512474e-02  4.2756639e-04 -1.2944723e-02  4.4952692e-03
  1.2391762e-02 -6.9481529e-03  1.9472655e-03 -2.3254749e-02
 -3.9146782e-03  4.5803671e-03  5.6885680e-03 -9.3589724e-03
  9.7881715e-04  1.2381780e-02 -8.6818817e-03 -5.1982421e-04
 -1.0238150e-02 -9.2708510e-03 -9.5525783e-03 -4.0881168e-03
  9.5062731e-03  5.7433237e-03  2.7377323e-03 -3.1263601e-03
 -7.2853598e-03  7.5403584e-03  7.8906940e-04  8.3166930e-04
 -6.3838087e-03  5.0453015e-03 -1.2929737e-02  4.4886154e-03
 -6.5076239e-03 -7.6528980e-03 -6.2735931e-03 -4.5613938e-04
 -1.0894204e-03 -6.1873153e-03 -5.6536215e-03 -5.0944897e-03
  6.2894326e-03 -6.1492704e-03  2.7939576e-03 -7.9299032e-03
  1.0591764e-02  2.5389820e-03  2.9793845e-03  2.5540840e-03
  2.8009120e-03  9.0594452e-03  3.1607064e-03  7.9852192e-03
 -5.9312330e-03  2.3760084e-03 -1.9583247e-03  2.4651180e-03
1040_1
  1.0000000e+00 -1.9147935e-17  4.1985368e-17  1.8325508e-01
 -7.3203610e-02 -1.2452236e-01  4.7772407e-02 -1.4253087e-01
  1.0060034e-01 -4.8393661e-02  6.0098618e-02  5.4299395e-02
 -1.5892816e-02 -4.3841648e-02  4.0482423e-02 -7.5254699e-02
  1.4568211e-02 -6.8465993e-03  1.4301805e-02 -3.9822883e-02
  1.2809870e-02 -4.7826078e-03  1.6148166e-02 -2.5380500e-02
 -2.8407412e-03 -4.4808949e-03 -1.5544518e-03 -2.8738099e-03
  1.0584331e-02 -8.8028726e-04  1.1699514e-02 -2.9686226e-02
 -2.0873975e-03  1.0581181e-02  5.8300262e-03 -6.6789295e-04
  7.5433208e-04  2.1296121e-03 -4.5976362e-03  7.7741508e-04
 -1.1486199e-02 -1.8424919e-03  1.1823354e-03 -3.8117305e-03
 -1.7354249e-04  6.7386567e-03 -1.0488061e-03 -1.0865638e-03
 -1.4499802e-02 -2.0743918e-03 -1.1063639e-02  5.1104375e-04
  9.1786857e-04 -1.2469050e-02 -8.7853739e-03 -5.7482313e-03
  3.1466309e-03 -6.5536772e-03  3.8061402e-03 -1.0196657e-02
  1.0584806e-02  4.4990377e-03  4.9956117e-04 -2.6877240e-03
  1.1456494e-03  3.7412282e-03  2.3083574e-03  3.4939048e-03
 -2.2411740e-03  3.7008644e-03 -1.8075170e-03  7.5578952e-03
 -4.8243988e-03  1.1763549e-03 -4.8312784e-03 -1.5055084e-03
  1.6177414e-03 -1.8731834e-03 -4.3998695e-03 -1.3034576e-03
1041_1
  1.0000000e+00 -2.3545775e-17  9.0829410e-17  1.7060412e-01
 -1.0531939e-01 -1.4420101e-01  7.1511000e-02 -1.1344967e-01
  8.1367906e-02 -4.4117282e-02  3.5376524e-02  4.0682473e-02
 -3.6196036e-02 -4.5578070e-02  1.5478885e-02 -9.0624669e-02
  1.6356042e-02  1.6924866e-03 -3.3347434e-04 -3.7482209e-02
 -1.0852752e-02 -7.9203656e-03 -1.2664743e-03 -1.8434455e-02
  8.5025791e-05 -1.2506995e-02 -2.2380472e-02 -2.3555569e-02
  1.1315857e-02 -1.7705928e-03  4.7335862e-03 -3.0325485e-02
  4.5716854e-03  4.2729673e-03 -1.3018484e-02  1.1668871e-03
  3.0888453e-03 -6.6956822e-03 -3.6897977e-03 -1.5739078e-02
  8.4884269e-03 -5.8437928e-04  3.0387780e-03 -1.1628078e-02
  1.0340977e-02  1.3680583e-02  6.6469309e-03  1.2622236e-03
 -4.2274240e-03  6.2555558e-03  3.2768814e-03  1.1396277e-02
 -6.3945431e-03  8.2650692e-03 -1.4657153e-03  1.1959502e-02
 -8.7279727e-03 -3.3700228e-03 -1.5777605e-02  5.0649685e-03
  9.8953868e-04 -3.9516215e-03 -7.7422009e-03 -4.4680949e-03
  2.9107047e-04 -3.4767914e-03  4.1583429e-03 -1.5989501e-03
 -2.1793851e-04  4.8631962e-03 -3.2563311e-04  9.5781412e-04
 -1.7916607e-03 -3.8844735e-03 -1.4542671e-03  3.2810056e-03
 -2.8344343e-04 -1.0075440e-03  1.0702390e-03  1.6787008e-04
1042_1
  1.0000000e+00  7.8920255e-18 -8.1536151e-17  1.7053151e-01
 -1.1785051e-01 -1.7859338e-01  8.7328883e-02 -1.1713816e-01
  6.9633591e-02 -3.2588513e-02  2.6069303e-02  3.3510415e-02
 -3.9103195e-02 -4.9655815e-02  3.0383123e-03 -9.5523529e-02
  9.3502988e-03  1.2455809e-03 -1.1595804e-02 -2.6240004e-02
 -1.7923458e-02 -9.9319388e-03 -1.0582480e-02 -9.3943617e-03
  9.1936765e-04 -1.2233690e-02 -3.2023203e-02 -2.8283872e-02
  7.4474549e-03 -1.6821575e-03  3.9463924e-03 -1.8769981e-02
 -3.1708450e-03 -6.6073731e-04 -2.5688394e-02  4.6668958e-03
  1.5620341e-03 -1.2023009e-02 -1.1059389e-02 -1.6118673e-02
  1.6796960e-02 -7.5888727e-03 -2.5873189e-03 -1.6722595e-02
  1.2465441e-02  1.0254542e-02  1.1419717e-02  8.1650122e-04
  5.7893519e-03  6.2447287e-03  1.0883423e-02  8.6019391e-03
 -3.8100194e-03  1.0721836e-02  5.0668516e-04  1.6432263e-02
 -3.0303052e-03 -1.6850500e-03 -1.0407191e-02  7.3365642e-03
 -1.8102429e-03 -3.5256370e-06 -3.8950244e-04 -1.0077421e-04
  2.7590992e-03  1.7087247e-04  1.8921869e-03  2.5728744e-03
 -3.9357465e-03  3.1984881e-03 -1.7631910e-03  2.5640727e-03
 -2.3206672e-04 -1.4497381e-03 -1.9717050e-04  1.6366321e-03
 -3.4006954e-03 -3.7433400e-05  1.2503148e-03 -1.7548780e-03
1043_1
  1.0000000e+00 -3.9845139e-17  1.3911831e-17  1.7717490e-01
 -1.1423604e-01 -1.7466472e-01  9.3403791e-02 -1.1558304e-01
  6.6611636e-02 -3.7180648e-02  2.3356064e-02  3.0755249e-02
 -3.1530960e-02 -5.1154663e-02  1.2397821e-02 -1.0827067e-01
  7.4300716e-03  4.9048689e-03 -8.9565539e-03 -1.9925124e-02
 -1.3723239e-02 -1.4515788e-02 -1.2538893e-02 -1.8577100e-02
  4.5622800e-03 -1.5498312e-02 -2.2107907e-02 -3.3089642e-02
  1.2564061e-02  3.4711005e-03  4.0362104e-03 -1.8267136e-02
 -4.9019422e-03 -2.8014808e-03 -2.0699077e-02 -7.5999524e-04
  1.0829615e-02 -7.4920295e-03 -7.0526061e-04 -2.0044213e-02
  1.2052283e-02  1.5425614e-03  4.0323797e-03 -6.3592343e-03
  1.0081885e-02  1.5008855e-02  8.8519465e-03  6.4340905e-03
 -2.4038385e-03  7.3008207e-03  4.5411857e-03  1.6624381e-02
 -7.6869299e-03  9.4565246e-03 -1.1694795e-02  1.3704719e-02
 -6.1922056e-03 -7.9575617e-03 -1.2724806e-02 -4.6483319e-04
  3.0809115e-03  8.4528602e-04  2.6694535e-04 -2.0394545e-03
 -5.7822308e-04 -5.0655330e-04  1.4256041e-03  2.6188392e-03
 -2.1739246e-03  2.6315156e-03 -2.6939799e-03 -4.1206532e-04
 -1.1041098e-03 -3.5572495e-03  1.7960793e-03  1.1034316e-03
 -8.2011322e-04 -1.2961847e-03  1.3170921e-03 -1.8258296e-03
1044_1
  1.0000000e+00  9.4027908e-18 -3.6435814e-17  1.7242273e-01
 -8.8652052e-02 -1.4181982e-01  6.0002044e-02 -9.9129443e-02
  9.0536397e-02 -3.6024741e-02  2.3414422e-02  3.7528752e-02
 -3.0177173e-02 -4.5921179e-02  1.8748252e-02 -6.0639709e-02
  2.3049265e-02 -8.5253289e-03  2.4901316e-03 -4.0977296e-02
 -9.6538666e-03 -6.1080910e-03  1.4064727e-02 -1.5414699e-02
 -3.2249493e-04 -5.3774903e-03 -1.9919668e-02 -1.4659175e-02
  1.4685530e-03 -8.6890288e-03  4.3336736e-03 -2.8542405e-02
  6.3934261e-03  8.1287256e-03 -3.6204138e-03 -3.1726269e-04
 -7.6498916e-03 -2.8087260e-03 -8.2473821e-03 -4.2102028e-03
  3.4927851e-03 -7.6538308e-03 -7.6982345e-03 -1.5979424e-02
  9.8480633e-03  3.2876896e-03  4.8621465e-03 -1.0475023e-02
  3.6529781e-03  8.5472525e-03  2.6505367e-03  1.7795764e-03
 -1.7955758e-03  7.3447239e-03  7.6141865e-03  4.5561174e-03
 -4.5821876e-03  4.6496856e-03 -4.2497455e-03  1.1859999e-02
 -5.4024993e-03  5.3224427e-04 -1.0596905e-02  5.7440460e-03
 -1.4756928e-03 -5.5358038e-03 -6.8962892e-03 -2.1715766e-03
  1.2119173e-03  5.3504442e-04  1.2169803e-03 -1.5895558e-03
 -6.3072114e-04 -1.0065599e-03 -3.0923895e-03  2.3208929e-03
 -1.3959179e-04 -6.0055446e-04 -1.1848977e-03  1.0475139e-03
1045_1
  1.0000000e+00 -3.4779621e-17  3.5852825e-17  1.6021999e-01
 -1.3101503e-01 -1.5600536e-01  8.3440436e-02 -1.1439590e-01
  6.5329232e-02 -3.5672251e-02  3.4375810e-02  2.7537204e-02
 -4.4050119e-02 -4.9967612e-02  1.3524190e-03 -9.1197221e-02
  1.7791904e-02  2.0067215e-03 -1.1673277e-02 -3.8230168e-02
 -1.8306944e-02 -5.5176090e-03 -5.4349182e-03 -1.1664820e-02
 -1.2504137e-04 -8.7620717e-03 -3.1352735e-02 -2.3177723e-02
  6.8352734e-03 -7.6222634e-03 -1.7746880e-03 -2.4725779e-02
  3.0362341e-03  4.1613533e-03 -1.6907738e-02  2.2860477e-03
 -9.6174152e-04 -9.6655105e-03 -5.8928980e-03 -1.5306522e-02
  1.2310102e-02 -5.3250231e-03 -2.0732585e-03 -1.3199617e-02
  1.2494113e-02  6.3413701e-03  8.9635470e-03  1.0711459e-03
  5.6105637e-03  7.4315136e-03  9.8633084e-03  6.6451357e-03
 -7.2290463e-04  1.0719367e-02  5.4162645e-03  1.4793465e-02
 -6.5135298e-03  2.0402146e-03 -1.2086637e-02  1.3515070e-02
 -3.4096725e-03 -2.2725511e-03 -5.8698192e-03 -9.6485975e-04
  1.5781502e-03 -2.8305760e-03  9.0156517e-04 -2.0415184e-03
 -1.9488908e-04  3.2239444e-03  2.4040859e-03  2.4242972e-03
 -1.5232696e-03 -1.2991077e-03 -5.2743634e-04  3.2719442e-03
 -2.6378037e-03  4.9577831e-04  3.6470110e-04  9.1589694e-05
1046_1
  1.0000000e+00  4.2411663e-18  5.2202440e-17  1.6100863e-01
 -1.4935743e-01 -1.7596727e-01  7.5963481e-02 -1.1492413e-01
  6.7716904e-02 -4.2552106e-02  2.3220382e-02  2.6126342e-02
 -4.0162465e-02 -4.4953085e-02  3.1264584e-04 -9.8128421e-02
  8.2417527e-03  7.9514840e-03 -1.8659603e-02 -2.8518724e-02
 -1.9232246e-02 -7.9955268e-03 -1.5662049e-02 -8.8753316e-03
  1.2904177e-03 -8.9026879e-03 -3.5000416e-02 -1.8876629e-02
  4.5547618e-03 -4.3812525e-03 -6.1268643e-03 -1.4349981e-02
 -2.3780486e-03 -1.5406262e-03 -2.8672418e-02  7.2044941e-03
  2.3300408e-03 -1.4981356e-02 -1.2561500e-02 -1.7371624e-02
  1.4354031e-02 -9.0245860e-03 -7.4966510e-04 -1.6624434e-02
  1.5316903e-02  5.7998262e-03  1.4465418e-02 -2.4636949e-03
  5.8211449e-03  4.8611626e-03  1.2897045e-02  1.1484298e-02
 -2.9939609e-04  7.9596882e-03  3.7862513e-03  1.5938692e-02
 -3.2519577e-03 -2.3598936e-03 -9.8831989e-03  6.1963872e-03
  8.9141690e-04  4.3361115e-04  1.9748780e-03 -7.5893341e-04
  1.1285319e-03 -5.9014168e-04  5.9543565e-03  2.5411323e-03
 -2.0193701e-03  4.9805494e-03  5.7159040e-04  3.2000728e-03
 -1.5802105e-03 -1.3187689e-03 -1.6555508e-03  1.8307814e-03
 -2.1732188e-03  1.9203794e-03 -3.5756455e-04 -2.3306015e-03
1047_1
  1.0000000e+00 -1.1896633e-17  6.1892995e-17  1.5747101e-01
 -1.0123074e-01 -1.0097244e-01  4.3832082e-02 -9.3943788e-02
  8.6044066e-02 -4.4578598e-02  4.2814040e-02  3.0483414e-02
 -3.6819694e-02 -3.8172409e-02  2.2260546e-02 -4.8609248e-02
  2.2355189e-02 -1.0589971e-02 -9.4590113e-04 -4.2902643e-02
 -8.0410182e-03 -3.4705971e-03  1.2848925e-02 -2.3919929e-02
  1.5916668e-03 -3.1356458e-04 -1.1951986e-02 -5.0379369e-03
 -6.7626529e-03 -8.5650329e-03 -4.7678425e-03 -3.2030697e-02
  1.3979892e-02  1.5239123e-03 -3.0891704e-03 -1.0032950e-02
 -5.1858661e-04  2.5710561e-03 -1.0005962e-03 -3.4646341e-03
 -2.2799330e-04 -7.3820728e-04 -7.3775986e-03 -8.9956259e-03
  4.8594801e-03 -1.8603822e-03  1.5438092e-03 -1.3272840e-02
  8.4879330e-03  4.0616001e-03  1.2314834e-03  2.2301158e-03
  1.5328013e-03  6.5956363e-03  5.4129852e-03  8.6671810e-05
 -1.0893944e-03  7.2360636e-03  1.7426749e-03  4.5029228e-03
 -4.1132872e-03  4.6986032e-03 -3.5313709e-03  9.3189619e-03
 -6.5149458e-03 -1.7667911e-03 -9.3665638e-03  7.5915700e-03
 -1.6485270e-03 -4.2150384e-03 -5.6700325e-03 -4.6275400e-03
  2.0829545e-03 -2.5122847e-03 -3.5967898e-03 -2.6550523e-03
  2.1759222e-03  6.9824944e-04  1.5540735e-03  4.3960637e-04
1048_1
  1.0000000e+00  3.4846918e-17 -6.2760163e-17  1.6359576e-01
 -1.1702807e-01 -1.6504339e-01  7.6593138e-02 -1.1137584e-01
  7.8146763e-02 -4.1707476e-02  3.1028280e-02  2.6687053e-02
 -3.1512057e-02 -4.9356165e-02  1.0946215e-02 -9.7091204e-02
  1.9966851e-02  3.6183344e-03 -6.6218825e-03 -3.4713328e-02
 -1.3737629e-02 -6.5145814e-03  2.0142269e-03 -1.4969437e-02
  3.4779409e-03 -7.4112099e-03 -2.2295523e-02 -2.6904241e-02
  7.9736175e-03  2.6831210e-04  4.8745893e-03 -1.9102248e-02
 -1.6370073e-03  5.9173216e-03 -1.7255845e-02  7.2359189e-03
 -3.4908346e-03 -8.3724968e-03 -9.7802742e-03 -1.3608530e-02
  1.0139917e-02 -6.4770550e-03 -7.1902172e-03 -1.4245624e-02
  1.1967662e-02  5.8522956e-03  6.4283453e-03 -4.0715393e-03
  5.6826588e-03  6.9568948e-03  1.0275373e-02  4.1680974e-03
 -1.8853569e-03  1.2395655e-02  5.1477782e-03  1.4486916e-02
 -6.9032645e-03  5.3125827e-04 -1.2475783e-02  1.2043885e-02
 -3.9535736e-03 -8.7265382e-04 -5.3296410e-03  8.1920087e-04
 -1.9638133e-04 -3.1756622e-03 -7.3693777e-04 -8.5387539e-04
 -1.9716252e-03  1.1131881e-03 -1.2145453e-03  1.9909242e-03
 -2.5606918e-04 -3.7114579e-03 -4.6680484e-04  2.5578861e-03
 -1.3938456e-03 -8.5669518e-04  1.2523645e-04 -1.6373112e-03
1049_1
  1.0000000e+00  1.6460246e-17 -9.6073535e-17  1.5797738e-01
 -1.0706623e-01 -1.3196803e-01  6.2123323e-02 -1.0672258e-01
  7.9323710e-02 -4.0694039e-02  3.8642595e-02  3.5425279e-02
 -3.4568950e-02 -4.5316869e-02  1.1813320e-02 -7.5527113e-02
  2.0398872e-02 -1.8833653e-03  2.9033135e-03 -4.0894728e-02
 -1.4113999e-02 -5.9861064e-03 -1.6530827e-03 -1.8549722e-02
 -1.3869319e-03 -8.2579122e-03 -2.1188500e-02 -1.4906727e-02
  7.3098843e-03 -9.6030015e-03  1.8993638e-03 -3.3252067e-02
  7.3576420e-03  6.5307016e-03 -8.9282821e-03  1.0909379e-03
 -8.0894658e-05 -4.3010269e-03 -5.1299299e-03 -1.0508126e-02
  5.9330263e-03 -2.7923102e-03 -1.2720500e-03 -1.0810411e-02
  1.1584122e-02  5.3740580e-03  2.9538142e-03 -2.8428396e-03
  2.9317547e-03  8.3725554e-03  3.0018053e-03  5.8281250e-03
  4.7558002e-04  1.0101244e-02  5.0525318e-03  8.0927438e-03
 -9.3396968e-03  5.4897162e-03 -9.1969886e-03  1.2950516e-02
 -4.5820542e-03 -2.8917525e-03 -1.1469350e-02  9.3689811e-04
 -1.6267861e-03 -6.0311157e-03 -2.9692074e-03 -4.0213118e-03
  3.5568324e-03  7.6245938e-04  1.4744175e-03 -1.0490401e-03
 -1.3181379e-03 -6.5986857e-04  4.4237458e-04  2.2546365e-03
  2.9249090e-04  3.0852300e-04 -6.8521149e-04  2.4573499e-03
1050_1
  1.0000000e+00 -4.3409779e-18 -3.2440406e-17  1.7663818e-01
 -8.8123838e-02 -9.3634105e-02  2.2908608e-02 -1.2392460e-01
  9.5687552e-02 -5.5910838e-02  5.2235566e-02  5.1776023e-02
 -2.6459601e-02 -4.8481851e-02  1.6515902e-02 -5.6807477e-02
  4.1950212e-03 -7.9943896e-03  9.1642765e-03 -3.9603839e-02
  7.5014978e-03 -6.9500056e-03  2.4294530e-03 -3.7653578e-02
 -5.0200646e-03 -9.3201439e-03 -8.2425156e-03  1.4531674e-03
  4.1475842e-03 -1.2078918e-02 -1.7024333e-03 -3.5225997e-02
  4.0384084e-03  7.8034912e-03  1.8280272e-03 -1.6473608e-02
  1.2906167e-02 -1.3499491e-03 -6.4173262e-03 -5.4474589e-03
 -3.5595186e-03 -9.4332922e-04  5.7846330e-03 -5.4325839e-03
  1.0521499e-02  7.4797059e-03  8.3353623e-03 -8.5307106e-03
 -5.2382373e-03  1.5560221e-02 -5.3733298e-04  8.7229463e-03
 -4.0734832e-03  3.5998682e-04 -7.6765776e-03  1.2842471e-02
 -1.2521665e-02 -2.0187290e-03 -6.0948212e-03  2.9237404e-03
  2.1031663e-03 -2.9611666e-03 -9.9475800e-03 -3.5251547e-03
  9.8399087e-04 -3.2170039e-03 -6.2521703e-03 -6.0712072e-03
  3.2432099e-03 -2.0000590e-03  4.4102263e-03  1.5780363e-03
 -3.4257758e-03  2.8847603e-03  1.9044679e-03  8.9471090e-04
 -1.4231752e-04 -1.2468993e-03 -4.8677742e-03  2.2039618e-03
1051_1
  1.0000000e+00 -4.6955274e-19  3.3633550e-17  1.8420490e-01
 -6.4798571e-02 -7.4311880e-02  3.8265764e-02 -1.2073370e-01
  1.1501406e-01 -6.9230932e-02  5.2263046e-02  5.5800934e-02
 -4.1002432e-02 -4.1468397e-02  2.4514892e-02 -5.3713881e-02
  2.0241071e-02 -3.8399033e-03  2.2771364e-02 -4.2322536e-02
  1.3077764e-02 -8.0416841e-03  9.7814425e-03 -3.3287816e-02
 -6.3632904e-03 -1.1903173e-02 -3.4821690e-04  1.3128661e-03
  1.6266045e-03 -2.2645717e-03  5.4828620e-03 -4.0150180e-02
  1.4229000e-02  1.0699452e-02  7.0269303e-03 -1.0287247e-02
  3.9083343e-03 -2.6951351e-03  5.5693936e-04 -1.2013798e-03
 -9.3055598e-03  2.7839246e-03  9.3696367e-03 -6.5503877e-03
  8.3212757e-03  9.4705434e-03  4.2673154e-03 -6.7990146e-03
 -7.2169810e-03  7.5626914e-03 -3.8851348e-03  1.3464463e-02
 -1.0504956e-02 -5.7956182e-03 -8.5498296e-03  5.1238234e-03
 -7.2449930e-03 -6.7879085e-04 -9.8341966e-03 -7.5637313e-03
  7.9199466e-03 -5.2993118e-03 -8.9098059e-03 -8.1847595e-03
 -2.8026625e-04 -3.6420277e-03  2.4625767e-03 -7.3054579e-03
  2.1178843e-03  2.0099560e-03  5.8875545e-03 -8.4150224e-04
 -8.9773354e-04  4.7354267e-03 -1.9970316e-03  2.9476706e-03
  9.7542121e-04 -5.0634647e-03 -3.2697418e-03  2.3699049e-03
1052_1
  1.0000000e+00 -7.1611223e-18 -4.2636385e-17  1.7163468e-01
 -9.4912384e-02 -7.7632303e-02  3.9418613e-02 -9.7321272e-02
  8.3957470e-02 -3.8499263e-02  6.1387420e-02  2.4493984e-02
 -3.5583459e-02 -3.2943501e-02  3.7581081e-02 -4.4468795e-02
  2.5254085e-02 -1.4930247e-02 -2.9649899e-03 -4.9078420e-02
 -3.2024880e-03 -1.9877380e-03  2.6530716e-02 -2.6256077e-02
  9.0264321e-03  4.0484943e-03  4.4631690e-03 -4.1306549e-03
 -1.0773830e-02 -2.5208885e-03  7.7194360e-04 -2.1249809e-02
  1.2659991e-02 -1.5738473e-03  9.5054858e-04 -1.3940011e-02
  3.7627344e-05  4.0818433e-03  8.9921391e-03  1.3167740e-05
  1.2931823e-03  5.4662641e-03  5.4604379e-04 -2.7220642e-03
 -6.5755739e-03  2.3492262e-03 -1.9463449e-03 -6.1012214e-03
  3.8137432e-04  2.7845588e-04 -3.8889997e-03  3.3685983e-03
 -4.2387144e-03 -1.6559545e-03 -3.9958627e-03 -1.9875490e-03
  3.1685354e-03 -1.0145483e-03 -3.2051939e-03 -7.3422876e-03
  1.4739855e-03  9.4741449e-04  1.1449797e-03 -5.5270378e-03
  1.2682419e-03  3.0378072e-03  2.6836388e-03  4.5503266e-03
 -3.2829816e-03  2.3373650e-03  2.3050044e-03  2.8430591e-03
 -2.1962178e-03  1.5128467e-04 -6.1829093e-03  4.5557874e-03
 -2.8991006e-03 -2.0984832e-03 -7.2603652e-03  9.0643994e-04
1053_1
  1.0000000e+00  1.3413185e-17  1.2539035e-17  1.5774167e-01
 -8.9166377e-02 -4.7954613e-02  1.0803971e-02 -1.0713398e-01
  9.5938374e-02 -5.6676033e-02  2.5457026e-02  4.4506939e-02
 -4.0726995e-02 -4.1247043e-02  2.8580963e-02 -2.9965346e-02
  1.3186164e-02 -1.8866643e-02  2.0039943e-04 -3.2388458e-02
  1.0840711e-03 -5.2798010e-03  1.1184246e-02 -3.9421204e-02
  5.4419641e-03 -1.0438670e-02 -5.5990993e-03  5.9803347e-04
 -1.3618214e-02 -5.3076249e-03 -1.1823646e-03 -2.2535071e-02
  8.7385592e-03 -4.6443162e-04 -3.5134091e-03 -1.6163140e-02
  5.4258724e-03  3.1261289e-03 -2.2145091e-03 -4.9246886e-03
 -5.2915436e-03 -3.0531927e-03 -7.6182526e-03  4.1698607e-03
 -5.1038918e-03 -2.2841186e-03 -4.8810638e-03 -9.8177621e-03
  6.5210967e-03 -3.6858168e-03 -5.5905885e-03 -6.9690277e-03
  6.5389634e-03 -3.6043728e-03 -5.3313728e-03 -4.7956004e-03
  3.0773795e-03  4.9897444e-04  4.2175286e-03 -4.6419538e-03
  5.4619612e-03  8.0520853e-03  7.4744909e-03 -3.5373265e-03
  1.7967798e-03  7.2659307e-03  2.8809760e-03  8.2462672e-03
 -3.9837259e-03  1.6081457e-03 -2.9556154e-03  8.7043150e-03
 -4.5902848e-03  1.6977303e-03 -1.8473699e-03  3.1852464e-03
  6.0206593e-04  1.7443923e-03 -4.4946589e-03  1.0967279e-03
1054_1
  1.0000000e+00  2.9818982e-18  1.1159320e-16  1.4157913e-01
 -1.1180972e-01 -1.0414065e-01  4.3013420e-02 -8.4329676e-02
  8.1008823e-02 -4.4887801e-02  4.5030527e-02  3.9742863e-02
 -3.3762818e-02 -4.4816851e-02  2.2407743e-02 -5.5024553e-02
  2.1600997e-02 -1.1367577e-02 -1.1510568e-02 -3.9080144e-02
 -1.1962505e-02 -4.8130608e-03  6.2294105e-03 -2.1473973e-02
 -2.2226747e-04 -6.4112430e-03 -2.1294748e-02 -5.6108378e-03
 -5.1011226e-03 -1.1248458e-02 -6.1915513e-03 -2.8469676e-02
  9.5192037e-03 -1.4039228e-03 -1.1567913e-02 -1.2118245e-02
 -3.1238604e-03 -1.4713701e-03 -2.6054534e-03 -9.8661483e-03
  2.9054149e-03 -4.0778841e-03 -2.6006468e-03 -1.4082279e-02
  3.8725908e-03  1.9673377e-03  7.9948988e-03 -1.0036408e-02
  5.0487909e-03  4.2850750e-03  2.6285352e-03  1.9201834e-03
 -3.9423246e-04  6.7847786e-03  8.2812631e-03  4.8934342e-03
 -1.2819956e-03  5.4911768e-03  9.5345301e-04  1.0025635e-02
 -5.3320589e-03  3.2731365e-03 -8.1151223e-03  9.5985236e-03
 -1.0647492e-03 -3.3116704e-03 -9.8621949e-03  1.1092108e-03
  8.2568911e-04  4.3322128e-04 -4.9640752e-04 -4.3570521e-03
  1.9953080e-03  1.3317454e-03  1.1192688e-03 -8.6465361e-05
 -8.4776320e-04  2.8605863e-03  8.5394614e-04  3.3132090e-03
1055_1
  1.0000000e+00  5.9224620e-18 -2.2981728e-17  1.5448085e-01
 -1.1838565e-01 -8.6078122e-02  1.0998335e-02 -1.0351514e-01
  5.9833849e-02 -4.8369006e-02  3.7218160e-02  3.4294111e-02
 -4.4106456e-02 -4.1125764e-02  1.2517752e-02 -3.5249302e-02
  1.6598976e-03 -1.7155808e-02 -1.6205287e-02 -3.1118124e-02
 -5.1841654e-03 -1.0431070e-02 -7.8776848e-03 -3.7648268e-02
 -5.0057658e-03  1.0194281e-03 -1.0008351e-02  2.7083727e-03
 -5.9036508e-03 -6.8179509e-03 -1.1867394e-02 -2.1463689e-02
  2.0186477e-03 -4.5462627e-04 -9.6772002e-03 -8.1773651e-03
  7.1292951e-03  3.7552235e-03 -2.9517939e-03  5.4122456e-03
 -1.1120092e-02  7.2682898e-03 -6.6064454e-03  1.2423480e-02
 -4.0866771e-03 -2.5086821e-03 -1.2582308e-02 -3.6550104e-05
 -7.3990914e-03 -4.5689621e-03 -1.1238660e-02  1.4274267e-03
  3.1295900e-03 -8.3429458e-03 -1.0139424e-02 -1.0314686e-03
 -1.0854646e-03 -5.7571509e-03 -2.3551926e-03 -9.4216708e-03
  1.0835794e-02 -4.6057318e-03  2.5863903e-03 -6.9292867e-03
  1.5737535e-03  1.0168730e-03  8.0137278e-03  1.2318030e-03
  4.3966578e-03 -1.8726026e-03  2.9687738e-03  3.6207601e-03
 -3.4799176e-05 -1.6032647e-03  4.6069543e-03 -9.5792050e-04
  7.3475307e-03 -1.5524588e-03  2.5485787e-03  1.3747226e-03
1056_1
  1.0000000e+00  1.6254656e-18 -9.3663893e-17  1.4994433e-01
 -7.5506072e-02 -5.2980555e-02  1.2285294e-02 -8.5482434e-02
  8.8325622e-02 -4.6541656e-02  2.2086409e-02  3.6791138e-02
 -3.3983428e-02 -4.1161866e-02  1.8145178e-02 -3.0110800e-02
  1.6890554e-02 -2.0500373e-02  1.1876981e-02 -1.9636607e-02
 -1.8111937e-04 -1.1668844e-02  8.9714553e-03 -3.6467924e-02
  4.8796172e-03 -8.6101890e-03 -1.4825326e-03  4.9327183e-03
 -6.8681183e-03 -8.7341813e-03  4.1446417e-03 -2.5376705e-02
  5.7692868e-03  1.1324035e-03 -1.9544408e-04 -1.1479420e-02
  1.3950929e-03  2.4741618e-03 -2.1239585e-03 -5.5413209e-03
 -7.9111385e-03 -2.6524778e-03 -4.9969672e-03  3.4799218e-03
 -3.1331789e-03 -5.0530714e-03 -2.0220502e-03 -1.1568674e-02
  2.3285547e-03 -3.0864419e-03 -7.2637886e-03 -5.2390539e-03
  5.5157764e-03 -3.8319496e-03 -3.2273021e-03 -5.1703130e-03
  2.7015248e-03  1.1068015e-04  5.4015690e-03 -6.6321516e-03
  5.0631005e-03  6.7413232e-03  6.5371732e-03 -1.8020736e-03
 -1.0928407e-03  6.5627536e-03  1.7883463e-06  6.9551158e-03
 -2.5095717e-03  1.2072378e-03 -2.0869961e-03  6.3600173e-03
 -3.2762009e-03  2.0027254e-03 -7.9286135e-04  7.7694668e-04
 -8.8631971e-04  2.7283689e-03 -4.1646346e-03  2.9307915e-03
1057_1
  1.0000000e+00 -2.3850175e-18 -1.1834195e-17  2.2557144e-01
 -1.2389260e-01 -1.0433457e-01  3.9800077e-03 -1.4385282e-01
  7.6061695e-02 -6.3758643e-02  4.9881859e-02  5.8457545e-02
 -3.1923426e-02 -4.3782331e-02  1.5770809e-02 -6.2570200e-02
 -8.9389944e-03 -4.5585270e-03 -1.5156465e-02 -4.2534016e-02
  3.5351007e-03 -1.3149553e-02 -1.0691558e-02 -4.3807608e-02
 -1.1323488e-02  2.5292827e-04 -1.0474311e-02  9.5992348e-03
 -4.0469890e-03 -1.2431580e-02 -2.0710855e-02 -1.2620334e-02
 -1.8851487e-03  4.0713466e-04 -1.1116132e-02 -2.2153872e-02
  1.2026259e-02 -9.5661060e-03 -1.0360767e-02 -7.2017491e-03
 -6.9889416e-03 -1.1073135e-03 -6.8663468e-03 -1.3523800e-03
  8.2192146e-03 -8.5827646e-03 -5.9187650e-03 -8.7900076e-03
  1.2905808e-02  2.7458132e-03  4.2203568e-03 -1.2275157e-02
  1.3054459e-02  1.0534305e-03  9.7743025e-03  6.3293008e-03
 -1.2189311e-03  1.1472537e-02  7.6323481e-03  9.9800438e-03
  5.2233318e-05  7.3078465e-03 -6.9575670e-04  1.2153851e-02
 -2.9736871e-03  1.7354329e-03 -8.3070566e-03  5.8444226e-03
 -3.1496672e-03 -3.5663008e-03 -3.4710009e-03  2.3610303e-04
  5.0803635e-04 -9.8883266e-05  1.2492504e-03 -3.5147649e-03
  3.1155635e-03  3.6606472e-03  3.3847418e-03  1.8004481e-03
1058_1
  1.0000000e+00 -1.9966617e-17  8.9108222e-17  1.4032074e-01
 -7.9555799e-02 -6.0549178e-02  4.5425685e-03 -1.0958983e-01
  1.0338133e-01 -8.0186367e-02  4.7150986e-02  5.0923414e-02
 -3.6659745e-02 -3.6103221e-02  2.9262728e-02 -4.5455031e-02
  1.9472938e-02 -6.4604408e-03  1.5477976e-02 -2.9385731e-02
 -2.4879526e-03 -2.2734115e-02 -8.0120597e-03 -3.3971821e-02
 -3.0781647e-03 -1.6990928e-02 -4.8799028e-03 -7.2695608e-03
  1.0366178e-02 -4.2917501e-03  4.4480565e-03 -3.8365194e-02
  1.5077220e-02  6.0573798e-03  7.9744890e-03 -1.2190176e-02
 -1.9354014e-03 -1.8621952e-05 -9.0049983e-04 -1.8283538e-03
 -2.5265852e-03  8.9153287e-03  6.0500429e-03 -3.1735107e-03
  6.3839294e-03  1.0583740e-03 -8.4256734e-04 -3.1799540e-03
 -6.1294274e-03  8.1856550e-03 -1.1625618e-03  5.9076805e-03
 -7.2569698e-03  2.4510591e-03 -6.3593640e-03  3.8453130e-03
 -4.9840201e-03  2.5349062e-03 -8.9406348e-03  2.7287313e-03
 -3.1914696e-03 -1.0408344e-02 -9.9924543e-03 -1.6511412e-03
 -7.7661234e-05  1.2468605e-04 -2.6854497e-03 -1.0314689e-02
  5.6852625e-03 -8.9727934e-04  2.6602735e-03 -1.3827102e-03
 -8.7717869e-04  1.5263531e-03  3.4337719e-03  4.8531050e-03
 -3.2575594e-03 -3.0542423e-03 -6.6188823e-05  1.6229808e-03
1059_1
  1.0000000e+00 -2.1583775e-18  1.4883501e-17  1.4356989e-01
 -7.9562148e-02 -4.7871978e-02  1.0587987e-02 -9.4127105e-02
  1.1452523e-01 -7.6053493e-02  5.2278291e-02  4.3245272e-02
 -4.2805495e-02 -4.0986691e-02  2.4406132e-02 -3.8173631e-02
  2.3375798e-02 -5.7346926e-03  1.8241674e-02 -3.7342011e-02
  5.5530361e-03 -7.4228051e-03  5.6962836e-03 -3.6662051e-02
 -4.7001935e-03 -1.2083227e-02 -2.8773658e-03  1.7537771e-03
 -8.4526155e-03 -4.0332198e-03 -5.8116971e-04 -2.9420829e-02
  1.6274537e-02  2.9789269e-03  3.3595768e-03 -1.6741183e-02
  6.6546853e-04 -5.1062739e-03 -6.9771687e-03 -5.3121368e-03
 -7.1931941e-03 -6.3630120e-04  9.2935764e-04 -5.6820411e-03
  8.7807670e-03 -2.0671472e-03  1.8341866e-03 -1.4822502e-02
  8.8140645e-03  3.5999167e-03  4.3633714e-03 -1.2839569e-03
 -1.9270672e-03  3.2425411e-03  2.6716428e-03  2.4813011e-03
 -4.2922914e-03  1.3016735e-02  4.8224272e-03  4.0287116e-03
 -3.1569169e-03  8.0203980e-04 -6.4920240e-03  9.7378969e-03
 -9.3145551e-03 -2.2319066e-03 -9.6588950e-03  3.4687568e-03
 -2.4882718e-03 -6.1904524e-03 -8.7426185e-03 -5.2606945e-03
  4.6444513e-03  2.3713830e-03 -1.2875665e-03 -3.2532994e-03
  8.8284829e-04 -3.5846215e-03  5.0361281e-04  1.1301035e-03
1060_1
  1.0000000e+00  2.2224445e-17 -1.0118857e-16  1.5185116e-01
 -1.0700562e-01 -6.3487056e-02  1.7002289e-02 -1.1371642e-01
  9.9216520e-02 -8.7044143e-02  3.4704462e-02  4.6406187e-02
 -4.9273056e-02 -4.4268641e-02  2.5359041e-02 -4.6405525e-02
  2.0342009e-02 -1.3081781e-02  2.0336011e-03 -3.7962856e-02
 -6.0332578e-03 -1.4236552e-02 -2.9723216e-03 -4.0172128e-02
 -4.0318457e-03 -2.0322455e-02 -1.9217267e-02 -2.7642398e-04
 -1.3772532e-03 -6.1171141e-03 -2.3966540e-04 -3.3176176e-02
  1.7920268e-02 -4.5435540e-03 -2.8226664e-03 -1.3078737e-02
  4.2206505e-04 -2.1788676e-04 -2.8839232e-03 -5.6195298e-03
  2.2767544e-03  4.7199855e-04  2.3096227e-04 -3.1588323e-03
  1.0241463e-02  5.4646137e-03  4.0862468e-03 -7.1481463e-03
  8.8730661e-04  7.2748130e-03  1.3017976e-03  9.5867299e-03
 -6.0920192e-03  1.1990965e-02 -2.3281543e-03  5.0328322e-03
 -6.0699001e-03  5.0185421e-03 -6.5835959e-03  1.0014737e-02
 -5.7356119e-03 -3.2474645e-03 -9.2556153e-03  5.2191682e-03
 -5.8878074e-03 -4.7537030e-03 -6.8086005e-03 -5.4902202e-03
  5.7685259e-03  6.7448945e-05 -1.5611593e-03 -7.8644389e-03
  1.3418930e-03 -1.2483099e-04  5.5767325e-03  5.0042235e-03
 -3.5788153e-03 -3.3569117e-05  3.3401411e-03  2.8264770e-03
1061_1
  1.0000000e+00  3.1313166e-18  1.1442904e-16  1.6621525e-01
 -8.9936575e-02 -5.3561437e-02  2.8317246e-02 -1.1203609e-01
  9.6875874e-02 -9.0448851e-02  3.1213711e-02  5.1472978e-02
 -5.1419748e-02 -4.4772968e-02  2.2044043e-02 -4.4563242e-02
  2.0190865e-02 -1.1319427e-02  1.1234583e-03 -3.4686980e-02
 -1.1139651e-03 -1.0935556e-02 -5.6767672e-03 -2.9781087e-02
 -1.3674878e-02 -1.8911710e-02 -1.2546604e-02  4.3558149e-03
 -6.3304129e-03 -7.2400387e-03 -4.5556798e-03 -3.1496586e-02
  1.4371384e-02 -5.6527098e-03 -7.3149494e-03 -1.3140778e-02
 -1.6893861e-03 -7.0647474e-03 -1.1318241e-02 -4.7919742e-03
 -3.9675700e-03 -2.5353221e-03  2.3390336e-04 -8.8375861e-03
  1.2603729e-02 -1.8266920e-03 -2.3040699e-03 -1.4477514e-02
  6.6395636e-03  1.8910834e-03  2.7687085e-03  2.9025892e-03
  2.8747571e-03  5.7931272e-03  6.0981043e-03  9.2535029e-04
  5.5570018e-04  1.3765133e-02  5.5389434e-03  8.3400016e-03
 -2.9325611e-03  2.9954246e-03 -6.4925739e-03  1.3737710e-02
 -1.0984688e-02 -1.8504243e-04 -8.0312107e-03  4.7646773e-03
  1.2135777e-03 -2.8904496e-03 -6.6729785e-03 -3.2472407e-03
  2.6359627e-03  1.7935584e-03  9.5098916e-05  5.2071406e-04
 -1.1404809e-03 -1.7867430e-03  1.7203439e-03  5.0744627e-04
1062_1
  1.0000000e+00  1.6656252e-17 -9.0651836e-17  1.4035769e-01
 -9.3028820e-02 -6.4884307e-02  1.9886370e-02 -8.8129967e-02
  1.0136701e-01 -7.2515207e-02  3.5982194e-02  3.8668812e-02
 -4.4091924e-02 -4.0145996e-02  2.4929410e-02 -4.0503603e-02
  2.3681583e-02 -1.1956568e-02  8.2541720e-03 -3.6736460e-02
 -3.4278338e-03 -1.2443173e-02  1.8867364e-03 -3.5942922e-02
 -5.9760029e-04 -1.4341922e-02 -8.7066032e-03  4.3786091e-04
 -4.4809593e-03 -5.3038897e-03  6.8770156e-04 -3.2682449e-02
  1.5327092e-02 -1.4651422e-03 -5.3510043e-03 -1.1835596e-02
 -9.5390187e-04 -3.0974095e-03 -3.8603221e-03 -6.2983708e-03
  6.9205399e-04 -1.7427793e-03  6.7493215e-04 -6.1444886e-03
  1.0717697e-02  3.9781778e-03  5.7876806e-03 -1.3403084e-02
  3.3779390e-03  7.4661407e-03  2.0322600e-03  5.8234499e-03
 -6.6407572e-03  9.0412870e-03  1.9198942e-03  6.2814342e-03
 -6.2681561e-03  5.5336716e-03 -3.3435676e-03  7.9866533e-03
 -3.9080989e-03 -1.8794375e-03 -1.2218638e-02  4.6754139e-03
 -5.8125641e-03 -4.1229084e-03 -9.2527767e-03 -1.5013967e-03
  3.6378436e-03 -9.5948217e-04 -1.0757757e-03 -7.7405645e-03
  1.5187022e-03  1.3716531e-03  2.4521090e-03  1.6721916e-03
 -2.1083239e-03 -8.5021434e-04 -4.5870311e-04  2.3129625e-03
1063_1
  1.0000000e+00  5.6970791e-18  8.6209578e-18  1.2673682e-01
 -8.2309622e-02 -5.1634834e-02  1.6391972e-02 -8.3878715e-02
  8.8310118e-02 -6.2733916e-02  3.8738003e-02  4.1164220e-02
 -4.8859158e-02 -3.5388653e-02  2.0632017e-02 -4.1276793e-02
  2.9157016e-02 -1.5256085e-02  2.6100014e-03 -3.1966386e-02
 -6.0463371e-03 -8.4996160e-03  8.0581788e-03 -2.8696187e-02
 -6.3834469e-03 -7.7754967e-03 -9.9537755e-03 -1.9773743e-03
 -7.9891117e-03 -3.8582133e-03 -3.4073785e-03 -2.9383434e-02
  1.4046930e-02 -7.2681965e-03 -6.6738134e-03 -8.0101451e-03
 -5.9680714e-03 -1.3046514e-03 -6.2386314e-03 -4.5981328e-03
  9.1815452e-04 -2.0830140e-03 -6.4094516e-03 -7.7595419e-03
  6.3905769e-03 -3.6257853e-03 -2.1031452e-03 -1.3745052e-02
  4.1289545e-03 -3.6596278e-03 -1.9999992e-03  6.5796130e-04
  3.7921964e-03  3.7658681e-03  2.2473953e-03 -7.5520879e-03
  8.8865176e-03  5.5014280e-03  5.2011678e-03  1.5830122e-04
 -6.8452396e-04  7.9684674e-03  4.4674820e-03  7.1510608e-03
 -7.4503084e-03  5.5978769e-03 -2.7723781e-03  9.8254926e-03
 -1.7409945e-03  8.9440838e-04 -5.8180454e-03  3.2731394e-03
 -2.5682332e-03 -3.1907144e-03 -4.9306551e-03  3.5804268e-03
 -1.9360755e-03 -3.2241650e-04 -3.5197943e-03 -2.7461336e-03
1064_1
  1.0000000e+00 -9.1659761e-18 -1.0422672e-16  1.3159116e-01
 -1.0072674e-01 -4.6965608e-02  1.3724001e-02 -9.3298211e-02
  9.4157208e-02 -7.6482404e-02  3.9020858e-02  3.9702935e-02
 -5.5319213e-02 -4.0070135e-02  2.2204713e-02 -3.8070552e-02
  2.3232487e-02 -1.1567932e-02  2.2431509e-03 -3.4657284e-02
 -4.2247629e-03 -6.9611501e-03  2.4679333e-03 -3.5752104e-02
 -6.6308468e-03 -1.3277467e-02 -1.5435515e-02  1.3953196e-03
 -1.3419022e-02 -2.2302802e-03 -5.9503816e-03 -2.7379938e-02
  1.5474822e-02 -6.2137339e-03 -1.2028229e-02 -1.2883575e-02
 -3.2973911e-03 -4.5335565e-03 -1.1131393e-02 -5.1887227e-03
 -1.3964724e-03 -5.2165578e-03 -4.9864006e-03 -6.8162720e-03
  8.7905253e-03 -1.0773682e-03  9.9758735e-04 -1.7581975e-02
  1.0254534e-02 -2.6631938e-03  3.9672611e-04 -1.2893588e-04
  1.2375566e-03  6.1343184e-03  5.8103069e-03 -1.4564646e-03
  3.9910235e-03  9.1160804e-03  7.4254423e-03  4.4820843e-03
 -3.6708719e-04  6.9333429e-03 -4.2452834e-04  1.0345755e-02
 -7.9988347e-03 -2.7358402e-04 -7.1751127e-03  1.1012365e-02
 -1.2837283e-03 -1.6859359e-04 -6.4555083e-03 -1.8726431e-03
  3.8844219e-03 -1.0891691e-03 -2.2814471e-03  6.4044550e-04
  1.2294373e-04  7.8309727e-04  9.2462364e-04  4.2723381e-04
1065_1
  1.0000000e+00  5.3107348e-18 -2.5341841e-17  1.4886299e-01
 -7.6707476e-02 -2.2060995e-02  8.4872344e-03 -8.8102914e-02
  1.2222821e-01 -7.7731671e-02  4.3614340e-02  3.8940729e-02
 -4.8882893e-02 -3.4329351e-02  3.2945611e-02 -2.3343597e-02
  2.2762229e-02 -1.1283085e-02  1.2870209e-02 -3.5458387e-02
  7.4360791e-03 -3.3339848e-03  1.6286974e-02 -3.7939124e-02
  3.8365467e-03 -1.6207825e-02  3.2282135e-04  1.3468203e-03
 -1.7504999e-02  2.3552380e-03  1.9169654e-03 -2.6202801e-02
  1.8893957e-02 -3.1619351e-03  6.7127624e-04 -2.1124181e-02
  6.1985748e-03  1.0102544e-03  3.9122662e-03 -6.5917399e-03
 -3.4351953e-03  1.2663666e-04  2.1049439e-03 -1.5771872e-03
  1.7222687e-03  7.6608463e-03  3.6116207e-03 -1.5907679e-02
  1.0633584e-02  4.7002208e-04  4.1447885e-03 -1.6124233e-04
 -5.3180595e-03  8.1613658e-03  3.1997977e-03  6.4537443e-03
 -8.0638185e-03  6.4098384e-03 -1.9904790e-03  2.7374979e-03
 -2.9361405e-03  2.1264658e-03 -7.9495089e-03  2.4787313e-04
 -4.1292277e-03 -7.2495279e-03 -7.9304145e-03  3.7281055e-03
 -4.1136531e-03 -2.2209711e-03 -6.8561362e-03 -6.8426659e-03
  4.6015387e-03 -1.9227899e-03 -1.6555695e-03 -8.3195977e-03
  4.6792734e-03  3.0695554e-04  2.1422782e-03 -7.5048154e-04
1066_1
  1.0000000e+00 -6.1897533e-18 -6.8260831e-18  1.6848364e-01
 -8.7942525e-02 -4.5136924e-02  1.9579457e-02 -9.7427355e-02
  1.0203027e-01 -6.2815042e-02  4.0455297e-02  3.8552510e-02
 -4.4474488e-02 -3.7662953e-02  2.8876806e-02 -2.4166605e-02
  1.5931652e-02 -1.5753339e-02 -3.8022880e-03 -3.2614150e-02
  1.1773704e-03 -4.9756994e-03  1.7274902e-02 -3.7510320e-02
  5.6203948e-03 -1.2936621e-02 -4.9182291e-03 -3.2079911e-03
 -1.8158106e-02 -1.1552496e-03 -2.7201921e-03 -1.8501497e-02
  1.1529617e-02 -3.8295831e-03 -4.4965296e-03 -1.9475149e-02
  5.4897262e-03 -2.0886623e-03 -8.2886742e-04 -8.7121777e-03
 -2.0991985e-04 -4.8468274e-03 -3.4980525e-03 -2.4500595e-03
 -2.5465358e-04  3.5682036e-03  1.9106665e-03 -1.5794424e-02
  1.2353579e-02 -3.2413725e-04  2.3043179e-03 -5.1986393e-03
  3.8767953e-03  4.5619860e-03  5.4695572e-03  4.1805985e-03
 -1.6457565e-03  7.1063804e-03  2.8268217e-03  4.5463516e-03
 -1.7918924e-03  1.0291412e-02 -3.5384776e-03  3.4477914e-03
 -2.1113414e-03 -5.2566100e-04 -8.3819299e-03  8.6427054e-03
 -5.7902168e-03 -1.3406561e-03 -7.6419016e-03  9.4817299e-04
 -1.2614962e-03 -1.3989741e-03 -5.0410322e-03 -5.3451337e-03
  2.9406180e-03  3.2054955e-04 -2.6080302e-03 -3.0751186e-03
1067_1
  1.0000000e+00  2.2474223e-17 -1.0911009e-16  1.3314553e-01
 -8.7609091e-02 -7.2908139e-02  2.0099350e-02 -1.0046340e-01
  9.4506370e-02 -6.3663899e-02  5.5675634e-02  4.6530129e-02
 -3.9677143e-02 -4.2357857e-02  1.3849883e-02 -5.1415899e-02
  2.1556275e-02 -8.8720026e-03  6.7913953e-03 -3.8386427e-02
  1.4138662e-03 -1.0447029e-02  7.5783871e-03 -3.3317855e-02
 -5.4013968e-03 -7.0405231e-03 -6.0689728e-03  1.3235437e-03
 -2.4817365e-03 -2.3570147e-03 -1.8605885e-03 -3.0715346e-02
  8.5417893e-03  2.9404947e-03 -2.5692845e-03 -6.5305708e-03
 -3.0316492e-03 -5.7503621e-03 -8.9525702e-03 -2.3132355e-03
 -5.8621455e-03 -3.6873646e-03 -5.4354484e-03 -9.3375537e-03
  1.3257024e-02 -3.5782011e-03 -2.5592074e-03 -1.7094278e-02
  6.5812904e-03  2.3423427e-03  2.9785744e-03 -6.9429814e-04
  3.3117108e-03  6.3796348e-03  6.9469417e-03  8.9558192e-04
 -3.0056769e-03  1.1858273e-02  5.3241595e-03  6.2200705e-03
 -1.0253769e-03  1.0849838e-03 -7.4154358e-03  1.0471995e-02
 -8.5704618e-03 -1.0049350e-03 -6.3162638e-03  5.8053647e-03
  1.3862044e-03 -7.1005820e-04 -4.4854543e-03 -2.4080273e-03
 -1.3354466e-03  1.2586308e-03 -3.4630462e-03  4.7303417e-04
 -5.9954316e-04 -3.8083904e-03 -1.7483599e-03  2.0664640e-03
1068_1
  1.0000000e+00 -8.9281554e-18  2.4134832e-17  1.3798296e-01
 -9.7427843e-02 -5.6628843e-02  2.6189948e-02 -9.4276430e-02
  9.7839319e-02 -7.5402249e-02  4.2920067e-02  3.1604961e-02
 -4.8180987e-02 -3.5590414e-02  2.6039386e-02 -4.0383690e-02
  2.3918769e-02 -1.1571946e-02  3.5815561e-03 -4.2436898e-02
 -5.0622131e-03 -7.9872719e-03  4.9604162e-03 -3.5085307e-02
 -1.5295911e-03 -1.1089906e-02 -1.0985045e-02  5.3293767e-04
 -8.9100386e-03 -6.3314351e-04 -1.1297496e-03 -2.8174223e-02
  1.4285289e-02 -6.0308648e-03 -6.2420986e-03 -1.3055393e-02
 -2.9770444e-03 -3.5618270e-03 -5.3067340e-03 -5.7825563e-03
  2.6831019e-03 -4.9187354e-03 -4.6950927e-03 -8.0831143e-03
  1.1313974e-02  8.0853427e-04  4.3985919e-03 -1.6599698e-02
  8.1714903e-03  3.6574509e-03  3.7758153e-03  3.2783153e-03
 -2.9013086e-03  1.2765101e-02  5.8440250e-03  5.6797868e-03
 -2.8172768e-03  5.4372267e-03 -1.2164854e-03  9.0612094e-03
 -4.7353332e-03  1.0080345e-03 -6.4083266e-03  8.0994018e-03
 -5.9395369e-03 -2.8020989e-03 -9.7751468e-03  1.8479602e-03
  1.3434658e-03  9.5402342e-04 -4.3719572e-03 -4.9658696e-03
  1.1338893e-03 -2.2887482e-03  9.0714645e-04  1.6867484e-03
 -3.0352700e-03  1.5907312e-03  6.5455420e-04  2.1363261e-03
1069_1
  1.0000000e+00  4.5143669e-18 -1.7073146e-17  1.1797381e-01
 -5.9511569e-02 -5.4019528e-02  1.9468441e-02 -9.3574739e-02
  8.5883013e-02 -6.4319737e-02  3.8002646e-02  4.8192540e-02
 -4.3642022e-02 -3.7599748e-02  1.3940231e-02 -4.0795642e-02
  3.1630231e-02 -2.0638431e-02  1.8700588e-03 -2.0171869e-02
  6.5821122e-05 -1.7028271e-02  1.1092113e-02 -2.2288217e-02
 -7.4863250e-03 -5.8265083e-03 -1.4135848e-03 -3.7644931e-03
 -9.8115445e-04 -7.0910099e-03 -5.0757593e-03 -2.5860842e-02
  9.3880138e-03 -7.0998817e-03 -1.1286107e-03 -3.2535678e-03
 -5.8114619e-03 -6.0353026e-04 -3.2182057e-03 -5.3859290e-03
 -7.5670086e-05  1.5475680e-03 -5.3280373e-03 -8.6903180e-03
  3.5891105e-03 -6.7254001e-03 -4.3754628e-03 -4.5842779e-03
 -2.2422374e-03  2.7890825e-04 -1.6582209e-03 -1.8846654e-03
  4.6900425e-03 -1.0515027e-03 -5.2721489e-03 -7.1315772e-03
  7.8255847e-03  3.5688758e-03  3.1511447e-03 -2.3439077e-03
  6.7301606e-05  6.0219459e-03  4.0221443e-03  3.2208725e-03
 -3.5764094e-03  1.0036757e-02  1.5773170e-04  3.1953963e-03
 -2.6170664e-03 -7.6717474e-04 -3.0633820e-03  9.2393405e-03
 -5.9299106e-03  1.8583275e-03 -3.5798468e-03  4.4716870e-03
 -2.9784279e-03 -2.5342047e-03 -8.0945459e-03 -7.7320206e-04
1070_1
  1.0000000e+00 -1.7648708e-18  3.1407168e-17  1.0913291e-01
 -8.2974023e-02 -8.0638514e-02  2.3372857e-02 -7.8819015e-02
  8.1235576e-02 -3.8616917e-02  3.2257632e-02  3.6709704e-02
 -3.0891301e-02 -4.0196898e-02  2.0650548e-02 -4.2616364e-02
  2.2440529e-02 -1.2758140e-02  1.0550334e-02 -3.1492667e-02
 -6.5928360e-03 -6.5020839e-03  8.1071489e-03 -2.4513742e-02
 -1.3943074e-03 -5.1886537e-03 -7.9001476e-03 -8.0770780e-03
 -8.9173046e-04 -7.6966420e-03  2.1861198e-04 -2.9138208e-02
  6.9244731e-03  3.9314233e-03 -2.5543541e-03 -4.1396481e-03
 -1.7803583e-03 -1.1654311e-03 -6.6361808e-03 -6.5359218e-03
 -8.9382037e-04 -4.3933511e-03 -3.9139040e-03 -7.0722321e-03
  8.5176851e-03 -1.8444153e-03 -2.3593371e-04 -1.0145681e-02
  4.6565917e-03  2.2525455e-03 -2.3629328e-03 -1.6822236e-03
  7.1057191e-03  4.6271381e-03  4.9093624e-03 -4.6731993e-03
 -1.8930679e-03  9.5177904e-03  5.2418506e-03  5.7158255e-03
 -3.3671458e-03  6.2356075e-03 -4.8174403e-03  8.1762291e-03
 -7.7598047e-03 -1.9858900e-03 -6.9679702e-03  4.9983230e-03
  1.1707866e-03 -1.9051829e-03 -3.8500211e-03 -1.6193897e-04
 -3.0719681e-03 -4.4800317e-04 -3.3841898e-03  1.5090120e-04
  2.0038902e-03 -1.2509105e-03 -3.0144181e-03 -1.1218055e-03
1071_1
  1.0000000e+00 -6.8343625e-18  1.0463556e-16  1.4813073e-01
 -9.0718533e-02 -7.5243516e-02  1.9947008e-02 -1.1217426e-01
  1.0451419e-01 -7.0195661e-02  6.9382101e-02  4.9749944e-02
 -4.7571133e-02 -4.3373660e-02  1.7703716e-02 -6.0479228e-02
  1.6418504e-02 -7.8013387e-03 -6.2581844e-04 -4.0950059e-02
  5.3770981e-03 -9.4448092e-03  9.0564362e-03 -3.1928712e-02
 -6.5610808e-03 -1.0954347e-02 -8.3191588e-03  1.7307561e-03
 -5.8500276e-03 -4.4912987e-03 -8.6327615e-03 -3.5754128e-02
  1.3235913e-02  8.6963808e-05 -3.9193605e-03 -1.0781002e-02
  4.6122222e-03 -6.7428744e-03 -3.3583607e-03 -8.7680517e-03
 -4.3812420e-03 -2.6148144e-03 -3.8523803e-04 -1.0097204e-02
  1.5396436e-02  5.3505454e-03  6.3258198e-03 -1.2371424e-02
  4.8018353e-03  9.2955660e-03  4.6700782e-03  1.0292191e-02
 -5.7365792e-03  8.0182647e-03  1.1072523e-03  9.2306717e-03
 -1.0911676e-02  6.8887327e-03 -4.6009009e-03  5.7097501e-03
  1.5442390e-03 -2.0169728e-03 -1.2219643e-02  4.2706918e-03
 -5.3357516e-03 -5.1746655e-03 -7.4093383e-03 -5.7983545e-04
  2.2811382e-03  8.4830596e-05  8.7400230e-05 -5.2555716e-03
  9.8431121e-04  3.1992554e-03  3.8949296e-05  2.4947341e-04
  8.1522448e-04 -1.9991479e-03 -2.8877835e-03  4.9364878e-03
1072_1
  1.0000000e+00 -9.4398325e-18 -2.1787601e-17  1.4190579e-01
 -1.0308438e-01 -1.3079062e-01  4.3886981e-02 -1.1093403e-01
  7.7992733e-02 -3.5698363e-02  3.9507748e-02  3.8982550e-02
 -3.7545127e-02 -4.4096268e-02  9.0508267e-03 -5.7011485e-02
  1.2963212e-02 -1.0992752e-02 -1.9662062e-03 -4.2699031e-02
 -8.9109568e-03 -6.8797400e-03  6.6911150e-04 -2.2216621e-02
 -5.1334017e-03 -4.3552099e-03 -2.4574758e-02 -3.0971876e-03
 -6.2350470e-06 -8.7449060e-03 -4.1651496e-03 -2.7023988e-02
  1.7883984e-03  1.4647927e-03 -1.0455856e-02 -1.1619549e-03
 -2.9119091e-03 -5.8501363e-03 -1.7365194e-02 -5.0576853e-03
  2.6364821e-03 -1.2437635e-02 -9.3791937e-03 -1.1814091e-02
  1.6449260e-02  9.4454994e-04  5.4050696e-03 -1.5909357e-02
  6.6233717e-03  6.3072481e-03  3.1422867e-03  1.4603836e-03
  3.1005400e-03  9.8480414e-03  9.1892346e-03  4.7088876e-03
 -4.7791198e-03  3.3663132e-03  1.4672623e-03  1.1961911e-02
 -1.5427356e-04  3.7765982e-03 -4.9572750e-03  6.1295873e-03
 -1.7655090e-03 -3.3618918e-03 -3.9935294e-03  2.9406475e-03
  1.0343953e-03  4.6618286e-03  3.0307938e-03  1.5853713e-03
 -2.9310091e-03 -8.7039961e-04 -8.9057948e-04  2.3999001e-03
  6.1036734e-05  1.6858471e-03 -1.5854588e-03  2.1809561e-03
1073_1
  1.0000000e+00 -2.7391155e-17  1.1056938e-16  1.2762064e-01
 -8.3185487e-02 -6.5605736e-02  1.3994469e-02 -8.9111176e-02
  1.0065442e-01 -6.1837297e-02  5.0331832e-02  4.5328563e-02
 -3.7885028e-02 -4.0213966e-02  2.2965048e-02 -4.6365988e-02
  2.6320933e-02 -9.0938954e-03  7.1048385e-03 -3.4885612e-02
 -1.7596419e-03 -8.6558591e-03  9.8908044e-03 -2.8560687e-02
 -1.8411044e-03 -8.3879564e-03 -3.3852721e-03 -2.0159299e-03
 -5.7004290e-03 -3.7739774e-03 -8.3134108e-04 -2.9218348e-02
  1.4091512e-02  1.4655232e-03 -1.0324565e-03 -9.3549882e-03
 -2.8592391e-03 -4.0856310e-03 -6.3907374e-03 -4.0197730e-03
 -1.1951467e-03 -7.9485259e-04 -1.1188481e-03 -8.6834152e-03
  9.1007375e-03 -3.7589989e-04 -4.8486039e-04 -1.4451854e-02
  6.7047699e-03  4.2145418e-03  1.8497671e-03  1.1377984e-03
 -2.1723327e-03  5.7867277e-03  3.9864657e-03  2.7453145e-04
 -2.4721114e-03  1.0939457e-02  4.0492733e-03  5.2806869e-03
 -4.0518366e-03 -3.0156118e-04 -8.2038174e-03  8.9970108e-03
 -7.2998419e-03 -2.4461243e-03 -9.9411778e-03  3.9550006e-03
  6.5942859e-04 -3.0180714e-03 -5.9839304e-03 -5.4616979e-03
  2.6718129e-03  1.1393575e-03 -1.6288416e-03 -2.5902792e-03
 -8.0378488e-04 -3.2130242e-03 -1.0780893e-03  4.4245873e-04
1074_1
  1.0000000e+00  2.3471962e-17 -1.0452562e-16  1.2278277e-01
 -7.8454265e-02 -5.3680423e-02  2.2741907e-02 -9.1995550e-02
  8.8027239e-02 -6.1523234e-02  5.2636589e-02  4.4903318e-02
 -4.4765514e-02 -3.9841441e-02  1.7253339e-02 -4.5793188e-02
  2.5845564e-02 -1.2811457e-02  5.9567312e-03 -3.2905099e-02
 -1.3661039e-04 -1.0366951e-02  5.8109017e-03 -2.8142179e-02
 -6.9360291e-03 -7.1346245e-03 -4.5178635e-03 -3.0982619e-03
 -3.0782093e-03 -5.2799371e-03 -3.5632852e-03 -3.0266014e-02
  1.2564145e-02 -1.9226750e-03 -2.8846433e-03 -8.5046737e-03
 -1.5045856e-03 -5.0729104e-03 -6.2428071e-03 -6.0154104e-03
 -4.0602485e-04  1.1621096e-03  3.4033309e-04 -1.1784256e-02
  1.0165989e-02 -1.5464546e-03 -7.1777394e-04 -1.0931750e-02
  2.7089773e-03  2.9299036e-03  1.8553691e-03  1.8410308e-03
  1.5036602e-03  3.5565794e-03  3.7689040e-03 -1.2213951e-03
  1.5730092e-03  1.1215360e-02  4.7002922e-03  3.8366985e-03
 -3.5556926e-03  1.6472933e-03 -5.3536915e-03  1.2116352e-02
 -9.8593844e-03  1.4727485e-03 -7.0522393e-03  5.3303600e-03
  2.5116104e-04 -4.2739813e-03 -7.9643214e-03 -1.3174792e-03
  7.5688329e-04 -8.3117331e-04 -4.5913367e-03 -2.1631304e-03
 -5.3514437e-04 -3.4599061e-03 -6.9686080e-04 -1.4384768e-03
1075_1
  1.0000000e+00 -1.2209914e-17 -2.0801020e-18  1.3094453e-01
 -9.5609787e-02 -8.4507936e-02  4.8223151e-02 -9.7609867e-02
  7.6481983e-02 -3.6457989e-02  4.2596098e-02  3.3684526e-02
 -3.9841551e-02 -3.4665501e-02  2.8300269e-02 -4.2156039e-02
  2.2003528e-02 -1.7414857e-02 -1.0550309e-02 -4.1816424e-02
 -7.0974898e-03 -3.8335036e-03  1.4037550e-02 -2.4975403e-02
  4.0291915e-03  2.1161297e-03 -1.0109556e-02 -7.4388870e-03
 -8.4911889e-03 -5.2166688e-03 -5.4299761e-03 -2.3983850e-02
  1.1682035e-02 -1.6186632e-03 -3.8780467e-03 -1.0150641e-02
 -3.4739910e-03  3.1666153e-03 -8.7740355e-04 -3.6310965e-03
 -9.5543927e-06 -1.0185293e-03 -9.8639089e-03 -6.2455245e-03
 -2.3546333e-04 -3.6932456e-03 -1.3667376e-03 -9.9155628e-03
  6.8591571e-03 -1.0165567e-03 -2.1443433e-03 -2.1495351e-03
  3.4360910e-03  1.4996022e-03  1.5997451e-03 -5.4375110e-03
  7.3155654e-03  3.5949777e-03  4.7840693e-03 -2.0888710e-03
  1.2469641e-03  7.8477689e-03  6.2267627e-03  5.6545443e-03
 -2.7121678e-03  4.9777018e-03 -2.3736749e-03  1.0887957e-02
 -5.0540449e-03  8.7987917e-04 -4.6403155e-03  5.0182547e-03
 -1.1552559e-03 -1.3461112e-03 -5.9995137e-03  2.7395134e-03
 -1.6020961e-03 -3.3708978e-04 -3.6414366e-03 -5.2084191e-04
1076_1
  1.0000000e+00  1.4379205e-17  2.0578882e-17  1.7870754e-01
 -9.7757302e-02 -3.6327509e-02  7.9464055e-03 -1.1738981e-01
  1.0964978e-01 -7.5480427e-02  4.1130156e-02  3.4297461e-02
 -4.1893911e-02 -3.2629092e-02  4.7809139e-02 -2.5809922e-02
  1.4424555e-02 -1.2556662e-02  5.7256033e-03 -3.9703647e-02
  7.3218826e-04 -6.5563658e-03  1.9408331e-03 -5.1472056e-02
  8.7072990e-03 -1.4100252e-02  9.9436016e-05  1.9956198e-03
 -1.1627394e-02  2.7628124e-03  2.6841789e-03 -1.9773509e-02
  1.2407326e-02 -3.4450220e-03 -5.1485717e-03 -2.0689101e-02
  7.3865200e-03 -1.9029150e-03  1.2161668e-03 -1.4076752e-02
  2.7259988e-04  1.2735877e-04  3.3419379e-03  2.6598983e-03
  1.5965101e-03  6.0973858e-03  1.3511329e-03 -1.0257915e-02
  7.1932934e-03  2.1468065e-04  2.7381564e-03 -3.2693967e-03
 -7.5203512e-04  7.3108514e-03  4.2800384e-03  3.7419826e-03
 -7.3996169e-03  8.4182076e-03 -1.6790040e-03  9.9652762e-03
 -4.7226949e-03  1.6043997e-03 -9.4933008e-03  3.8336693e-03
 -5.1390664e-03 -6.5939745e-03 -7.9004602e-03  1.5059510e-03
 -1.1718741e-03 -2.3013061e-03 -7.1039830e-03 -5.6688366e-03
  2.4018648e-03 -4.8783804e-04 -2.8728930e-03 -4.3518514e-03
  3.5153700e-03 -8.7720275e-04  2.5681318e-03 -1.3119288e-03
1077_1
  1.0000000e+00 -9.9339455e-18  3.4792724e-17  1.4373289e-01
 -8.0086075e-02 -6.3532896e-02  1.6139379e-02 -1.0261442e-01
  9.5011311e-02 -6.3463399e-02  4.2991303e-02  4.8846829e-02
 -3.8442177e-02 -4.6714584e-02  1.5812417e-02 -4.1211180e-02
  1.8858792e-02 -1.3423144e-02  9.6322572e-03 -3.5295428e-02
  4.5134131e-03 -1.1013695e-02  3.9111405e-03 -3.1863432e-02
 -6.1028056e-03 -1.0476955e-02 -2.7627269e-03  1.9273598e-03
 -5.2493422e-03 -1.0213179e-02 -4.7699419e-03 -3.0146679e-02
  1.3063494e-02  1.5299330e-03  1.6983514e-03 -1.2864558e-02
  4.6685050e-03 -3.7241336e-03 -5.8193278e-03 -3.1482940e-03
 -7.7122977e-03  2.0196140e-03  1.4822939e-04 -4.5122126e-03
  5.9077582e-03 -1.6405519e-03 -3.0089203e-03 -1.1381864e-02
  3.9248784e-03  2.3760760e-03 -1.4445668e-03 -5.5705798e-04
  2.3155866e-03 -6.3536412e-04 -5.2507664e-04 -1.2643258e-03
 -4.7010806e-04  1.2032804e-02  7.8319868e-03 -2.1857044e-04
  1.0903485e-03  5.6341715e-03 -1.2039631e-03  8.4636335e-03
 -1.0673024e-02  3.1924196e-03 -7.7981529e-03  9.5903053e-03
 -5.2453713e-03 -4.1253512e-03 -8.4387745e-03  1.0320387e-03
 -5.5178300e-04 -6.1390071e-04 -5.5562944e-03 -4.4073349e-03
  2.0447694e-03 -5.6079005e-03 -2.6938150e-03 -1.8867919e-03
1078_1
  1.0000000e+00 -7.9815434e-19 -6.3812440e-17  1.4471062e-01
 -9.1237441e-02 -8.8416837e-02  3.1158175e-02 -1.0249030e-01
  9.3090551e-02 -5.9565102e-02  3.7961835e-02  4.3450941e-02
 -3.7674974e-02 -4.3744356e-02  2.4195655e-02 -5.5292143e-02
  2.6178398e-02 -1.2747772e-02 -3.5739397e-03 -3.5790431e-02
 -4.6916517e-03 -8.2463003e-03  1.2887873e-02 -2.4031742e-02
 -3.7116149e-03 -1.0186674e-02 -1.2972653e-02 -2.8935158e-03
 -4.7155586e-03 -7.7024287e-03 -2.6298621e-04 -3.0466290e-02
  1.3291410e-02 -3.1099434e-03 -6.5787735e-03 -7.4008228e-03
 -4.8331527e-03 -8.5423276e-04 -2.3184981e-03 -3.3426767e-03
 -1.0112731e-03 -3.7376311e-03 -4.2278692e-03 -9.3972807e-03
  7.6404911e-03 -6.4826553e-05  2.2515708e-03 -1.0280161e-02
  5.7209739e-03  1.6962288e-03  5.0305807e-05  3.3078982e-03
 -4.9776559e-04  9.3714252e-03  4.7456721e-03  2.3876330e-04
 -1.2266588e-03  8.4820738e-03  1.2512096e-03  7.8448882e-03
 -7.3914459e-03  4.1069946e-03 -6.4513226e-03  1.0181609e-02
 -9.0948047e-03 -4.3130114e-03 -9.4311721e-03  3.8283771e-03
  5.2281235e-04 -2.6849880e-03 -3.4314689e-03 -4.6753491e-03
  2.4926153e-03 -3.1185287e-03 -6.8691744e-04 -4.5328843e-05
 -5.7768158e-04  1.2354843e-03  1.6669750e-04  5.7907076e-04
1079_1
  1.0000000e+00 -2.3970784e-18 -6.5901496e-17  1.4537698e-01
 -7.1456814e-02 -4.3191856e-02  2.0701830e-02 -1.0168156e-01
  1.0628916e-01 -7.1200674e-02  4.2497350e-02  4.0876255e-02
 -4.2335563e-02 -3.1467375e-02  3.3936650e-02 -3.5368038e-02
  2.8961204e-02 -1.4035216e-02  7.3969038e-03 -3.5054443e-02
  1.1432289e-03 -9.0590332e-03  1.2494387e-02 -3.2781225e-02
 -1.1126198e-03 -1.1179699e-02 -1.5310485e-03  1.9156706e-03
 -6.7358673e-03 -6.5538928e-04  3.2866102e-03 -2.7897214e-02
  1.6461054e-02 -7.0841116e-03 -2.1329406e-04 -1.2980727e-02
 -2.3805603e-03  1.2342371e-03  1.5476726e-03 -4.5687040e-03
 -8.9019418e-04  2.2141145e-04 -4.6352406e-04 -4.9543520e-03
  6.2569971e-03 -3.3815758e-04  1.7735168e-03 -1.3373221e-02
  3.9831895e-03  7.4024823e-04  2.8784999e-03  2.7780959e-03
 -2.5078063e-03  1.0576053e-02  1.3427754e-03  1.7925701e-05
 -1.5707336e-03  5.1308345e-03 -1.2863197e-03  3.7365298e-03
 -6.1130713e-03  1.0516066e-03 -3.8857072e-03  5.6010667e-03
 -9.3437433e-03 -2.0092585e-03 -9.2039050e-03  2.7565670e-03
  1.0233544e-03 -4.0775212e-03 -9.8809658e-03 -6.1577126e-03
  3.3317854e-03 -6.0102096e-03 -1.3804938e-05 -2.6027489e-03
  4.8866993e-04  1.2181757e-03  2.4175622e-03 -2.3731977e-03
1080_1
  1.0000000e+00  7.8434013e-18  7.3445433e-17  1.8115391e-01
 -8.7886126e-02 -8.1098844e-02 -9.7029339e-03 -1.2322328e-01
  1.1162645e-01 -6.7161803e-02  5.2091887e-02  5.8581990e-02
 -1.6811442e-02 -4.9575817e-02  3.0080989e-02 -5.6734522e-02
  6.7498487e-03 -4.1802018e-03  1.6160913e-02 -3.4506907e-02
  1.0234527e-02 -1.0192978e-02  6.1014227e-03 -4.3429308e-02
 -2.3879723e-03 -7.6209036e-03 -3.6808275e-03  2.3455619e-03
  2.7947502e-03 -1.2379231e-02 -1.4970359e-03 -2.7255767e-02
  3.4292275e-03  8.4169887e-03  5.7352705e-03 -1.6260411e-02
  1.2706895e-02 -2.1626493e-03 -1.9728699e-03 -7.1004155e-03
 -4.0251901e-03  1.3607306e-03 -2.0578130e-04 -2.7759593e-03
  5.6407319e-03  3.5536690e-03  8.0279676e-03 -2.2597332e-03
 -5.1592964e-03  1.6168632e-02  1.3592917e-03  3.8976328e-03
 -7.4992359e-03 -1.3096026e-03 -1.2985077e-02  1.0613774e-02
 -1.2000772e-02 -5.2199269e-03 -1.0265256e-02 -1.3968380e-03
  1.5005860e-03 -5.9836875e-03 -4.0716423e-03 -5.5150514e-03
  4.7215967e-03 -6.1085428e-04 -3.3702789e-03 -7.4189796e-03
  3.0461779e-03 -2.0781210e-03  1.4589567e-03  1.3057594e-03
 -1.3114282e-03  2.6371635e-03  1.4654087e-03  1.2231840e-03
 -8.1533310e-04  1.2989383e-03 -2.9748169e-03  1.7577993e-03
1081_1
  1.0000000e+00  7.9689124e-18 -4.2314207e-17  1.4607921e-01
 -8.4294839e-02 -4.4133669e-02  4.3827677e-03 -9.1281975e-02
  9.8317118e-02 -7.1735946e-02  3.4964521e-02  4.5905470e-02
 -3.4809568e-02 -3.5719400e-02  3.4331569e-02 -3.4717725e-02
  2.4392041e-02 -1.3817237e-02  5.6499209e-03 -2.8199564e-02
 -6.7845987e-04 -9.6046696e-03  9.6632525e-03 -3.4674606e-02
 -1.3936113e-04 -1.4050509e-02 -3.2560466e-03  4.6953452e-04
 -7.8502138e-03 -1.2594800e-03  7.5968532e-04 -2.5772086e-02
  1.4459295e-02 -6.6068832e-03 -2.3381501e-03 -1.6455812e-02
  2.1656763e-03 -2.3596124e-03 -1.3036453e-03 -7.1790595e-03
  5.8681356e-04  1.5836196e-04  2.4610375e-03 -4.0463685e-03
  7.3422199e-03  3.2052857e-03  1.4355923e-03 -1.4190766e-02
  6.0613978e-03  2.0301576e-03  4.6104554e-03  3.2309952e-03
 -3.6438582e-03  9.2984229e-03  4.6173170e-04  3.0524349e-03
 -5.6479414e-03  7.3726147e-03 -2.5219017e-03  5.4946524e-03
 -4.5643455e-03 -4.4790023e-04 -7.0350627e-03  2.4878663e-03
 -7.7757683e-03 -4.2997543e-03 -7.4347421e-03  3.1768573e-03
  3.2380153e-04 -2.7354989e-03 -6.6415909e-03 -6.9885490e-03
  3.3208046e-03 -2.1394248e-03 -1.0108309e-04 -2.8170953e-03
  1.2302436e-03 -9.6052911e-06  2.5190883e-03  2.5752717e-04
1082_1
  1.0000000e+00 -5.3988602e-18  5.4659870e-17  1.3042327e-01
 -9.6000114e-02 -1.1597265e-01  3.8316915e-02 -1.1691210e-01
  7.0725349e-02 -2.9719361e-02  5.6475031e-02  3.9092627e-02
 -3.1297657e-02 -4.5497603e-02  9.6231633e-03 -6.3824009e-02
  1.9315209e-02 -1.2521560e-02  5.8415779e-03 -4.2063628e-02
 -3.6099079e-03 -3.7639417e-03  1.2244111e-02 -2.8656565e-02
 -1.8855170e-03  8.2925671e-04 -1.6691545e-02 -7.3554726e-03
  5.2145106e-03 -7.0131838e-03  1.9805408e-03 -2.9593313e-02
  6.0170577e-03  5.8314979e-03 -9.3681676e-04 -2.8165085e-04
 -6.9967330e-04  4.7002625e-03 -5.6176582e-03 -2.0709172e-03
 -5.9664469e-03 -3.7943974e-03 -9.6872475e-03 -2.2596730e-03
  4.3823700e-03 -2.7868470e-03 -4.2623077e-03 -4.8855157e-03
  2.3090161e-03 -3.0475243e-03 -6.0314423e-03 -3.8679201e-03
  8.4866531e-03  4.1242303e-03  5.0595851e-03 -7.5744772e-03
  6.9620310e-04  5.1126739e-03  7.1820793e-03  3.2040937e-03
 -3.2968862e-04  7.9764941e-03  1.8001503e-03  8.9610662e-03
 -5.8748320e-03 -3.8421096e-04 -3.4983886e-03  9.2848891e-03
 -1.2662883e-03  6.4663186e-04 -5.5736188e-03  4.6331500e-03
 -1.9844061e-03 -3.3569003e-03 -4.3350165e-03  6.0829566e-04
  2.1768406e-04  8.0270869e-04 -1.8191878e-03  4.1735801e-04
1083_1
  1.0000000e+00 -7.8970073e-18 -9.1252687e-17  1.4722765e-01
 -1.2780126e-01 -9.6146005e-02  4.3155799e-02 -9.7208155e-02
  8.1954954e-02 -5.8727755e-02  4.8178672e-02  3.5077167e-02
 -6.2412437e-02 -3.8532605e-02  8.9090892e-03 -6.0328807e-02
  2.0188231e-02 -3.6810243e-03 -1.7848976e-02 -5.2310044e-02
 -1.2267572e-02 -3.2508071e-03  4.3335282e-03 -2.0801737e-02
 -2.3939156e-03 -5.0252084e-03 -2.1796184e-02 -4.0091986e-03
 -7.9248298e-03 -1.5124121e-03 -9.0116293e-03 -2.3464610e-02
  1.4401457e-02  4.3551946e-03 -1.2904142e-02  2.2341657e-03
 -1.4068890e-02 -2.4637175e-03 -1.4653635e-02  9.8682825e-03
 -4.2080116e-03 -7.3299616e-03 -2.0320426e-02 -6.7410511e-03
  5.1320549e-03 -8.2515012e-03 -1.2519328e-02 -1.6259793e-02
  1.0868869e-02 -6.6115463e-03 -6.1590097e-03 -8.6556594e-03
  3.4240480e-03  1.3168192e-03  1.1710498e-02 -1.0674158e-02
  8.8386742e-03  5.9836780e-03  9.7648169e-03  7.5571028e-04
  9.1080264e-04  1.9149967e-03  3.0615320e-03  1.0153165e-02
 -1.7314416e-04 -8.6042384e-04 -3.4552418e-04  4.8835522e-03
  1.6544282e-03  3.3384946e-03  3.7010010e-03 -1.9748172e-03
  3.3419737e-03  9.5399475e-04  1.7866606e-03  3.0702767e-03
 -2.8616490e-03  6.3461748e-05  3.9221889e-03  4.2279752e-03
1084_1
  1.0000000e+00 -2.8712646e-17  7.8616218e-17  1.7698294e-01
 -1.3402715e-01 -1.2879378e-01  3.9424490e-02 -1.1606603e-01
  8.8664532e-02 -6.8802463e-02  4.4075890e-02  2.5605511e-02
 -4.0964774e-02 -3.4270262e-02  2.6829235e-02 -8.4902486e-02
  1.7449414e-02 -4.5380535e-03 -3.0729287e-02 -4.7604278e-02
 -1.3346506e-02 -9.0283041e-03  9.6014143e-03 -1.6738496e-02
  1.6551432e-03 -8.7799579e-03 -1.7271839e-02 -1.3865638e-02
 -7.9700871e-05 -4.1927538e-03 -9.3168223e-03 -2.8711560e-02
  1.1893815e-02 -1.5235859e-03 -7.4177697e-03 -2.4986676e-03
 -5.9086838e-03 -2.3461376e-06 -3.0420294e-03 -2.9204542e-03
  6.9869150e-03 -5.6318255e-03 -1.1659769e-02 -1.4494074e-02
  1.2066198e-02  2.3725978e-03  4.7292308e-03 -7.3285687e-03
  8.2318091e-03  9.9807190e-03  1.2995027e-02  8.9587205e-03
 -4.8747334e-03  1.2800653e-02  5.1636943e-03  9.0505379e-03
 -5.6668189e-03  2.8172537e-03 -8.0906726e-03  1.4052001e-02
 -6.6921765e-03 -1.0381355e-03 -8.3232055e-03  5.2628789e-03
 -1.0051267e-03 -4.3855751e-03 -4.5831782e-03 -2.7786148e-03
  1.2916302e-03  2.8211444e-05  1.8457089e-03 -2.6727250e-03
  3.0256779e-04 -1.4970625e-03  8.4853781e-04  5.2414706e-03
 -2.0319192e-03 -9.9954867e-04  6.7217347e-04  4.2210000e-04
1085_1
  1.0000000e+00 -2.0425735e-18  8.5626444e-17  1.6961545e-01
 -1.1015583e-01 -1.1614791e-01  3.5600913e-02 -9.2186396e-02
  9.6262105e-02 -5.4005972e-02  2.7091026e-02  1.4431296e-02
 -2.7818591e-02 -3.6973957e-02  3.8994262e-02 -4.9940531e-02
  1.8554504e-02 -1.1272134e-02 -1.1245964e-02 -4.2862740e-02
 -9.4233377e-03 -9.5748276e-03  9.8681776e-03 -2.5711407e-02
  1.2759099e-02 -5.6266198e-03 -8.2604057e-03 -1.1716130e-02
 -4.3703098e-03 -5.7232488e-03  8.9583933e-04 -2.3123031e-02
  1.2856901e-02  2.2848102e-03 -3.2923046e-03 -1.3568125e-02
 -2.4867882e-03  2.5324067e-03 -5.2866088e-04 -5.4737481e-04
  5.0785224e-03  9.1239314e-04 -2.6458997e-03 -3.3053399e-03
  1.9102712e-03  4.2643428e-03  4.9832608e-03 -7.3358164e-03
  2.3270863e-03  1.2462343e-02 -2.9367522e-04  8.0461805e-03
 -1.3043675e-02  5.7023299e-03 -6.2313575e-03  9.6320070e-03
 -7.7775152e-03 -4.8749193e-03 -1.0697315e-02  1.8680420e-03
 -1.5264921e-03 -7.5594254e-03 -4.9887621e-03 -4.6194960e-03
  4.8943733e-03 -2.7741301e-03 -3.5445922e-03 -1.4240079e-03
  1.6860947e-03 -3.1149553e-04  2.3575790e-03 -1.4112046e-03
  2.5525268e-03  1.2040014e-03  1.4669364e-03  1.5873678e-03
 -5.4215603e-04  1.0191199e-03 -2.4763182e-04  2.3217659e-03
1086_1
  1.0000000e+00  5.0969689e-18 -9.6509997e-17  1.7690778e-01
 -9.3467987e-02 -1.2993377e-01  3.6190531e-02 -1.1114982e-01
  8.3487577e-02 -5.2762067e-02  5.5298666e-02  3.7032325e-02
 -1.4782290e-02 -4.6183875e-02  1.9101317e-02 -8.1442754e-02
  7.6233078e-03 -1.9729119e-03  8.9538171e-03 -2.9106092e-02
  5.4350015e-03 -1.5568421e-02 -2.5437188e-03 -2.8505663e-02
 -5.5050031e-03 -8.9334111e-03 -3.1765711e-03 -1.2826163e-02
  1.5464596e-02 -6.7213369e-03  1.4909577e-03 -3.1158085e-02
 -2.3047741e-04  6.5463397e-03  3.2333546e-04  1.8161459e-04
  9.9002959e-03 -2.5373071e-03 -1.4801323e-03 -5.7567092e-03
 -3.1939784e-03  9.9922325e-03  8.1602554e-03 -5.4917213e-03
  3.2439650e-03  1.3229566e-02 -3.4334500e-03  7.6748352e-03
 -1.7908422e-02  4.2288371e-03 -1.0213522e-02  8.8066740e-03
 -5.5444094e-03 -6.9800251e-03 -1.0098479e-02 -1.8488269e-03
 -2.5288627e-03 -6.0460607e-03 -6.5691171e-03 -7.3659374e-03
  7.8435256e-03 -3.2025353e-03 -8.3341894e-04 -6.2272875e-04
  4.4234259e-04  1.5955421e-03  3.7981166e-03  6.4047465e-04
 -1.2754839e-03  2.4288168e-03 -2.2292130e-03  3.1966973e-03
  8.1396415e-04 -3.5911234e-03 -4.1445734e-03 -8.9820292e-04
  3.8291950e-03 -7.7145715e-04  3.4503933e-03  1.8761530e-03
1087_1
  1.0000000e+00 -1.6184820e-17  2.7660878e-17  2.1304263e-01
 -9.6160532e-02 -6.6397295e-02  3.6136028e-02 -1.2344576e-01
  8.3280119e-02 -4.9437184e-02  4.5683793e-02  2.5875400e-02
 -2.6633938e-02 -3.3593683e-02  4.9304842e-02 -4.0185035e-02
  1.7924990e-02 -2.2892194e-02 -9.4570487e-03 -3.9253010e-02
  2.0631169e-03 -7.1847409e-03  9.0292768e-03 -3.9648737e-02
  1.0354807e-02 -4.1731501e-03  7.9489543e-03  3.6632418e-03
 -8.2749589e-03 -2.8803313e-03  6.5069168e-03 -1.4883905e-02
  4.1633969e-03 -9.9150091e-03 -5.1828254e-03 -1.4922075e-02
  6.3245442e-03 -1.6251531e-04  5.1331391e-03 -1.1462133e-02
  1.9393662e-03  3.2455853e-03  3.5893478e-03  2.0881999e-03
 -3.2694855e-03  7.0197105e-03  1.3174590e-03 -3.8497433e-03
 -4.0938915e-03  3.4221387e-04 -2.5465305e-03  1.1964224e-03
 -4.4115934e-03  2.0638411e-03 -5.4177553e-03  3.0733705e-03
 -4.9518275e-03 -3.7554559e-03 -6.8164616e-03  9.1915673e-04
  5.0417490e-04 -2.9409472e-03 -4.2150774e-03 -8.1812145e-03
  2.0795002e-03 -1.9870282e-03  2.0785708e-03 -4.4109294e-03
  2.2693239e-03  4.2360289e-03  2.2529113e-03  1.0979776e-04
 -1.5227970e-03  2.3908143e-03  1.3372233e-03  4.3794803e-03
 -1.1318244e-03  2.2395432e-03 -1.5193396e-03  3.3706977e-03
1088_1
  1.0000000e+00 -2.1323904e-17  3.6652266e-17  1.9365977e-01
 -7.6054204e-02 -9.5531766e-02  3.8494039e-02 -1.0180435e-01
  9.4269666e-02 -5.8352784e-02  1.8035811e-02  4.2301200e-02
 -1.4421381e-02 -4.1135080e-02  3.4365611e-02 -4.6641346e-02
  2.9580351e-02 -1.6293463e-02 -2.0743023e-03 -3.3334045e-02
  3.9014963e-03 -2.2818434e-03  2.2460500e-02 -2.2304117e-02
  4.2513847e-03 -2.9217302e-03  2.8287996e-03 -1.5451489e-03
 -6.1716833e-03 -2.8196719e-03  4.1995258e-03 -2.5148069e-02
  5.5024240e-03 -1.5574916e-03  1.0503277e-03 -8.4925996e-03
 -5.5005771e-03  3.0432828e-03  2.7525255e-03  2.6071804e-04
 -6.0706645e-03 -4.8444254e-03 -3.6737981e-03 -3.1402920e-03
  6.6306552e-04 -4.6400805e-03 -1.9030276e-03 -1.2347267e-02
  4.6954377e-03 -6.4793613e-04  1.3437549e-03 -1.1222717e-03
  9.0031839e-04  5.4114886e-03  1.6707499e-03 -1.0371195e-03
 -2.3493672e-03  4.2103832e-03  1.5023822e-03  2.5495295e-03
 -4.8445087e-03  3.7432024e-03 -4.7211693e-03  4.0577748e-03
 -6.9471783e-03 -1.7499111e-03 -8.7988816e-03  3.6361985e-03
 -1.6865083e-03 -5.1791634e-03 -6.6971868e-03 -6.1645333e-03
  1.9329959e-03 -3.2886519e-03  9.3855232e-04 -5.0426713e-03
  3.1689541e-03  5.2549416e-04  8.6151777e-04 -1.6299919e-03
1089_1
  1.0000000e+00  1.3085481e-17 -2.4059341e-17  1.7689011e-01
 -1.1361399e-01 -1.1927001e-01  4.4493379e-02 -1.0170466e-01
  8.5782886e-02 -4.9784966e-02  5.0915710e-02  3.7538897e-02
 -3.9312299e-02 -4.5329423e-02  2.1492155e-02 -7.3166394e-02
  2.0561498e-02 -7.1966228e-03 -1.0458451e-02 -4.5617359e-02
 -7.6636703e-03 -3.8757358e-03  7.7539067e-03 -1.9298795e-02
 -3.3921945e-03 -6.3450580e-03 -1.3862106e-02 -6.8304100e-03
  1.5752079e-04 -1.0359152e-02 -2.6365981e-03 -3.5814880e-02
  1.0461475e-02  3.7189000e-03 -6.8878929e-03 -3.9090219e-03
 -4.0402564e-03 -1.7927032e-03 -4.4220585e-03 -4.3366546e-03
  3.2992830e-04 -8.0137342e-03 -6.4647748e-03 -1.5416638e-02
  1.3323713e-02 -3.9023232e-04  2.1406854e-03 -1.1492870e-02
  6.9775411e-03  6.4309647e-03  4.4889038e-03  6.3035741e-03
  1.6710867e-03  9.2800934e-03  8.0227639e-03  3.4288534e-03
 -5.3079730e-03  8.3893043e-03 -1.2204045e-03  9.8565859e-03
 -7.0817609e-03  3.2995628e-03 -1.0104677e-02  8.8986948e-03
 -7.1593450e-03 -6.1175093e-03 -6.6832234e-03  5.9688490e-04
  3.0957862e-03 -1.0487231e-03 -4.1935848e-04 -4.7092391e-03
 -4.9468750e-04  7.2145108e-04 -1.7632710e-03  2.7648240e-03
 -8.1690261e-04  4.0891280e-04 -1.1859758e-03  2.4951754e-03
1090_1
  1.0000000e+00  1.6896584e-17 -4.4980470e-17  1.6039194e-01
 -9.2858099e-02 -9.4799444e-02  4.8973991e-02 -9.3615630e-02
  8.4016410e-02 -5.0125456e-02  5.5640613e-02  2.8364398e-02
 -3.6232305e-02 -4.1211353e-02  2.0609617e-02 -7.3675386e-02
  2.6999260e-02 -7.0310023e-03  2.0615010e-03 -3.4348746e-02
 -4.7097382e-03 -6.1619398e-03  9.4864027e-03 -2.3059917e-02
  3.7780548e-04 -7.4396429e-03 -5.3635672e-03 -1.6578138e-02
  7.4818647e-03 -4.9115755e-03  3.7184728e-03 -3.6187600e-02
  1.1259546e-02  6.2940885e-03  2.0300303e-03  2.2545317e-03
 -3.0045171e-03  1.7654360e-03  4.7938316e-03 -1.0165731e-02
 -2.5164413e-04  2.5711109e-03  6.1399664e-04 -7.3627320e-03
  5.0569739e-03  6.0830384e-03  1.0878380e-03  3.6798743e-03
 -6.6719095e-03  4.0173566e-03 -1.9321580e-03  7.9739758e-03
 -4.0849078e-03  3.2902495e-03 -2.2634806e-03 -1.1859337e-03
 -6.6806562e-03 -5.0141163e-04 -1.0277168e-02  7.1991661e-03
 -3.0681822e-03 -6.1934322e-03 -1.1298191e-02 -6.1100623e-04
 -5.6569181e-05 -6.1970569e-03 -1.9891122e-03 -1.0516747e-02
  7.7668399e-03  1.8868160e-03  2.4716045e-03 -4.4337965e-03
 -1.1190021e-03  1.4401913e-03  3.4135861e-03  4.6101514e-03
  1.0680229e-04  1.2828983e-03  1.5126613e-03  2.5877898e-03
1091_1
  1.0000000e+00 -4.7662964e-17  6.6034433e-17  1.5246482e-01
 -1.1705428e-01 -1.2120778e-01  4.3774236e-02 -8.0882815e-02
  7.4955070e-02 -5.3890556e-02  2.7645770e-02  3.1080691e-02
 -3.5148280e-02 -5.0750890e-02  1.0109640e-02 -5.8128935e-02
  2.0537418e-02 -1.1670221e-02 -1.5260075e-02 -2.5291725e-02
 -1.6612999e-02 -7.0760034e-03  6.7679276e-03 -1.4819660e-02
 -6.5936963e-03 -7.6436352e-03 -2.0912588e-02 -5.1431442e-03
 -6.8175373e-03 -1.4663718e-02 -7.7492808e-03 -2.4384521e-02
  5.7417446e-03 -1.4434999e-03 -1.2051024e-02 -1.6485647e-03
 -6.4037102e-03 -2.1675932e-03 -6.6759223e-03 -6.2209388e-03
  9.4016164e-04 -6.5707402e-03 -1.1771305e-02 -1.0104799e-02
  6.1483540e-03 -3.8023990e-03 -4.5630369e-04 -8.2531511e-03
  8.5368078e-03  9.0110502e-04 -1.6555352e-04 -1.4583439e-03
  7.5821914e-03  6.0563030e-03  1.0226073e-02 -2.2665783e-03
  2.6637490e-03  9.5845514e-03  5.8636317e-03  1.0407713e-02
 -5.4764093e-03  7.8040990e-03 -1.6914883e-03  1.2590815e-02
 -5.0739780e-03 -1.5282698e-03 -7.0357294e-03  4.3332742e-03
  3.9462560e-04 -7.5964104e-04 -7.4529009e-04 -1.2744062e-03
  1.2822884e-03 -2.3148958e-04  7.8237491e-05  1.3062618e-03
  6.3750727e-04  2.1918044e-03  2.1000241e-03  1.0809156e-03
1092_1
  1.0000000e+00  1.7095869e-17 -9.1964755e-17  1.7402122e-01
 -1.4154901e-01 -1.6324380e-01  5.0969800e-02 -1.0522346e-01
  7.0583433e-02 -5.4748252e-02  3.8419421e-02  2.4349964e-02
 -3.6795357e-02 -4.2412861e-02 -2.4783879e-04 -1.0105325e-01
  1.5686407e-03  3.5761824e-03 -1.8903036e-02 -2.2166994e-02
 -1.3092401e-02 -1.3951393e-02 -1.7527293e-02 -1.7126004e-02
 -4.7731580e-03 -9.3227202e-03 -2.2322452e-02 -1.6473700e-02
  5.9380459e-03 -2.0988389e-03 -1.2924155e-02 -2.0581350e-02
 -1.0161677e-02 -4.7685011e-03 -2.3013691e-02  7.8699506e-03
  7.0755537e-03 -1.7242724e-02 -1.1282477e-02 -2.4239936e-02
  1.3959982e-02 -6.4827509e-03  4.3512192e-03 -1.3570643e-02
  1.9844953e-02  9.8569523e-03  1.1342051e-02  2.3566743e-03
 -1.6088222e-03  8.6189351e-03  1.1037715e-02  1.4510197e-02
  7.0725703e-04  8.9999873e-03 -9.7611622e-04  1.1283605e-02
 -7.3556988e-03 -2.4001386e-03 -8.4228580e-03  5.3148705e-03
  4.2999338e-03  5.7412668e-04  3.5447693e-03 -7.3879418e-04
 -1.2609985e-03  2.2112169e-03  5.0865076e-03  3.9048426e-03
 -1.2145841e-03  3.9768358e-03 -3.6490444e-03  5.0701352e-03
 -2.2322944e-03 -2.9754676e-03  9.5788244e-04 -1.2991787e-03
  8.7223155e-04  2.5029821e-03  1.1770699e-03 -1.9401457e-04
1093_1
  1.0000000e+00  1.0673272e-17 -5.3966911e-17  1.6381228e-01
 -1.0925067e-01 -1.6110998e-01  8.5760269e-02 -1.1395947e-01
  7.4522873e-02 -3.8301162e-02  4.3045042e-02  2.4979901e-02
 -2.9031156e-02 -3.8975277e-02  1.8347984e-02 -1.0853390e-01
  1.0880078e-02  3.9416921e-03 -3.7344909e-03 -3.0027379e-02
 -6.7070953e-03 -5.1849338e-03 -2.0387483e-03 -2.4660911e-02
  6.5396129e-03 -1.0174103e-02 -1.5993408e-02 -3.3901976e-02
  1.2254782e-02  1.2283536e-02  9.9194586e-03 -2.2725162e-02
 -1.5322476e-04 -9.1733794e-04 -1.3747454e-02 -7.1139458e-04
  7.5147202e-03  1.6262592e-03  6.7547813e-03 -1.9749769e-02
  1.1128608e-02  6.0726779e-03  5.8522390e-03 -1.5847332e-03
 -1.4667947e-03  2.0350860e-02  3.7866867e-03  1.3658960e-02
 -8.6375029e-03 -8.5939388e-04 -7.2051855e-03  1.3597020e-02
 -9.7809127e-03  2.7417989e-03 -1.3849563e-02  4.1267018e-03
  1.9106065e-03 -1.1755493e-02 -1.3469904e-02 -6.6023536e-03
  2.3631942e-03  8.3959518e-04  4.5492132e-03 -3.1761256e-03
  2.4689454e-03  5.6101481e-05  2.2821423e-03  1.5449185e-03
 -3.5592835e-03  6.6400882e-04 -3.9802784e-03  1.5282406e-03
  3.6363995e-03 -4.2659301e-03  3.2725358e-03  1.9129168e-03
 -4.1453791e-04  4.1166931e-04  2.7801640e-03 -1.6041283e-04
1094_1
  1.0000000e+00  3.9941702e-18 -4.3204088e-17  1.8490644e-01
 -1.0230844e-01 -1.2789117e-01  4.7767400e-02 -1.2539772e-01
  9.0176681e-02 -4.8287037e-02  4.3370428e-02  3.3050134e-02
 -3.0811190e-02 -4.1779559e-02  3.7108632e-02 -7.8962658e-02
  1.8075391e-02 -8.4810127e-03 -4.1103876e-03 -4.5286295e-02
 -1.4081462e-03 -8.7367100e-03  9.3634566e-03 -2.5758124e-02
  5.6596316e-03 -9.0679642e-03 -8.8489944e-03 -1.1369982e-02
  9.7906372e-03  2.7111251e-04  1.1600954e-02 -3.2193776e-02
  6.6534861e-03  8.9675518e-03 -3.0830527e-03  6.5728860e-04
 -3.9429935e-03  2.6749045e-03 -1.8659393e-03 -4.4181138e-04
  6.3790719e-05 -1.1355473e-03  4.6408147e-04 -8.0461674e-03
  4.3357724e-03  1.1999972e-02  2.2529847e-03 -3.2619250e-05
 -9.4673024e-03  5.0257619e-03 -7.0625067e-03  1.3655139e-02
 -9.0290325e-03 -1.3704506e-04 -7.6724192e-03  2.4324855e-03
 -4.8045942e-03 -8.1397095e-03 -1.1850581e-02 -3.2255441e-03
  3.5532874e-03 -5.1126940e-03 -7.8357680e-03 -7.0907660e-03
  4.8087298e-03 -4.4373457e-03  5.5282600e-03 -4.5005046e-03
  4.3336826e-03  5.7564423e-03  6.2597039e-03  1.5062090e-03
 -1.0438863e-03  1.0822227e-04 -1.9605601e-03  6.1157616e-03
  1.4001061e-03  4.1885804e-04 -2.0297212e-03  2.6541866e-03
1095_1
  1.0000000e+00  3.0729901e-18 -6.3290143e-17  2.0120139e-01
 -9.4376337e-02 -8.2051980e-02  3.6436346e-02 -1.0395130e-01
  8.4071160e-02 -3.7735766e-02  4.5212386e-02  3.0957829e-02
 -3.9973651e-02 -3.5881102e-02  3.4625910e-02 -4.4457370e-02
  1.6002684e-02 -2.3373867e-02 -9.2772125e-03 -4.3909344e-02
  2.6427367e-03 -5.6287322e-03  1.5909550e-02 -3.5221340e-02
  6.9188092e-03  2.0442545e-03 -5.7521469e-04  1.9776153e-04
 -1.2919865e-02 -6.5152872e-03  3.0011950e-04 -2.4558170e-02
  8.3681987e-03 -9.3441344e-03 -3.7001521e-03 -1.7706840e-02
  7.3672071e-03  2.9934245e-03  7.0197632e-03 -5.1739525e-03
  9.9865864e-04  2.9644857e-03 -9.0797872e-05  3.2841739e-04
 -2.9701717e-03  3.2473028e-03  3.0220178e-03 -9.8946727e-03
  2.4075059e-04  1.9889241e-03 -2.0339207e-03  3.2968327e-03
 -4.4093822e-03  4.0739908e-03 -4.8401348e-03  6.4323156e-03
 -4.3404312e-03 -5.2235132e-03 -8.5214324e-03 -2.3204789e-03
  2.1936186e-03 -1.9258257e-03 -1.6949272e-03 -9.2176649e-03
  4.1103393e-03  5.7099990e-04  1.1937252e-03 -1.6421998e-03
  2.2180157e-04  5.0798393e-03  2.9898095e-03  1.7466640e-03
 -1.1374870e-03  9.9741405e-04  2.8772362e-03  2.8149932e-03
 -1.1137504e-03  3.9303987e-03 -1.2132240e-03  4.0184547e-03
1096_1
  1.0000000e+00  1.6505217e-17 -6.4350149e-17  1.7357582e-01
 -5.7607275e-02 -7.0149221e-02  3.1879016e-02 -8.6251176e-02
  9.5195114e-02 -4.2527949e-02  2.9545956e-02  3.0815983e-02
 -1.1820720e-02 -2.7085809e-02  3.6479816e-02 -3.6498294e-02
  2.6309830e-02 -1.2079143e-02  7.9757195e-03 -1.8358068e-02
  2.0780300e-03 -6.1492187e-03  1.9668400e-02 -2.1614029e-02
  3.7323482e-03 -5.3785810e-03  8.1265133e-03  4.5650332e-03
 -2.4444561e-03 -5.4733165e-03  3.6251143e-03 -1.9566931e-02
  7.6639465e-03 -3.8755294e-03  1.4211536e-03 -4.4106453e-03
  2.6233004e-03  2.1231709e-03  7.4140990e-03 -5.9642280e-03
 -4.7008796e-03  9.1795813e-06 -3.3436310e-04 -3.0075837e-03
  2.0149509e-03 -9.8750597e-04 -1.5198358e-03 -1.1196345e-02
  8.9205837e-04 -9.0302926e-04  7.2462290e-04 -2.2960923e-04
  1.0845344e-03  4.1745022e-03  2.8855555e-03 -3.2536923e-03
 -4.4284100e-03  1.5628807e-03 -1.1420856e-04 -5.6597125e-04
 -1.3809707e-03  1.3929480e-03 -1.6857157e-03  2.4396346e-03
 -6.7284046e-03 -3.4477443e-03 -4.2564392e-03  2.6075122e-03
 -1.4190449e-04 -4.1827265e-03 -6.5664236e-03 -5.9861298e-03
  1.9360293e-03 -4.3389847e-03 -1.4095638e-03 -5.4407272e-03
  4.7287442e-03  1.6287994e-03  1.8516870e-03 -1.8891706e-03
1097_1
  1.0000000e+00 -4.3443791e-17  9.4194498e-17  1.7311074e-01
 -1.1167023e-01 -1.1737766e-01  4.3496232e-02 -1.0609310e-01
  8.1856185e-02 -4.9764160e-02  3.9967134e-02  2.5315640e-02
 -3.3803849e-02 -4.6190379e-02  1.9258220e-02 -5.8433320e-02
  1.9850239e-02 -1.6195834e-02 -1.7144683e-02 -3.8777506e-02
 -6.3142133e-03 -8.7843365e-03  1.1106977e-02 -2.5459975e-02
  2.3710388e-03 -6.6281347e-03 -1.4125449e-02 -5.7413369e-03
 -3.2521993e-03 -1.2292278e-02 -3.4812436e-03 -2.9731108e-02
  1.2021573e-02 -5.6161992e-04 -5.2367563e-03 -9.2426472e-03
 -1.2788950e-03  4.0213135e-03  1.8417713e-03 -1.5715669e-03
 -9.5234382e-04 -2.3878240e-03 -7.0388588e-03 -5.9338220e-03
  4.8524567e-03  1.1327040e-03  4.0787898e-03 -7.7668989e-03
  5.3837580e-03  6.4083561e-03  8.2587050e-04  6.5935911e-03
 -2.8231399e-03  9.2888889e-03  2.7615978e-03  6.9547693e-03
 -5.2122829e-03  4.0564684e-03 -2.4596546e-03  7.2314270e-03
 -7.4796909e-03  3.0146870e-03 -6.9353328e-03  8.3729596e-03
 -5.6144018e-03 -6.0081508e-03 -1.0910754e-02  2.4335699e-03
  5.8105698e-04 -4.5972589e-03 -2.1814485e-03 -7.2325773e-03
  4.1460538e-03 -1.8736328e-03  2.5942810e-03 -2.7533160e-03
  5.6258434e-04  2.7404293e-03  2.7237579e-03  2.7704934e-03
1098_1
  1.0000000e+00 -2.9008838e-18  5.1028856e-17  1.7245099e-01
 -1.0896163e-01 -1.1229932e-01  4.4396644e-02 -9.1219015e-02
  7.5968934e-02 -4.5278508e-02  2.6756829e-02  3.3737969e-02
 -4.4366429e-02 -4.4332406e-02  1.4688466e-02 -4.8964161e-02
  1.6946520e-02 -1.6149282e-02 -1.6522648e-02 -3.7041384e-02
 -1.2349538e-02 -6.6951702e-03  7.3605023e-03 -1.8305662e-02
 -2.8781642e-03 -5.2022196e-03 -2.1459195e-02 -4.4812727e-03
 -7.6108658e-03 -1.3802875e-02 -1.0709723e-02 -2.8828076e-02
  1.2931045e-02 -1.2351849e-03 -9.8269837e-03 -8.4033914e-03
 -4.3019821e-03  2.8537856e-03 -2.5132810e-03  7.7303881e-04
 -3.3902900e-03 -4.0929796e-03 -1.3039509e-02 -6.0959173e-03
  1.1268217e-03 -5.7289633e-03 -5.0959485e-03 -8.5911196e-03
  7.6316008e-03 -2.6696708e-03 -4.8175426e-03 -2.0553692e-03
  4.9960060e-03  6.6602614e-04  4.8581304e-03 -7.7794990e-03
  7.9578229e-03  4.6320882e-03  8.9470249e-03 -1.6358006e-03
  7.9650863e-04  9.1122594e-03  7.7237643e-03  1.0760072e-02
 -3.7199892e-03  3.5318436e-03 -2.1193847e-03  1.2209826e-02
 -3.1045604e-03  6.6286662e-04 -2.8008142e-03  2.7504343e-03
  3.6675135e-04 -1.6249086e-04 -3.4539951e-03  2.3241181e-03
 -1.4251647e-03  1.5235570e-03 -1.0030532e-03  1.8907915e-03
1099_1
  1.0000000e+00  3.0994432e-18 -1.4640227e-17  1.8771635e-01
 -1.1654219e-01 -1.2439134e-01  5.1398166e-02 -1.2009378e-01
  7.8892887e-02 -4.6390315e-02  4.9741060e-02  2.6763679e-02
 -3.6564354e-02 -4.1915778e-02  2.2330898e-02 -7.7992048e-02
  2.0158523e-02 -1.0610569e-02 -1.6448522e-02 -4.6617349e-02
 -2.5176841e-03 -4.1966350e-03  1.2076649e-02 -2.6753914e-02
  1.6079684e-03 -4.3895862e-03 -1.5466075e-02 -1.0639423e-02
  4.4848091e-03 -7.4415842e-03  5.3110290e-04 -3.4421054e-02
  1.2593849e-02  2.5105724e-03 -1.8631230e-03 -6.3081428e-03
 -8.4205662e-04  6.6782056e-03  3.6067564e-03 -1.4649585e-03
 -3.0331973e-04 -1.0323948e-03 -3.3884978e-03 -7.8167612e-03
  5.8304158e-03  6.7054163e-03  5.1108596e-03 -1.5606360e-03
 -1.6833960e-03  7.3645324e-03  8.9498267e-04  1.2849828e-02
 -7.2061726e-03  6.6707686e-03 -3.1641671e-03  6.8991109e-03
 -7.0413234e-03 -3.4238392e-03 -1.1065673e-02  5.7748417e-03
 -3.2735762e-03 -2.7676782e-03 -1.0759855e-02  7.0336601e-04
  4.8838794e-04 -7.4274953e-03 -4.3428415e-03 -6.1911357e-03
  4.8119950e-03  6.6376010e-04  4.6717918e-03 -5.6044848e-03
  1.7531605e-03  4.8778306e-04  5.0765140e-03  3.8569047e-03
 -7.8144909e-04  2.1248080e-03  9.1967814e-04  4.9781437e-03
1100_1
  1.0000000e+00  6.9976044e-20 -6.0210887e-17  1.8930457e-01
 -1.0354831e-01 -9.6475098e-02  4.1646798e-02 -1.1371185e-01
  8.0847595e-02 -4.7036397e-02  5.0975101e-02  3.1079427e-02
 -2.9929176e-02 -3.3039513e-02  3.3073454e-02 -6.5080782e-02
  1.4780844e-02 -9.3308907e-03 -5.7536506e-03 -4.0161358e-02
 -1.0489075e-03 -2.8197845e-03  1.3331418e-02 -3.2740578e-02
  1.7673800e-03 -3.3659079e-03 -4.5853618e-03 -4.7772285e-03
  3.2417788e-03 -2.9440551e-03 -4.3886467e-05 -3.4874870e-02
  1.0473954e-02  2.9402615e-03  8.2088807e-04 -9.6654157e-03
  3.5513880e-03  9.2452835e-03  7.9580584e-03 -3.3872553e-03
 -5.4659748e-03  9.1048408e-04 -2.3435301e-03 -2.9316612e-03
  4.0192881e-03  4.0205499e-03 -7.5843558e-05 -7.2323895e-03
 -6.0823893e-04  3.4394073e-03 -5.3475761e-04  6.7133503e-03
 -2.0111663e-03  7.2304275e-03  2.7336701e-05  4.2908839e-03
 -7.6630698e-03 -7.0855661e-04 -4.7174734e-03  3.0745122e-03
 -2.9768945e-03 -2.8406800e-04 -1.0202557e-02  2.5908334e-03
 -3.4601396e-03 -7.3833122e-03 -8.8492516e-03 -1.9413412e-03
  4.6668998e-03 -2.1219173e-03 -1.7730518e-03 -8.4629811e-03
  3.3079362e-03 -3.6742666e-04  4.6312077e-03 -3.3296183e-03
  1.8756053e-03  3.7673684e-03  2.6115656e-03  4.1694106e-03
1101_1
  1.0000000e+00 -5.6304673e-18  3.1556210e-17  1.5467171e-01
 -1.1452893e-01 -1.2367840e-01  5.2912257e-02 -9.6542582e-02
  8.0211262e-02 -4.3614154e-02  3.9909384e-02  2.2130040e-02
 -4.7223503e-02 -4.4329434e-02  1.3694234e-02 -5.5225110e-02
  1.9398651e-02 -1.3477613e-02 -1.9285669e-02 -4.2463653e-02
 -1.2526779e-02 -7.3796652e-03  7.4975009e-03 -1.7781918e-02
 -1.5043655e-03 -3.8388316e-03 -2.0306766e-02 -7.3104725e-03
 -6.1110792e-03 -1.5402843e-02 -8.9148660e-03 -2.9046182e-02
  1.4898625e-02  8.3989071e-05 -9.1024143e-03 -9.0942319e-03
 -5.7283765e-03  1.6084426e-03 -2.1679906e-03  7.1643730e-04
  2.4838560e-04 -4.7050676e-03 -1.1459170e-02 -1.0266452e-02
  5.9745057e-03 -5.2739930e-03 -4.0657602e-04 -8.2982758e-03
  1.0936615e-02  3.7414343e-03  3.0130389e-03  3.2494322e-04
  2.2930726e-03  5.7479269e-03  8.3504592e-03 -2.1814018e-04
  3.4155167e-03  8.4602838e-03  5.0774604e-03  7.8596829e-03
 -5.9253688e-03  6.8560571e-03 -1.4198687e-04  1.4759142e-02
 -6.3395292e-03 -2.9453209e-04 -8.2699733e-03  7.3621028e-03
 -2.1714706e-03 -3.8188770e-03 -4.2015365e-03 -2.0993082e-03
  2.5493613e-03  7.5951550e-06 -1.5170893e-03  2.0229735e-04
 -2.0079569e-03  8.9285596e-04  1.8108263e-03  8.6057285e-04
1102_1
  1.0000000e+00 -8.1248021e-18 -3.5074928e-17  1.6489046e-01
 -1.0901122e-01 -1.0765127e-01  4.1319498e-02 -9.1061736e-02
  8.0813946e-02 -4.9451134e-02  3.0228877e-02  2.7134128e-02
 -3.4319762e-02 -4.0666446e-02  2.1122145e-02 -4.8049458e-02
  1.5646728e-02 -1.4482299e-02 -1.3761874e-02 -3.6414867e-02
 -1.1104984e-02 -8.0168928e-03  5.3562732e-03 -2.6445787e-02
  2.9979118e-04 -7.8287464e-03 -1.3778844e-02 -3.9416788e-03
 -5.2103886e-03 -1.3012640e-02 -7.5992632e-03 -2.8767550e-02
  1.3259064e-02 -2.4981303e-03 -6.5442121e-03 -1.1598546e-02
  8.3572187e-04  4.1770650e-03  1.3406359e-04 -4.0932992e-03
 -1.5770517e-03 -1.4842920e-03 -8.0348685e-03 -3.2472776e-03
  3.5270219e-03 -1.9318890e-03 -8.7107189e-04 -1.2330760e-02
  8.2379646e-03  2.2378623e-03  4.8934452e-04  1.2226082e-03
  3.3814983e-03  7.6510255e-03  6.6716509e-03  1.6731332e-03
  1.0303133e-04  6.5456809e-03  2.9595382e-03  6.9421993e-03
 -4.0134162e-03  7.6203491e-03 -1.0200084e-03  9.0984974e-03
 -7.3498901e-03 -8.2975308e-04 -9.8023813e-03  9.3160619e-03
 -2.6950956e-03 -3.2778605e-03 -5.3590101e-03 -1.8523953e-03
  1.7816446e-03 -3.5884740e-03 -2.8000372e-03 -2.6610066e-03
  1.0433425e-03  1.7953187e-03  1.1990030e-03 -1.1984240e-05
1103_1
  1.0000000e+00 -2.0994923e-17 -3.4693274e-17  1.8000921e-01
 -9.0789263e-02 -1.1656679e-01  5.6415493e-02 -1.2786351e-01
  6.6229217e-02 -4.3827948e-02  6.6703384e-02  4.2881411e-02
 -2.0482277e-02 -5.3316076e-02  1.7323505e-02 -9.8358618e-02
  1.9586393e-02 -5.9811961e-04  1.6096184e-02 -3.4880059e-02
  7.0992082e-03 -6.4813002e-03  6.5736782e-03 -2.2803584e-02
 -5.9803637e-03 -1.5522071e-03  2.3250227e-03 -1.7130053e-02
  1.8595431e-02 -5.7017109e-04  8.4845083e-03 -2.6156150e-02
 -4.7078257e-03  1.6350616e-02  4.3792775e-04  7.6252651e-03
 -3.1532916e-03 -2.3284962e-03 -4.3855912e-03 -4.7113116e-03
 -8.8994971e-03  1.7008315e-03 -3.6501454e-03 -8.2246855e-03
  7.0900935e-03 -3.5202344e-03 -9.9158560e-03 -7.2779162e-04
 -1.0897578e-03 -4.9873839e-04  1.2379311e-03 -8.0429978e-03
  6.7433918e-03  4.7063151e-03  6.9983265e-03  1.9657989e-04
 -5.7308059e-03  7.1988056e-03 -3.9900560e-03  8.2931133e-03
 -4.4214666e-03 -2.7602350e-03 -7.9916033e-03  8.0437657e-03
 -2.6830802e-03 -3.1977923e-03 -6.5995842e-03 -3.8307905e-03
  8.7629712e-04 -1.4075375e-03 -6.1213742e-03 -2.8678809e-03
  1.7066783e-03 -3.6099605e-03 -2.8887854e-04 -2.6933615e-03
  1.1509057e-03  3.9017806e-05  3.0634675e-03  8.4395457e-04
1104_1
  1.0000000e+00 -3.2204280e-17  9.3216513e-17  1.9422338e-01
 -1.0378488e-01 -8.2130286e-02  4.1482117e-02 -1.2067135e-01
  6.7983188e-02 -4.3270314e-02  7.5836906e-02  3.4442900e-02
 -3.3667744e-02 -3.5383611e-02  2.9721310e-02 -6.8235527e-02
  1.5215582e-02 -1.4853119e-02 -5.4795069e-03 -4.7779034e-02
  7.6666213e-03 -1.1361925e-04  2.0985875e-02 -3.2241594e-02
 -1.5993287e-03  9.7621177e-04  4.5031146e-04 -1.5210699e-03
  1.0671116e-03 -3.6751362e-04  7.8475990e-04 -3.0787708e-02
  6.4040746e-03 -1.8459921e-03  1.4953816e-03 -6.7477700e-03
  7.2352078e-03  8.5854796e-03  8.8506458e-03 -2.4525696e-03
 -7.9954899e-03  3.0765148e-03 -2.5266605e-03 -3.4109306e-03
  1.0970741e-03  5.4090616e-03 -3.3041939e-03 -3.7582054e-03
 -5.1903310e-03 -4.3647216e-03 -6.5249364e-03  5.0531695e-03
  2.6768457e-03  3.8546676e-04 -3.7818496e-03 -5.6816714e-03
  3.7469103e-04 -3.4223546e-03 -2.0307434e-03 -8.4730797e-03
  5.7323988e-03  4.7915746e-03  2.6147611e-03  2.3712886e-04
 -2.6956593e-03  8.9400448e-04  5.6164916e-03  5.2313684e-03
 -9.7933749e-04  4.7894454e-03 -1.4678000e-03  5.9646805e-03
 -4.3376922e-03 -1.6828699e-03 -8.2383378e-03  5.5718221e-03
 -1.0649830e-03 -1.0513818e-03 -8.4357748e-03  1.0651726e-03
1105_1
  1.0000000e+00 -8.2445031e-19  2.2697259e-17  1.7283646e-01
 -9.3367249e-02 -1.0212798e-01  5.3992683e-02 -1.1399045e-01
  6.4384087e-02 -4.2769692e-02  6.1672770e-02  3.9926799e-02
 -1.9506653e-02 -4.3862309e-02  1.9362392e-02 -8.8681886e-02
  1.5054689e-02 -4.9113010e-03  1.0003637e-02 -3.2437348e-02
  3.7310823e-03 -9.6550530e-04  9.2069883e-03 -2.4347405e-02
 -7.1331666e-03 -5.3520695e-03 -2.7617120e-03 -1.4798679e-02
  1.6886060e-02 -1.3602693e-03  8.3393188e-03 -3.0210989e-02
 -2.3076449e-04  9.6115671e-03  1.0163352e-03  3.5913905e-03
  2.4198858e-03  6.7310154e-03 -4.7272967e-04 -6.6204379e-03
 -1.1208779e-02  7.3759333e-04 -1.0537483e-03 -2.8365448e-03
  4.1099488e-03 -1.2806499e-04 -1.1701526e-02  1.3677732e-05
 -3.7753837e-03 -6.4081208e-03 -6.0159187e-03 -7.0864849e-03
  1.1307712e-02  1.8163970e-03  4.5090068e-03 -8.4900604e-03
 -7.1685621e-04  5.8113232e-03  4.6944719e-03  3.1965139e-03
 -1.1188662e-04  5.1610005e-03 -1.3973252e-03  7.7925865e-03
 -6.2212234e-03  8.8753848e-05 -2.7355945e-03  4.0939894e-03
 -1.3980488e-03  5.6217616e-04 -8.4053454e-03  2.5611022e-03
 -2.0998133e-03 -2.7347040e-03 -4.4715657e-03 -1.4732247e-03
  4.3810692e-04 -1.2529163e-03 -8.6715016e-04  9.6656370e-04
1106_1
  1.0000000e+00 -1.8393805e-17  8.7581162e-17  1.8967052e-01
 -9.4908787e-02 -4.9352740e-02  3.9106912e-02 -9.7128730e-02
  7.8472113e-02 -4.2595794e-02  4.7107349e-02  3.3169311e-02
 -3.8313846e-02 -2.2998345e-02  5.3343551e-02 -3.3341819e-02
  1.4289496e-02 -1.2318541e-02  4.4408088e-03 -4.0579809e-02
 -2.1607346e-03  3.6141462e-03  2.2899633e-02 -3.8067461e-02
  6.1801456e-03  3.8349966e-03  1.1646118e-02 -2.2552756e-03
 -1.2858115e-02  8.0372615e-03  8.2104825e-03 -1.9699220e-02
  5.5721305e-03 -7.0154454e-04 -1.1750509e-03 -1.5649764e-02
  4.0920833e-03  5.5996188e-03  1.1959587e-02 -4.1156248e-03
 -1.7102459e-04  4.4440070e-03  7.7303935e-03  2.7807831e-03
 -4.7842396e-03  7.5907571e-03  1.2494908e-03 -6.6978164e-03
 -1.1497401e-03 -4.6340477e-04 -2.5017590e-03  1.7162097e-03
 -2.8406285e-03  1.3497430e-03 -9.6912608e-04  2.7725815e-03
 -2.3084961e-03 -2.4772085e-03 -5.6249117e-03 -3.3618948e-03
  2.7042400e-03  9.6921706e-04 -4.1660137e-03 -9.8517086e-03
  2.6973379e-03 -6.9114641e-04  2.4312469e-03 -3.2191347e-03
 -1.5276288e-05  4.1159612e-03  5.1546575e-03 -6.2070060e-04
 -2.0886183e-03  1.2089379e-03  1.1337098e-03  1.7658909e-03
 -7.9113181e-04  1.4418061e-03 -3.3108788e-03  2.8890660e-03
1107_1
  1.0000000e+00 -3.9899191e-18  4.2742701e-17  1.9073315e-01
 -9.4611735e-02 -9.8098498e-02  6.6860974e-02 -1.2708645e-01
  7.6164950e-02 -3.5018400e-02  5.4554046e-02  3.6320765e-02
 -3.1635599e-02 -4.1265478e-02  3.5773378e-02 -7.2660557e-02
  2.2073408e-02 -8.8866171e-03  8.1757691e-03 -4.3466405e-02
 -2.1868269e-03  5.1418592e-03  1.6762835e-02 -2.5112363e-02
 -1.5877891e-03 -6.6473778e-03 -9.0799265e-03 -5.2257887e-03
  5.6903807e-03 -3.8989487e-03  1.6885251e-02 -3.0946524e-02
  8.9463400e-03  8.2573371e-03  3.6915825e-04 -3.6894888e-03
 -2.3900362e-03  1.0617946e-02  1.9532369e-03 -8.4809275e-04
 -6.6038233e-03 -1.7430183e-03 -9.2896522e-04 -3.1382864e-03
 -3.2790539e-03  5.2218637e-03 -4.1618478e-03 -1.6520228e-03
 -1.1008172e-03 -6.6889938e-03 -1.2732759e-02 -4.2082809e-03
  6.0068211e-03 -1.1268446e-03  2.3140916e-03 -8.8110018e-03
  4.1816294e-03  3.1839635e-03  7.1946193e-03 -3.1600597e-04
 -1.5581924e-03  8.7141989e-03 -1.9477997e-03  4.1440442e-03
 -3.2634315e-03 -1.8400641e-03 -3.5968968e-03  4.6873006e-03
 -3.2601831e-03  1.4347072e-03 -4.3335144e-03  3.0094096e-03
 -1.8685887e-03 -2.2820200e-03 -5.4157144e-03 -5.1930169e-04
  9.1248126e-04 -1.0736472e-03 -4.5415488e-03 -2.2238047e-03
1108_1
  1.0000000e+00 -2.0778851e-17  8.6313254e-17  1.7239262e-01
 -1.1918529e-01 -1.1560178e-01  4.7769985e-02 -1.0986550e-01
  7.5918706e-02 -5.2220490e-02  3.6474347e-02  3.0167501e-02
 -3.5709157e-02 -4.8818253e-02  1.9281916e-02 -6.4967963e-02
  2.1550932e-02 -1.4337338e-02 -1.4005916e-02 -4.3400049e-02
 -7.5547465e-03 -4.3080143e-03  1.2039924e-02 -2.3140175e-02
  9.8406318e-04 -5.3433457e-03 -1.3791779e-02 -5.3833785e-03
 -2.0359376e-03 -1.0498937e-02 -1.1019397e-03 -2.8778192e-02
  1.3327570e-02  2.9851964e-03 -3.3813053e-03 -5.8073344e-03
 -2.5959233e-03  7.1210932e-03 -1.0600697e-03  2.2402031e-03
 -5.1105478e-03  3.1383918e-04 -9.8169026e-03  1.4455829e-03
 -2.2350212e-03 -2.2187357e-03 -7.1583255e-03 -4.4779026e-03
  2.6922467e-03 -4.9703059e-03 -1.1338488e-02 -3.4365575e-04
  5.8930902e-03 -2.4531093e-03  3.0309466e-03 -8.4759177e-03
  7.7833827e-03  2.9407733e-03  7.7286768e-03 -1.5901325e-03
  2.2572853e-03  9.5758828e-03  4.9983530e-03  8.2895892e-03
 -3.7236601e-03  3.5963189e-03 -2.3801186e-03  1.0418820e-02
 -3.4873149e-03  2.8876279e-03 -1.8399865e-03  3.9057177e-03
 -2.4011993e-03 -5.1794371e-04 -4.3189449e-03  2.1348708e-03
 -2.0750847e-03  4.7103947e-04 -1.8449829e-03  1.2504388e-03
1109_1
  1.0000000e+00  1.7846692e-17 -5.8223581e-17  1.6583571e-01
 -8.5256672e-02 -1.0213809e-01  7.2933728e-02 -1.0252833e-01
  9.7246594e-02 -4.9123599e-02  5.3795892e-02  2.9459144e-02
 -3.7321503e-02 -3.2216202e-02  3.9681662e-02 -7.3580204e-02
  3.2780230e-02  2.1111902e-04  1.0229049e-02 -4.1227533e-02
 -7.9106332e-03 -2.3405363e-03  2.1429552e-02 -1.5127114e-02
  3.4612332e-03 -4.2809901e-03 -3.8551503e-03 -1.9452610e-02
  3.8900398e-03  4.7665147e-03  1.4978987e-02 -2.7957129e-02
  1.0204342e-02  8.3259201e-03  2.0439303e-03  3.0213099e-03
 -1.1126093e-02  1.3643033e-03  4.4732758e-03 -5.2861373e-03
  4.1110088e-03  3.6784658e-03  1.7879287e-03 -9.3522254e-03
 -9.5561809e-04  7.6857976e-03  4.8030343e-04  4.7765130e-03
 -8.4603465e-03 -4.0576402e-04 -6.5057113e-03  6.4896903e-03
 -7.0175425e-03 -2.5844913e-03 -6.8405900e-03 -4.8151825e-03
  3.6137889e-03 -6.0935243e-03 -1.2387208e-02 -3.1976067e-03
  2.5328762e-03 -5.0094229e-03 -1.1791926e-03 -9.7884772e-03
  5.5843003e-03  1.8577243e-03  7.2925818e-03 -7.2250965e-03
  1.5763825e-03  6.6983676e-03  2.7670815e-03  3.5745938e-03
 -2.5946290e-03 -1.1023647e-03 -3.9347698e-03  7.2035156e-03
 -1.1804281e-03  3.9354653e-04 -1.5096852e-03 -1.0499868e-03
1110_1
  1.0000000e+00 -1.1396776e-17  5.2503993e-17  1.6602463e-01
 -8.1787833e-02 -1.5467022e-01  1.0892618e-01 -1.1055283e-01
  7.7292503e-02 -2.3088823e-02  3.3891390e-02  2.9880275e-02
 -2.8878900e-02 -4.8439975e-02  1.9068737e-02 -9.2823677e-02
  2.2898084e-02  1.0362065e-04  8.9613321e-03 -2.9483885e-02
 -5.3684352e-03 -5.4784843e-03  7.8565913e-03 -2.0052527e-02
  5.2999805e-03 -3.5839477e-03 -9.9143550e-03 -3.3333373e-02
  8.9119515e-03  4.4523063e-03  1.3608871e-02 -2.1815340e-02
 -3.0193416e-03  4.7150792e-03 -6.5425436e-03  2.1836790e-03
  6.1327601e-03 -1.8412626e-03  5.5308818e-03 -1.8475782e-02
  5.0844558e-03  9.7210838e-03  4.3619885e-03 -3.9837108e-04
 -5.9343572e-03  1.4196663e-02  1.2783407e-03  1.3211114e-02
 -1.2115226e-02 -3.6513364e-03 -1.0223378e-02  7.5470105e-03
 -2.4822494e-03 -2.3386305e-03 -1.3986118e-02 -2.2241269e-03
  1.9963294e-04 -8.0836701e-03 -9.0794092e-03 -8.4478677e-03
  4.6049473e-03  9.1410126e-04  3.7165951e-03 -5.8735904e-03
  1.4810932e-03 -7.9288750e-04  1.3726980e-03  2.5253549e-03
  6.2604171e-04  1.6433058e-03 -2.4710970e-03  2.0456862e-03
  2.1393515e-03 -2.0515449e-03  1.2601562e-03  1.9163599e-03
  3.0716438e-04  3.2151283e-03  4.8029695e-04  1.0698607e-03
1111_1
  1.0000000e+00 -3.2462079e-17  7.5708733e-17  1.6805668e-01
 -9.3087549e-02 -1.2582172e-01  5.8133854e-02 -1.0536033e-01
  8.2096126e-02 -4.5369631e-02  3.7734888e-02  3.6402760e-02
 -3.0271739e-02 -4.5922162e-02  1.9432564e-02 -7.0233656e-02
  2.1828974e-02 -1.3018828e-02 -8.4997931e-03 -3.6127567e-02
 -5.5937775e-03 -5.8477317e-03  1.2661130e-02 -1.7705294e-02
 -3.4101719e-03 -1.1283023e-02 -1.4453153e-02 -1.1802776e-02
  5.7731893e-03 -8.6972861e-03 -5.4197541e-04 -3.2757096e-02
  7.1057555e-03  2.9281933e-03 -1.3002181e-03 -1.1709545e-03
 -3.4910935e-03  2.4147286e-03 -1.9210140e-03 -6.9118648e-03
  1.6623440e-03 -6.4997854e-03 -6.8251899e-03 -1.0232949e-02
  9.2762857e-03  6.3655683e-03  3.6364484e-03 -6.4673058e-03
  1.1250154e-03  5.5703436e-03  2.0768247e-03  6.4618082e-03
 -1.5167084e-03  1.0191712e-02  4.0205665e-03  4.5054171e-03
 -7.9041460e-03  2.5611693e-03 -5.9119957e-03  1.0982790e-02
 -7.6930067e-03  4.7278818e-04 -1.1572750e-02  5.0140600e-03
 -1.9191400e-03 -9.3036328e-03 -8.0203443e-03 -3.4594454e-03
  2.7413542e-03  4.8548757e-04  4.7875449e-04 -5.6582431e-03
  7.5106565e-04 -2.1423856e-03  9.6422289e-04  1.0537229e-03
  3.5801823e-04  8.3311888e-04  1.5911884e-03  2.7340357e-03
1112_1
  1.0000000e+00  3.4294609e-17 -7.9694417e-17  1.6046337e-01
 -9.5694401e-02 -1.4779238e-01  7.6282353e-02 -1.0971092e-01
  8.2599617e-02 -4.3657223e-02  4.0370947e-02  3.1735309e-02
 -3.8264613e-02 -5.1658115e-02  1.5187545e-02 -8.5850403e-02
  2.7835875e-02 -8.3118650e-03 -1.2095866e-02 -3.6875238e-02
 -1.1464271e-02 -8.2172912e-03  1.2291594e-02 -1.0442203e-02
 -2.1294612e-03 -1.4305571e-02 -2.1563158e-02 -2.6538500e-02
  9.3953119e-03 -6.3972055e-03  2.7683430e-03 -2.7142954e-02
  6.6828810e-03  4.4588028e-03 -4.6686681e-03  1.3075593e-03
 -5.6208049e-03 -1.6220355e-03 -1.1060419e-03 -1.4143686e-02
  1.1298973e-02 -7.6136515e-04 -2.3698669e-03 -1.0920013e-02
  4.5371200e-03  1.3408533e-02  8.3559295e-03  8.0900211e-03
 -5.0051724e-03  6.7339196e-03 -2.7842869e-04  8.7369120e-03
 -8.0037365e-03  6.6906898e-03 -3.8430993e-03  9.4626728e-03
 -6.2098505e-03 -3.6812795e-03 -1.5423431e-02  9.1502016e-03
 -4.8370492e-03 -5.0407289e-03 -7.3542127e-03 -4.5495421e-03
  6.2757069e-03 -4.2599853e-03  3.6847356e-04 -8.3509859e-03
 -6.2243602e-04  4.2696622e-03  2.3115195e-03  4.0301215e-03
 -4.6222120e-04 -2.2767270e-03  1.1139831e-03  3.2303943e-03
 -1.2832097e-03 -9.0193740e-04 -3.7216596e-04 -4.2476950e-04
1113_1
  1.0000000e+00 -2.2277571e-17  6.7422201e-17  1.5936172e-01
 -8.0891390e-02 -9.0901190e-02  4.7991132e-02 -9.2377542e-02
  1.0174434e-01 -6.2028793e-02  4.5277212e-02  3.3327464e-02
 -3.4795591e-02 -3.3860022e-02  3.3619865e-02 -6.4602865e-02
  2.9545796e-02 -3.3653470e-03  9.8379802e-03 -3.8740816e-02
 -5.1894952e-03 -7.0067590e-03  1.3343671e-02 -1.9867507e-02
  2.1770927e-03 -8.9397291e-03 -3.5023899e-04 -1.5216315e-02
  3.7328387e-03  3.5160443e-03  7.6533908e-03 -3.2774369e-02
  1.1772428e-02  6.5646551e-03  2.3844143e-03  1.9572177e-03
 -7.1193757e-03 -6.1212135e-04  1.8232300e-03 -9.3330814e-03
  1.8088791e-03  3.6851307e-03  3.2601261e-03 -8.8942722e-03
  4.5967358e-03  9.5391830e-03  2.7440023e-03 -2.0315166e-04
 -8.7899640e-03  3.1666285e-03 -3.3129672e-03  1.0525169e-02
 -9.3258464e-03  4.1427768e-04 -5.6069430e-03 -2.4020589e-03
 -2.1438587e-03 -4.6751374e-03 -1.2174578e-02  7.0781215e-04
  3.2714287e-03 -7.7432514e-03 -7.3521416e-03 -7.6576333e-03
  2.8156207e-03 -1.9889913e-03  4.0903404e-03 -7.2139041e-03
  5.4917463e-03  6.2142497e-03  3.9604911e-03 -1.5770793e-03
 -2.1395268e-03 -2.9704946e-04 -2.7667515e-03  6.6605447e-03
  1.5017055e-04 -5.8378649e-04 -4.3337439e-04  9.4960045e-05
1114_1
  1.0000000e+00  1.4118484e-17 -5.8181529e-17  1.4662302e-01
 -8.3996648e-02 -1.1713896e-01  6.3303923e-02 -9.0430343e-02
  7.9580679e-02 -4.1174549e-02  4.8792581e-02  2.2710753e-02
 -2.3513222e-02 -4.0917587e-02  2.8163842e-02 -8.3195260e-02
  2.2755504e-02 -2.2643382e-03  7.0823154e-03 -2.1910293e-02
 -7.9893244e-03 -9.2800624e-03  7.4673019e-03 -2.6902392e-02
  7.2918303e-03 -6.6074713e-03 -3.0786795e-04 -2.4041658e-02
  1.1336350e-02  5.5759582e-03  1.0981433e-02 -2.1944707e-02
 -3.5785916e-03  4.0821445e-03 -3.9303709e-03  3.3609591e-03
  1.8086969e-03 -3.3583692e-04  6.4320704e-03 -1.7089339e-02
  2.9946252e-03  4.6984801e-03 -1.7883853e-03  2.2616202e-03
 -5.3229825e-04  1.0236719e-02  1.5125585e-03  2.6791186e-03
 -9.9649227e-03  1.2893795e-03 -3.4445011e-03  2.9765336e-03
 -5.6069869e-03  2.3167076e-03 -9.6049943e-03  5.4638682e-03
 -5.4229719e-03 -1.2003499e-02 -1.3852976e-02 -3.2543958e-03
  6.7012222e-03 -2.8865660e-03 -3.0141407e-04 -1.1108371e-02
  3.7382584e-03  1.5597747e-04  2.1777501e-03 -1.9298470e-03
  9.2153893e-04  3.6356612e-03  6.1814857e-04  2.4708913e-03
  2.9617317e-04 -1.7002122e-03  1.9484086e-03  1.8018125e-03
  1.4616023e-03  3.4236824e-03 -2.6062828e-03  2.4203628e-03
1115_1
  1.0000000e+00  8.9319099e-18  3.5803273e-17  1.5109555e-01
 -1.0651352e-01 -1.3569353e-01  6.7130040e-02 -1.0650730e-01
  7.3874380e-02 -4.0851691e-02  4.8010498e-02  1.9030959e-02
 -3.0140476e-02 -4.7463536e-02  1.5572939e-02 -8.8583103e-02
  1.9403574e-02 -2.6506380e-03 -2.9220370e-03 -3.0599880e-02
 -9.2977818e-03 -7.5074859e-03  1.7348482e-03 -2.4711097e-02
  3.3558964e-03 -1.1980700e-02 -1.4705373e-02 -2.2642850e-02
  1.3129501e-02  4.3528570e-04  8.8689364e-03 -2.7854479e-02
  1.3975901e-03  5.9012005e-03 -8.7883822e-03  3.2280350e-03
  2.6642974e-04 -9.5980064e-04  1.9110993e-03 -1.3378867e-02
  6.2182753e-03  1.0915156e-04 -7.7001759e-04 -3.5598363e-03
  5.7104674e-03  1.2935283e-02  3.2718524e-03  5.5995505e-03
 -4.5012929e-03  4.1032931e-03 -1.0629910e-03  7.2144732e-03
 -6.9670996e-03  9.1695001e-03 -2.7606085e-03  9.7346138e-03
 -9.4903464e-03 -6.8628867e-03 -1.6561229e-02  6.4325241e-03
 -3.0938855e-04 -6.4781989e-03 -7.1860999e-03 -6.0373462e-03
  4.9776362e-03 -4.8083488e-03  1.9782276e-03 -5.5974613e-03
  1.3788429e-03  4.1873501e-03  8.9771671e-04  1.4741255e-03
  6.7292166e-04 -3.5857934e-03  2.6048004e-03  2.7039683e-03
  1.8007347e-04  1.0355106e-03  1.3936112e-03  1.3163167e-03
1116_1
  1.0000000e+00 -4.5950632e-18  7.0171641e-17  1.5215472e-01
 -1.0580571e-01 -1.0932339e-01  4.7889313e-02 -9.1626842e-02
  8.4378528e-02 -4.5916597e-02  4.9765281e-02  2.4419040e-02
 -3.4545102e-02 -4.2677582e-02  1.8458700e-02 -6.6499943e-02
  2.3280934e-02 -9.9120054e-03 -8.8085360e-03 -3.6906646e-02
 -9.1508592e-03 -6.3546815e-03  1.1677449e-02 -2.3272708e-02
  1.8583418e-03 -6.4537611e-03 -1.3235075e-02 -1.1251656e-02
  1.1299219e-03 -1.0223362e-02  1.5268215e-03 -3.4031459e-02
  1.3069364e-02  3.0618700e-03 -3.0446878e-03 -5.4047151e-03
 -2.9063910e-03  3.4890857e-03  3.4083936e-03 -5.1190907e-03
  1.8304791e-03 -1.5253479e-03 -4.7267014e-03 -9.3907088e-03
  5.3037354e-03  3.9461694e-03  4.5069671e-03 -2.0235114e-03
  2.3117420e-03  6.7868224e-03 -1.2628249e-04  7.4988891e-03
 -4.4017683e-03  7.3834941e-03  2.0613533e-03  2.8983756e-03
 -5.4668832e-03  3.0298003e-03 -5.8993265e-03  8.2646273e-03
 -8.1760475e-03 -7.6145504e-04 -1.0038027e-02  6.7016501e-03
 -2.3804869e-03 -8.3577904e-03 -9.1846298e-03 -3.7488723e-03
  4.0773976e-03 -2.8768367e-03 -9.0291388e-05 -6.8559870e-03
  3.6308251e-03  4.0665613e-04  1.3883523e-03  9.7005535e-04
 -6.0168251e-04  2.1057978e-03  2.1994182e-03  2.0774684e-03
1117_1
  1.0000000e+00  1.2866180e-17 -9.5715707e-17  1.4901335e-01
 -9.1555272e-02 -1.1005547e-01  5.3673205e-02 -9.4806022e-02
  7.2684890e-02 -4.4090717e-02  5.5769005e-02  2.6290685e-02
 -2.9296193e-02 -4.6529412e-02  1.0994570e-02 -8.1602145e-02
  2.0155151e-02 -3.9565292e-03  6.5527606e-03 -2.7503786e-02
 -4.3579247e-03 -6.9608397e-03  4.3187990e-03 -2.5294727e-02
 -4.5104449e-04 -5.0874702e-03 -2.6835437e-03 -2.0242044e-02
  1.2564009e-02 -3.1180105e-03  2.0586673e-03 -2.9599025e-02
  1.2412837e-03  6.1488180e-03 -3.2494779e-03  3.1454555e-03
  4.2358531e-03 -3.1087851e-03 -1.0040324e-03 -1.7433597e-02
  3.2038182e-03  5.9019197e-03  4.5028017e-03 -2.8943741e-03
  6.5803292e-03  1.0188911e-02  1.9044196e-03  6.2422685e-03
 -1.1000146e-02  6.5979157e-03 -1.1303721e-03  5.6330533e-03
 -3.1364321e-03  2.8479897e-03 -6.1378861e-03  3.3177050e-03
 -9.7195147e-03 -4.1560258e-03 -1.3421120e-02  5.1617377e-03
  3.0587783e-03 -7.5027678e-03 -7.6884717e-03 -6.0733081e-03
  1.9177422e-03 -1.8208815e-03  1.5679743e-03 -6.5207109e-03
  4.1222239e-03  2.1962743e-03  9.6782876e-04  2.6940808e-03
 -2.3689742e-03 -1.8564639e-03  1.9857881e-03  1.8580750e-03
  3.0631392e-03  1.5458655e-04 -1.6508434e-04  1.7924905e-03
1118_1
  1.0000000e+00  1.2605944e-17 -8.7541675e-17  1.6566346e-01
 -8.2249008e-02 -7.9473338e-02  4.5912781e-02 -9.2286087e-02
  9.2775960e-02 -4.2321537e-02  4.9649942e-02  3.2192437e-02
 -3.3204042e-02 -3.1172857e-02  3.5460703e-02 -4.3720179e-02
  2.7199659e-02 -9.9274717e-03  6.2180603e-03 -4.3865539e-02
 -4.5259264e-03 -4.2833941e-04  2.5028693e-02 -2.0894974e-02
  4.6615407e-03 -6.1638001e-04 -3.5860468e-04 -7.3030083e-03
 -6.1284588e-03 -1.6080643e-03  5.5938919e-03 -2.8925901e-02
  1.4282693e-02  3.4854813e-03  4.3407013e-03 -9.7813707e-03
 -3.6327202e-03  5.7381068e-03  7.0549333e-03  3.2147548e-04
  6.5966228e-05  1.1342199e-03 -3.2050393e-04 -9.2544110e-03
  5.0930040e-04  3.5030387e-03  3.2011198e-03 -8.1899356e-03
  2.8795711e-03  4.5382985e-03  1.4260630e-03  6.5598358e-03
 -7.0953454e-03  4.5350375e-03  4.9034794e-04  1.3005751e-03
 -3.4620013e-03  3.9038297e-04 -6.1268536e-03  6.1712819e-05
 -4.3355578e-03 -2.4286534e-03 -8.1489562e-03  1.1022383e-03
  2.7473675e-04 -6.4367693e-03 -6.3615477e-03 -3.3494368e-03
  3.2538639e-03 -2.1511423e-03 -1.1816498e-04 -1.0527308e-02
  5.4889364e-03  1.2780567e-03  1.2555524e-03 -2.3000155e-03
  3.3798179e-04  2.9138560e-03  3.2838229e-03  1.7392604e-03
1119_1
  1.0000000e+00 -8.9875636e-18 -2.6444456e-17  1.6447515e-01
 -1.0658894e-01 -9.8859289e-02  4.0044446e-02 -9.4374652e-02
  8.6860849e-02 -4.9784482e-02  3.3955457e-02  3.0025131e-02
 -3.4764237e-02 -3.9632150e-02  3.0275573e-02 -4.4446816e-02
  2.0050828e-02 -1.4456440e-02 -1.3276959e-02 -4.3305585e-02
 -8.7892456e-03 -6.3487913e-03  1.1499090e-02 -2.5041289e-02
  4.2095177e-03 -5.9369393e-03 -1.1980919e-02 -5.1320574e-03
 -8.8892860e-03 -9.9226978e-03 -5.7178996e-03 -2.5255973e-02
  1.4447267e-02 -2.7965456e-03 -6.3556853e-03 -1.7148658e-02
 -7.9947615e-04  1.5386119e-03  1.2446464e-03 -2.6025804e-03
  1.4057743e-03 -2.0497137e-03 -4.3812330e-03 -6.6983199e-03
  2.4739340e-03 -1.2095399e-03  1.5562153e-04 -1.3274422e-02
  9.8940201e-03  5.0154773e-03  2.5144679e-03  1.5434753e-03
 -1.5410706e-03  7.7722767e-03  6.2012352e-03  4.9838422e-03
 -2.5615480e-03  6.1918822e-03  3.7473474e-04  6.3054298e-03
 -6.2703553e-03  3.4308017e-03 -5.4828885e-03  7.8152159e-03
 -4.9805728e-03 -2.6278375e-03 -1.0595667e-02  6.9846108e-03
 -2.6124354e-03 -4.3835677e-03 -4.1193648e-03 -4.9009797e-03
  3.5097463e-03 -1.4672563e-03 -5.7242140e-04 -4.0432467e-03
  2.9903008e-04  1.7237904e-03  1.4655967e-03  1.5191129e-03
1120_1
  1.0000000e+00  1.3012717e-17  8.0100505e-17  1.6560027e-01
 -9.9629985e-02 -1.3140268e-01  4.1371769e-02 -9.7717300e-02
  8.4489873e-02 -5.1614167e-02  3.2127352e-02  4.4016336e-02
 -3.1671762e-02 -4.8180204e-02  1.2714316e-02 -6.3955153e-02
  1.6507426e-02 -1.2384686e-02 -1.2731345e-02 -2.9899000e-02
 -8.3601215e-03 -6.8181608e-03  9.4701494e-03 -1.8073217e-02
 -8.8976154e-03 -1.0884685e-02 -2.2811888e-02 -6.1443414e-03
  6.3859153e-04 -1.2814762e-02 -3.6015498e-03 -3.2876608e-02
  9.0346984e-03 -2.2536729e-03 -9.8645574e-03 -3.4833144e-03
 -2.0226949e-03  2.8078960e-03 -3.5900178e-03 -3.2883520e-03
 -6.5789282e-04 -8.5034820e-03 -9.7379650e-03 -1.3076374e-02
  1.0657282e-02  2.4470861e-03  3.0885660e-03 -7.2625595e-03
  6.3795830e-03  3.7604199e-03  3.2052858e-03  3.5513298e-03
  1.0321048e-03  1.1127085e-02  7.0437125e-03  3.5299010e-03
 -2.4554168e-03  4.8336564e-03  1.5165568e-04  1.1473898e-02
 -6.7592799e-03  5.6892392e-03 -8.3527323e-03  1.1931344e-02
 -4.7402964e-03 -6.5045540e-03 -7.9099894e-03  5.0283989e-04
  1.2416135e-03 -1.1093486e-03 -1.2899166e-03 -4.8498249e-03
  2.4112530e-03 -6.8350565e-04  1.7043645e-03  2.0444523e-03
 -1.8130939e-03  2.5423008e-03  3.6455730e-04  2.5793685e-03
1121_1
  1.0000000e+00  1.5621261e-17 -4.1316584e-18  1.6218422e-01
 -9.2836701e-02 -8.5020682e-02  2.2107360e-02 -1.0939317e-01
  8.9162463e-02 -5.4169871e-02  2.9372077e-02  4.1865302e-02
 -2.9771207e-02 -4.5783507e-02  2.7585372e-02 -3.7067108e-02
  1.1416127e-02 -2.1242488e-02 -6.3945176e-03 -3.1055577e-02
 -2.0160045e-04 -9.1240250e-03  6.2841756e-03 -3.5259030e-02
  1.6447202e-03 -9.8855697e-03 -8.3712943e-03  3.6411521e-03
 -5.9225164e-03 -1.1618719e-02 -1.4706606e-03 -2.5205657e-02
  7.4206035e-03 -5.3864555e-03 -4.8864717e-03 -1.7047640e-02
  8.7024092e-03  3.0775701e-03 -1.1383602e-03 -6.9966086e-03
 -3.3509240e-03 -2.7738495e-03 -3.2602239e-03  2.4422044e-03
  3.1289159e-03  9.5258037e-04  2.6298937e-03 -1.0880649e-02
  4.5828702e-03  3.7894852e-03 -1.1415530e-04  6.4221815e-05
  3.4935903e-03  8.5385363e-03 -7.5366263e-04  5.7974201e-03
 -7.7619140e-03  4.0142840e-03  6.2831669e-04  7.0563350e-03
 -3.7462029e-03  6.3671082e-03 -3.0589756e-03  3.4507633e-03
 -7.7140430e-03 -2.1342480e-03 -1.0385504e-02  6.2883142e-03
 -2.1335806e-03 -4.7499922e-03 -7.8293070e-03 -1.0811149e-03
 -3.2765279e-04 -5.2360853e-03  1.1229019e-03 -5.6317695e-03
  4.8061226e-03  2.6048164e-03  2.2479409e-03 -2.0999055e-03
1122_1
  1.0000000e+00  3.1752495e-17 -9.6700940e-17  1.7504289e-01
 -7.0132681e-02 -3.6957321e-02  2.1914487e-02 -9.1340270e-02
  1.0114448e-01 -4.7841300e-02  3.5339988e-02  4.0084207e-02
 -3.9544837e-02 -3.1021673e-02  3.7377321e-02 -3.1309344e-02
  1.5918604e-02 -1.5061424e-02  1.2345759e-02 -3.0116432e-02
  3.1010572e-03 -2.1105695e-03  1.4066370e-02 -3.0956377e-02
  4.3585011e-03 -8.5223348e-03  2.0092650e-03  2.0700758e-05
 -1.3458955e-02 -2.8172180e-03  2.8374568e-03 -2.6209268e-02
  1.2136042e-02 -5.3267122e-04  5.8418050e-03 -1.6302601e-02
  5.9829499e-03  2.4685281e-03  3.6595678e-04 -7.4980757e-03
 -3.9960388e-03 -4.9379990e-04  2.3370648e-03 -9.4537328e-04
 -1.8248871e-05  1.7650809e-03  4.0258970e-03 -1.6747304e-02
  7.8348792e-03  2.2754600e-03  4.2050037e-03 -1.9595311e-03
  1.2303670e-03  3.0554860e-03  5.9743956e-04  8.2264561e-04
 -4.4197219e-03  5.2791323e-03  4.4055937e-03  2.2841594e-03
  3.9002079e-04  6.2051780e-03  3.4686008e-04 -3.5935395e-05
 -4.8999168e-03  1.6248755e-03 -5.8347237e-03  8.4473313e-03
 -6.4602468e-03 -3.6828103e-03 -8.2862409e-03 -1.8957833e-05
 -2.1032834e-03 -2.9070235e-03 -4.2990165e-03 -5.2960541e-03
  5.1560468e-03 -1.8028799e-03 -2.9004656e-03 -5.9378939e-03
1123_1
  1.0000000e+00  2.1333285e-17  1.6138114e-17  1.8656761e-01
 -9.3626041e-02 -1.3624173e-01  4.6509143e-02 -1.1508858e-01
  9.1775008e-02 -4.0310110e-02  3.9007879e-02  3.6537176e-02
 -4.2261549e-02 -4.3633251e-02  1.9768810e-02 -5.9579444e-02
  1.8058865e-02 -1.5343161e-02 -2.0335000e-02 -4.6995409e-02
 -4.7684513e-03 -6.9864537e-03  1.3191650e-02 -2.3579838e-02
 -5.3149107e-03 -5.4935179e-03 -1.3988954e-02 -4.1591962e-03
 -1.7164497e-03 -1.5897443e-02 -4.4475035e-03 -3.3103751e-02
  1.6338965e-02 -1.3416769e-03 -6.5783286e-03 -1.1715695e-02
 -1.1441932e-03  6.5630155e-03  2.4392981e-03  1.4122675e-03
 -2.1696509e-03 -3.5420612e-03 -9.5219064e-03 -7.9554669e-03
  7.2033134e-03  2.9994345e-04 -7.7940012e-04 -9.9585520e-03
  5.9335627e-03  5.2141875e-03  3.2020774e-03  3.2332119e-03
 -1.1503977e-03  8.5827929e-03  6.4244939e-03  4.4074158e-03
 -1.7002569e-03  4.2697226e-03 -4.2200991e-04  8.7487642e-03
 -7.1790993e-03  5.7163924e-03 -6.5320034e-03  1.1114322e-02
 -6.9749071e-03 -5.3270898e-03 -1.0527051e-02  4.1670313e-03
  9.6957011e-05 -3.9489302e-03 -4.4096706e-03 -5.4836865e-03
  3.3483232e-03 -1.5087927e-03  7.2521435e-04 -2.0517574e-03
 -1.2422407e-03  2.3152883e-03  2.0915853e-03  3.1879206e-04
1124_1
  1.0000000e+00  3.2415846e-17 -8.5380381e-18  1.8384206e-01
 -1.1560711e-01 -1.1387757e-01  5.1406253e-02 -1.1099409e-01
  7.3448982e-02 -5.1358298e-02  3.4741727e-02  3.2191976e-02
 -4.1041644e-02 -4.1860222e-02  1.9415368e-02 -5.7054379e-02
  1.2436358e-02 -1.7271990e-02 -2.6149278e-02 -3.9210600e-02
 -7.1096635e-03 -5.6278428e-03  5.5556517e-03 -2.1538973e-02
 -5.8225840e-03 -8.7377322e-03 -1.7526753e-02 -3.0847696e-03
 -5.8241715e-03 -1.1870364e-02 -1.1693873e-02 -2.7999968e-02
  8.4453039e-03 -5.8315456e-03 -1.0268893e-02 -1.0401363e-02
 -8.9667780e-04  2.8952185e-03 -1.8218396e-03 -3.2029974e-03
 -2.7923944e-03 -8.5364625e-03 -1.0128996e-02 -7.8357019e-03
  8.7230614e-03 -1.9042406e-03 -1.7863747e-04 -1.1961049e-02
  9.2394410e-03  6.0368384e-04  4.1065087e-03  1.0206247e-03
  4.7344564e-03  9.6852104e-03  8.7158743e-03  3.9046543e-03
 -1.9160777e-04  5.1274877e-03  5.1322385e-03  7.7146524e-03
 -3.9007750e-03  1.0100113e-02 -2.6833982e-03  1.1835643e-02
 -6.9182067e-03 -2.7886601e-03 -7.4694256e-03  8.1513432e-03
 -1.0027517e-03 -6.6887680e-04 -3.8878148e-03 -3.0805979e-03
  2.0005495e-03 -1.7062933e-03  5.6665533e-04 -1.6164183e-03
 -5.2788095e-04  3.8582072e-03  1.1439791e-03  1.7999796e-03
1125_1
  1.0000000e+00  5.5983543e-18 -2.7933758e-17  1.8242635e-01
 -1.0997425e-01 -1.3135791e-01  6.4335297e-02 -1.0349789e-01
  9.0599333e-02 -4.0577450e-02  4.7272146e-02  2.1176493e-02
 -3.2926021e-02 -4.1022887e-02  2.3266042e-02 -7.1759037e-02
  2.5366323e-02 -6.3444598e-03 -1.0927635e-02 -4.8078198e-02
 -1.1063970e-02 -5.8799833e-03  1.3865601e-02 -1.2509663e-02
  3.5289804e-03 -5.2826283e-03 -1.3245049e-02 -1.5698531e-02
  7.1881763e-04 -1.1139143e-02  2.7172447e-03 -3.2173496e-02
  1.4487887e-02  6.8606228e-03  6.7288899e-04 -6.3786368e-03
 -4.6893398e-03  2.7904371e-03 -4.9211964e-04 -5.0090101e-03
  4.2995950e-03  1.1946957e-03 -3.4142845e-03 -1.2102511e-02
  4.9717685e-03  4.7615832e-03  6.1184321e-03 -1.3495663e-03
 -7.5871919e-05  9.8532675e-03  1.5493797e-04  1.1902932e-02
 -8.6691810e-03  3.9295542e-03 -1.1972398e-03  6.4082523e-03
 -5.6233160e-03 -8.5804499e-04 -1.1708870e-02  5.9442507e-03
 -4.4388912e-03 -5.2022604e-03 -1.0975031e-02 -7.8345339e-04
  1.9030436e-03 -5.0122945e-03 -4.4842435e-03 -7.2481165e-03
  4.0862076e-03  5.6517848e-05  5.3381321e-03 -3.8253188e-03
  1.3060350e-03  1.5014505e-03  2.5082000e-04  4.9084947e-03
 -2.0407147e-03  1.9448847e-05  3.4660085e-04  3.5210994e-03
1126_1
  1.0000000e+00 -4.6984772e-17  7.0824742e-17  1.8529418e-01
 -1.1639110e-01 -1.2839415e-01  6.0103911e-02 -1.1313725e-01
  8.7769012e-02 -4.7233403e-02  4.0183220e-02  2.3754381e-02
 -3.7925507e-02 -3.9068203e-02  2.9627822e-02 -7.6485313e-02
  1.9168431e-02 -4.4842137e-03 -1.0241647e-02 -4.9705985e-02
 -7.1004187e-03 -3.5072463e-03  4.6380191e-03 -2.0895622e-02
  6.1021496e-03 -7.1088989e-03 -1.5647632e-02 -1.5426326e-02
  3.6346153e-03 -1.7384221e-03  6.1951048e-03 -3.2991894e-02
  1.0262302e-02  7.4745057e-03 -5.6188764e-03 -4.4221651e-03
 -4.7874372e-03 -7.4856578e-04 -4.1773368e-03 -4.9598035e-03
  6.6297152e-03 -4.0305493e-03  5.2697062e-05 -1.2806626e-02
  8.7565328e-03  1.1228564e-02  8.2106071e-03 -3.6721982e-03
 -1.2691632e-04  9.4399474e-03  6.5119415e-04  1.3092967e-02
 -9.4557648e-03  4.9540561e-03  1.9771968e-04  9.7614987e-03
 -5.3402344e-03 -2.1336272e-03 -1.2706035e-02  6.7521703e-03
 -3.0524340e-03 -3.6398844e-03 -1.2937095e-02 -1.3914809e-03
  2.9595981e-03 -6.8794734e-03 -1.3936255e-03 -4.9242599e-03
  1.6984857e-03  2.6698348e-03  4.5535399e-03 -1.3739290e-03
  9.6056779e-04 -1.5936495e-04 -1.9437370e-03  2.6935279e-03
 -6.2427380e-04 -1.7950763e-03  8.2169392e-04  6.4332447e-04
1127_1
  1.0000000e+00 -1.6417899e-17  9.9820121e-17  1.6035220e-01
 -1.2107506e-01 -1.2358607e-01  5.6174456e-02 -1.1418228e-01
  8.1194138e-02 -2.8368248e-02  7.5913215e-02  1.4709988e-02
 -4.9212130e-02 -3.5031013e-02  1.9330999e-02 -7.8227745e-02
  2.3108053e-02  4.0976685e-03 -1.2231175e-02 -5.6130229e-02
 -1.0279568e-02  4.9801734e-03  1.5207043e-02 -2.0318170e-02
  7.9497838e-04  2.9795827e-03 -1.4685755e-02 -1.2753480e-02
  1.4036252e-03 -8.1236568e-03 -4.4501439e-03 -3.3494192e-02
  1.7793123e-02  1.0300475e-02 -8.0800903e-04 -5.7634805e-03
 -3.5742925e-03  2.9867407e-03  1.8517063e-03 -3.3099450e-03
  4.2479308e-03 -7.5580234e-04 -7.3050995e-03 -1.1526422e-02
  8.9305257e-03  3.0044048e-03  4.2985203e-03 -5.0170217e-03
  6.7428446e-03  8.1579040e-03  2.5890527e-03  6.4374584e-03
 -1.6208686e-03  6.8631030e-03  5.2773036e-03  3.2293985e-03
 -3.4035905e-03  6.7045988e-03 -5.6822379e-03  9.7651542e-03
 -8.8452111e-03 -1.4161520e-03 -8.7021968e-03  9.5467550e-03
 -2.5376116e-03 -8.6247453e-03 -9.4667735e-03 -1.8860701e-03
  3.1041639e-03 -3.6519168e-03 -1.2339322e-04 -5.6003854e-03
  3.3472810e-03 -3.9576737e-04 -6.3958093e-04  7.7677803e-04
 -3.9420695e-04 -4.1957301e-04  3.5647162e-03  2.8645776e-03
1128_1
  1.0000000e+00 -7.0157919e-18 -4.3295984e-18  1.9686414e-01
 -1.4166935e-01 -1.5523603e-01  7.0938296e-02 -1.2517173e-01
  7.7523020e-02 -5.2470581e-02  3.1134133e-02  2.7970474e-02
 -5.3195094e-02 -4.5932338e-02  5.8049156e-03 -8.5760208e-02
  1.3624631e-02 -8.1990793e-03 -3.6710917e-02 -4.1398463e-02
 -1.4318898e-02 -1.0934768e-02 -5.8905288e-04 -6.0125931e-03
 -3.8267814e-03 -1.2309081e-02 -3.0250997e-02 -1.2327826e-02
 -1.3656795e-03 -9.3184078e-03 -8.6988075e-03 -2.8710182e-02
  5.1358605e-03  3.1964494e-03 -1.4432189e-02  5.8191445e-03
 -1.1815903e-02 -5.4116464e-03 -1.1778752e-02 -1.1971966e-03
  5.6887106e-03 -1.2513787e-02 -1.3621217e-02 -1.9392230e-02
  1.5083664e-02  1.4881267e-04  7.5760188e-03 -1.0280157e-02
  9.1158470e-03  6.9851965e-03  1.3646203e-02  5.0368459e-03
  1.7129228e-04  9.9956131e-03  1.4423665e-02  7.0472831e-03
 -1.0958183e-03  5.0204547e-03 -1.7289023e-03  1.4663233e-02
 -4.1179660e-03  2.6630206e-03 -3.8269721e-03  9.2321985e-03
  1.1213214e-03 -2.1890185e-03 -5.0303562e-04 -6.7061796e-04
  8.5650853e-04  3.6701716e-03  1.7498952e-03  3.4649976e-04
 -1.2518170e-03  2.7250703e-04 -1.7386495e-03  3.4594695e-03
 -2.5451376e-03 -4.1445495e-04  1.3306846e-03 -1.7873163e-03
1129_1
  1.0000000e+00  1.8768102e-18 -6.8787276e-17  1.7424698e-01
 -1.0288277e-01 -1.2601339e-01  5.4066221e-02 -1.0505696e-01
  9.0045660e-02 -4.9909852e-02  4.1598379e-02  2.9922812e-02
 -4.0243729e-02 -4.3691623e-02  1.8788357e-02 -6.2632722e-02
  2.3902177e-02 -1.3242696e-02 -1.7872244e-02 -4.4410191e-02
 -6.8203175e-03 -6.3624851e-03  1.3809469e-02 -1.5637316e-02
 -8.5153189e-04 -4.0350702e-03 -1.3193801e-02 -9.3290391e-03
 -4.4878967e-03 -1.1964389e-02 -8.6716461e-03 -3.2933525e-02
  1.4071534e-02  5.1934823e-04 -3.0193602e-03 -7.5525201e-03
 -4.0300295e-03  1.8758696e-03 -7.3651901e-05 -3.7295762e-03
  1.5502056e-03 -3.1753089e-03 -9.8725407e-03 -8.9850276e-03
  8.5675326e-03 -5.4218323e-04  2.2525750e-03 -9.0548610e-03
  7.4587335e-03  7.6721300e-03  4.2986650e-03  6.4793486e-03
 -1.6460678e-03  9.1296752e-03  5.4227506e-03  4.0799941e-03
 -4.5879172e-03  6.1060158e-03 -4.5496834e-03  1.0525142e-02
 -7.6562250e-03  2.2234151e-03 -6.9800892e-03  8.6536545e-03
 -5.4243474e-03 -5.8235473e-03 -1.0363886e-02  1.7673068e-04
  1.1151077e-03 -3.4423478e-03 -7.7077693e-04 -5.9178983e-03
  2.5189585e-03 -1.4268409e-03  9.0647813e-04  7.8881184e-05
[truncated: 904,361 more chars]
