# Supplementary material for: Quantitative analysis of lacewing larvae over more than 100 million years reveals a complex pattern of loss of morphological diversity
Source: Sci Rep. 2023 Apr 14;13:6127. doi: 10.1038/s41598-023-32103-8 (PMC10104811; doi:10.1038/s41598-023-32103-8)
Supplement: Supplementary file 3 — Supplementary Information 1. [file 41598_2023_32103_MOESM3_ESM.zip › Suppl_files1-6_1000_Neuro/head_and_stylets_1065.pcc]

7 20
Prin1
-2StD
  1.000000e+000  4.018150e-019  7.979409e-019  2.042550e-001
 -1.254588e-001 -1.529603e-001  4.420274e-002 -1.220346e-001
  9.175469e-002 -7.004810e-002  4.872128e-002  4.611739e-002
 -4.368110e-002 -4.432069e-002  3.413416e-002 -2.422112e-002
  1.301115e-002 -1.592497e-003 -4.992783e-003 -1.092698e-002
 -1.226096e-002 -1.255770e-002  1.647235e-003 -1.203620e-002
 -2.950269e-003 -8.195778e-003 -1.159194e-002  3.326398e-003
  8.607295e-004 -4.060976e-003  2.192761e-003 -1.145843e-002
  5.095115e-003  2.909442e-003 -8.479722e-003 -1.124672e-004
 -3.736852e-003 -1.540601e-003 -2.125796e-003 -8.586520e-004
 -5.589948e-004 -1.523400e-003 -3.768530e-003 -1.231909e-003
  3.353883e-003  1.635572e-003 -3.970968e-004 -1.263357e-003
  2.675820e-004  1.463239e-003 -2.149301e-003  1.356914e-003
 -1.577000e-003  2.554541e-003 -7.890965e-004 -4.583158e-004
 -1.634811e-003  8.223450e-004 -2.954595e-003  7.775186e-004
 -1.415620e-003 -2.728869e-005 -2.316278e-003  5.615340e-004
 -1.404990e-003 -1.587491e-003 -2.246352e-003  5.677987e-004
 -3.180358e-005 -1.232574e-004 -1.010966e-003  5.290662e-006
  2.502419e-004 -8.500360e-004 -3.526939e-004  3.097207e-004
 -2.961148e-004  3.106784e-004  8.092473e-005  4.843660e-004
MEAN
  1.000000e+000  4.018150e-019  7.979409e-019  2.042550e-001
 -2.493592e-002 -5.706876e-002  5.608060e-002 -1.220346e-001
  1.072489e-001 -2.670121e-002  4.772815e-002  4.611739e-002
 -1.613128e-002 -6.863989e-003  3.776818e-002 -2.422112e-002
  1.792287e-002 -4.940651e-003  3.374138e-003 -1.092698e-002
  2.026268e-003 -2.218773e-003  9.853587e-003 -1.203620e-002
  5.441333e-003 -4.793107e-003  3.190196e-003  3.326398e-003
  2.193241e-003  1.022131e-003  6.068777e-003 -1.145843e-002
  5.333859e-003 -6.777199e-004  3.372994e-004 -1.124672e-004
  7.313239e-004  6.988155e-004  2.452322e-003 -8.586520e-004
  7.354862e-004 -1.198806e-003  1.259412e-003 -1.231909e-003
  2.414845e-003  1.177887e-003  6.334100e-004 -1.263357e-003
  9.793250e-004 -4.835057e-004  7.233074e-004  1.356914e-003
  5.854064e-004  1.140395e-003  6.013881e-004 -4.583158e-004
  2.482323e-004 -2.768769e-006  3.553326e-004  7.775186e-004
  6.520149e-004  2.645290e-004  6.483018e-007  5.615340e-004
 -1.656738e-004 -5.782176e-004  4.970810e-005  5.677987e-004
  7.174912e-004  1.693109e-004 -2.868243e-005  5.290662e-006
  4.014955e-004 -3.095863e-004  4.053981e-004  3.097207e-004
  4.738694e-004  1.634164e-004  1.757970e-004  4.843660e-004
+2StD
  1.000000e+000  4.018150e-019  7.979409e-019  2.042550e-001
  7.558693e-002  3.882277e-002  6.795846e-002 -1.220346e-001
  1.227431e-001  1.664568e-002  4.673502e-002  4.611739e-002
  1.141854e-002  3.059271e-002  4.140220e-002 -2.422112e-002
  2.283459e-002 -8.288805e-003  1.174106e-002 -1.092698e-002
  1.631350e-002  8.120153e-003  1.805994e-002 -1.203620e-002
  1.383293e-002 -1.390436e-003  1.797233e-002  3.326398e-003
  3.525753e-003  6.105238e-003  9.944793e-003 -1.145843e-002
  5.572603e-003 -4.264882e-003  9.154321e-003 -1.124672e-004
  5.199500e-003  2.938232e-003  7.030440e-003 -8.586520e-004
  2.029967e-003 -8.742116e-004  6.287354e-003 -1.231909e-003
  1.475807e-003  7.202019e-004  1.663917e-003 -1.263357e-003
  1.691068e-003 -2.430251e-003  3.595916e-003  1.356914e-003
  2.747813e-003 -2.737506e-004  1.991873e-003 -4.583158e-004
  2.131276e-003 -8.278826e-004  3.665260e-003  7.775186e-004
  2.719650e-003  5.563467e-004  2.317575e-003  5.615340e-004
  1.073643e-003  4.310560e-004  2.345768e-003  5.677987e-004
  1.466786e-003  4.618792e-004  9.536012e-004  5.290662e-006
  5.527491e-004  2.308634e-004  1.163490e-003  3.097207e-004
  1.243854e-003  1.615439e-005  2.706693e-004  4.843660e-004
Prin2
-2StD
  1.000000e+000  4.018150e-019  7.979409e-019  2.042550e-001
 -3.908234e-002 -1.185988e-002 -3.953213e-002 -1.220346e-001
  9.472219e-002 -6.168212e-002 -4.333451e-003  4.611739e-002
  3.789144e-003 -1.273655e-002  1.145836e-002 -2.422112e-002
  2.285458e-002 -3.582136e-003  4.890994e-003 -1.092698e-002
  1.772571e-003 -4.330353e-003 -7.520812e-003 -1.203620e-002
  4.573290e-003 -5.474095e-003 -3.335746e-003  3.326398e-003
  7.256229e-003 -1.032887e-003  1.443737e-004 -1.145843e-002
  5.874019e-003  2.765115e-003 -1.990904e-003 -1.124672e-004
  2.367027e-003  6.339498e-004 -2.069014e-003 -8.586520e-004
 -7.301108e-004  8.109206e-004 -2.081515e-003 -1.231909e-003
  3.791390e-003 -6.060440e-004 -2.339730e-003 -1.263357e-003
  1.129586e-003  5.297319e-004 -1.824685e-003  1.356914e-003
  1.811680e-003  7.107459e-004 -1.602592e-003 -4.583158e-004
  4.673292e-004  1.596545e-003  3.045183e-004  7.775186e-004
  8.634593e-004  3.310892e-004 -4.780433e-004  5.615340e-004
 -7.205084e-004  7.625568e-005 -1.643571e-003  5.677987e-004
  1.144212e-003 -2.348099e-004 -1.041102e-003  5.290662e-006
  3.758415e-004  1.586208e-004 -3.389961e-004  3.097207e-004
  5.872383e-004 -3.042851e-005 -5.404234e-004  4.843660e-004
MEAN
  1.000000e+000  4.018150e-019  7.979409e-019  2.042550e-001
 -2.493592e-002 -5.706876e-002  5.608060e-002 -1.220346e-001
  1.072489e-001 -2.670121e-002  4.772815e-002  4.611739e-002
 -1.613128e-002 -6.863989e-003  3.776818e-002 -2.422112e-002
  1.792287e-002 -4.940651e-003  3.374138e-003 -1.092698e-002
  2.026268e-003 -2.218773e-003  9.853587e-003 -1.203620e-002
  5.441333e-003 -4.793107e-003  3.190196e-003  3.326398e-003
  2.193241e-003  1.022131e-003  6.068777e-003 -1.145843e-002
  5.333859e-003 -6.777199e-004  3.372994e-004 -1.124672e-004
  7.313239e-004  6.988155e-004  2.452322e-003 -8.586520e-004
  7.354862e-004 -1.198806e-003  1.259412e-003 -1.231909e-003
  2.414845e-003  1.177887e-003  6.334100e-004 -1.263357e-003
  9.793250e-004 -4.835057e-004  7.233074e-004  1.356914e-003
  5.854064e-004  1.140395e-003  6.013881e-004 -4.583158e-004
  2.482323e-004 -2.768769e-006  3.553326e-004  7.775186e-004
  6.520149e-004  2.645290e-004  6.483018e-007  5.615340e-004
 -1.656738e-004 -5.782176e-004  4.970810e-005  5.677987e-004
  7.174912e-004  1.693109e-004 -2.868243e-005  5.290662e-006
  4.014955e-004 -3.095863e-004  4.053981e-004  3.097207e-004
  4.738694e-004  1.634164e-004  1.757970e-004  4.843660e-004
+2StD
  1.000000e+000  4.018150e-019  7.979409e-019  2.042550e-001
 -1.078950e-002 -1.022776e-001  1.516933e-001 -1.220346e-001
  1.197756e-001  8.279703e-003  9.978975e-002  4.611739e-002
 -3.605170e-002 -9.914325e-004  6.407800e-002 -2.422112e-002
  1.299116e-002 -6.299166e-003  1.857282e-003 -1.092698e-002
  2.279965e-003 -1.071934e-004  2.722799e-002 -1.203620e-002
  6.309376e-003 -4.112119e-003  9.716138e-003  3.326398e-003
 -2.869747e-003  3.077149e-003  1.199318e-002 -1.145843e-002
  4.793699e-003 -4.120555e-003  2.665503e-003 -1.124672e-004
 -9.043795e-004  7.636812e-004  6.973658e-003 -8.586520e-004
  2.201083e-003 -3.208533e-003  4.600339e-003 -1.231909e-003
  1.038300e-003  2.961818e-003  3.606550e-003 -1.263357e-003
  8.290644e-004 -1.496743e-003  3.271300e-003  1.356914e-003
 -6.408672e-004  1.570044e-003  2.805369e-003 -4.583158e-004
  2.913543e-005 -1.602083e-003  4.061469e-004  7.775186e-004
  4.405705e-004  1.979688e-004  4.793399e-004  5.615340e-004
  3.891608e-004 -1.232691e-003  1.742987e-003  5.677987e-004
  2.907707e-004  5.734317e-004  9.837375e-004  5.290662e-006
  4.271495e-004 -7.777934e-004  1.149792e-003  3.097207e-004
  3.605005e-004  3.572613e-004  8.920174e-004  4.843660e-004
Prin3
-2StD
  1.000000e+000  4.018150e-019  7.979409e-019  2.042550e-001
 -4.017730e-002 -1.774333e-002  8.310465e-002 -1.220346e-001
  6.485050e-002 -3.109295e-002  5.817076e-002  4.611739e-002
 -4.709721e-002 -2.707495e-002  5.897276e-003 -2.422112e-002
  3.339098e-002 -1.481635e-002  2.403140e-003 -1.092698e-002
  6.982596e-003  2.176018e-003  1.338339e-002 -1.203620e-002
 -6.153048e-003  2.178458e-003 -5.602477e-004  3.326398e-003
  8.247303e-004 -2.095394e-003 -9.919334e-004 -1.145843e-002
  1.015309e-002  4.157076e-005 -9.976531e-004 -1.124672e-004
 -7.185882e-005  1.986573e-003  2.361443e-003 -8.586520e-004
 -9.301362e-004  2.299699e-003 -2.255846e-003 -1.231909e-003
  3.106789e-003  6.688769e-004 -2.551619e-003 -1.263357e-003
  6.214462e-004 -1.308333e-004 -3.043218e-004  1.356914e-003
  9.180128e-004  1.708113e-003  3.830666e-004 -4.583158e-004
  4.575028e-004  1.552468e-003 -5.621850e-004  7.775186e-004
  5.067155e-004  4.821545e-004 -4.812189e-004  5.615340e-004
 -8.979545e-004 -3.224716e-004 -6.272059e-004  5.677987e-004
  1.198702e-003  2.940392e-004 -1.660599e-004  5.290662e-006
  3.840754e-004 -2.405665e-004  1.186279e-004  3.097207e-004
  6.524470e-004  4.909630e-004  1.974270e-004  4.843660e-004
MEAN
  1.000000e+000  4.018150e-019  7.979409e-019  2.042550e-001
 -2.493592e-002 -5.706876e-002  5.608060e-002 -1.220346e-001
  1.072489e-001 -2.670121e-002  4.772815e-002  4.611739e-002
 -1.613128e-002 -6.863989e-003  3.776818e-002 -2.422112e-002
  1.792287e-002 -4.940651e-003  3.374138e-003 -1.092698e-002
  2.026268e-003 -2.218773e-003  9.853587e-003 -1.203620e-002
  5.441333e-003 -4.793107e-003  3.190196e-003  3.326398e-003
  2.193241e-003  1.022131e-003  6.068777e-003 -1.145843e-002
  5.333859e-003 -6.777199e-004  3.372994e-004 -1.124672e-004
  7.313239e-004  6.988155e-004  2.452322e-003 -8.586520e-004
  7.354862e-004 -1.198806e-003  1.259412e-003 -1.231909e-003
  2.414845e-003  1.177887e-003  6.334100e-004 -1.263357e-003
  9.793250e-004 -4.835057e-004  7.233074e-004  1.356914e-003
  5.854064e-004  1.140395e-003  6.013881e-004 -4.583158e-004
  2.482323e-004 -2.768769e-006  3.553326e-004  7.775186e-004
  6.520149e-004  2.645290e-004  6.483018e-007  5.615340e-004
 -1.656738e-004 -5.782176e-004  4.970810e-005  5.677987e-004
  7.174912e-004  1.693109e-004 -2.868243e-005  5.290662e-006
  4.014955e-004 -3.095863e-004  4.053981e-004  3.097207e-004
  4.738694e-004  1.634164e-004  1.757970e-004  4.843660e-004
+2StD
  1.000000e+000  4.018150e-019  7.979409e-019  2.042550e-001
 -9.694541e-003 -9.639419e-002  2.905655e-002 -1.220346e-001
  1.496473e-001 -2.230947e-002  3.728554e-002  4.611739e-002
  1.483465e-002  1.334698e-002  6.963908e-002 -2.422112e-002
  2.454756e-003  4.935047e-003  4.345136e-003 -1.092698e-002
 -2.930060e-003 -6.613564e-003  6.323785e-003 -1.203620e-002
  1.703571e-002 -1.176467e-002  6.940640e-003  3.326398e-003
  3.561752e-003  4.139656e-003  1.312949e-002 -1.145843e-002
  5.146280e-004 -1.397011e-003  1.672252e-003 -1.124672e-004
  1.534507e-003 -5.889424e-004  2.543201e-003 -8.586520e-004
  2.401109e-003 -4.697311e-003  4.774670e-003 -1.231909e-003
  1.722901e-003  1.686897e-003  3.818439e-003 -1.263357e-003
  1.337204e-003 -8.361781e-004  1.750937e-003  1.356914e-003
  2.528000e-004  5.726771e-004  8.197096e-004 -4.583158e-004
  3.896179e-005 -1.558005e-003  1.272850e-003  7.775186e-004
  7.973143e-004  4.690354e-005  4.825155e-004  5.615340e-004
  5.666069e-004 -8.339636e-004  7.266221e-004  5.677987e-004
  2.362801e-004  4.458256e-005  1.086951e-004  5.290662e-006
  4.189156e-004 -3.786061e-004  6.921683e-004  3.097207e-004
  2.952918e-004 -1.641302e-004  1.541670e-004  4.843660e-004
Prin4
-2StD
  1.000000e+000  4.018150e-019  7.979409e-019  2.042550e-001
 -1.449428e-002 -7.992759e-002  7.183136e-002 -1.220346e-001
  9.688195e-002  7.713679e-003  1.405332e-003  4.611739e-002
 -4.040952e-003 -1.278566e-002  6.325808e-003 -2.422112e-002
  2.417345e-002 -2.961933e-004 -8.217824e-003 -1.092698e-002
 -8.409729e-004 -2.234427e-004  5.690671e-003 -1.203620e-002
  8.696925e-003 -4.577455e-003 -1.154442e-002  3.326398e-003
  5.885754e-003 -1.659909e-003  4.802022e-004 -1.145843e-002
  3.676643e-003 -1.011646e-003 -4.758997e-003 -1.124672e-004
  2.380633e-003 -1.970727e-003 -4.465670e-004 -8.586520e-004
  6.129507e-003 -2.781010e-003  4.868070e-004 -1.231909e-003
  4.495418e-003  3.209717e-003  2.596536e-003 -1.263357e-003
  1.567737e-003  9.381426e-004  1.435606e-003  1.356914e-003
  9.925190e-004  2.019989e-003  4.814247e-004 -4.583158e-004
  3.601488e-005 -9.999147e-004 -2.017154e-003  7.775186e-004
  8.094548e-004  1.812256e-004 -1.198083e-003  5.615340e-004
  1.015473e-003 -8.903901e-004  5.272805e-004  5.677987e-004
  7.965637e-004  4.261785e-004 -1.000639e-004  5.290662e-006
  5.896940e-004 -6.612000e-004  5.504405e-004  3.097207e-004
  8.852517e-004  3.403309e-004  5.055884e-004  4.843660e-004
MEAN
  1.000000e+000  4.018150e-019  7.979409e-019  2.042550e-001
 -2.493592e-002 -5.706876e-002  5.608060e-002 -1.220346e-001
  1.072489e-001 -2.670121e-002  4.772815e-002  4.611739e-002
 -1.613128e-002 -6.863989e-003  3.776818e-002 -2.422112e-002
  1.792287e-002 -4.940651e-003  3.374138e-003 -1.092698e-002
  2.026268e-003 -2.218773e-003  9.853587e-003 -1.203620e-002
  5.441333e-003 -4.793107e-003  3.190196e-003  3.326398e-003
  2.193241e-003  1.022131e-003  6.068777e-003 -1.145843e-002
  5.333859e-003 -6.777199e-004  3.372994e-004 -1.124672e-004
  7.313239e-004  6.988155e-004  2.452322e-003 -8.586520e-004
  7.354862e-004 -1.198806e-003  1.259412e-003 -1.231909e-003
  2.414845e-003  1.177887e-003  6.334100e-004 -1.263357e-003
  9.793250e-004 -4.835057e-004  7.233074e-004  1.356914e-003
  5.854064e-004  1.140395e-003  6.013881e-004 -4.583158e-004
  2.482323e-004 -2.768769e-006  3.553326e-004  7.775186e-004
  6.520149e-004  2.645290e-004  6.483018e-007  5.615340e-004
 -1.656738e-004 -5.782176e-004  4.970810e-005  5.677987e-004
  7.174912e-004  1.693109e-004 -2.868243e-005  5.290662e-006
  4.014955e-004 -3.095863e-004  4.053981e-004  3.097207e-004
  4.738694e-004  1.634164e-004  1.757970e-004  4.843660e-004
+2StD
  1.000000e+000  4.018150e-019  7.979409e-019  2.042550e-001
 -3.537756e-002 -3.420993e-002  4.032984e-002 -1.220346e-001
  1.176158e-001 -6.111610e-002  9.405097e-002  4.611739e-002
 -2.822161e-002 -9.423196e-004  6.921055e-002 -2.422112e-002
  1.167229e-002 -9.585109e-003  1.496610e-002 -1.092698e-002
  4.893509e-003 -4.214103e-003  1.401650e-002 -1.203620e-002
  2.185741e-003 -5.008759e-003  1.792482e-002  3.326398e-003
 -1.499272e-003  3.704171e-003  1.165735e-002 -1.145843e-002
  6.991075e-003 -3.437935e-004  5.433596e-003 -1.124672e-004
 -9.179847e-004  3.368358e-003  5.351211e-003 -8.586520e-004
 -4.658534e-003  3.833981e-004  2.032017e-003 -1.231909e-003
  3.342717e-004 -8.539429e-004 -1.329716e-003 -1.263357e-003
  3.909127e-004 -1.905154e-003  1.100866e-005  1.356914e-003
  1.782938e-004  2.608008e-004  7.213515e-004 -4.583158e-004
  4.604497e-004  9.943771e-004  2.727820e-003  7.775186e-004
  4.945750e-004  3.478324e-004  1.199380e-003  5.615340e-004
 -1.346821e-003 -2.660451e-004 -4.278643e-004  5.677987e-004
  6.384187e-004 -8.755675e-005  4.269906e-005  5.290662e-006
  2.132970e-004  4.202743e-005  2.603557e-004  3.097207e-004
  6.248712e-005 -1.349811e-005 -1.539944e-004  4.843660e-004
Prin5
-2StD
  1.000000e+000  4.018150e-019  7.979409e-019  2.042550e-001
 -4.410327e-003 -7.255761e-002  2.939184e-002 -1.220346e-001
  1.065696e-001 -1.268805e-002  6.856448e-002  4.611739e-002
 -3.763132e-002 -9.704169e-003  2.105025e-002 -2.422112e-002
  2.058981e-002 -8.854478e-003 -5.951024e-003 -1.092698e-002
  7.160864e-003 -1.136854e-002  1.300756e-002 -1.203620e-002
  4.888505e-003  2.244015e-003  4.628036e-003  3.326398e-003
 -1.145535e-003 -1.389613e-003  3.226128e-003 -1.145843e-002
  7.235446e-003  6.009958e-004 -2.523617e-003 -1.124672e-004
  1.518345e-005 -1.556418e-003  3.954840e-003 -8.586520e-004
  1.803194e-004  5.999746e-004 -9.707105e-004 -1.231909e-003
  2.086228e-003 -7.513837e-004 -1.129425e-003 -1.263357e-003
  2.211560e-003 -7.779975e-004 -3.374878e-004  1.356914e-003
  5.985323e-004  9.314853e-004  1.173996e-003 -4.583158e-004
  1.284229e-003  6.159575e-004  3.742613e-004  7.775186e-004
  4.180974e-004  3.735809e-004  4.771275e-004  5.615340e-004
 -1.960481e-004 -1.645851e-004 -7.998450e-004  5.677987e-004
  4.438114e-004  1.445868e-005 -1.253966e-004  5.290662e-006
  6.100296e-004 -4.139362e-004  6.592949e-005  3.097207e-004
  2.424416e-004  2.323102e-004 -1.543969e-004  4.843660e-004
MEAN
  1.000000e+000  4.018150e-019  7.979409e-019  2.042550e-001
 -2.493592e-002 -5.706876e-002  5.608060e-002 -1.220346e-001
  1.072489e-001 -2.670121e-002  4.772815e-002  4.611739e-002
 -1.613128e-002 -6.863989e-003  3.776818e-002 -2.422112e-002
  1.792287e-002 -4.940651e-003  3.374138e-003 -1.092698e-002
  2.026268e-003 -2.218773e-003  9.853587e-003 -1.203620e-002
  5.441333e-003 -4.793107e-003  3.190196e-003  3.326398e-003
  2.193241e-003  1.022131e-003  6.068777e-003 -1.145843e-002
  5.333859e-003 -6.777199e-004  3.372994e-004 -1.124672e-004
  7.313239e-004  6.988155e-004  2.452322e-003 -8.586520e-004
  7.354862e-004 -1.198806e-003  1.259412e-003 -1.231909e-003
  2.414845e-003  1.177887e-003  6.334100e-004 -1.263357e-003
  9.793250e-004 -4.835057e-004  7.233074e-004  1.356914e-003
  5.854064e-004  1.140395e-003  6.013881e-004 -4.583158e-004
  2.482323e-004 -2.768769e-006  3.553326e-004  7.775186e-004
  6.520149e-004  2.645290e-004  6.483018e-007  5.615340e-004
 -1.656738e-004 -5.782176e-004  4.970810e-005  5.677987e-004
  7.174912e-004  1.693109e-004 -2.868243e-005  5.290662e-006
  4.014955e-004 -3.095863e-004  4.053981e-004  3.097207e-004
  4.738694e-004  1.634164e-004  1.757970e-004  4.843660e-004
+2StD
  1.000000e+000  4.018150e-019  7.979409e-019  2.042550e-001
 -4.546151e-002 -4.157991e-002  8.276936e-002 -1.220346e-001
  1.079282e-001 -4.071437e-002  2.689182e-002  4.611739e-002
  5.368755e-003 -4.023809e-003  5.448611e-002 -2.422112e-002
  1.525593e-002 -1.026824e-003  1.269930e-002 -1.092698e-002
 -3.108328e-003  6.930997e-003  6.699619e-003 -1.203620e-002
  5.994161e-003 -1.183023e-002  1.752356e-003  3.326398e-003
  5.532017e-003  3.433875e-003  8.911426e-003 -1.145843e-002
  3.432272e-003 -1.956436e-003  3.198216e-003 -1.124672e-004
  1.447464e-003  2.954049e-003  9.498044e-004 -8.586520e-004
  1.290653e-003 -2.997587e-003  3.489535e-003 -1.231909e-003
  2.743462e-003  3.107158e-003  2.396245e-003 -1.263357e-003
 -2.529098e-004 -1.890139e-004  1.784103e-003  1.356914e-003
  5.722805e-004  1.349305e-003  2.878059e-005 -4.583158e-004
 -7.877648e-004 -6.214951e-004  3.364039e-004  7.775186e-004
  8.859324e-004  1.554771e-004 -4.758309e-004  5.615340e-004
 -1.352995e-004 -9.918501e-004  8.992612e-004  5.677987e-004
  9.911710e-004  3.241631e-004  6.803172e-005  5.290662e-006
  1.929614e-004 -2.052364e-004  7.448667e-004  3.097207e-004
  7.052972e-004  9.452255e-005  5.059909e-004  4.843660e-004
Prin6
-2StD
  1.000000e+000  4.018150e-019  7.979409e-019  2.042550e-001
 -1.956902e-002 -5.488425e-002  6.319915e-002 -1.220346e-001
  1.313519e-001 -3.871951e-002  3.440981e-002  4.611739e-002
 -3.387807e-002 -1.203749e-002  3.338870e-002 -2.422112e-002
  2.523664e-002 -9.564909e-003  5.135417e-003 -1.092698e-002
  4.054041e-003 -9.710855e-003  8.929584e-003 -1.203620e-002
  9.226816e-003 -8.795725e-003  2.347046e-003  3.326398e-003
 -1.336185e-003  5.082762e-004  5.794400e-003 -1.145843e-002
  1.263695e-002 -6.632037e-004 -1.050558e-003 -1.124672e-004
  1.594923e-004  1.087474e-003  5.274447e-003 -8.586520e-004
 -8.608001e-005 -3.076784e-004  1.623642e-003 -1.231909e-003
  1.804203e-003  2.083876e-003 -7.546243e-004 -1.263357e-003
  1.892679e-003 -1.878920e-003 -6.230985e-004  1.356914e-003
 -3.385168e-004  1.398820e-003  5.332063e-004 -4.583158e-004
  3.711881e-004  5.444968e-004  2.962162e-005  7.775186e-004
  8.197328e-004  4.452512e-004 -5.542557e-004  5.615340e-004
 -1.258069e-003 -1.369026e-003 -5.818097e-004  5.677987e-004
  9.764809e-004  3.359205e-004 -2.367590e-004  5.290662e-006
  5.588220e-004 -8.707927e-004  7.981227e-004  3.097207e-004
  7.010372e-004 -1.208923e-004  3.812519e-005  4.843660e-004
MEAN
  1.000000e+000  4.018150e-019  7.979409e-019  2.042550e-001
 -2.493592e-002 -5.706876e-002  5.608060e-002 -1.220346e-001
  1.072489e-001 -2.670121e-002  4.772815e-002  4.611739e-002
 -1.613128e-002 -6.863989e-003  3.776818e-002 -2.422112e-002
  1.792287e-002 -4.940651e-003  3.374138e-003 -1.092698e-002
  2.026268e-003 -2.218773e-003  9.853587e-003 -1.203620e-002
  5.441333e-003 -4.793107e-003  3.190196e-003  3.326398e-003
  2.193241e-003  1.022131e-003  6.068777e-003 -1.145843e-002
  5.333859e-003 -6.777199e-004  3.372994e-004 -1.124672e-004
  7.313239e-004  6.988155e-004  2.452322e-003 -8.586520e-004
  7.354862e-004 -1.198806e-003  1.259412e-003 -1.231909e-003
  2.414845e-003  1.177887e-003  6.334100e-004 -1.263357e-003
  9.793250e-004 -4.835057e-004  7.233074e-004  1.356914e-003
  5.854064e-004  1.140395e-003  6.013881e-004 -4.583158e-004
  2.482323e-004 -2.768769e-006  3.553326e-004  7.775186e-004
  6.520149e-004  2.645290e-004  6.483018e-007  5.615340e-004
 -1.656738e-004 -5.782176e-004  4.970810e-005  5.677987e-004
  7.174912e-004  1.693109e-004 -2.868243e-005  5.290662e-006
  4.014955e-004 -3.095863e-004  4.053981e-004  3.097207e-004
  4.738694e-004  1.634164e-004  1.757970e-004  4.843660e-004
+2StD
  1.000000e+000  4.018150e-019  7.979409e-019  2.042550e-001
 -3.030282e-002 -5.925327e-002  4.896205e-002 -1.220346e-001
  8.314595e-002 -1.468291e-002  6.104649e-002  4.611739e-002
  1.615513e-003 -1.690484e-003  4.214766e-002 -2.422112e-002
  1.060910e-002 -3.163927e-004  1.612859e-003 -1.092698e-002
 -1.505301e-006  5.273309e-003  1.077759e-002 -1.203620e-002
  1.655850e-003 -7.904890e-004  4.033346e-003  3.326398e-003
  5.722667e-003  1.535986e-003  6.343154e-003 -1.145843e-002
 -1.969230e-003 -6.922361e-004  1.725157e-003 -1.124672e-004
  1.303156e-003  3.101571e-004 -3.698032e-004 -8.586520e-004
  1.557052e-003 -2.089934e-003  8.951818e-004 -1.231909e-003
  3.025487e-003  2.718977e-004  2.021444e-003 -1.263357e-003
  6.597085e-005  9.119083e-004  2.069713e-003  1.356914e-003
  1.509330e-003  8.819703e-004  6.695699e-004 -4.583158e-004
  1.252765e-004 -5.500344e-004  6.810436e-004  7.775186e-004
  4.842970e-004  8.380681e-005  5.555523e-004  5.615340e-004
  9.267209e-004  2.125909e-004  6.812259e-004  5.677987e-004
  4.585015e-004  2.701285e-006  1.793942e-004  5.290662e-006
  2.441690e-004  2.516201e-004  1.267351e-005  3.097207e-004
  2.467016e-004  4.477251e-004  3.134688e-004  4.843660e-004
Prin7
-2StD
  1.000000e+000  4.018150e-019  7.979409e-019  2.042550e-001
 -4.199922e-002 -4.722678e-002  5.428076e-002 -1.220346e-001
  1.139397e-001 -1.258622e-002  4.577346e-002  4.611739e-002
 -2.584828e-002  6.022247e-003  3.987690e-002 -2.422112e-002
  9.773317e-003 -6.822401e-003 -1.102689e-002 -1.092698e-002
 -6.952677e-005 -3.937373e-003  6.179245e-003 -1.203620e-002
  1.448311e-002 -6.596825e-004  3.578880e-003  3.326398e-003
 -6.023221e-003  3.052134e-003  3.339463e-003 -1.145843e-002
  4.306580e-003 -4.090088e-003 -3.443247e-003 -1.124672e-004
  3.050239e-003 -1.300471e-003  1.545230e-003 -8.586520e-004
  3.786822e-003 -1.922577e-003  2.026301e-003 -1.231909e-003
  1.427708e-003  1.757503e-003  2.754992e-003 -1.263357e-003
  2.142512e-003 -3.099249e-004  1.123534e-003  1.356914e-003
  1.305537e-003  7.211925e-004  1.652347e-003 -4.583158e-004
 -1.252957e-005 -2.200169e-004  1.024920e-003  7.775186e-004
  4.907891e-004  7.145479e-004  3.284525e-006  5.615340e-004
  4.341321e-004 -1.308481e-003  7.005463e-004  5.677987e-004
  4.733342e-004 -7.626886e-005  7.655103e-004  5.290662e-006
  3.418146e-004 -4.082193e-004  7.382571e-004  3.097207e-004
  9.234089e-004  2.430282e-004  8.536104e-004  4.843660e-004
MEAN
  1.000000e+000  4.018150e-019  7.979409e-019  2.042550e-001
 -2.493592e-002 -5.706876e-002  5.608060e-002 -1.220346e-001
  1.072489e-001 -2.670121e-002  4.772815e-002  4.611739e-002
 -1.613128e-002 -6.863989e-003  3.776818e-002 -2.422112e-002
  1.792287e-002 -4.940651e-003  3.374138e-003 -1.092698e-002
  2.026268e-003 -2.218773e-003  9.853587e-003 -1.203620e-002
  5.441333e-003 -4.793107e-003  3.190196e-003  3.326398e-003
  2.193241e-003  1.022131e-003  6.068777e-003 -1.145843e-002
  5.333859e-003 -6.777199e-004  3.372994e-004 -1.124672e-004
  7.313239e-004  6.988155e-004  2.452322e-003 -8.586520e-004
  7.354862e-004 -1.198806e-003  1.259412e-003 -1.231909e-003
  2.414845e-003  1.177887e-003  6.334100e-004 -1.263357e-003
  9.793250e-004 -4.835057e-004  7.233074e-004  1.356914e-003
  5.854064e-004  1.140395e-003  6.013881e-004 -4.583158e-004
  2.482323e-004 -2.768769e-006  3.553326e-004  7.775186e-004
  6.520149e-004  2.645290e-004  6.483018e-007  5.615340e-004
 -1.656738e-004 -5.782176e-004  4.970810e-005  5.677987e-004
  7.174912e-004  1.693109e-004 -2.868243e-005  5.290662e-006
  4.014955e-004 -3.095863e-004  4.053981e-004  3.097207e-004
  4.738694e-004  1.634164e-004  1.757970e-004  4.843660e-004
+2StD
  1.000000e+000  4.018150e-019  7.979409e-019  2.042550e-001
 -7.872621e-003 -6.691074e-002  5.788044e-002 -1.220346e-001
  1.005581e-001 -4.081620e-002  4.968284e-002  4.611739e-002
 -6.414283e-003 -1.975022e-002  3.565946e-002 -2.422112e-002
  2.607242e-002 -3.058901e-003  1.777516e-002 -1.092698e-002
  4.122063e-003 -5.001726e-004  1.352793e-002 -1.203620e-002
 -3.600440e-003 -8.926532e-003  2.801512e-003  3.326398e-003
  1.040970e-002 -1.007872e-003  8.798091e-003 -1.145843e-002
  6.361138e-003  2.734648e-003  4.117846e-003 -1.124672e-004
 -1.587591e-003  2.698102e-003  3.359414e-003 -8.586520e-004
 -2.315850e-003 -4.750347e-004  4.925231e-004 -1.231909e-003
  3.401982e-003  5.982708e-004 -1.488172e-003 -1.263357e-003
 -1.838617e-004 -6.570865e-004  3.230808e-004  1.356914e-003
 -1.347241e-004  1.559598e-003 -4.495712e-004 -4.583158e-004
  5.089942e-004  2.144794e-004 -3.142545e-004  7.775186e-004
  8.132407e-004 -1.854899e-004 -1.987921e-006  5.615340e-004
 -7.654797e-004  1.520457e-004 -6.011301e-004  5.677987e-004
  9.616482e-004  4.148907e-004 -8.228752e-004  5.290662e-006
  4.611764e-004 -2.109533e-004  7.253907e-005  3.097207e-004
  2.432990e-005  8.380465e-005 -5.020164e-004  4.843660e-004
