# Supplementary material for: Quantitative analysis of lacewing larvae over more than 100 million years reveals a complex pattern of loss of morphological diversity
Source: Sci Rep. 2023 Apr 14;13:6127. doi: 10.1038/s41598-023-32103-8 (PMC10104811; doi:10.1038/s41598-023-32103-8)
Supplement: Supplementary file 3 — Supplementary Information 1. [file 41598_2023_32103_MOESM3_ESM.zip › Suppl_files1-6_1000_Neuro/head_and_stylets_1065.pcr]

[DATA INFORMATION]
DataFile
\\Mac\Home\Desktop\Larven_HEAD_n_STYLET_BLACK_HALF\head_and_stylets_1065.nef
DataAnalyzedTime
Sat May 07 15:17:49 2022
FileHeaderSize
2
Method
Covariance
DataNum
1063
NumHarm
20
NumAnalHarm
20
Size
77
AnalSize
57
Const_a1
1
Const_b1
1
Const_c1
1
Const_d1
0

[ANALYZED COEFFICIENTS]
 -1 -1 -1 0
 1 1 1 0
 1 1 1 0
 1 1 1 0
 1 1 1 0
 1 1 1 0
 1 1 1 0
 1 1 1 0
 1 1 1 0
 1 1 1 0
 1 1 1 0
 1 1 1 0
 1 1 1 0
 1 1 1 0
 1 1 1 0
 1 1 1 0
 1 1 1 0
 1 1 1 0
 1 1 1 0
 1 1 1 0

[COEFFICIENTS MEAN]
  1.000000e+000  4.018150e-019  7.979409e-019  2.042550e-001
 -2.493592e-002 -5.706876e-002  5.608060e-002 -1.220346e-001
  1.072489e-001 -2.670121e-002  4.772815e-002  4.611739e-002
 -1.613128e-002 -6.863989e-003  3.776818e-002 -2.422112e-002
  1.792287e-002 -4.940651e-003  3.374138e-003 -1.092698e-002
  2.026268e-003 -2.218773e-003  9.853587e-003 -1.203620e-002
  5.441333e-003 -4.793107e-003  3.190196e-003  3.326398e-003
  2.193241e-003  1.022131e-003  6.068777e-003 -1.145843e-002
  5.333859e-003 -6.777199e-004  3.372994e-004 -1.124672e-004
  7.313239e-004  6.988155e-004  2.452322e-003 -8.586520e-004
  7.354862e-004 -1.198806e-003  1.259412e-003 -1.231909e-003
  2.414845e-003  1.177887e-003  6.334100e-004 -1.263357e-003
  9.793250e-004 -4.835057e-004  7.233074e-004  1.356914e-003
  5.854064e-004  1.140395e-003  6.013881e-004 -4.583158e-004
  2.482323e-004 -2.768769e-006  3.553326e-004  7.775186e-004
  6.520149e-004  2.645290e-004  6.483018e-007  5.615340e-004
 -1.656738e-004 -5.782176e-004  4.970810e-005  5.677987e-004
  7.174912e-004  1.693109e-004 -2.868243e-005  5.290662e-006
  4.014955e-004 -3.095863e-004  4.053981e-004  3.097207e-004
  4.738694e-004  1.634164e-004  1.757970e-004  4.843660e-004

[COVARIANCE MATRIX]
77 77

  7.985640e-003  4.384663e-004  5.684124e-004  5.730777e-004
 -1.901801e-003  5.089137e-004  4.277660e-005 -9.743169e-005
 -8.669372e-004  1.346950e-003  6.659643e-004  1.184714e-003
  1.220333e-003 -6.331040e-004  1.528683e-004  3.849260e-004
  5.543089e-004  2.004422e-004  2.136338e-004 -5.416914e-005
  7.339084e-005  4.296739e-005 -8.965422e-005  3.312611e-004
  1.286310e-004  7.569821e-005  1.126044e-004  1.874321e-004
  4.420102e-004 -1.572668e-004 -8.683738e-005  2.162795e-004
 -4.096066e-005  8.379368e-005  4.423209e-005  2.596534e-005
  1.987626e-005 -1.474977e-005 -5.243072e-005  1.566257e-004
  8.623514e-005 -1.900103e-005  2.608568e-005  9.652750e-005
  4.972176e-005 -2.258111e-005 -2.674615e-006  8.007390e-005
 -1.771172e-005  4.033260e-006 -1.750568e-005  2.762530e-005
  3.658839e-005 -1.443290e-005 -2.385817e-005  6.277627e-005
 -1.543062e-005  1.630687e-005  3.788714e-006  3.196742e-005
 -1.539060e-006  7.129373e-006  8.322768e-006  4.669984e-005
 -7.056238e-006 -4.853429e-006  6.914653e-006  2.356086e-005
  4.567023e-006 -7.873104e-006  1.820544e-005  1.222454e-005
  7.762524e-006 -9.666084e-006 -4.761387e-006  2.649870e-006
 -1.891389e-006

  4.384663e-004  2.871876e-003  1.915000e-003  4.621158e-004
 -8.861369e-005  5.434786e-004  1.289075e-003  8.709588e-005
  4.964091e-004  6.636748e-004  9.626461e-004  1.373943e-004
  1.223597e-003  1.061104e-004 -6.755285e-005  1.694792e-004
  8.263769e-004  3.687516e-004  2.025741e-004  2.478946e-004
  4.378663e-004  2.293948e-004  6.487098e-005  3.723477e-004
  3.456545e-004  4.870229e-005  1.263323e-004  1.204098e-004
  4.132488e-004 -2.303532e-006 -9.181796e-005  2.120109e-004
  1.260807e-004  1.011239e-004  3.987797e-005  1.324358e-004
  9.133819e-005  4.598758e-005 -3.602800e-006  1.362152e-004
  1.506637e-004 -2.429150e-005 -8.415599e-006  3.203953e-005
  5.822243e-005  1.933999e-005 -5.602652e-005  7.714546e-005
 -1.437246e-005  4.890335e-005 -3.498917e-005  3.902519e-005
 -1.740949e-005  5.327471e-005 -3.189835e-005  7.942453e-005
 -1.590213e-005  5.281262e-005  4.032463e-006  6.232276e-005
 -1.683662e-005  3.621282e-005  2.668467e-005  6.274729e-005
  6.114404e-006  1.690202e-005  8.300202e-006  2.639478e-005
  1.593187e-005  6.116568e-006  9.901063e-006  2.203228e-005
  1.229902e-005  1.770571e-005 -3.789602e-006  2.578695e-006
 -8.711539e-007

  5.684124e-004  1.915000e-003  3.420702e-003 -5.201648e-004
  2.862571e-004 -8.483423e-005  3.919607e-004 -3.307275e-004
  6.673987e-004  5.640088e-004  6.911971e-004 -2.788404e-004
  9.273054e-004  2.617170e-004 -1.692449e-004  2.863289e-004
  6.786230e-004  3.728253e-004  2.762800e-004  3.944410e-005
  1.491420e-004  8.425954e-005  1.170601e-004  3.151875e-004
  3.733435e-004  4.858560e-005  9.122488e-005 -2.158653e-006
  2.681812e-004  6.346515e-005 -4.590440e-005  2.026136e-004
  1.161716e-004  1.138151e-004  8.305099e-005  6.698588e-005
  1.258200e-004 -2.356781e-005  6.282584e-005  6.315021e-005
  1.673766e-004 -1.102656e-005 -3.760321e-005 -3.691928e-005
  5.440623e-005  1.231522e-005 -3.731575e-005  3.183027e-005
 -2.318525e-005  6.581504e-005 -3.600770e-005  9.490389e-006
 -2.991733e-005  4.517512e-005  1.757357e-005  8.399484e-005
 -7.178952e-006  4.941005e-005  1.156194e-005  4.963788e-005
  1.207788e-005  9.895070e-006  3.167434e-005  3.033189e-005
  2.055840e-005  2.702866e-005  3.020855e-006  1.309446e-005
  2.705787e-005  1.030413e-006  2.106368e-005  8.471506e-006
  1.072952e-005  2.046602e-005 -3.824148e-006 -4.898521e-006
  7.308260e-006

  5.730777e-004  4.621158e-004 -5.201648e-004  2.766723e-003
 -5.505001e-004  5.853250e-005  9.313621e-004  9.720041e-004
  3.110014e-004 -4.336265e-004  1.088586e-004  3.902669e-004
  3.518562e-004  1.055270e-005 -7.318528e-005 -2.288165e-006
 -1.378016e-004  4.662091e-005  1.543198e-004  4.088772e-004
  4.495235e-004 -1.099616e-005  1.938869e-005  1.091731e-004
  6.943592e-005 -8.687528e-005  5.076627e-005  9.873947e-005
  8.864623e-005  9.709784e-006 -9.516373e-005  6.516649e-005
  1.294422e-004 -2.149801e-005  1.969368e-005  1.023759e-004
  2.217188e-005  5.052076e-005 -3.759785e-005  8.104096e-005
  1.286884e-005 -2.152888e-005  5.766325e-005  6.582800e-005
  4.037619e-005 -1.014895e-005 -2.315315e-005  6.714032e-005
  6.931487e-005 -1.929547e-005  1.316035e-005  4.973381e-005
  3.080593e-005 -3.240469e-006 -3.729908e-005 -3.808675e-006
  2.927457e-005  2.972419e-006 -2.027211e-007  8.001804e-006
 -7.910325e-006  1.522509e-005 -1.474948e-005  4.933116e-005
  5.440515e-006 -1.842426e-006  1.342421e-005  2.681025e-005
 -4.604761e-006  9.337527e-007 -1.067683e-005  2.198954e-005
  2.062334e-005  3.952309e-006  6.362081e-006  2.078750e-005
  6.169717e-006

 -1.901801e-003 -8.861369e-005  2.862571e-004 -5.505001e-004
  1.296300e-003 -1.925395e-004  1.036950e-004 -4.889322e-004
 -1.861026e-004  2.534515e-005 -6.233945e-005 -4.644336e-004
 -2.213099e-004  2.465688e-004  2.277060e-005 -4.870466e-005
  2.485252e-004 -1.577061e-004  1.182647e-005 -5.572748e-005
  4.755844e-005  7.000248e-005  1.007647e-005 -1.590407e-004
 -2.823974e-005 -1.068466e-005 -4.786205e-005 -8.015773e-005
 -9.221447e-008  3.236853e-005  1.868719e-005 -4.259702e-005
  4.095251e-005 -3.407246e-006 -1.963053e-005 -2.096208e-005
 -2.543512e-005  4.367788e-005  7.768280e-006 -4.015753e-005
  1.299903e-005  1.005306e-005 -1.110809e-005 -3.460737e-007
 -4.634932e-006  1.979607e-005  1.899127e-005 -1.126983e-005
  1.981161e-005  6.778577e-006  6.344846e-006 -3.022641e-006
  1.575581e-005  2.251343e-006  6.988881e-006 -1.620402e-005
  1.930423e-005 -6.070877e-006  2.448380e-006 -1.149778e-005
  4.792134e-006  8.344059e-006 -1.928235e-006 -1.559811e-005
  7.199976e-006  4.086360e-006 -1.072306e-006 -6.244973e-006
  1.577195e-006 -3.543911e-007 -2.646024e-007 -4.845893e-006
  3.578777e-006  4.007860e-006  2.351502e-006 -1.832806e-006
  3.727581e-007

  5.089137e-004  5.434786e-004 -8.483423e-005  5.853250e-005
 -1.925395e-004  7.704871e-004  2.046826e-004  1.020477e-004
 -2.619308e-004  2.433233e-004  3.683507e-004  4.698406e-004
  6.310756e-004 -1.357640e-004  6.001199e-005  7.384595e-005
  2.085444e-004  2.098620e-005 -4.343722e-005  6.802956e-005
 -7.310409e-006  1.809215e-004 -7.073730e-005  1.406735e-004
  1.286150e-004 -3.885616e-005  5.525283e-005  1.166240e-004
  1.001433e-004 -1.383333e-006 -2.957790e-005  5.877147e-005
 -4.947715e-005  1.744356e-005  2.034081e-006  5.246811e-005
  3.123589e-006  9.246894e-006 -3.780625e-005  7.079952e-005
  4.197314e-005 -1.896226e-005  1.072664e-005  4.151238e-005
 -2.814165e-005  1.546430e-005 -2.152265e-005  2.338622e-005
 -3.738727e-006 -6.462697e-006 -8.196546e-006  1.972667e-005
 -3.838842e-006  2.031734e-006 -1.659504e-005  2.651051e-005
 -1.059003e-005  8.924132e-006  1.511359e-006  1.184427e-005
 -1.539123e-005  4.583454e-006 -7.315702e-006  1.548721e-005
 -7.521486e-006 -3.163899e-006  2.208972e-006  8.001169e-006
 -1.000696e-005  8.186028e-007 -1.579923e-006  9.782353e-006
 -5.685986e-007  8.934224e-007 -6.149680e-006  1.054810e-006
 -7.102714e-006

  4.277660e-005  1.289075e-003  3.919607e-004  9.313621e-004
  1.036950e-004  2.046826e-004  1.268694e-003  1.388919e-004
  8.678465e-005  2.011824e-004  4.363069e-004  1.226852e-005
  6.063261e-004  1.836003e-005  1.376830e-005 -6.127748e-005
  4.599839e-004  1.205535e-004  1.312967e-004  2.236630e-004
  4.119019e-004  1.515613e-004  9.124477e-005  9.803404e-005
  1.539520e-004 -3.574700e-005  3.563269e-005  4.645366e-005
  3.006743e-004 -2.802121e-005 -7.062673e-005  6.883876e-005
  1.091279e-004  5.271908e-005 -1.238768e-005  6.803500e-005
  2.733929e-005  7.835833e-005 -2.897956e-005  7.467813e-005
  6.531092e-005 -9.411377e-006  1.944493e-005  6.549426e-005
  2.623236e-005  2.318038e-005 -1.285162e-005  6.423905e-005
  3.366117e-005  1.655952e-005 -4.425429e-006  4.314811e-005
  3.089096e-005  1.602343e-005 -2.936489e-005  1.837134e-005
  1.175915e-005  1.862388e-005  4.019846e-006  2.243629e-005
 -7.135690e-006  3.165044e-005  2.762334e-006  4.182929e-005
  7.543243e-006  2.009355e-008  7.723680e-006  1.929272e-005
  3.777126e-006  3.039062e-006 -7.245880e-008  1.350839e-005
  1.209967e-005  9.294698e-006  2.422498e-006  9.901856e-006
 -2.630372e-006

 -9.743169e-005  8.709588e-005 -3.307275e-004  9.720041e-004
 -4.889322e-004  1.020477e-004  1.388919e-004  1.422967e-003
  3.817308e-004 -5.150873e-004  8.225873e-005  5.165319e-004
  1.223391e-004 -1.014890e-004 -9.138523e-005  6.788619e-005
 -3.337760e-004  5.458007e-005 -1.342896e-005  2.943629e-004
  2.763936e-005 -6.897364e-005  6.142726e-005  2.351978e-004
  8.108120e-005 -1.073246e-004  3.152333e-005  1.098628e-004
 -8.387008e-005  1.489730e-005 -2.351544e-005  7.095483e-005
  4.508142e-006 -4.636632e-005  1.910185e-005  8.502300e-005
  5.808761e-005 -4.428716e-005  5.422220e-006  2.962674e-005
 -1.130520e-005 -3.388663e-005 -1.140125e-005  6.588309e-006
 -1.910556e-005 -5.224881e-006 -2.109100e-005  2.087834e-005
 -7.068245e-006 -1.976734e-005 -1.762056e-006  3.378729e-005
 -2.191634e-005  3.052783e-006 -3.589973e-006  2.318379e-005
 -7.659157e-006 -7.195182e-006  5.981204e-007  2.030211e-005
  9.973138e-007 -5.372437e-006 -7.663167e-007  1.131039e-005
  8.952436e-006 -7.639318e-006  2.483417e-006  1.418672e-005
 -4.198382e-006 -1.411954e-006 -7.136178e-007  4.359616e-006
  7.394946e-006 -8.297110e-006  2.148615e-006  4.549763e-006
  4.115156e-006

 -8.669372e-004  4.964091e-004  6.673987e-004  3.110014e-004
 -1.861026e-004 -2.619308e-004  8.678465e-005  3.817308e-004
  9.056235e-004 -3.832996e-004 -5.541025e-005 -1.811691e-004
 -1.002495e-004  1.497800e-004 -1.406122e-004 -9.479541e-006
 -2.094157e-004  1.953482e-004  3.486778e-005  1.212907e-004
  9.372670e-005 -1.335004e-004  7.746595e-005  8.978730e-005
  8.446538e-005  1.554219e-005  2.770641e-006 -1.856840e-005
 -9.796477e-005  5.124518e-005 -1.414056e-006  3.059513e-005
  5.708693e-005  6.614784e-006  2.765585e-005  3.713453e-005
  6.479222e-005 -4.066706e-005  3.862808e-005 -6.300117e-006
 -2.064334e-006  6.230751e-006 -1.013605e-005 -4.438555e-005
  2.581124e-005 -9.403942e-006 -2.109151e-005  4.010857e-008
 -4.640343e-006  1.495414e-005 -3.935120e-006 -5.299933e-007
 -2.771480e-005  1.570853e-005  1.261410e-005  1.270100e-005
  2.754253e-006  1.014657e-005  8.414038e-007  1.329371e-005
  1.081013e-005 -7.006645e-006  1.047258e-005  4.550597e-006
  7.467110e-006  9.356221e-006  1.468662e-006 -3.630873e-007
  1.249978e-005  4.128762e-007  1.777602e-006  1.267765e-006
  5.427616e-006  3.489476e-006  9.251378e-007 -2.197229e-006
  6.081868e-006

  1.346950e-003  6.636748e-004  5.640088e-004 -4.336265e-004
  2.534515e-005  2.433233e-004  2.011824e-004 -5.150873e-004
 -3.832996e-004  8.225403e-004  3.693348e-004  1.154141e-004
  3.748346e-004 -6.928739e-005  1.120547e-004  1.138064e-004
  5.525165e-004  3.343134e-005  1.101499e-004 -5.771097e-005
  4.392475e-005  1.279689e-004 -5.506538e-005  5.299193e-005
  2.955883e-005  9.827481e-005  4.490330e-005  5.128108e-005
  2.500395e-004 -7.029546e-005 -1.351171e-005  7.196919e-005
  1.002108e-005  5.461075e-005  1.074218e-005 -1.582538e-005
 -2.335874e-005  2.963091e-005 -2.999856e-005  4.925162e-005
  5.251268e-005  7.670894e-006  1.986217e-006  3.503122e-005
  2.012860e-005  3.563451e-006  3.278638e-006  2.788082e-005
 -1.935261e-005  1.944664e-005 -9.849206e-006 -4.806817e-007
  1.551187e-005  6.069720e-006 -1.593254e-005  2.240041e-005
 -8.870447e-006  1.635364e-005  8.166887e-007  1.144829e-005
 -8.823313e-006  1.758460e-005  8.522419e-006  1.656280e-005
 -6.647245e-006  3.760749e-006  1.850383e-006  2.536918e-006
  2.341806e-006  1.011758e-006  8.203048e-006  3.094109e-006
  2.408005e-007  3.353065e-006 -2.868210e-006 -2.323666e-006
 -4.468629e-006

  6.659643e-004  9.626461e-004  6.911971e-004  1.088586e-004
 -6.233945e-005  3.683507e-004  4.363069e-004  8.225873e-005
 -5.541025e-005  3.693348e-004  5.912154e-004  2.833087e-004
  6.510476e-004 -7.563194e-005  1.071726e-005  2.992277e-005
  4.224568e-004  8.364453e-005  9.055830e-005  5.582793e-005
  1.375190e-004  1.557260e-004  1.005511e-005  1.897318e-004
  1.713066e-004  4.165199e-006  9.067499e-005  6.934985e-005
  2.373272e-004 -3.367153e-005 -5.589287e-005  8.961752e-005
  5.582301e-005  4.144245e-005  1.906600e-005  4.788000e-005
  3.246519e-005  2.866999e-005 -1.714346e-005  6.872457e-005
  8.228124e-005 -2.010366e-005 -5.545875e-006  2.781002e-005
  2.918520e-005  1.079637e-006 -2.611090e-005  3.183432e-005
 -1.067178e-005  2.455640e-005 -2.297694e-005  1.428500e-005
 -3.935566e-006  2.078105e-005 -2.246579e-005  4.300397e-005
 -1.126083e-005  1.911288e-005  1.657587e-008  2.901563e-005
 -1.345670e-005  2.029690e-005  7.256176e-006  3.300578e-005
 -2.013124e-006  5.408793e-006  1.856376e-007  1.670082e-005
  4.613133e-006  2.794610e-007  3.073723e-006  1.124678e-005
 -4.023687e-007  8.404765e-006 -2.144934e-006  6.200191e-006
 -6.634165e-006

  1.184714e-003  1.373943e-004 -2.788404e-004  3.902669e-004
 -4.644336e-004  4.698406e-004  1.226852e-005  5.165319e-004
 -1.811691e-004  1.154141e-004  2.833087e-004  8.198192e-004
  4.645459e-004 -2.120321e-004  4.330283e-005  1.159458e-004
  5.175741e-005 -2.725208e-005  3.326533e-005  1.148293e-004
 -2.563434e-006  6.680255e-005 -7.272721e-005  1.968315e-004
  8.123866e-005 -4.237422e-005  7.216757e-005  1.480231e-004
  9.527334e-005 -4.200680e-005 -4.690022e-005  8.998569e-005
 -2.930490e-005 -8.088895e-006  2.714812e-005  5.087139e-005
  3.446465e-006 -1.605347e-005 -3.681070e-005  6.918467e-005
  3.801279e-005 -3.324115e-005  4.071295e-006  3.764256e-005
 -9.130981e-006 -6.608660e-006 -2.322776e-005  3.009836e-005
 -1.660349e-005 -8.053359e-006 -8.968985e-006  1.546867e-005
 -8.992330e-006 -3.456500e-006 -1.832940e-005  3.241433e-005
 -1.254542e-005  2.113114e-007 -2.104145e-006  1.933312e-005
 -1.225596e-005  2.961371e-006 -3.253778e-006  1.991262e-005
 -4.129623e-006 -4.863190e-006 -1.204787e-006  9.900281e-006
 -4.662539e-006 -1.939892e-006  8.516116e-007  8.160512e-006
  1.162772e-006 -3.130980e-006 -1.885206e-006  3.976586e-006
 -3.146350e-006

  1.220333e-003  1.223597e-003  9.273054e-004  3.518562e-004
 -2.213099e-004  6.310756e-004  6.063261e-004  1.223391e-004
 -1.002495e-004  3.748346e-004  6.510476e-004  4.645459e-004
  1.253374e-003 -1.377422e-004 -4.101904e-005  1.295691e-004
  4.821167e-004  1.260727e-004  6.709671e-005  9.795058e-005
  1.452984e-004  2.300167e-004 -9.558708e-006  2.687639e-004
  3.181441e-004 -8.372725e-005  6.962238e-005  1.076553e-004
  2.908991e-004  8.681715e-006 -8.722788e-005  1.345402e-004
  1.615861e-005  5.313415e-005  1.725260e-005  9.344400e-005
  5.917593e-005  2.312631e-005 -2.995763e-005  9.968232e-005
  1.241082e-004 -3.608921e-005 -1.516114e-005  5.393708e-005
 -2.278332e-006  3.049832e-005 -3.749838e-005  5.589608e-005
  8.947244e-007  2.150611e-005 -2.431488e-005  4.322960e-005
 -2.850444e-006  2.109811e-005 -1.907164e-005  6.744184e-005
 -6.540574e-006  2.364276e-005  8.301187e-006  4.473021e-005
 -4.874376e-006  1.315804e-005  2.724787e-006  3.799029e-005
  1.087999e-005  2.792235e-006  1.088008e-006  2.255747e-005
  2.848899e-006  9.335704e-007  2.360112e-006  1.869932e-005
  4.127244e-006  8.079440e-006 -3.584382e-006  7.583150e-006
 -3.587432e-006

 -6.331040e-004  1.061104e-004  2.617170e-004  1.055270e-005
  2.465688e-004 -1.357640e-004  1.836003e-005 -1.014890e-004
  1.497800e-004 -6.928739e-005 -7.563194e-005 -2.120321e-004
 -1.377422e-004  1.972059e-004 -2.562874e-005  1.312244e-005
 -1.826032e-005  1.281391e-005  4.986612e-005  3.944512e-005
  6.313292e-005 -3.649303e-005  3.157453e-005 -2.685531e-005
 -9.206416e-006  1.086123e-005 -1.864424e-005 -3.252687e-005
 -4.557608e-005  4.131326e-005  7.034514e-006  3.655250e-006
  3.643862e-005 -1.115434e-005  1.261979e-005  8.659495e-006
  7.300713e-006  5.653527e-007  1.358575e-005 -1.974547e-005
 -8.651995e-006  4.854003e-006 -5.888264e-006 -1.866878e-005
  3.125084e-006  3.624550e-006 -2.913435e-006 -3.821012e-006
  3.760338e-006  3.253741e-006  5.395701e-006 -3.123721e-006
 -1.090800e-005  6.367415e-006  4.000937e-006 -5.814526e-006
  5.917189e-006  1.261796e-007 -1.298326e-007 -2.954984e-006
  1.498221e-006 -6.245036e-007  1.216597e-006 -5.647672e-006
  1.857313e-006  5.114461e-006  1.320925e-006 -4.026476e-006
  6.595579e-007  5.429847e-007 -1.264973e-006 -2.111891e-006
  2.209764e-006  2.468341e-006  6.139325e-007 -2.362695e-006
  7.693872e-007

  1.528683e-004 -6.755285e-005 -1.692449e-004 -7.318528e-005
  2.277060e-005  6.001199e-005  1.376830e-005 -9.138523e-005
 -1.406122e-004  1.120547e-004  1.071726e-005  4.330283e-005
 -4.101904e-005 -2.562874e-005  1.112908e-004  1.605416e-005
  8.194935e-005 -5.843352e-005 -9.068391e-006 -3.870134e-005
  2.034704e-005  5.428194e-006 -1.804093e-005 -2.410859e-005
 -3.080107e-005  2.643323e-005 -1.858726e-006  1.652108e-005
  3.440509e-005 -2.197199e-005  1.612304e-005 -8.547106e-006
  1.248485e-006 -8.527262e-006 -1.041447e-005 -4.183869e-006
 -1.166922e-005  6.521154e-006 -7.992924e-006  1.219709e-006
 -7.490398e-006  2.763288e-006 -9.897920e-008  1.117963e-005
  4.688768e-006 -1.615940e-006  2.726392e-006  1.458680e-006
 -4.779861e-006 -3.898588e-006 -6.044259e-007 -3.327563e-006
 -3.688467e-008  3.365913e-007 -3.957111e-006 -4.721588e-006
 -1.991671e-006 -2.003963e-006 -3.676973e-006  9.797737e-007
 -5.206408e-006  3.141161e-006  6.630423e-007  3.563947e-007
 -6.609157e-006 -2.377407e-006 -3.696780e-007 -3.009568e-006
 -1.438340e-006 -4.900730e-007 -7.912752e-007 -2.754666e-007
 -2.993213e-006 -1.379842e-006 -9.398530e-007 -1.670401e-008
 -4.308743e-006

  3.849260e-004  1.694792e-004  2.863289e-004 -2.288165e-006
 -4.870466e-005  7.384595e-005 -6.127748e-005  6.788619e-005
 -9.479541e-006  1.138064e-004  2.992277e-005  1.159458e-004
  1.295691e-004  1.312244e-005  1.605416e-005  2.216765e-004
  6.087031e-005  1.096612e-005  2.485278e-005  2.806636e-005
 -2.046391e-005 -8.073765e-006 -1.187990e-005  6.527981e-005
  2.534278e-005  4.620151e-006  1.597845e-006  4.613773e-005
 -1.382026e-006  9.952893e-006  1.529007e-005  5.580905e-005
 -1.753003e-005 -3.460755e-006  8.444530e-006  2.712387e-005
  8.634677e-006 -1.923245e-005  1.354059e-005  1.552114e-005
  9.141649e-006 -8.902656e-006 -7.514753e-006 -7.166826e-007
 -3.843375e-006  2.055452e-007 -4.114568e-006  6.349343e-006
 -1.344191e-005 -3.481154e-006 -3.668900e-006  5.251203e-006
 -1.239949e-005  2.665453e-006  6.688071e-006  9.064819e-006
 -5.477852e-006  3.371337e-006  6.919950e-007  1.129658e-005
  4.069470e-007 -4.941290e-006  5.877469e-006 -5.360203e-007
  2.041139e-006 -1.239506e-006  2.794058e-006 -3.305065e-006
  2.787499e-006 -1.512435e-006  2.459616e-006 -2.106574e-006
  2.258606e-006 -2.940841e-006 -2.086096e-006 -4.285062e-006
  6.254125e-007

  5.543089e-004  8.263769e-004  6.786230e-004 -1.378016e-004
  2.485252e-004  2.085444e-004  4.599839e-004 -3.337760e-004
 -2.094157e-004  5.525165e-004  4.224568e-004  5.175741e-005
  4.821167e-004 -1.826032e-005  8.194935e-005  6.087031e-005
  6.581094e-004  3.952287e-006  9.460735e-005 -2.119755e-005
  1.507051e-004  1.411728e-004 -2.073304e-005  4.849467e-005
  8.336873e-005  6.992543e-005  3.812805e-005  4.122013e-005
  2.799212e-004 -6.276935e-005 -3.408582e-005  7.273499e-005
  7.803850e-005  5.557100e-005 -3.456637e-006  1.760988e-005
 -9.642768e-006  4.563100e-005 -2.188361e-005  5.361586e-005
  7.598414e-005  2.316129e-006 -3.833734e-006  3.842344e-005
  4.413950e-005  1.861362e-007 -9.156225e-006  3.753152e-005
 -4.861239e-006  2.922281e-005 -1.668631e-005  7.813017e-006
  1.525281e-005  1.168397e-005 -1.981762e-005  2.822626e-005
 -2.157437e-006  1.860578e-005 -1.971553e-006  2.313154e-005
 -6.901351e-006  2.118879e-005  9.925575e-006  2.779432e-005
 -1.804296e-006  3.661605e-006 -1.545650e-006  8.285242e-006
  8.227924e-006 -3.431150e-007  4.014503e-006  8.767825e-006
 -1.541283e-006  8.970960e-006 -4.321368e-006  4.209926e-006
 -4.985140e-006

  2.004422e-004  3.687516e-004  3.728253e-004  4.662091e-005
 -1.577061e-004  2.098620e-005  1.205535e-004  5.458007e-005
  1.953482e-004  3.343134e-005  8.364453e-005 -2.725208e-005
  1.260727e-004  1.281391e-005 -5.843352e-005  1.096612e-005
  3.952287e-006  1.611980e-004  3.207667e-005  5.022315e-005
  1.345150e-005 -8.570469e-007  4.487648e-005  8.365666e-005
  8.110067e-005 -8.301276e-006  2.438595e-005  6.845732e-006
  2.298327e-005  9.294786e-006 -1.438256e-005  2.982777e-005
 -6.193796e-006  3.512015e-005  8.506591e-006  1.571274e-005
  3.130349e-005 -1.422488e-005  1.315028e-005  2.029693e-005
  9.370176e-006  2.739417e-006  3.249197e-006 -5.704076e-006
 -5.417944e-006  2.402847e-006 -4.969615e-006  8.389824e-006
 -1.825329e-006  5.706083e-006 -5.941156e-006  2.817270e-006
 -2.559537e-006  3.903386e-006  3.735876e-006  9.045727e-006
 -7.302956e-006  1.182836e-005  1.292274e-006  2.929315e-006
  1.452905e-006 -8.068248e-007  3.304426e-006  4.283827e-006
  1.113657e-006  3.062370e-006  1.992813e-006  1.266465e-007
  2.542809e-006  2.276475e-006  3.064669e-006  4.361620e-007
  1.489177e-006  2.426025e-006 -1.826081e-006 -3.333414e-006
  8.994171e-007

  2.136338e-004  2.025741e-004  2.762800e-004  1.543198e-004
  1.182647e-005 -4.343722e-005  1.312967e-004 -1.342896e-005
  3.486778e-005  1.101499e-004  9.055830e-005  3.326533e-005
  6.709671e-005  4.986612e-005 -9.068391e-006  2.485278e-005
  9.460735e-005  3.207667e-005  1.304132e-004  5.364360e-005
  7.618062e-005 -9.466321e-006  6.991130e-006  1.800780e-005
  3.412285e-005  1.091732e-005  1.719573e-005  5.905560e-006
  6.451256e-005 -4.068220e-006 -1.952475e-005  3.707210e-005
  4.017321e-005  1.662023e-005  2.313735e-005 -3.374993e-006
  6.325368e-006  2.704085e-006 -9.175696e-006  1.721950e-005
  1.601845e-005  5.490970e-006  6.916759e-006  7.636458e-006
  1.085667e-005 -1.520682e-006 -7.373838e-007  1.594989e-005
  9.151912e-006  8.393539e-006 -6.856343e-007  1.054935e-006
  7.750517e-006 -2.181871e-006 -4.306816e-006  4.410867e-006
  2.242584e-006  8.218776e-006 -9.378223e-007 -7.358781e-007
  4.342101e-007  5.341484e-006  7.533300e-007  1.006155e-005
 -1.054762e-007  4.304877e-006  9.000023e-007  2.166543e-006
  1.635963e-006 -2.483732e-007  2.901625e-006  9.245575e-007
  2.426841e-006  4.866708e-006 -4.167846e-007  2.194638e-006
  6.721625e-007

 -5.416914e-005  2.478946e-004  3.944410e-005  4.088772e-004
 -5.572748e-005  6.802956e-005  2.236630e-004  2.943629e-004
  1.212907e-004 -5.771097e-005  5.582793e-005  1.148293e-004
  9.795058e-005  3.944512e-005 -3.870134e-005  2.806636e-005
 -2.119755e-005  5.022315e-005  5.364360e-005  2.021732e-004
  8.051953e-005 -2.475820e-006  3.380386e-005  8.159377e-005
  4.005955e-005 -3.945538e-005  1.420865e-005  4.094609e-005
  2.302174e-005  9.223443e-006 -2.511614e-005  4.744218e-005
  1.559372e-005 -5.275883e-006  1.903161e-005  3.794572e-005
  1.641032e-005 -6.797248e-006 -1.248770e-005  1.964857e-005
  3.790223e-007 -9.555904e-006  5.655091e-006  1.277217e-005
 -1.597481e-005  5.487997e-006 -9.574635e-006  2.058935e-005
  2.536960e-006 -4.474939e-006  4.794355e-006  1.681498e-005
 -3.243019e-006  1.311894e-007 -5.294954e-006  8.104088e-006
  1.642641e-007  4.969198e-007  3.940570e-006  5.015563e-007
 -1.471250e-006  1.445965e-006 -3.350833e-006  6.326856e-006
  1.900133e-006 -8.448444e-007  3.958340e-006  2.878532e-006
 -5.465406e-006  4.862731e-007  5.173490e-007  1.147160e-006
  5.812127e-006 -5.733895e-007  6.422482e-007 -1.972968e-007
  2.421610e-007

  7.339084e-005  4.378663e-004  1.491420e-004  4.495235e-004
  4.755844e-005 -7.310409e-006  4.119019e-004  2.763936e-005
  9.372670e-005  4.392475e-005  1.375190e-004 -2.563434e-006
  1.452984e-004  6.313292e-005  2.034704e-005 -2.046391e-005
  1.507051e-004  1.345150e-005  7.618062e-005  8.051953e-005
  2.719025e-004 -2.271790e-006  2.105051e-005  1.020355e-005
  3.925149e-005  2.847711e-006 -2.552962e-006 -1.369714e-005
  8.069501e-005  1.300805e-005 -3.106930e-005  2.588260e-005
  7.634744e-005 -5.731772e-006  4.571857e-006  3.201736e-005
  1.779324e-005  3.006969e-005 -9.789026e-006  2.029713e-005
  1.239080e-005 -1.087926e-006  2.744801e-006  2.042284e-005
  3.005541e-005  5.540903e-006 -9.188377e-006  2.449953e-005
  2.128595e-005  5.293162e-006  9.867170e-007  1.473042e-005
  6.706536e-006  1.042736e-005 -1.068489e-005  4.263989e-006
  1.085225e-005  2.916125e-006 -2.071310e-006  1.010986e-005
 -1.645630e-006  1.162284e-005  1.954761e-006  1.789724e-005
  1.688953e-006  2.186856e-006  4.170359e-006  8.868017e-006
  2.490618e-006 -4.666643e-007 -2.731985e-006  5.386206e-006
  4.840323e-006  3.878691e-006  1.633548e-006  6.941835e-006
 -1.819566e-006

  4.296739e-005  2.293948e-004  8.425954e-005 -1.099616e-005
  7.000248e-005  1.809215e-004  1.515613e-004 -6.897364e-005
 -1.335004e-004  1.279689e-004  1.557260e-004  6.680255e-005
  2.300167e-004 -3.649303e-005  5.428194e-006 -8.073765e-006
  1.411728e-004 -8.570469e-007 -9.466321e-006 -2.475820e-006
 -2.271790e-006  1.236863e-004 -1.123163e-005  3.660291e-005
  3.635987e-005 -1.871888e-005  3.260111e-005  3.760399e-005
  9.599437e-005 -1.632244e-005 -1.027030e-005  9.024954e-006
 -5.986631e-006  1.572130e-005 -1.121845e-005  6.756348e-006
 -1.248193e-005  2.998621e-005 -1.237404e-005  2.364629e-005
  3.115741e-005 -1.176050e-005  8.587273e-006  2.106747e-005
 -5.503883e-006  8.388713e-006 -2.802326e-006  8.998675e-006
 -3.472399e-007  2.785307e-006 -4.660246e-006  7.795154e-006
  8.433898e-006  2.249212e-006 -1.030709e-005  6.498987e-006
  1.299748e-006  4.463731e-006  2.362391e-006  3.617173e-006
 -7.223200e-006  8.026172e-006 -2.808073e-006  6.959513e-006
  2.841844e-008 -8.047210e-007  8.703332e-007  3.928392e-006
 -1.678457e-006  1.202064e-006 -8.075805e-007  3.136011e-006
  5.393001e-007  2.669836e-006 -1.198454e-006  7.801704e-007
 -2.805396e-006

 -8.965422e-005  6.487098e-005  1.170601e-004  1.938869e-005
  1.007647e-005 -7.073730e-005  9.124477e-005  6.142726e-005
  7.746595e-005 -5.506538e-005  1.005511e-005 -7.272721e-005
 -9.558708e-006  3.157453e-005 -1.804093e-005 -1.187990e-005
 -2.073304e-005  4.487648e-005  6.991130e-006  3.380386e-005
  2.105051e-005 -1.123163e-005  8.205114e-005  3.251929e-005
  2.853130e-005 -2.853909e-005 -2.437311e-006 -2.393850e-005
  1.847097e-005 -2.533574e-006 -4.695886e-006 -9.955343e-007
  1.342927e-005  5.273062e-006 -5.556951e-006  1.119236e-005
  2.130329e-005 -8.832237e-007  1.791618e-005 -1.310103e-005
 -6.839757e-007 -8.406488e-006 -1.228688e-005 -6.741738e-006
 -8.403210e-007  3.035033e-006 -1.140252e-006 -1.371596e-006
 -7.053308e-006  5.828744e-006 -5.027810e-006  4.112565e-006
 -5.652320e-006  7.745964e-006  2.901401e-006  4.304583e-006
 -4.000077e-006 -8.453534e-007  1.805714e-006  5.705308e-006
  4.130012e-007  3.485509e-006  3.448253e-006 -6.621403e-007
  2.891408e-006 -1.687275e-007 -4.847260e-007  1.340353e-006
  1.987674e-006  7.352199e-007  1.417918e-006 -2.263094e-006
 -9.050005e-007 -2.473734e-007  1.676728e-006 -1.098825e-006
 -1.136845e-006

  3.312611e-004  3.723477e-004  3.151875e-004  1.091731e-004
 -1.590407e-004  1.406735e-004  9.803404e-005  2.351978e-004
  8.978730e-005  5.299193e-005  1.897318e-004  1.968315e-004
  2.687639e-004 -2.685531e-005 -2.410859e-005  6.527981e-005
  4.849467e-005  8.365666e-005  1.800780e-005  8.159377e-005
  1.020355e-005  3.660291e-005  3.251929e-005  1.745758e-004
  9.160498e-005 -2.830175e-005  4.554940e-005  5.477679e-005
  6.196445e-005 -8.455828e-006 -1.783138e-005  5.305204e-005
  8.944956e-007  7.232348e-006  1.065573e-005  4.424205e-005
  2.856546e-005 -1.312642e-005  7.484541e-006  3.002524e-005
  2.591115e-005 -2.119802e-005 -1.076684e-005  9.262357e-007
 -5.147095e-006 -4.394771e-007 -1.456720e-005  1.208307e-005
 -1.936463e-005  2.736507e-006 -1.167692e-005  7.743421e-006
 -1.661515e-005  9.099131e-006 -4.102149e-006  2.173759e-005
 -1.231856e-005  6.273797e-006  7.725209e-008  1.629062e-005
 -6.214948e-006  2.244159e-006  5.768874e-006  6.917074e-006
  8.920349e-007 -1.651434e-007 -5.003570e-007  2.930290e-006
  9.694106e-007  1.727903e-007  2.165039e-006  1.932623e-006
 -5.483108e-007  2.131085e-008 -1.046661e-006 -1.625498e-006
 -2.991459e-006

  1.286310e-004  3.456545e-004  3.733435e-004  6.943592e-005
 -2.823974e-005  1.286150e-004  1.539520e-004  8.108120e-005
  8.446538e-005  2.955883e-005  1.713066e-004  8.123866e-005
  3.181441e-004 -9.206416e-006 -3.080107e-005  2.534278e-005
  8.336873e-005  8.110067e-005  3.412285e-005  4.005955e-005
  3.925149e-005  3.635987e-005  2.853130e-005  9.160498e-005
  1.656146e-004 -4.877470e-005  1.355086e-005  5.852264e-006
  6.159786e-005  1.251585e-005 -3.173088e-005  2.826387e-005
 -3.280542e-006  3.013063e-005  6.835759e-006  2.991691e-005
  3.936899e-005 -1.349065e-005  1.486655e-006  2.707529e-005
  3.773867e-005 -7.439942e-006 -1.054336e-005  6.420916e-006
 -7.172647e-006  8.058457e-006 -1.282622e-005  1.322531e-005
  3.135151e-006  1.048821e-005 -1.138803e-005  1.018848e-005
 -1.794824e-006  4.928035e-006 -1.614272e-007  2.101157e-005
 -5.201616e-006  1.018765e-005  2.236413e-006  1.081889e-005
  1.393519e-006  8.414207e-007 -3.812719e-007  9.228073e-006
  2.541073e-006  3.198789e-006 -7.497314e-007  5.463374e-006
  1.478266e-006  1.013505e-006  1.539332e-006  5.187352e-006
 -3.078046e-007  4.023929e-006 -1.533085e-006  1.139191e-006
 -7.990566e-007

  7.569821e-005  4.870229e-005  4.858560e-005 -8.687528e-005
 -1.068466e-005 -3.885616e-005 -3.574700e-005 -1.073246e-004
  1.554219e-005  9.827481e-005  4.165199e-006 -4.237422e-005
 -8.372725e-005  1.086123e-005  2.643323e-005  4.620151e-006
  6.992543e-005 -8.301276e-006  1.091732e-005 -3.945538e-005
  2.847711e-006 -1.871888e-005 -2.853909e-005 -2.830175e-005
 -4.877470e-005  8.199945e-005  3.141124e-006  7.704929e-006
 -8.508130e-007 -1.710889e-005  1.881686e-005  1.078114e-005
  2.992671e-005 -1.938827e-006  1.169070e-005 -1.219526e-005
 -1.201206e-005 -3.825846e-007 -4.625488e-006 -3.017819e-006
 -4.392839e-006  1.453438e-005  3.152740e-006 -7.857560e-006
  2.527059e-005 -1.598643e-005  1.642628e-006 -4.505540e-006
 -5.408423e-006  4.957230e-006 -4.589383e-007 -1.326922e-005
 -3.344538e-006  6.253561e-007 -5.284534e-006 -3.974714e-006
 -5.387780e-007  2.769094e-006 -4.584083e-006 -2.678760e-006
 -1.220640e-006  2.272672e-006  3.462493e-006  1.474162e-006
 -6.343762e-006  3.875140e-006 -7.038193e-007 -1.196483e-006
  3.569423e-006 -9.690572e-007  2.366548e-007  2.984497e-007
 -6.022976e-007  1.165519e-006 -6.126239e-007 -4.980387e-007
  1.131375e-006

  1.126044e-004  1.263323e-004  9.122488e-005  5.076627e-005
 -4.786205e-005  5.525283e-005  3.563269e-005  3.152333e-005
  2.770641e-006  4.490330e-005  9.067499e-005  7.216757e-005
  6.962238e-005 -1.864424e-005 -1.858726e-006  1.597845e-006
  3.812805e-005  2.438595e-005  1.719573e-005  1.420865e-005
 -2.552962e-006  3.260111e-005 -2.437311e-006  4.554940e-005
  1.355086e-005  3.141124e-006  4.821564e-005  3.114952e-005
  4.357811e-005 -2.205233e-005 -8.679147e-006  5.877802e-006
  1.257311e-005  3.399608e-006  1.861186e-007  1.605677e-006
  1.139914e-006  8.127163e-006 -5.781614e-006  1.647088e-005
  1.241424e-005 -4.766242e-006  9.542041e-006  5.203449e-007
  5.478808e-006 -5.855914e-006 -7.264514e-006  3.759313e-006
 -4.689910e-006  2.260673e-006 -4.913885e-006 -8.853688e-007
 -2.149019e-006  3.413909e-006 -6.374978e-006  5.284742e-006
 -3.849254e-006  5.557180e-006 -7.356251e-007  3.979589e-006
 -6.100468e-006  3.437345e-006  1.161578e-006  7.853235e-006
 -2.252804e-006  1.353275e-006  1.159419e-006  1.353773e-006
  1.257008e-006  4.584963e-007  6.176640e-007  1.929532e-006
  1.566918e-007  1.439989e-006 -5.831309e-007 -4.016255e-008
 -1.719513e-006

  1.874321e-004  1.204098e-004 -2.158653e-006  9.873947e-005
 -8.015773e-005  1.166240e-004  4.645366e-005  1.098628e-004
 -1.856840e-005  5.128108e-005  6.934985e-005  1.480231e-004
  1.076553e-004 -3.252687e-005  1.652108e-005  4.613773e-005
  4.122013e-005  6.845732e-006  5.905560e-006  4.094609e-005
 -1.369714e-005  3.760399e-005 -2.393850e-005  5.477679e-005
  5.852264e-006  7.704929e-006  3.114952e-005  8.577493e-005
  3.590716e-005 -1.803895e-005  6.127671e-006  2.940593e-005
  1.772667e-006 -6.499363e-006  5.744991e-006  1.064481e-005
  1.403006e-006 -1.538469e-006 -1.530985e-005  2.356138e-005
  7.936567e-006 -7.995763e-006  9.771770e-006  1.035890e-005
 -5.104229e-006 -4.121116e-006 -8.329806e-006  8.407765e-006
 -8.363009e-006 -4.585298e-006 -1.975831e-006  4.886204e-006
 -5.477695e-006 -8.314554e-007 -7.913522e-006  4.732263e-006
 -3.703775e-006  3.396027e-006 -3.214315e-007  3.836393e-006
 -6.447059e-006  1.374639e-006 -1.605437e-006  5.887155e-006
 -3.960589e-006 -1.718812e-006  2.903270e-006 -4.342847e-007
 -1.310622e-006 -3.625486e-007 -5.128782e-007  1.717992e-006
  6.890139e-007 -9.026323e-007 -1.447483e-006 -1.117345e-006
 -3.051960e-006

  4.420102e-004  4.132488e-004  2.681812e-004  8.864623e-005
 -9.221447e-008  1.001433e-004  3.006743e-004 -8.387008e-005
 -9.796477e-005  2.500395e-004  2.373272e-004  9.527334e-005
  2.908991e-004 -4.557608e-005  3.440509e-005 -1.382026e-006
  2.799212e-004  2.298327e-005  6.451256e-005  2.302174e-005
  8.069501e-005  9.599437e-005  1.847097e-005  6.196445e-005
  6.159786e-005 -8.508130e-007  4.357811e-005  3.590716e-005
  2.204526e-004 -5.985793e-005 -2.995989e-005  2.548922e-005
  4.262816e-005  2.617309e-005 -1.359498e-005 -6.065941e-006
 -7.870215e-006  3.647769e-005 -2.071736e-005  3.199399e-005
  4.378279e-005 -1.256248e-005  1.017640e-006  3.242839e-005
  1.567520e-005  4.801996e-006 -7.569908e-006  2.623383e-005
 -7.952166e-006  1.481142e-005 -1.220452e-005  1.118665e-005
  1.393615e-005  7.338837e-006 -1.525849e-005  1.799281e-005
 -1.196354e-006  1.026063e-005  1.885599e-007  1.505610e-005
 -6.966702e-006  1.584064e-005  4.464586e-006  1.908537e-005
  1.769908e-006 -7.890411e-007 -5.451867e-007  5.357511e-006
  3.041795e-006  1.253499e-006  2.327065e-006  4.539933e-006
 -1.783487e-006  4.877807e-006 -1.511262e-006  3.936495e-006
 -4.082897e-006

 -1.572668e-004 -2.303532e-006  6.346515e-005  9.709784e-006
  3.236853e-005 -1.383333e-006 -2.802121e-005  1.489730e-005
  5.124518e-005 -7.029546e-005 -3.367153e-005 -4.200680e-005
  8.681715e-006  4.131326e-005 -2.197199e-005  9.952893e-006
 -6.276935e-005  9.294786e-006 -4.068220e-006  9.223443e-006
  1.300805e-005 -1.632244e-005 -2.533574e-006 -8.455828e-006
  1.251585e-005 -1.710889e-005 -2.205233e-005 -1.803895e-005
 -5.985793e-005  5.648361e-005  1.545454e-006  8.923510e-006
 -1.733436e-005 -6.741972e-006  1.651556e-005  1.853755e-005
  1.936768e-005 -1.283633e-005  1.292891e-005 -7.225066e-006
 -3.824821e-006 -2.104296e-006 -4.824492e-006 -8.925964e-006
 -9.597393e-006  1.003399e-005 -1.939612e-006 -4.942685e-006
  1.017567e-005 -6.058078e-006  4.655389e-006  1.085077e-006
 -7.434189e-006  1.886589e-006  6.554347e-006 -2.241167e-006
  2.508085e-006 -1.642663e-006  1.000373e-006 -2.767325e-006
  3.736571e-006 -5.663940e-006 -2.590201e-006 -6.350652e-006
  2.014411e-006  1.715913e-006  1.372442e-006 -2.728305e-007
 -3.115441e-006  8.023760e-007 -1.571965e-006  2.669774e-008
  1.870859e-006 -3.821975e-007  5.177186e-007 -6.011616e-007
  1.264927e-006

 -8.683738e-005 -9.181796e-005 -4.590440e-005 -9.516373e-005
  1.868719e-005 -2.957790e-005 -7.062673e-005 -2.351544e-005
 -1.414056e-006 -1.351171e-005 -5.589287e-005 -4.690022e-005
 -8.722788e-005  7.034514e-006  1.612304e-005  1.529007e-005
 -3.408582e-005 -1.438256e-005 -1.952475e-005 -2.511614e-005
 -3.106930e-005 -1.027030e-005 -4.695886e-006 -1.783138e-005
 -3.173088e-005  1.881686e-005 -8.679147e-006  6.127671e-006
 -2.995989e-005  1.545454e-006  3.496714e-005 -2.158420e-006
 -5.267458e-006 -1.626290e-005 -1.943604e-006 -1.172936e-005
  1.703307e-006 -8.803221e-006  1.673774e-006 -1.313023e-005
 -1.025363e-005  3.428093e-006 -4.031392e-006 -7.210344e-006
 -3.378391e-006 -4.135905e-007  5.656551e-006 -1.051976e-005
 -6.395600e-006 -3.562118e-006  1.537346e-007 -1.965233e-006
 -5.774062e-006 -4.608789e-007  4.281881e-006 -4.789330e-006
 -6.350833e-007 -2.097516e-006 -7.678799e-007 -2.884857e-006
  1.636517e-006 -1.727711e-006  2.670216e-007 -6.441745e-006
 -2.097026e-006 -4.662801e-007  4.719236e-007 -2.506798e-006
 -2.701568e-007  2.820408e-007  4.907970e-007 -2.982959e-006
 -7.188985e-008 -2.009667e-006  8.026758e-008 -2.392251e-006
  6.328596e-007

  2.162795e-004  2.120109e-004  2.026136e-004  6.516649e-005
 -4.259702e-005  5.877147e-005  6.883876e-005  7.095483e-005
  3.059513e-005  7.196919e-005  8.961752e-005  8.998569e-005
  1.345402e-004  3.655250e-006 -8.547106e-006  5.580905e-005
  7.273499e-005  2.982777e-005  3.707210e-005  4.744218e-005
  2.588260e-005  9.024954e-006 -9.955343e-007  5.305204e-005
  2.826387e-005  1.078114e-005  5.877802e-006  2.940593e-005
  2.548922e-005  8.923510e-006 -2.158420e-006  6.378107e-005
  7.687998e-006  2.861175e-006  2.377378e-005  2.304376e-005
  1.577685e-005 -1.282770e-005  1.519778e-006  1.227005e-005
  1.882991e-005 -5.846770e-006 -6.408821e-006  2.615772e-006
  2.888965e-006 -2.800321e-006 -3.546279e-006  6.903962e-006
 -5.299686e-006  2.073961e-006 -5.175952e-006  1.062414e-006
 -7.904200e-006  1.179822e-006 -1.741235e-006  9.534876e-006
 -3.967756e-006  3.083055e-006 -1.198791e-006  2.946966e-006
 -1.499088e-006  5.977753e-007  1.313916e-006  2.995636e-006
 -2.464058e-006  2.246406e-006 -1.276148e-006  2.439042e-006
 -8.020333e-007 -4.441793e-007  1.916313e-006  1.053265e-006
  1.029461e-006  1.352174e-006 -1.039395e-006 -6.946228e-007
  3.319944e-007

 -4.096066e-005  1.260807e-004  1.161716e-004  1.294422e-004
  4.095251e-005 -4.947715e-005  1.091279e-004  4.508142e-006
  5.708693e-005  1.002108e-005  5.582301e-005 -2.930490e-005
  1.615861e-005  3.643862e-005  1.248485e-006 -1.753003e-005
  7.803850e-005 -6.193796e-006  4.017321e-005  1.559372e-005
  7.634744e-005 -5.986631e-006  1.342927e-005  8.944956e-007
 -3.280542e-006  2.992671e-005  1.257311e-005  1.772667e-006
  4.262816e-005 -1.733436e-005 -5.267458e-006  7.687998e-006
  8.028332e-005 -1.158685e-005  1.476194e-006 -5.837648e-006
  1.825853e-006  1.346323e-005 -1.123839e-005 -4.010722e-006
  1.594200e-006  9.036147e-006 -1.550137e-006  2.633225e-006
  2.592872e-005 -9.903971e-006 -5.530323e-006  9.116687e-006
  4.360084e-006  9.413849e-006 -2.990910e-006  2.569118e-006
 -2.094850e-006  6.042371e-006 -8.693742e-006  5.304547e-006
  3.864098e-006  4.147288e-006 -3.035828e-006  6.910745e-006
 -3.400563e-007  6.787848e-006  3.230011e-006  1.214741e-005
 -3.587535e-008  3.832405e-006  1.265098e-006  4.758206e-006
  4.959466e-006 -1.648976e-006 -8.177478e-007  2.188755e-006
  7.771832e-007  2.663745e-006  3.627577e-007  3.873200e-006
  1.013530e-007

  8.379368e-005  1.011239e-004  1.138151e-004 -2.149801e-005
 -3.407246e-006  1.744356e-005  5.271908e-005 -4.636632e-005
  6.614784e-006  5.461075e-005  4.144245e-005 -8.088895e-006
  5.313415e-005 -1.115434e-005 -8.527262e-006 -3.460755e-006
  5.557100e-005  3.512015e-005  1.662023e-005 -5.275883e-006
 -5.731772e-006  1.572130e-005  5.273062e-006  7.232348e-006
  3.013063e-005 -1.938827e-006  3.399608e-006 -6.499363e-006
  2.617309e-005 -6.741972e-006 -1.626290e-005  2.861175e-006
 -1.158685e-005  4.181044e-005 -1.032157e-006  4.547328e-006
 -6.230018e-006  2.258210e-006  1.001534e-005  1.936064e-005
  1.718744e-005  4.828722e-007  1.205261e-005  5.721923e-006
  4.840037e-006 -4.404817e-006  1.784460e-006  3.772962e-006
  6.937331e-006  5.050902e-006 -3.469237e-006 -4.831380e-006
  1.342925e-005 -5.854553e-006 -1.401401e-006 -1.820020e-006
 -2.753808e-006  6.408588e-006 -4.352293e-007 -2.301156e-006
 -2.260801e-006  1.803482e-006 -1.757333e-007  4.167297e-006
 -4.854692e-007  4.146948e-007 -1.291418e-006  3.674030e-007
  1.800099e-006  5.194118e-007  1.140683e-006  1.212218e-006
 -1.197977e-006  3.954776e-006 -1.809800e-006  9.963472e-007
  4.308194e-007

  4.423209e-005  3.987797e-005  8.305099e-005  1.969368e-005
 -1.963053e-005  2.034081e-006 -1.238768e-005  1.910185e-005
  2.765585e-005  1.074218e-005  1.906600e-005  2.714812e-005
  1.725260e-005  1.261979e-005 -1.041447e-005  8.444530e-006
 -3.456637e-006  8.506591e-006  2.313735e-005  1.903161e-005
  4.571857e-006 -1.121845e-005 -5.556951e-006  1.065573e-005
  6.835759e-006  1.169070e-005  1.861186e-007  5.744991e-006
 -1.359498e-005  1.651556e-005 -1.943604e-006  2.377378e-005
  1.476194e-006 -1.032157e-006  3.235398e-005  1.259576e-005
  1.285852e-005 -1.696516e-005  1.811784e-006 -3.046321e-006
  1.126168e-005 -7.090491e-006 -3.237660e-006 -9.101787e-006
  5.134103e-006 -3.479944e-006 -6.600830e-006 -4.696731e-006
 -4.248531e-007  1.499463e-006  1.641629e-007 -7.517505e-006
 -7.728612e-006  3.618066e-007 -3.130358e-006  3.104513e-006
 -3.567815e-006  1.391780e-006  4.899046e-007 -9.855060e-007
 -1.874311e-006 -6.579265e-007 -5.049784e-007  6.781943e-007
 -1.538142e-006  2.887398e-006 -7.520351e-007  1.391813e-006
 -1.355194e-006 -4.033341e-007  8.171837e-007  1.360822e-006
  3.295434e-007  1.808064e-006  5.179422e-007 -2.655918e-007
  1.257968e-006

  2.596534e-005  1.324358e-004  6.698588e-005  1.023759e-004
 -2.096208e-005  5.246811e-005  6.803500e-005  8.502300e-005
  3.713453e-005 -1.582538e-005  4.788000e-005  5.087139e-005
  9.344400e-005  8.659495e-006 -4.183869e-006  2.712387e-005
  1.760988e-005  1.571274e-005 -3.374993e-006  3.794572e-005
  3.201736e-005  6.756348e-006  1.119236e-005  4.424205e-005
  2.991691e-005 -1.219526e-005  1.605677e-006  1.064481e-005
 -6.065941e-006  1.853755e-005 -1.172936e-005  2.304376e-005
 -5.837648e-006  4.547328e-006  1.259576e-005  4.851146e-005
  1.405278e-005 -6.823163e-006  1.443750e-005  1.165292e-005
  1.315261e-005 -1.436337e-005 -5.713106e-007 -3.912189e-006
  8.395082e-006 -2.973680e-006 -1.023002e-005  2.655606e-007
  1.576709e-006 -3.294260e-006 -1.895310e-006 -1.581655e-006
 -9.222222e-006  3.405119e-006 -4.611199e-006  1.662156e-006
 -5.020514e-006 -3.113437e-007 -5.943047e-007  5.451342e-006
 -5.172789e-006 -3.818734e-007 -5.733751e-007  1.724919e-006
 -1.927046e-006 -3.494044e-008 -7.275224e-007  1.738433e-006
 -1.595266e-006  2.981293e-007 -2.472682e-006  2.990986e-006
 -7.581838e-007  6.938433e-007  3.694429e-007  3.361647e-007
 -1.622069e-006

  1.987626e-005  9.133819e-005  1.258200e-004  2.217188e-005
 -2.543512e-005  3.123589e-006  2.733929e-005  5.808761e-005
  6.479222e-005 -2.335874e-005  3.246519e-005  3.446465e-006
  5.917593e-005  7.300713e-006 -1.166922e-005  8.634677e-006
 -9.642768e-006  3.130349e-005  6.325368e-006  1.641032e-005
  1.779324e-005 -1.248193e-005  2.130329e-005  2.856546e-005
  3.936899e-005 -1.201206e-005  1.139914e-006  1.403006e-006
 -7.870215e-006  1.936768e-005  1.703307e-006  1.577685e-005
  1.825853e-006 -6.230018e-006  1.285852e-005  1.405278e-005
  4.552531e-005 -2.007705e-005  5.528304e-006 -7.256168e-006
  6.857384e-006 -6.757902e-006 -1.452357e-005 -1.547041e-005
 -5.917871e-006  7.581624e-006 -8.509867e-006 -3.450833e-006
 -4.152610e-006  1.178753e-006 -4.814817e-006  6.077617e-006
 -1.139019e-005  7.809514e-006  3.594651e-006  9.625317e-006
 -5.338198e-006  1.551279e-006  9.710621e-007  5.874832e-006
  2.741254e-006 -9.101785e-008  9.248163e-007  3.846821e-007
  8.180551e-007  1.363079e-006  9.200884e-007  3.291369e-006
  5.418844e-007  1.490270e-006  1.518396e-006  1.064026e-006
  7.873091e-007 -1.329198e-006  8.824237e-007 -1.212053e-006
  2.185808e-008

 -1.474977e-005  4.598758e-005 -2.356781e-005  5.052076e-005
  4.367788e-005  9.246894e-006  7.835833e-005 -4.428716e-005
 -4.066706e-005  2.963091e-005  2.866999e-005 -1.605347e-005
  2.312631e-005  5.653527e-007  6.521154e-006 -1.923245e-005
  4.563100e-005 -1.422488e-005  2.704085e-006 -6.797248e-006
  3.006969e-005  2.998621e-005 -8.832237e-007 -1.312642e-005
 -1.349065e-005 -3.825846e-007  8.127163e-006 -1.538469e-006
  3.647769e-005 -1.283633e-005 -8.803221e-006 -1.282770e-005
  1.346323e-005  2.258210e-006 -1.696516e-005 -6.823163e-006
 -2.007705e-005  3.483279e-005 -6.728527e-006  8.373546e-006
 -1.503941e-006  3.010333e-006  1.226758e-005  1.634074e-005
  8.897753e-006  5.840699e-007  6.780527e-006  8.150786e-006
  7.478834e-006 -6.460209e-007  2.508435e-006  3.576212e-006
  1.033708e-005  9.166915e-007 -4.691034e-006 -4.153850e-006
  8.684413e-006 -1.673545e-006  2.984757e-008 -3.240137e-008
 -2.034972e-006  5.009394e-006 -3.316877e-007  3.620442e-006
  9.413462e-007 -7.681266e-007  1.116633e-006  1.410248e-006
  8.592831e-007 -7.341997e-007 -1.599197e-006  4.407057e-007
  1.133057e-006  9.011702e-007  2.064205e-007  2.217913e-006
 -1.688311e-006

 -5.243072e-005 -3.602800e-006  6.282584e-005 -3.759785e-005
  7.768280e-006 -3.780625e-005 -2.897956e-005  5.422220e-006
  3.862808e-005 -2.999856e-005 -1.714346e-005 -3.681070e-005
 -2.995763e-005  1.358575e-005 -7.992924e-006  1.354059e-005
 -2.188361e-005  1.315028e-005 -9.175696e-006 -1.248770e-005
 -9.789026e-006 -1.237404e-005  1.791618e-005  7.484541e-006
  1.486655e-006 -4.625488e-006 -5.781614e-006 -1.530985e-005
 -2.071736e-005  1.292891e-005  1.673774e-006  1.519778e-006
 -1.123839e-005  1.001534e-005  1.811784e-006  1.443750e-005
  5.528304e-006 -6.728527e-006  2.864117e-005 -1.891406e-007
  5.600587e-006 -1.065376e-005 -1.909157e-006 -1.249394e-005
  8.125642e-006 -6.581596e-006 -2.044632e-006 -1.004765e-005
  4.260752e-007 -4.735799e-007 -6.003714e-006 -7.266381e-006
 -4.408833e-006  2.708547e-006  3.830197e-006 -4.758820e-006
 -5.698975e-006  4.758020e-007 -1.968087e-006  1.926101e-006
 -1.631914e-006 -1.726384e-006  2.622268e-006 -2.684627e-006
 -2.457883e-007  5.207786e-007 -1.659151e-006 -7.636393e-007
  1.064601e-006  1.265386e-006 -3.713714e-007 -6.855267e-007
 -1.318094e-006  4.651436e-007  3.611001e-007 -1.545962e-007
  6.930979e-007

  1.566257e-004  1.362152e-004  6.315021e-005  8.104096e-005
 -4.015753e-005  7.079952e-005  7.467813e-005  2.962674e-005
 -6.300117e-006  4.925162e-005  6.872457e-005  6.918467e-005
  9.968232e-005 -1.974547e-005  1.219709e-006  1.552114e-005
  5.361586e-005  2.029693e-005  1.721950e-005  1.964857e-005
  2.029713e-005  2.364629e-005 -1.310103e-005  3.002524e-005
  2.707529e-005 -3.017819e-006  1.647088e-005  2.356138e-005
  3.199399e-005 -7.225066e-006 -1.313023e-005  1.227005e-005
 -4.010722e-006  1.936064e-005 -3.046321e-006  1.165292e-005
 -7.256168e-006  8.373546e-006 -1.891406e-007  3.763391e-005
  1.294950e-005 -2.595065e-006  1.759408e-005  1.414716e-005
  7.258973e-006 -7.688561e-006  8.720233e-008  6.540349e-006
  1.214644e-005 -3.527478e-006 -4.936350e-006 -1.409721e-006
  8.470387e-006 -4.787752e-006 -5.410720e-006 -1.618517e-006
 -3.119554e-006  5.726026e-006 -2.785862e-006 -1.504262e-007
 -6.314229e-006  1.571710e-006 -1.359685e-006  7.847285e-006
 -2.951597e-006 -3.766947e-007  2.625099e-007  1.466139e-006
 -3.967099e-007  1.653177e-007 -5.557903e-007  2.472144e-006
 -3.422984e-007  2.657951e-006 -2.238073e-006  2.092816e-006
 -1.216946e-006

  8.623514e-005  1.506637e-004  1.673766e-004  1.286884e-005
  1.299903e-005  4.197314e-005  6.531092e-005 -1.130520e-005
 -2.064334e-006  5.251268e-005  8.228124e-005  3.801279e-005
  1.241082e-004 -8.651995e-006 -7.490398e-006  9.141649e-006
  7.598414e-005  9.370176e-006  1.601845e-005  3.790223e-007
  1.239080e-005  3.115741e-005 -6.839757e-007  2.591115e-005
  3.773867e-005 -4.392839e-006  1.241424e-005  7.936567e-006
  4.378279e-005 -3.824821e-006 -1.025363e-005  1.882991e-005
  1.594200e-006  1.718744e-005  1.126168e-005  1.315261e-005
  6.857384e-006 -1.503941e-006  5.600587e-006  1.294950e-005
  4.474612e-005 -1.744641e-005 -3.620934e-007 -3.693707e-006
  1.217931e-005 -5.038173e-006 -1.046288e-005 -7.321104e-006
 -2.814885e-006  8.422823e-006 -9.587449e-006 -4.705405e-006
 -1.607444e-007  1.348396e-006 -6.788310e-006  8.559515e-006
 -5.321077e-006  6.061637e-006  5.253743e-007  6.644041e-006
 -6.166458e-006  3.923419e-006  6.232178e-007  7.656467e-006
  1.030880e-006  1.935119e-006 -2.147460e-006  4.345989e-006
  1.748600e-006  2.562181e-007  1.064929e-006  4.189768e-006
 -3.824713e-007  4.153544e-006  6.006554e-008  1.704018e-006
  6.089540e-007

 -1.900103e-005 -2.429150e-005 -1.102656e-005 -2.152888e-005
  1.005306e-005 -1.896226e-005 -9.411377e-006 -3.388663e-005
  6.230751e-006  7.670894e-006 -2.010366e-005 -3.324115e-005
 -3.608921e-005  4.854003e-006  2.763288e-006 -8.902656e-006
  2.316129e-006  2.739417e-006  5.490970e-006 -9.555904e-006
 -1.087926e-006 -1.176050e-005 -8.406488e-006 -2.119802e-005
 -7.439942e-006  1.453438e-005 -4.766242e-006 -7.995763e-006
 -1.256248e-005 -2.104296e-006  3.428093e-006 -5.846770e-006
  9.036147e-006  4.828722e-007 -7.090491e-006 -1.436337e-005
 -6.757902e-006  3.010333e-006 -1.065376e-005 -2.595065e-006
 -1.744641e-005  2.517487e-005  2.973102e-006  7.250072e-006
 -4.631777e-006  2.627836e-006  1.002834e-005  1.087621e-005
  7.157388e-006 -4.133733e-007  9.173905e-006  3.949726e-006
  7.479068e-006 -4.519986e-006  3.715926e-006 -3.008207e-006
  7.752245e-006 -2.085543e-007 -1.012900e-006 -6.163604e-006
  6.847409e-006 -2.471485e-006 -9.698984e-007 -1.819429e-006
 -1.153392e-006  1.891151e-006  1.426248e-006 -1.439887e-006
  2.983171e-007 -6.518042e-007  2.116479e-007 -7.003904e-007
  1.623409e-006 -1.028460e-006 -7.668878e-007 -5.139093e-007
  1.042936e-006

  2.608568e-005 -8.415599e-006 -3.760321e-005  5.766325e-005
 -1.110809e-005  1.072664e-005  1.944493e-005 -1.140125e-005
 -1.013605e-005  1.986217e-006 -5.545875e-006  4.071295e-006
 -1.516114e-005 -5.888264e-006 -9.897920e-008 -7.514753e-006
 -3.833734e-006  3.249197e-006  6.916759e-006  5.655091e-006
  2.744801e-006  8.587273e-006 -1.228688e-005 -1.076684e-005
 -1.054336e-005  3.152740e-006  9.542041e-006  9.771770e-006
  1.017640e-006 -4.824492e-006 -4.031392e-006 -6.408821e-006
 -1.550137e-006  1.205261e-005 -3.237660e-006 -5.713106e-007
 -1.452357e-005  1.226758e-005 -1.909157e-006  1.759408e-005
 -3.620934e-007  2.973102e-006  2.632233e-005  1.112176e-005
  7.003429e-006 -9.934276e-006  4.222487e-006  1.850011e-007
  1.565120e-005 -7.344541e-006  1.308032e-006 -5.531368e-006
  1.096478e-005 -6.965059e-006 -5.873064e-006 -1.041051e-005
  1.696918e-006  2.843903e-006 -1.043413e-006 -7.603344e-006
 -5.088168e-006  5.239600e-007 -3.821521e-006  4.102870e-006
 -3.089170e-006 -3.502831e-007  1.955397e-006 -4.323262e-007
 -9.443258e-007 -3.323763e-007 -1.458854e-006  6.427680e-007
  4.268704e-007  2.315937e-006 -1.510179e-006  1.614654e-006
 -5.991892e-007

  9.652750e-005  3.203953e-005 -3.691928e-005  6.582800e-005
 -3.460737e-007  4.151238e-005  6.549426e-005  6.588309e-006
 -4.438555e-005  3.503122e-005  2.781002e-005  3.764256e-005
  5.393708e-005 -1.866878e-005  1.117963e-005 -7.166826e-007
  3.842344e-005 -5.704076e-006  7.636458e-006  1.277217e-005
  2.042284e-005  2.106747e-005 -6.741738e-006  9.262357e-007
  6.420916e-006 -7.857560e-006  5.203449e-007  1.035890e-005
  3.242839e-005 -8.925964e-006 -7.210344e-006  2.615772e-006
  2.633225e-006  5.721923e-006 -9.101787e-006 -3.912189e-006
 -1.547041e-005  1.634074e-005 -1.249394e-005  1.414716e-005
 -3.693707e-006  7.250072e-006  1.112176e-005  3.143178e-005
 -2.294719e-006  1.528904e-006  9.889061e-006  1.503188e-005
  1.222289e-005 -5.583679e-006  4.811137e-006  4.317816e-006
  1.598841e-005 -6.567156e-006 -5.402145e-006 -3.084258e-006
  6.002957e-006 -6.225978e-007 -1.402374e-007 -3.034673e-006
 -2.239549e-006  2.438260e-006 -3.308816e-006  3.309885e-006
 -1.438039e-006 -1.598778e-006  1.404879e-006  1.605546e-006
 -2.461780e-006 -1.056889e-006 -7.662315e-007  5.637744e-007
  3.448872e-007  3.121951e-007 -1.264263e-006  1.680535e-006
 -1.703460e-006

  4.972176e-005  5.822243e-005  5.440623e-005  4.037619e-005
 -4.634932e-006 -2.814165e-005  2.623236e-005 -1.910556e-005
  2.581124e-005  2.012860e-005  2.918520e-005 -9.130981e-006
 -2.278332e-006  3.125084e-006  4.688768e-006 -3.843375e-006
  4.413950e-005 -5.417944e-006  1.085667e-005 -1.597481e-005
  3.005541e-005 -5.503883e-006 -8.403210e-007 -5.147095e-006
 -7.172647e-006  2.527059e-005  5.478808e-006 -5.104229e-006
  1.567520e-005 -9.597393e-006 -3.378391e-006  2.888965e-006
  2.592872e-005  4.840037e-006  5.134103e-006  8.395082e-006
 -5.917871e-006  8.897753e-006  8.125642e-006  7.258973e-006
  1.217931e-005 -4.631777e-006  7.003429e-006 -2.294719e-006
  3.812965e-005 -1.830450e-005 -4.105161e-006 -7.917633e-006
  6.467341e-006  1.889193e-006 -8.146315e-006 -1.418603e-005
 -2.985340e-006  4.713311e-006 -9.120497e-006 -3.058600e-006
 -3.199031e-006  2.067228e-006 -4.156438e-006  5.339586e-006
 -5.434944e-006  4.567516e-006  2.229369e-006  8.141570e-006
 -3.400929e-006  2.198336e-006 -1.727697e-006  3.545720e-006
  3.799502e-006 -2.193685e-007 -1.525495e-006  2.283987e-006
 -7.217467e-007  3.089290e-006 -7.790268e-008  3.755246e-006
  1.515787e-007

 -2.258111e-005  1.933999e-005  1.231522e-005 -1.014895e-005
  1.979607e-005  1.546430e-005  2.318038e-005 -5.224881e-006
 -9.403942e-006  3.563451e-006  1.079637e-006 -6.608660e-006
  3.049832e-005  3.624550e-006 -1.615940e-006  2.055452e-007
  1.861362e-007  2.402847e-006 -1.520682e-006  5.487997e-006
  5.540903e-006  8.388713e-006  3.035033e-006 -4.394771e-007
  8.058457e-006 -1.598643e-005 -5.855914e-006 -4.121116e-006
  4.801996e-006  1.003399e-005 -4.135905e-007 -2.800321e-006
 -9.903971e-006 -4.404817e-006 -3.479944e-006 -2.973680e-006
  7.581624e-006  5.840699e-007 -6.581596e-006 -7.688561e-006
 -5.038173e-006  2.627836e-006 -9.934276e-006  1.528904e-006
 -1.830450e-005  2.213155e-005  8.780368e-007  9.538434e-006
 -4.962563e-006  1.192441e-006  8.334007e-006  1.415245e-005
  3.190009e-006  7.975487e-007  8.021058e-006  4.893479e-006
  6.570643e-006 -3.307972e-006  3.185743e-006  9.294131e-007
  6.264638e-006 -2.379721e-007 -6.695674e-007 -4.412453e-006
  5.392153e-006 -1.917348e-006  1.593883e-006 -7.803359e-007
 -1.478810e-006  1.101721e-006  8.772114e-007 -1.063329e-006
  1.455962e-006 -2.380341e-006  7.088026e-007 -1.426995e-006
 -8.253937e-009

 -2.674615e-006 -5.602652e-005 -3.731575e-005 -2.315315e-005
  1.899127e-005 -2.152265e-005 -1.285162e-005 -2.109100e-005
 -2.109151e-005  3.278638e-006 -2.611090e-005 -2.322776e-005
 -3.749838e-005 -2.913435e-006  2.726392e-006 -4.114568e-006
 -9.156225e-006 -4.969615e-006 -7.373838e-007 -9.574635e-006
 -9.188377e-006 -2.802326e-006 -1.140252e-006 -1.456720e-005
 -1.282622e-005  1.642628e-006 -7.264514e-006 -8.329806e-006
 -7.569908e-006 -1.939612e-006  5.656551e-006 -3.546279e-006
 -5.530323e-006  1.784460e-006 -6.600830e-006 -1.023002e-005
 -8.509867e-006  6.780527e-006 -2.044632e-006  8.720233e-008
 -1.046288e-005  1.002834e-005  4.222487e-006  9.889061e-006
 -4.105161e-006  8.780368e-007  1.635236e-005  4.422766e-006
  7.246578e-006 -5.709948e-006  4.019906e-006 -1.419394e-006
  1.048054e-005 -7.476233e-006  1.692511e-006 -7.244312e-006
  4.794553e-006 -2.420214e-006 -2.014221e-006 -7.281370e-006
  1.501834e-006  1.709989e-007 -1.154553e-006 -4.355468e-006
 -1.950863e-006 -1.738888e-007 -8.289109e-007 -1.269575e-007
 -1.224281e-006 -5.818568e-007  1.175968e-006 -1.822231e-006
  5.931861e-007 -4.293302e-007 -6.163237e-007 -3.661301e-007
  4.016258e-007

  8.007390e-005  7.714546e-005  3.183027e-005  6.714032e-005
 -1.126983e-005  2.338622e-005  6.423905e-005  2.087834e-005
  4.010857e-008  2.788082e-005  3.183432e-005  3.009836e-005
  5.589608e-005 -3.821012e-006  1.458680e-006  6.349343e-006
  3.753152e-005  8.389824e-006  1.594989e-005  2.058935e-005
  2.449953e-005  8.998675e-006 -1.371596e-006  1.208307e-005
  1.322531e-005 -4.505540e-006  3.759313e-006  8.407765e-006
  2.623383e-005 -4.942685e-006 -1.051976e-005  6.903962e-006
  9.116687e-006  3.772962e-006 -4.696731e-006  2.655606e-007
 -3.450833e-006  8.150786e-006 -1.004765e-005  6.540349e-006
 -7.321104e-006  1.087621e-005  1.850011e-007  1.503188e-005
 -7.917633e-006  9.538434e-006  4.422766e-006  2.648082e-005
  3.259504e-006  2.741888e-007  9.987599e-006  1.260776e-005
  1.049586e-005 -4.138025e-006  2.250542e-006  8.351607e-007
  1.106191e-005 -1.238811e-006 -1.020597e-006 -8.578303e-007
  3.974329e-006  8.587153e-008 -2.883363e-007  1.603822e-006
 -1.135564e-007  3.082268e-007  1.558502e-006 -1.114311e-007
 -1.168765e-006 -4.899459e-007  3.283012e-007  1.088754e-006
  1.283411e-006 -1.219262e-006 -7.559039e-007  2.727170e-007
 -3.157509e-007

 -1.771172e-005 -1.437246e-005 -2.318525e-005  6.931487e-005
  1.981161e-005 -3.738727e-006  3.366117e-005 -7.068245e-006
 -4.640343e-006 -1.935261e-005 -1.067178e-005 -1.660349e-005
  8.947244e-007  3.760338e-006 -4.779861e-006 -1.344191e-005
 -4.861239e-006 -1.825329e-006  9.151912e-006  2.536960e-006
  2.128595e-005 -3.472399e-007 -7.053308e-006 -1.936463e-005
  3.135151e-006 -5.408423e-006 -4.689910e-006 -8.363009e-006
 -7.952166e-006  1.017567e-005 -6.395600e-006 -5.299686e-006
  4.360084e-006  6.937331e-006 -4.248531e-007  1.576709e-006
 -4.152610e-006  7.478834e-006  4.260752e-007  1.214644e-005
 -2.814885e-006  7.157388e-006  1.565120e-005  1.222289e-005
  6.467341e-006 -4.962563e-006  7.246578e-006  3.259504e-006
  2.900767e-005 -9.737703e-006  2.352139e-006 -4.834226e-006
  1.246850e-005 -6.939633e-006 -5.038894e-006 -1.238682e-005
  1.587463e-006  3.236324e-006 -3.004118e-006 -5.940684e-006
 -1.537303e-006 -5.570255e-007 -4.047315e-006  4.476086e-006
 -1.465715e-006  1.137044e-006  1.635712e-006  2.520036e-006
 -1.560495e-006 -1.622925e-007 -1.474907e-006  1.357285e-006
  1.889652e-006  1.763400e-006 -1.418959e-006  2.485100e-006
  8.077954e-007

  4.033260e-006  4.890335e-005  6.581504e-005 -1.929547e-005
  6.778577e-006 -6.462697e-006  1.655952e-005 -1.976734e-005
  1.495414e-005  1.944664e-005  2.455640e-005 -8.053359e-006
  2.150611e-005  3.253741e-006 -3.898588e-006 -3.481154e-006
  2.922281e-005  5.706083e-006  8.393539e-006 -4.474939e-006
  5.293162e-006  2.785307e-006  5.828744e-006  2.736507e-006
  1.048821e-005  4.957230e-006  2.260673e-006 -4.585298e-006
  1.481142e-005 -6.058078e-006 -3.562118e-006  2.073961e-006
  9.413849e-006  5.050902e-006  1.499463e-006 -3.294260e-006
  1.178753e-006 -6.460209e-007 -4.735799e-007 -3.527478e-006
  8.422823e-006 -4.133733e-007 -7.344541e-006 -5.583679e-006
  1.889193e-006  1.192441e-006 -5.709948e-006  2.741888e-007
 -9.737703e-006  1.429095e-005 -2.037127e-006  4.260038e-006
 -3.509805e-006  3.307115e-006  3.779398e-006  9.212731e-006
  2.435812e-006  5.746373e-007  3.502460e-006  3.363381e-006
  3.418085e-006 -3.097156e-008  2.025248e-006  1.114870e-006
  2.579132e-006  1.509129e-006 -1.177010e-006 -2.148375e-007
  3.074723e-006 -1.053893e-006  9.453204e-007  2.584005e-007
 -8.700403e-007  1.381881e-006  4.726134e-007 -3.093647e-008
  5.521338e-007

 -1.750568e-005 -3.498917e-005 -3.600770e-005  1.316035e-005
  6.344846e-006 -8.196546e-006 -4.425429e-006 -1.762056e-006
 -3.935120e-006 -9.849206e-006 -2.297694e-005 -8.968985e-006
 -2.431488e-005  5.395701e-006 -6.044259e-007 -3.668900e-006
 -1.668631e-005 -5.941156e-006 -6.856343e-007  4.794355e-006
  9.867170e-007 -4.660246e-006 -5.027810e-006 -1.167692e-005
 -1.138803e-005 -4.589383e-007 -4.913885e-006 -1.975831e-006
 -1.220452e-005  4.655389e-006  1.537346e-007 -5.175952e-006
 -2.990910e-006 -3.469237e-006  1.641629e-007 -1.895310e-006
 -4.814817e-006  2.508435e-006 -6.003714e-006 -4.936350e-006
 -9.587449e-006  9.173905e-006  1.308032e-006  4.811137e-006
 -8.146315e-006  8.334007e-006  4.019906e-006  9.987599e-006
  2.352139e-006 -2.037127e-006  1.471126e-005  6.578338e-006
  6.817041e-006 -5.350621e-006  2.970120e-006 -4.000885e-006
  9.742708e-006 -4.926565e-006  4.667710e-007 -5.224897e-006
  4.005252e-006 -2.031671e-006 -2.517932e-006 -3.593184e-006
  6.246524e-007  3.228792e-007  1.946748e-006 -2.182976e-006
 -2.222595e-006 -4.630450e-007 -1.010555e-006  9.094392e-008
  1.456747e-006 -1.680726e-006  7.014295e-007 -6.477807e-007
  4.136595e-007

  2.762530e-005  3.902519e-005  9.490389e-006  4.973381e-005
 -3.022641e-006  1.972667e-005  4.314811e-005  3.378729e-005
 -5.299933e-007 -4.806817e-007  1.428500e-005  1.546867e-005
  4.322960e-005 -3.123721e-006 -3.327563e-006  5.251203e-006
  7.813017e-006  2.817270e-006  1.054935e-006  1.681498e-005
  1.473042e-005  7.795154e-006  4.112565e-006  7.743421e-006
  1.018848e-005 -1.326922e-005 -8.853688e-007  4.886204e-006
  1.118665e-005  1.085077e-006 -1.965233e-006  1.062414e-006
  2.569118e-006 -4.831380e-006 -7.517505e-006 -1.581655e-006
  6.077617e-006  3.576212e-006 -7.266381e-006 -1.409721e-006
 -4.705405e-006  3.949726e-006 -5.531368e-006  4.317816e-006
 -1.418603e-005  1.415245e-005 -1.419394e-006  1.260776e-005
 -4.834226e-006  4.260038e-006  6.578338e-006  2.286844e-005
  3.012308e-006  6.457092e-007  8.362342e-006  7.435467e-006
  1.025931e-005 -3.854639e-006  3.895612e-006 -2.308448e-007
  8.913514e-006 -1.440071e-006 -1.770315e-006 -1.619093e-006
  3.924591e-006 -1.520311e-006  2.472252e-006  4.943210e-007
 -1.620953e-006  1.611497e-007  1.572475e-007 -4.244126e-007
  1.261345e-006 -2.365391e-006  4.377948e-007 -1.273467e-007
  1.051395e-007

  3.658839e-005 -1.740949e-005 -2.991733e-005  3.080593e-005
  1.575581e-005 -3.838842e-006  3.089096e-005 -2.191634e-005
 -2.771480e-005  1.551187e-005 -3.935566e-006 -8.992330e-006
 -2.850444e-006 -1.090800e-005 -3.688467e-008 -1.239949e-005
  1.525281e-005 -2.559537e-006  7.750517e-006 -3.243019e-006
  6.706536e-006  8.433898e-006 -5.652320e-006 -1.661515e-005
 -1.794824e-006 -3.344538e-006 -2.149019e-006 -5.477695e-006
  1.393615e-005 -7.434189e-006 -5.774062e-006 -7.904200e-006
 -2.094850e-006  1.342925e-005 -7.728612e-006 -9.222222e-006
 -1.139019e-005  1.033708e-005 -4.408833e-006  8.470387e-006
 -1.607444e-007  7.479068e-006  1.096478e-005  1.598841e-005
 -2.985340e-006  3.190009e-006  1.048054e-005  1.049586e-005
  1.246850e-005 -3.509805e-006  6.817041e-006  3.012308e-006
  2.458187e-005 -1.154984e-005 -8.210200e-007 -9.297580e-006
  7.742450e-006 -8.739612e-007 -2.229368e-006 -9.573403e-006
 -1.050802e-006  2.963743e-006 -3.777697e-006  7.349060e-007
 -9.616217e-007 -9.147580e-007  8.325475e-007  1.939728e-006
 -1.183274e-006 -1.865210e-007  7.367762e-007  5.114087e-007
  5.919510e-007  5.909592e-007 -1.253105e-006  1.324780e-006
  6.458271e-007

 -1.443290e-005  5.327471e-005  4.517512e-005 -3.240469e-006
  2.251343e-006  2.031734e-006  1.602343e-005  3.052783e-006
  1.570853e-005  6.069720e-006  2.078105e-005 -3.456500e-006
  2.109811e-005  6.367415e-006  3.365913e-007  2.665453e-006
  1.168397e-005  3.903386e-006 -2.181871e-006  1.311894e-007
  1.042736e-005  2.249212e-006  7.745964e-006  9.099131e-006
  4.928035e-006  6.253561e-007  3.413909e-006 -8.314554e-007
  7.338837e-006  1.886589e-006 -4.608789e-007  1.179822e-006
  6.042371e-006 -5.854553e-006  3.618066e-007  3.405119e-006
  7.809514e-006  9.166915e-007  2.708547e-006 -4.787752e-006
  1.348396e-006 -4.519986e-006 -6.965059e-006 -6.567156e-006
  4.713311e-006  7.975487e-007 -7.476233e-006 -4.138025e-006
 -6.939633e-006  3.307115e-006 -5.350621e-006  6.457092e-007
 -1.154984e-005  1.333217e-005 -3.410543e-008  7.901678e-006
 -4.008380e-006  7.472630e-007  3.289896e-006  9.224007e-006
  2.167710e-006  3.797142e-007  4.624813e-006  1.278197e-006
  3.318576e-006 -4.181164e-007  3.043305e-007  1.974065e-007
  2.224263e-006  1.164757e-006 -4.629205e-007 -2.607260e-007
  1.134774e-006 -1.236204e-006  1.365361e-006 -5.506400e-009
 -3.304366e-007

 -2.385817e-005 -3.189835e-005  1.757357e-005 -3.729908e-005
  6.988881e-006 -1.659504e-005 -2.936489e-005 -3.589973e-006
  1.261410e-005 -1.593254e-005 -2.246579e-005 -1.832940e-005
 -1.907164e-005  4.000937e-006 -3.957111e-006  6.688071e-006
 -1.981762e-005  3.735876e-006 -4.306816e-006 -5.294954e-006
 -1.068489e-005 -1.030709e-005  2.901401e-006 -4.102149e-006
 -1.614272e-007 -5.284534e-006 -6.374978e-006 -7.913522e-006
 -1.525849e-005  6.554347e-006  4.281881e-006 -1.741235e-006
 -8.693742e-006 -1.401401e-006 -3.130358e-006 -4.611199e-006
  3.594651e-006 -4.691034e-006  3.830197e-006 -5.410720e-006
 -6.788310e-006  3.715926e-006 -5.873064e-006 -5.402145e-006
 -9.120497e-006  8.021058e-006  1.692511e-006  2.250542e-006
 -5.038894e-006  3.779398e-006  2.970120e-006  8.362342e-006
 -8.210200e-007 -3.410543e-008  1.366025e-005  3.214270e-006
  5.949401e-006 -4.375336e-006  1.691404e-006 -3.352524e-006
  8.479861e-006 -5.174161e-006 -1.904497e-007 -6.729235e-006
  2.310642e-006 -1.607446e-007 -9.262565e-007 -2.614746e-006
 -6.252552e-007  6.517945e-007  1.286537e-006 -2.485951e-006
 -4.052583e-007 -1.597852e-006 -6.448443e-007 -1.196117e-006
  7.494011e-007

  6.277627e-005  7.942453e-005  8.399484e-005 -3.808675e-006
 -1.620402e-005  2.651051e-005  1.837134e-005  2.318379e-005
  1.270100e-005  2.240041e-005  4.300397e-005  3.241433e-005
  6.744184e-005 -5.814526e-006 -4.721588e-006  9.064819e-006
  2.822626e-005  9.045727e-006  4.410867e-006  8.104088e-006
  4.263989e-006  6.498987e-006  4.304583e-006  2.173759e-005
  2.101157e-005 -3.974714e-006  5.284742e-006  4.732263e-006
  1.799281e-005 -2.241167e-006 -4.789330e-006  9.534876e-006
  5.304547e-006 -1.820020e-006  3.104513e-006  1.662156e-006
  9.625317e-006 -4.153850e-006 -4.758820e-006 -1.618517e-006
  8.559515e-006 -3.008207e-006 -1.041051e-005 -3.084258e-006
 -3.058600e-006  4.893479e-006 -7.244312e-006  8.351607e-007
 -1.238682e-005  9.212731e-006 -4.000885e-006  7.435467e-006
 -9.297580e-006  7.901678e-006  3.214270e-006  1.926898e-005
 -1.382515e-006  3.232514e-007  5.813617e-006  8.184413e-006
  5.147251e-006 -1.449043e-006  3.120119e-006  1.431490e-007
  5.851757e-006 -3.295625e-007 -1.660868e-006  5.572626e-007
  1.610935e-006 -3.694956e-007  1.420136e-006  5.295577e-007
 -8.692233e-007 -2.801179e-008  4.784489e-007 -5.798624e-007
 -2.513528e-008

 -1.543062e-005 -1.590213e-005 -7.178952e-006  2.927457e-005
  1.930423e-005 -1.059003e-005  1.175915e-005 -7.659157e-006
  2.754253e-006 -8.870447e-006 -1.126083e-005 -1.254542e-005
 -6.540574e-006  5.917189e-006 -1.991671e-006 -5.477852e-006
 -2.157437e-006 -7.302956e-006  2.242584e-006  1.642641e-007
  1.085225e-005  1.299748e-006 -4.000077e-006 -1.231856e-005
 -5.201616e-006 -5.387780e-007 -3.849254e-006 -3.703775e-006
 -1.196354e-006  2.508085e-006 -6.350833e-007 -3.967756e-006
  3.864098e-006 -2.753808e-006 -3.567815e-006 -5.020514e-006
 -5.338198e-006  8.684413e-006 -5.698975e-006 -3.119554e-006
 -5.321077e-006  7.752245e-006  1.696918e-006  6.002957e-006
 -3.199031e-006  6.570643e-006  4.794553e-006  1.106191e-005
  1.587463e-006  2.435812e-006  9.742708e-006  1.025931e-005
  7.742450e-006 -4.008380e-006  5.949401e-006 -1.382515e-006
  1.846828e-005 -6.364307e-006  8.508002e-007 -7.239174e-006
  6.859438e-006 -2.271549e-006 -3.173231e-006 -5.170194e-006
 -5.470927e-007  1.954864e-006  6.059427e-007 -6.833452e-007
 -1.287546e-006 -1.396143e-006 -3.949361e-007  2.951746e-007
  1.614423e-006 -8.237175e-007 -1.448070e-007  3.581446e-007
  3.482604e-007

  1.630687e-005  5.281262e-005  4.941005e-005  2.972419e-006
 -6.070877e-006  8.924132e-006  1.862388e-005 -7.195182e-006
  1.014657e-005  1.635364e-005  1.911288e-005  2.113114e-007
  2.364276e-005  1.261796e-007 -2.003963e-006  3.371337e-006
  1.860578e-005  1.182836e-005  8.218776e-006  4.969198e-007
  2.916125e-006  4.463731e-006 -8.453534e-007  6.273797e-006
  1.018765e-005  2.769094e-006  5.557180e-006  3.396027e-006
  1.026063e-005 -1.642663e-006 -2.097516e-006  3.083055e-006
  4.147288e-006  6.408588e-006  1.391780e-006 -3.113437e-007
  1.551279e-006 -1.673545e-006  4.758020e-007  5.726026e-006
  6.061637e-006 -2.085543e-007  2.843903e-006 -6.225978e-007
  2.067228e-006 -3.307972e-006 -2.420214e-006 -1.238811e-006
  3.236324e-006  5.746373e-007 -4.926565e-006 -3.854639e-006
 -8.739612e-007  7.472630e-007 -4.375336e-006  3.232514e-007
 -6.364307e-006  8.620138e-006 -6.385965e-007  3.606127e-006
 -3.446998e-006  1.423646e-006  2.429845e-006  5.597156e-006
  8.191917e-007  2.144013e-007  1.740675e-006  6.745623e-007
  2.257791e-006 -2.106120e-007  4.435948e-007  8.633044e-007
  2.513641e-007  1.643902e-006 -5.163301e-007 -1.113751e-007
  7.637172e-007

  3.788714e-006  4.032463e-006  1.156194e-005 -2.027211e-007
  2.448380e-006  1.511359e-006  4.019846e-006  5.981204e-007
  8.414038e-007  8.166887e-007  1.657587e-008 -2.104145e-006
  8.301187e-006 -1.298326e-007 -3.676973e-006  6.919950e-007
 -1.971553e-006  1.292274e-006 -9.378223e-007  3.940570e-006
 -2.071310e-006  2.362391e-006  1.805714e-006  7.725209e-008
  2.236413e-006 -4.584083e-006 -7.356251e-007 -3.214315e-007
  1.885599e-007  1.000373e-006 -7.678799e-007 -1.198791e-006
 -3.035828e-006 -4.352293e-007  4.899046e-007 -5.943047e-007
  9.710621e-007  2.984757e-008 -1.968087e-006 -2.785862e-006
  5.253743e-007 -1.012900e-006 -1.043413e-006 -1.402374e-007
 -4.156438e-006  3.185743e-006 -2.014221e-006 -1.020597e-006
 -3.004118e-006  3.502460e-006  4.667710e-007  3.895612e-006
 -2.229368e-006  3.289896e-006  1.691404e-006  5.813617e-006
  8.508002e-007 -6.385965e-007  6.922267e-006  2.127921e-006
  3.849483e-006 -2.305047e-006  4.175533e-007 -1.917043e-006
  4.594641e-006 -2.070693e-006  2.266505e-009 -1.685561e-006
  3.647629e-007 -2.555829e-007 -5.004488e-007 -8.999657e-007
 -2.198614e-009 -9.470131e-008  8.470123e-007 -8.286154e-007
 -4.918603e-007

  3.196742e-005  6.232276e-005  4.963788e-005  8.001804e-006
 -1.149778e-005  1.184427e-005  2.243629e-005  2.030211e-005
  1.329371e-005  1.144829e-005  2.901563e-005  1.933312e-005
  4.473021e-005 -2.954984e-006  9.797737e-007  1.129658e-005
  2.313154e-005  2.929315e-006 -7.358781e-007  5.015563e-007
  1.010986e-005  3.617173e-006  5.705308e-006  1.629062e-005
  1.081889e-005 -2.678760e-006  3.979589e-006  3.836393e-006
  1.505610e-005 -2.767325e-006 -2.884857e-006  2.946966e-006
  6.910745e-006 -2.301156e-006 -9.855060e-007  5.451342e-006
  5.874832e-006 -3.240137e-008  1.926101e-006 -1.504262e-007
  6.644041e-006 -6.163604e-006 -7.603344e-006 -3.034673e-006
  5.339586e-006  9.294131e-007 -7.281370e-006 -8.578303e-007
 -5.940684e-006  3.363381e-006 -5.224897e-006 -2.308448e-007
 -9.573403e-006  9.224007e-006 -3.352524e-006  8.184413e-006
 -7.239174e-006  3.606127e-006  2.127921e-006  1.623026e-005
 -9.416510e-007  1.654708e-006  5.920798e-006  5.187548e-006
  4.951024e-006 -1.786331e-006  8.322319e-007 -1.688521e-007
  4.631704e-006  2.158246e-007 -1.141217e-006  6.780548e-007
  4.544720e-007 -8.036911e-007  1.656100e-006  4.768090e-007
 -9.670807e-007

 -1.539060e-006 -1.683662e-005  1.207788e-005 -7.910325e-006
  4.792134e-006 -1.539123e-005 -7.135690e-006  9.973138e-007
  1.081013e-005 -8.823313e-006 -1.345670e-005 -1.225596e-005
 -4.874376e-006  1.498221e-006 -5.206408e-006  4.069470e-007
 -6.901351e-006  1.452905e-006  4.342101e-007 -1.471250e-006
 -1.645630e-006 -7.223200e-006  4.130012e-007 -6.214948e-006
  1.393519e-006 -1.220640e-006 -6.100468e-006 -6.447059e-006
 -6.966702e-006  3.736571e-006  1.636517e-006 -1.499088e-006
 -3.400563e-007 -2.260801e-006 -1.874311e-006 -5.172789e-006
  2.741254e-006 -2.034972e-006 -1.631914e-006 -6.314229e-006
 -6.166458e-006  6.847409e-006 -5.088168e-006 -2.239549e-006
 -5.434944e-006  6.264638e-006  1.501834e-006  3.974329e-006
 -1.537303e-006  3.418085e-006  4.005252e-006  8.913514e-006
 -1.050802e-006  2.167710e-006  8.479861e-006  5.147251e-006
  6.859438e-006 -3.446998e-006  3.849483e-006 -9.416510e-007
  1.363920e-005 -5.561842e-006  1.599176e-007 -6.040931e-006
  4.428413e-006 -6.283442e-007 -8.304438e-007 -3.443296e-006
 -8.235135e-007  7.765434e-007 -2.351312e-007 -1.701172e-006
  6.723785e-007 -1.671526e-006 -2.701664e-007 -1.040115e-007
  1.039158e-006

  7.129373e-006  3.621282e-005  9.895070e-006  1.522509e-005
  8.344059e-006  4.583454e-006  3.165044e-005 -5.372437e-006
 -7.006645e-006  1.758460e-005  2.029690e-005  2.961371e-006
  1.315804e-005 -6.245036e-007  3.141161e-006 -4.941290e-006
  2.118879e-005 -8.068248e-007  5.341484e-006  1.445965e-006
  1.162284e-005  8.026172e-006  3.485509e-006  2.244159e-006
  8.414207e-007  2.272672e-006  3.437345e-006  1.374639e-006
  1.584064e-005 -5.663940e-006 -1.727711e-006  5.977753e-007
  6.787848e-006  1.803482e-006 -6.579265e-007 -3.818734e-007
 -9.101785e-008  5.009394e-006 -1.726384e-006  1.571710e-006
  3.923419e-006 -2.471485e-006  5.239600e-007  2.438260e-006
  4.567516e-006 -2.379721e-007  1.709989e-007  8.587153e-008
 -5.570255e-007 -3.097156e-008 -2.031671e-006 -1.440071e-006
  2.963743e-006  3.797142e-007 -5.174161e-006 -1.449043e-006
 -2.271549e-006  1.423646e-006 -2.305047e-006  1.654708e-006
 -5.561842e-006  7.750822e-006  5.104548e-007  4.824425e-006
 -1.708109e-006  2.776698e-008  1.796586e-006  3.861441e-006
  2.140348e-006 -3.779120e-007  1.621694e-006  4.344508e-007
  1.296400e-006  4.904136e-008  4.938107e-007  3.330708e-007
 -1.311893e-007

  8.322768e-006  2.668467e-005  3.167434e-005 -1.474948e-005
 -1.928235e-006 -7.315702e-006  2.762334e-006 -7.663167e-007
  1.047258e-005  8.522419e-006  7.256176e-006 -3.253778e-006
  2.724787e-006  1.216597e-006  6.630423e-007  5.877469e-006
  9.925575e-006  3.304426e-006  7.533300e-007 -3.350833e-006
  1.954761e-006 -2.808073e-006  3.448253e-006  5.768874e-006
 -3.812719e-007  3.462493e-006  1.161578e-006 -1.605437e-006
  4.464586e-006 -2.590201e-006  2.670216e-007  1.313916e-006
  3.230011e-006 -1.757333e-007 -5.049784e-007 -5.733751e-007
  9.248163e-007 -3.316877e-007  2.622268e-006 -1.359685e-006
  6.232178e-007 -9.698984e-007 -3.821521e-006 -3.308816e-006
  2.229369e-006 -6.695674e-007 -1.154553e-006 -2.883363e-007
 -4.047315e-006  2.025248e-006 -2.517932e-006 -1.770315e-006
 -3.777697e-006  4.624813e-006 -1.904497e-007  3.120119e-006
 -3.173231e-006  2.429845e-006  4.175533e-007  5.920798e-006
  1.599176e-007  5.104548e-007  6.346781e-006  1.371349e-006
  2.552638e-006 -1.299086e-006 -9.254327e-008 -1.471904e-006
  3.127063e-006 -8.728149e-007  2.234780e-007 -1.009768e-006
  4.949169e-009 -4.095226e-007  2.443495e-007 -3.903143e-007
  3.864734e-008

  4.669984e-005  6.274729e-005  3.033189e-005  4.933116e-005
 -1.559811e-005  1.548721e-005  4.182929e-005  1.131039e-005
  4.550597e-006  1.656280e-005  3.300578e-005  1.991262e-005
  3.799029e-005 -5.647672e-006  3.563947e-007 -5.360203e-007
  2.779432e-005  4.283827e-006  1.006155e-005  6.326856e-006
  1.789724e-005  6.959513e-006 -6.621403e-007  6.917074e-006
  9.228073e-006  1.474162e-006  7.853235e-006  5.887155e-006
  1.908537e-005 -6.350652e-006 -6.441745e-006  2.995636e-006
  1.214741e-005  4.167297e-006  6.781943e-007  1.724919e-006
  3.846821e-007  3.620442e-006 -2.684627e-006  7.847285e-006
  7.656467e-006 -1.819429e-006  4.102870e-006  3.309885e-006
  8.141570e-006 -4.412453e-006 -4.355468e-006  1.603822e-006
  4.476086e-006  1.114870e-006 -3.593184e-006 -1.619093e-006
  7.349060e-007  1.278197e-006 -6.729235e-006  1.431490e-007
 -5.170194e-006  5.597156e-006 -1.917043e-006  5.187548e-006
 -6.040931e-006  4.824425e-006  1.371349e-006  1.233680e-005
 -5.130407e-007  3.951611e-007  2.893049e-006  3.826275e-006
  3.489216e-006 -8.856752e-007  4.446051e-007  1.140370e-006
  2.300871e-006  1.069710e-006 -5.714721e-007  1.343254e-006
  2.699967e-007

 -7.056238e-006  6.114404e-006  2.055840e-005  5.440515e-006
  7.199976e-006 -7.521486e-006  7.543243e-006  8.952436e-006
  7.467110e-006 -6.647245e-006 -2.013124e-006 -4.129623e-006
  1.087999e-005  1.857313e-006 -6.609157e-006  2.041139e-006
 -1.804296e-006  1.113657e-006 -1.054762e-007  1.900133e-006
  1.688953e-006  2.841844e-008  2.891408e-006  8.920349e-007
  2.541073e-006 -6.343762e-006 -2.252804e-006 -3.960589e-006
  1.769908e-006  2.014411e-006 -2.097026e-006 -2.464058e-006
 -3.587535e-008 -4.854692e-007 -1.538142e-006 -1.927046e-006
  8.180551e-007  9.413462e-007 -2.457883e-007 -2.951597e-006
  1.030880e-006 -1.153392e-006 -3.089170e-006 -1.438039e-006
 -3.400929e-006  5.392153e-006 -1.950863e-006 -1.135564e-007
 -1.465715e-006  2.579132e-006  6.246524e-007  3.924591e-006
 -9.616217e-007  3.318576e-006  2.310642e-006  5.851757e-006
 -5.470927e-007  8.191917e-007  4.594641e-006  4.951024e-006
  4.428413e-006 -1.708109e-006  2.552638e-006 -5.130407e-007
  9.400852e-006 -3.137747e-006  1.682173e-007 -2.547852e-006
  1.946770e-006 -2.990118e-007 -9.486275e-007 -2.185196e-006
 -4.814287e-007  1.545264e-007  3.332164e-007 -2.127337e-007
  1.900497e-007

 -4.853429e-006  1.690202e-005  2.702866e-005 -1.842426e-006
  4.086360e-006 -3.163899e-006  2.009355e-008 -7.639318e-006
  9.356221e-006  3.760749e-006  5.408793e-006 -4.863190e-006
  2.792235e-006  5.114461e-006 -2.377407e-006 -1.239506e-006
  3.661605e-006  3.062370e-006  4.304877e-006 -8.448444e-007
  2.186856e-006 -8.047210e-007 -1.687275e-007 -1.651434e-007
  3.198789e-006  3.875140e-006  1.353275e-006 -1.718812e-006
 -7.890411e-007  1.715913e-006 -4.662801e-007  2.246406e-006
  3.832405e-006  4.146948e-007  2.887398e-006 -3.494044e-008
  1.363079e-006 -7.681266e-007  5.207786e-007 -3.766947e-007
  1.935119e-006  1.891151e-006 -3.502831e-007 -1.598778e-006
  2.198336e-006 -1.917348e-006 -1.738888e-007  3.082268e-007
  1.137044e-006  1.509129e-006  3.228792e-007 -1.520311e-006
 -9.147580e-007 -4.181164e-007 -1.607446e-007 -3.295625e-007
  1.954864e-006  2.144013e-007 -2.070693e-006 -1.786331e-006
 -6.283442e-007  2.776698e-008 -1.299086e-006  3.951611e-007
 -3.137747e-006  4.957186e-006 -1.793770e-007  2.154058e-006
 -3.970939e-007 -2.577807e-008  1.350151e-006  2.207036e-006
  1.747851e-006  2.332640e-007  8.741185e-007 -1.521978e-007
  1.533687e-006

  6.914653e-006  8.300202e-006  3.020855e-006  1.342421e-005
 -1.072306e-006  2.208972e-006  7.723680e-006  2.483417e-006
  1.468662e-006  1.850383e-006  1.856376e-007 -1.204787e-006
  1.088008e-006  1.320925e-006 -3.696780e-007  2.794058e-006
 -1.545650e-006  1.992813e-006  9.000023e-007  3.958340e-006
  4.170359e-006  8.703332e-007 -4.847260e-007 -5.003570e-007
 -7.497314e-007 -7.038193e-007  1.159419e-006  2.903270e-006
 -5.451867e-007  1.372442e-006  4.719236e-007 -1.276148e-006
  1.265098e-006 -1.291418e-006 -7.520351e-007 -7.275224e-007
  9.200884e-007  1.116633e-006 -1.659151e-006  2.625099e-007
 -2.147460e-006  1.426248e-006  1.955397e-006  1.404879e-006
 -1.727697e-006  1.593883e-006 -8.289109e-007  1.558502e-006
  1.635712e-006 -1.177010e-006  1.946748e-006  2.472252e-006
  8.325475e-007  3.043305e-007 -9.262565e-007 -1.660868e-006
  6.059427e-007  1.740675e-006  2.266505e-009  8.322319e-007
 -8.304438e-007  1.796586e-006 -9.254327e-008  2.893049e-006
  1.682173e-007 -1.793770e-007  4.771920e-006  7.549930e-007
  1.697509e-006 -9.858202e-007  1.960806e-008 -8.409758e-007
  2.413720e-006 -1.557310e-006  1.167382e-007 -8.747464e-007
 -1.008641e-008

  2.356086e-005  2.639478e-005  1.309446e-005  2.681025e-005
 -6.244973e-006  8.001169e-006  1.929272e-005  1.418672e-005
 -3.630873e-007  2.536918e-006  1.670082e-005  9.900281e-006
  2.255747e-005 -4.026476e-006 -3.009568e-006 -3.305065e-006
  8.285242e-006  1.266465e-007  2.166543e-006  2.878532e-006
  8.868017e-006  3.928392e-006  1.340353e-006  2.930290e-006
  5.463374e-006 -1.196483e-006  1.353773e-006 -4.342847e-007
  5.357511e-006 -2.728305e-007 -2.506798e-006  2.439042e-006
  4.758206e-006  3.674030e-007  1.391813e-006  1.738433e-006
  3.291369e-006  1.410248e-006 -7.636393e-007  1.466139e-006
  4.345989e-006 -1.439887e-006 -4.323262e-007  1.605546e-006
  3.545720e-006 -7.803359e-007 -1.269575e-007 -1.114311e-007
  2.520036e-006 -2.148375e-007 -2.182976e-006  4.943210e-007
  1.939728e-006  1.974065e-007 -2.614746e-006  5.572626e-007
 -6.833452e-007  6.745623e-007 -1.685561e-006 -1.688521e-007
 -3.443296e-006  3.861441e-006 -1.471904e-006  3.826275e-006
 -2.547852e-006  2.154058e-006  7.549930e-007  7.575888e-006
  1.341996e-007  1.167376e-008  2.249459e-006  2.120018e-006
  2.469301e-006 -1.905677e-007  6.521497e-007  2.230938e-007
  1.878344e-006

  4.567023e-006  1.593187e-005  2.705787e-005 -4.604761e-006
  1.577195e-006 -1.000696e-005  3.777126e-006 -4.198382e-006
  1.249978e-005  2.341806e-006  4.613133e-006 -4.662539e-006
  2.848899e-006  6.595579e-007 -1.438340e-006  2.787499e-006
  8.227924e-006  2.542809e-006  1.635963e-006 -5.465406e-006
  2.490618e-006 -1.678457e-006  1.987674e-006  9.694106e-007
  1.478266e-006  3.569423e-006  1.257008e-006 -1.310622e-006
  3.041795e-006 -3.115441e-006 -2.701568e-007 -8.020333e-007
  4.959466e-006  1.800099e-006 -1.355194e-006 -1.595266e-006
  5.418844e-007  8.592831e-007  1.064601e-006 -3.967099e-007
  1.748600e-006  2.983171e-007 -9.443258e-007 -2.461780e-006
  3.799502e-006 -1.478810e-006 -1.224281e-006 -1.168765e-006
 -1.560495e-006  3.074723e-006 -2.222595e-006 -1.620953e-006
 -1.183274e-006  2.224263e-006 -6.252552e-007  1.610935e-006
 -1.287546e-006  2.257791e-006  3.647629e-007  4.631704e-006
 -8.235135e-007  2.140348e-006  3.127063e-006  3.489216e-006
  1.946770e-006 -3.970939e-007  1.697509e-006  1.341996e-007
  6.652016e-006 -1.848887e-006  5.191936e-007 -1.354898e-006
  1.595838e-006 -5.186088e-007 -1.925564e-007 -1.432773e-006
 -2.740440e-007

 -7.873104e-006  6.116568e-006  1.030413e-006  9.337527e-007
 -3.543911e-007  8.186028e-007  3.039062e-006 -1.411954e-006
  4.128762e-007  1.011758e-006  2.794610e-007 -1.939892e-006
  9.335704e-007  5.429847e-007 -4.900730e-007 -1.512435e-006
 -3.431150e-007  2.276475e-006 -2.483732e-007  4.862731e-007
 -4.666643e-007  1.202064e-006  7.352199e-007  1.727903e-007
  1.013505e-006 -9.690572e-007  4.584963e-007 -3.625486e-007
  1.253499e-006  8.023760e-007  2.820408e-007 -4.441793e-007
 -1.648976e-006  5.194118e-007 -4.033341e-007  2.981293e-007
  1.490270e-006 -7.341997e-007  1.265386e-006  1.653177e-007
  2.562181e-007 -6.518042e-007 -3.323763e-007 -1.056889e-006
 -2.193685e-007  1.101721e-006 -5.818568e-007 -4.899459e-007
 -1.622925e-007 -1.053893e-006 -4.630450e-007  1.611497e-007
 -1.865210e-007  1.164757e-006  6.517945e-007 -3.694956e-007
 -1.396143e-006 -2.106120e-007 -2.555829e-007  2.158246e-007
  7.765434e-007 -3.779120e-007 -8.728149e-007 -8.856752e-007
 -2.990118e-007 -2.577807e-008 -9.858202e-007  1.167376e-008
 -1.848887e-006  3.269572e-006 -1.513721e-007  1.196932e-006
 -2.118847e-007 -1.950408e-007  8.782158e-007  9.969575e-007
  1.067836e-006

  1.820544e-005  9.901063e-006  2.106368e-005 -1.067683e-005
 -2.646024e-007 -1.579923e-006 -7.245880e-008 -7.136178e-007
  1.777602e-006  8.203048e-006  3.073723e-006  8.516116e-007
  2.360112e-006 -1.264973e-006 -7.912752e-007  2.459616e-006
  4.014503e-006  3.064669e-006  2.901625e-006  5.173490e-007
 -2.731985e-006 -8.075805e-007  1.417918e-006  2.165039e-006
  1.539332e-006  2.366548e-007  6.176640e-007 -5.128782e-007
  2.327065e-006 -1.571965e-006  4.907970e-007  1.916313e-006
 -8.177478e-007  1.140683e-006  8.171837e-007 -2.472682e-006
  1.518396e-006 -1.599197e-006 -3.713714e-007 -5.557903e-007
  1.064929e-006  2.116479e-007 -1.458854e-006 -7.662315e-007
 -1.525495e-006  8.772114e-007  1.175968e-006  3.283012e-007
 -1.474907e-006  9.453204e-007 -1.010555e-006  1.572475e-007
  7.367762e-007 -4.629205e-007  1.286537e-006  1.420136e-006
 -3.949361e-007  4.435948e-007 -5.004488e-007 -1.141217e-006
 -2.351312e-007  1.621694e-006  2.234780e-007  4.446051e-007
 -9.486275e-007  1.350151e-006  1.960806e-008  2.249459e-006
  5.191936e-007 -1.513721e-007  3.787338e-006  1.459858e-007
  1.602893e-006 -9.120966e-007 -1.529666e-007 -1.387735e-006
  1.340151e-006

  1.222454e-005  2.203228e-005  8.471506e-006  2.198954e-005
 -4.845893e-006  9.782353e-006  1.350839e-005  4.359616e-006
  1.267765e-006  3.094109e-006  1.124678e-005  8.160512e-006
  1.869932e-005 -2.111891e-006 -2.754666e-007 -2.106574e-006
  8.767825e-006  4.361620e-007  9.245575e-007  1.147160e-006
  5.386206e-006  3.136011e-006 -2.263094e-006  1.932623e-006
  5.187352e-006  2.984497e-007  1.929532e-006  1.717992e-006
  4.539933e-006  2.669774e-008 -2.982959e-006  1.053265e-006
  2.188755e-006  1.212218e-006  1.360822e-006  2.990986e-006
  1.064026e-006  4.407057e-007 -6.855267e-007  2.472144e-006
  4.189768e-006 -7.003904e-007  6.427680e-007  5.637744e-007
  2.283987e-006 -1.063329e-006 -1.822231e-006  1.088754e-006
  1.357285e-006  2.584005e-007  9.094392e-008 -4.244126e-007
  5.114087e-007 -2.607260e-007 -2.485951e-006  5.295577e-007
  2.951746e-007  8.633044e-007 -8.999657e-007  6.780548e-007
 -1.701172e-006  4.344508e-007 -1.009768e-006  1.140370e-006
 -2.185196e-006  2.207036e-006 -8.409758e-007  2.120018e-006
 -1.354898e-006  1.196932e-006  1.459858e-007  5.094499e-006
  4.190090e-007  5.407964e-007  1.471604e-006  1.286748e-006
  1.662012e-006

  7.762524e-006  1.229902e-005  1.072952e-005  2.062334e-005
  3.578777e-006 -5.685986e-007  1.209967e-005  7.394946e-006
  5.427616e-006  2.408005e-007 -4.023687e-007  1.162772e-006
  4.127244e-006  2.209764e-006 -2.993213e-006  2.258606e-006
 -1.541283e-006  1.489177e-006  2.426841e-006  5.812127e-006
  4.840323e-006  5.393001e-007 -9.050005e-007 -5.483108e-007
 -3.078046e-007 -6.022976e-007  1.566918e-007  6.890139e-007
 -1.783487e-006  1.870859e-006 -7.188985e-008  1.029461e-006
  7.771832e-007 -1.197977e-006  3.295434e-007 -7.581838e-007
  7.873091e-007  1.133057e-006 -1.318094e-006 -3.422984e-007
 -3.824713e-007  1.623409e-006  4.268704e-007  3.448872e-007
 -7.217467e-007  1.455962e-006  5.931861e-007  1.283411e-006
  1.889652e-006 -8.700403e-007  1.456747e-006  1.261345e-006
  5.919510e-007  1.134774e-006 -4.052583e-007 -8.692233e-007
  1.614423e-006  2.513641e-007 -2.198614e-009  4.544720e-007
  6.723785e-007  1.296400e-006  4.949169e-009  2.300871e-006
 -4.814287e-007  1.747851e-006  2.413720e-006  2.469301e-006
  1.595838e-006 -2.118847e-007  1.602893e-006  4.190090e-007
  5.954488e-006 -2.030484e-006  8.100045e-007 -1.477281e-006
  1.881886e-006

 -9.666084e-006  1.770571e-005  2.046602e-005  3.952309e-006
  4.007860e-006  8.934224e-007  9.294698e-006 -8.297110e-006
  3.489476e-006  3.353065e-006  8.404765e-006 -3.130980e-006
  8.079440e-006  2.468341e-006 -1.379842e-006 -2.940841e-006
  8.970960e-006  2.426025e-006  4.866708e-006 -5.733895e-007
  3.878691e-006  2.669836e-006 -2.473734e-007  2.131085e-008
  4.023929e-006  1.165519e-006  1.439989e-006 -9.026323e-007
  4.877807e-006 -3.821975e-007 -2.009667e-006  1.352174e-006
  2.663745e-006  3.954776e-006  1.808064e-006  6.938433e-007
 -1.329198e-006  9.011702e-007  4.651436e-007  2.657951e-006
  4.153544e-006 -1.028460e-006  2.315937e-006  3.121951e-007
  3.089290e-006 -2.380341e-006 -4.293302e-007 -1.219262e-006
  1.763400e-006  1.381881e-006 -1.680726e-006 -2.365391e-006
  5.909592e-007 -1.236204e-006 -1.597852e-006 -2.801179e-008
 -8.237175e-007  1.643902e-006 -9.470131e-008 -8.036911e-007
 -1.671526e-006  4.904136e-008 -4.095226e-007  1.069710e-006
  1.545264e-007  2.332640e-007 -1.557310e-006 -1.905677e-007
 -5.186088e-007 -1.950408e-007 -9.120966e-007  5.407964e-007
 -2.030484e-006  3.608356e-006 -4.213360e-007  1.399628e-006
 -3.083011e-007

 -4.761387e-006 -3.789602e-006 -3.824148e-006  6.362081e-006
  2.351502e-006 -6.149680e-006  2.422498e-006  2.148615e-006
  9.251378e-007 -2.868210e-006 -2.144934e-006 -1.885206e-006
 -3.584382e-006  6.139325e-007 -9.398530e-007 -2.086096e-006
 -4.321368e-006 -1.826081e-006 -4.167846e-007  6.422482e-007
  1.633548e-006 -1.198454e-006  1.676728e-006 -1.046661e-006
 -1.533085e-006 -6.126239e-007 -5.831309e-007 -1.447483e-006
 -1.511262e-006  5.177186e-007  8.026758e-008 -1.039395e-006
  3.627577e-007 -1.809800e-006  5.179422e-007  3.694429e-007
  8.824237e-007  2.064205e-007  3.611001e-007 -2.238073e-006
  6.006554e-008 -7.668878e-007 -1.510179e-006 -1.264263e-006
 -7.790268e-008  7.088026e-007 -6.163237e-007 -7.559039e-007
 -1.418959e-006  4.726134e-007  7.014295e-007  4.377948e-007
 -1.253105e-006  1.365361e-006 -6.448443e-007  4.784489e-007
 -1.448070e-007 -5.163301e-007  8.470123e-007  1.656100e-006
 -2.701664e-007  4.938107e-007  2.443495e-007 -5.714721e-007
  3.332164e-007  8.741185e-007  1.167382e-007  6.521497e-007
 -1.925564e-007  8.782158e-007 -1.529666e-007  1.471604e-006
  8.100045e-007 -4.213360e-007  3.095487e-006  1.238558e-007
  1.207044e-006

  2.649870e-006  2.578695e-006 -4.898521e-006  2.078750e-005
 -1.832806e-006  1.054810e-006  9.901856e-006  4.549763e-006
 -2.197229e-006 -2.323666e-006  6.200191e-006  3.976586e-006
  7.583150e-006 -2.362695e-006 -1.670401e-008 -4.285062e-006
  4.209926e-006 -3.333414e-006  2.194638e-006 -1.972968e-007
  6.941835e-006  7.801704e-007 -1.098825e-006 -1.625498e-006
  1.139191e-006 -4.980387e-007 -4.016255e-008 -1.117345e-006
  3.936495e-006 -6.011616e-007 -2.392251e-006 -6.946228e-007
  3.873200e-006  9.963472e-007 -2.655918e-007  3.361647e-007
 -1.212053e-006  2.217913e-006 -1.545962e-007  2.092816e-006
  1.704018e-006 -5.139093e-007  1.614654e-006  1.680535e-006
  3.755246e-006 -1.426995e-006 -3.661301e-007  2.727170e-007
  2.485100e-006 -3.093647e-008 -6.477807e-007 -1.273467e-007
  1.324780e-006 -5.506400e-009 -1.196117e-006 -5.798624e-007
  3.581446e-007 -1.113751e-007 -8.286154e-007  4.768090e-007
 -1.040115e-007  3.330708e-007 -3.903143e-007  1.343254e-006
 -2.127337e-007 -1.521978e-007 -8.747464e-007  2.230938e-007
 -1.432773e-006  9.969575e-007 -1.387735e-006  1.286748e-006
 -1.477281e-006  1.399628e-006  1.238558e-007  3.981955e-006
 -7.597729e-008

 -1.891389e-006 -8.711539e-007  7.308260e-006  6.169717e-006
  3.727581e-007 -7.102714e-006 -2.630372e-006  4.115156e-006
  6.081868e-006 -4.468629e-006 -6.634165e-006 -3.146350e-006
 -3.587432e-006  7.693872e-007 -4.308743e-006  6.254125e-007
 -4.985140e-006  8.994171e-007  6.721625e-007  2.421610e-007
 -1.819566e-006 -2.805396e-006 -1.136845e-006 -2.991459e-006
 -7.990566e-007  1.131375e-006 -1.719513e-006 -3.051960e-006
 -4.082897e-006  1.264927e-006  6.328596e-007  3.319944e-007
  1.013530e-007  4.308194e-007  1.257968e-006 -1.622069e-006
  2.185808e-008 -1.688311e-006  6.930979e-007 -1.216946e-006
  6.089540e-007  1.042936e-006 -5.991892e-007 -1.703460e-006
  1.515787e-007 -8.253937e-009  4.016258e-007 -3.157509e-007
  8.077954e-007  5.521338e-007  4.136595e-007  1.051395e-007
  6.458271e-007 -3.304366e-007  7.494011e-007 -2.513528e-008
  3.482604e-007  7.637172e-007 -4.918603e-007 -9.670807e-007
  1.039158e-006 -1.311893e-007  3.864734e-008  2.699967e-007
  1.900497e-007  1.533687e-006 -1.008641e-008  1.878344e-006
 -2.740440e-007  1.067836e-006  1.340151e-006  1.662012e-006
  1.881886e-006 -3.083011e-007  1.207044e-006 -7.597729e-008
  4.478426e-006


[EIGEN VALUE]
  6.196503e-003  4.284782e-003  1.885957e-003  1.524342e-003
  7.758952e-004  4.021452e-004  3.601706e-004  2.417383e-004
  1.780913e-004  1.629381e-004  1.405698e-004  1.194496e-004
  1.065224e-004  9.486007e-005  8.223934e-005  7.590152e-005
  5.376677e-005  4.992663e-005  4.403024e-005  3.673282e-005
  3.081091e-005  2.618716e-005  2.271658e-005  2.214890e-005
  2.102408e-005  1.604640e-005  1.450866e-005  1.277235e-005
  1.218258e-005  1.028303e-005  9.662593e-006  8.748793e-006
  8.227168e-006  7.613919e-006  6.934303e-006  5.798648e-006
  5.637305e-006  5.445670e-006  4.187820e-006  3.928581e-006
  3.884999e-006  3.185876e-006  2.853350e-006  2.431988e-006
  2.156972e-006  2.113641e-006  1.864561e-006  1.489627e-006
  1.390683e-006  1.266304e-006  1.178971e-006  1.058073e-006
  8.882310e-007  5.830129e-007  5.596938e-007  2.019018e-007
  1.395618e-007


[EIGEN VECTOR]
57 57

  6.385008e-001  6.090836e-001  7.544574e-002  9.841611e-002
  2.753307e-001 -6.308181e-003  1.749909e-001  2.379174e-001
  2.308257e-002  3.119825e-002 -2.126680e-002  5.314499e-002
  9.074960e-002  6.567077e-002  5.212509e-002  5.330176e-002
  2.161308e-002  9.389315e-002  8.463844e-003  3.228687e-002
  2.461967e-002  1.516452e-003 -2.278493e-002  5.600394e-002
  2.838095e-002  1.422432e-002  2.907928e-002  8.222282e-003
  2.061758e-003  3.193647e-002 -5.964580e-003 -2.907123e-003
  6.545571e-003  4.520848e-003 -1.236533e-002  1.824623e-002
  1.373517e-002 -8.982367e-003  8.832077e-003  1.196071e-002
 -5.240956e-003  2.102399e-002  1.313320e-002  1.853567e-003
  1.471665e-002  7.871888e-003  6.410702e-003  1.458411e-002
  4.759369e-003  1.858335e-003  6.239267e-003  9.607326e-004
  3.432827e-003  4.815247e-003  4.890784e-003 -9.353785e-004
  6.026095e-004

  1.080568e-001 -3.453261e-001  7.303337e-001  9.568474e-002
  2.672002e-001  3.976703e-001 -1.521613e-001  4.485727e-002
  2.009664e-001 -3.767067e-002 -1.037696e-002 -1.158644e-002
  1.937850e-003  1.612921e-002  1.327136e-001  6.630506e-003
  5.201701e-003  4.984813e-002 -3.867342e-002  1.569717e-002
  4.525330e-002 -4.125988e-003 -2.629795e-002  1.778388e-002
 -1.249425e-002  4.954742e-004  3.453603e-002  1.119490e-002
 -1.535121e-002  2.551953e-002 -1.051468e-002  1.362648e-002
  2.271020e-002 -1.147759e-003 -7.739572e-003  1.946273e-002
 -9.366838e-003  3.281856e-003  1.683501e-002 -1.673562e-003
 -1.221629e-002  3.881429e-004 -1.615109e-003 -5.084172e-004
  3.656465e-003  4.238080e-003 -4.999166e-003  1.293404e-002
 -3.259486e-003  3.086859e-003  7.733326e-003  1.959572e-004
 -3.576380e-003  5.686023e-003 -8.659634e-004  1.480676e-003
  5.470819e-003

  1.754803e-001 -4.527699e-001 -3.111391e-001  4.881503e-001
  5.056387e-002 -1.202301e-001  3.565236e-001  2.326972e-001
  3.669429e-001 -1.780908e-001  1.137030e-001  1.117950e-002
 -5.706426e-002 -5.059905e-002 -4.064007e-002  1.334909e-001
 -8.026651e-002  4.318041e-002  1.575623e-002  3.589336e-002
  8.129288e-002 -5.548580e-002 -8.281491e-003  1.536986e-002
  9.247375e-003 -1.482649e-002  1.046331e-003  1.917700e-002
 -4.027973e-002  4.047262e-002 -7.966640e-003  5.860444e-003
  3.667056e-002  4.120407e-003 -4.060463e-003  1.183152e-002
 -3.829435e-003 -6.536371e-003  2.513626e-003 -2.409418e-003
 -1.790608e-002  1.056376e-002  1.672892e-003 -2.505612e-003
  5.547936e-003  8.431051e-003 -2.944509e-003  7.793591e-003
 -5.540383e-003 -1.436049e-003  1.581684e-003  2.005647e-004
 -7.946533e-004  3.301704e-003 -2.056038e-003 -3.771179e-003
 -2.490354e-004

 -1.337203e-001  2.927405e-001 -2.017113e-001  1.327638e-001
 -4.407326e-001  5.932309e-001 -1.548342e-001  7.583557e-002
  4.026652e-001 -8.004770e-002 -5.947902e-002  1.484519e-001
  3.671918e-002 -2.555310e-002  5.331218e-002 -4.169258e-002
 -2.761733e-003  1.886982e-001 -4.728799e-002  3.434741e-002
  7.156981e-002  2.122306e-002  4.276412e-003  6.526547e-002
 -2.112179e-002  3.418737e-002  3.712448e-002 -6.907826e-002
  2.026242e-002  9.894328e-003 -2.664476e-002 -2.602053e-002
 -2.514068e-002 -7.535474e-003 -1.820627e-002 -9.122019e-003
 -5.213668e-003 -1.126448e-002  1.536306e-003  2.717752e-003
  1.276990e-002  3.038314e-002 -2.016247e-003  1.066821e-003
  1.535150e-002 -1.512630e-002  3.997822e-003 -6.116008e-003
 -1.012638e-003 -3.289563e-003  9.141436e-004 -2.410155e-003
  4.502924e-003 -1.857479e-003 -5.268347e-003 -2.265647e-003
 -4.223458e-003

 -3.684378e-001  2.780275e-001  4.790677e-001  1.219346e-002
 -2.515385e-001 -3.740155e-001  3.859292e-001  5.098171e-002
  3.000897e-001 -4.787198e-002  7.025384e-002  1.673882e-001
 -9.216685e-002  1.642399e-001 -5.661425e-002  9.923361e-003
 -1.263175e-001 -2.580946e-002  5.993158e-002  4.329120e-002
  5.102603e-002 -3.413381e-002 -2.295316e-002  5.135392e-002
  1.285484e-002  4.048182e-002 -2.697044e-002  9.965336e-003
 -3.228841e-002  4.003107e-002  5.898734e-003  3.463073e-002
  3.164319e-002 -2.211882e-002  5.286176e-003  1.904145e-002
 -2.356122e-004  3.749963e-003 -1.027840e-002 -1.859632e-002
 -1.110624e-002 -3.397740e-004  4.198858e-003 -1.957499e-003
 -8.552881e-003  5.452234e-004 -7.424772e-003  1.524962e-002
  4.912597e-003  2.779623e-003  1.736035e-003 -3.743222e-003
  1.873098e-003  6.093518e-003  4.154168e-003 -1.236656e-003
  5.927035e-003

 -1.338141e-001 -5.446693e-002 -1.774884e-001 -6.009645e-001
  2.996550e-001  3.320693e-001  4.424849e-001  1.289922e-001
  1.091946e-001 -1.823559e-001  1.152977e-001 -4.391438e-002
 -5.055894e-002  1.868018e-001  2.303839e-002 -9.438431e-002
  9.979820e-002  2.102245e-002  8.800000e-002  1.281206e-002
  6.841105e-003 -1.820896e-001 -3.619346e-004  3.460378e-002
  1.425761e-002 -9.690510e-003 -7.036470e-002  2.048430e-002
 -2.221869e-002 -9.081435e-003  1.522529e-002 -2.258924e-002
  3.460818e-002 -2.277287e-002  3.479218e-002  3.357025e-002
  2.303639e-002 -6.443363e-003  1.699992e-003 -3.065686e-003
 -1.364510e-002  8.121027e-003 -4.181749e-003 -4.505988e-003
  1.383555e-002  2.723693e-002  1.971741e-002  1.574578e-002
 -6.457449e-003 -4.154116e-003  5.188022e-003 -3.922657e-003
  1.399269e-002 -9.791893e-003 -5.664027e-003  7.088734e-003
  3.432603e-003

  4.495509e-001 -2.592975e-001  4.741881e-002 -1.762770e-001
 -3.718745e-001  5.149848e-002  2.560047e-001 -3.395017e-001
 -5.555654e-002  2.147087e-001  4.957671e-002  3.794104e-001
  5.521596e-002  4.527837e-002  9.680448e-002 -2.382152e-001
 -1.088995e-001 -1.024030e-002  2.164715e-001 -5.348260e-002
  7.190670e-002  2.706477e-002  8.990250e-002  9.960256e-002
 -6.109431e-002  5.267334e-002  2.389831e-002 -8.039072e-002
  1.906853e-002 -2.020451e-002  2.600719e-002 -1.527061e-002
 -5.589536e-002 -3.064540e-002 -4.573171e-003 -1.054440e-002
 -1.897261e-002  1.104434e-002 -2.768865e-002  6.870051e-003
  5.723635e-003 -1.764099e-002  4.247666e-003 -1.185623e-002
 -6.945412e-005 -1.580253e-002  1.923957e-002 -1.714703e-002
  6.432577e-003  6.470062e-003 -2.092386e-002  1.572358e-003
  2.598593e-003 -8.769528e-003 -1.184360e-002 -2.097457e-003
 -1.785772e-002

  2.689823e-001 -1.077959e-001  1.469191e-001 -2.472686e-001
 -4.219097e-001 -4.402730e-002 -8.025425e-002  3.138211e-001
 -8.685416e-003 -2.300521e-001 -1.568894e-001 -4.192078e-001
  1.233034e-001 -7.971986e-002 -3.494627e-001 -1.126458e-002
 -1.060053e-001  2.236729e-002  1.810649e-001  1.604316e-001
 -6.913046e-002 -1.132423e-001 -5.912834e-002 -1.073018e-001
  4.585169e-002  1.192770e-003 -7.714420e-002  3.111559e-002
  1.084770e-002  2.086214e-002  9.730488e-003  2.672611e-002
 -6.692142e-002 -9.646546e-002 -3.263403e-002 -5.473544e-002
  4.443135e-002 -5.125844e-002 -7.626830e-002  2.686332e-002
 -4.350332e-002  1.229973e-002  3.123666e-002 -2.047705e-002
  1.815868e-002  1.884325e-002  1.846227e-002  4.645423e-002
  2.182543e-002 -1.370703e-002  2.446630e-002  2.981740e-003
 -3.615566e-003  2.132132e-002  1.819555e-002  1.998041e-003
  1.822068e-002

  2.277742e-003 -1.010963e-001 -8.710941e-002 -6.144123e-002
 -3.619909e-002 -2.244923e-001 -5.726818e-003 -8.527893e-002
  2.812832e-001  1.743092e-001 -2.990629e-001 -3.205193e-001
  3.875213e-001  3.404510e-001  4.357664e-001 -1.189971e-001
  1.233975e-001  1.441688e-001 -1.403065e-001  5.595103e-002
 -6.434002e-002  2.919143e-002 -1.764975e-001  7.020365e-002
  1.115024e-001  1.232870e-001 -4.836862e-005 -8.029466e-002
 -3.422808e-002  3.237811e-002  4.513235e-003  3.795629e-002
 -1.323513e-002  8.548335e-003 -1.137482e-002  3.612927e-002
  1.286640e-002  1.844221e-002 -2.140182e-002 -4.188542e-002
 -2.885568e-003  1.314609e-003  1.271980e-002  5.704105e-003
 -6.036120e-002 -8.419451e-003 -2.486747e-002 -7.138568e-003
  1.393142e-002 -6.853404e-003 -1.324510e-002  6.796112e-003
  9.293547e-003 -8.439984e-003  1.442687e-002 -2.298886e-003
 -1.040239e-002

  6.955192e-002 -2.034225e-002 -8.101690e-002 -8.470870e-002
  1.896724e-003 -3.604344e-002 -2.301279e-001  2.764175e-001
  2.221729e-001  4.627779e-001  1.458272e-001 -1.703075e-001
 -5.253358e-001  2.500090e-001  3.079132e-002 -7.762176e-002
 -1.167991e-001 -1.734774e-001  1.345859e-001 -2.568969e-002
 -4.129373e-002  1.000724e-001 -1.645746e-002  7.178420e-002
 -1.976350e-001  1.504718e-001  3.745427e-002  1.506899e-002
 -6.397842e-002 -1.017128e-001 -2.928097e-002 -8.732185e-002
 -6.577865e-002 -1.499109e-002 -7.522757e-002 -2.917944e-002
  4.187030e-002  1.847350e-003 -3.223038e-002  5.438908e-002
 -4.333500e-002  3.557186e-002 -2.294470e-002 -1.390795e-002
  3.078851e-002  2.622197e-002  4.560298e-003  1.956322e-002
  2.614508e-002 -1.515985e-002  1.806551e-002 -9.102678e-003
 -1.287287e-002  1.389050e-002  1.461164e-002  1.248423e-002
  2.042371e-002

  1.373789e-001  4.743734e-003 -6.432987e-002 -2.723323e-001
  2.280655e-001 -3.041021e-001 -3.605933e-001 -2.444754e-001
  5.165019e-001 -2.353999e-001  5.448134e-002  2.272890e-001
 -5.375063e-003 -1.206464e-001 -2.656545e-001 -1.505285e-001
  2.442923e-002  6.193390e-002 -7.556428e-002 -6.559447e-002
 -2.146008e-002 -1.174184e-002 -3.435239e-002  2.228786e-002
  3.814872e-002 -2.199000e-002  1.098913e-001 -5.955493e-002
  1.194928e-001  2.100848e-002 -9.714682e-002 -4.890353e-002
 -5.581176e-002 -2.625499e-002 -5.062315e-002 -3.396698e-002
  1.672931e-002 -5.635523e-002 -3.279227e-002  2.968307e-002
  1.972680e-002  2.384041e-002  6.654731e-003 -8.152969e-003
  8.066137e-002 -1.032192e-002  3.978101e-002  1.249458e-002
 -1.231639e-002 -2.016060e-002 -8.295298e-003 -1.741674e-004
 -8.368477e-004  4.261417e-003 -1.794223e-005  7.081759e-003
  1.501498e-003

  5.462661e-002  1.191657e-001 -8.805363e-002  7.805347e-002
  1.190411e-001  1.119718e-001 -1.232002e-001 -2.767499e-001
  1.258019e-001 -1.722965e-001 -1.112644e-001 -1.402287e-001
  7.780465e-003  1.435649e-001 -4.941961e-002 -7.342435e-002
 -4.389155e-001 -4.022463e-001  1.990430e-001 -6.320426e-002
  1.237395e-001  1.748323e-002  1.673282e-002  1.747298e-002
  8.741668e-002  1.119736e-002 -2.213952e-001  4.064971e-002
 -1.987558e-001  1.352490e-001  2.373961e-001  1.847852e-001
  1.697793e-001  1.007086e-002  1.149518e-001  1.372215e-001
 -4.271148e-002  1.156049e-001  3.220622e-002 -1.427245e-001
  1.500355e-002 -6.767232e-002  2.061777e-002 -1.632552e-002
 -1.219688e-001 -2.712110e-002 -4.962471e-002  1.836877e-002
  1.725579e-002  1.997920e-002  3.829866e-003 -1.163987e-002
  1.134933e-002  1.254150e-002  1.279475e-002 -2.254174e-002
  1.239599e-002

  3.770182e-002 -8.227652e-003 -5.094700e-002 -1.766114e-001
 -2.234472e-002 -9.070144e-002 -1.626298e-001 -9.845024e-002
  5.228837e-002  2.034697e-001 -1.478661e-002  7.072145e-002
 -9.335083e-002 -3.874302e-002  1.489970e-001  3.755660e-001
 -1.753961e-002  2.193076e-001  5.923949e-003  3.509644e-001
  4.662149e-001 -3.241307e-001  8.740927e-002 -1.078301e-001
 -8.451405e-002 -1.750168e-001 -1.032513e-001  2.118505e-001
 -9.679657e-002  1.191448e-001 -4.185630e-002  1.728832e-001
  8.520919e-002 -8.652630e-002  6.279856e-003  2.074953e-002
 -4.675326e-002 -1.789923e-002 -1.910959e-002 -1.454640e-002
 -8.429952e-002 -6.169798e-002  2.139194e-002 -1.283417e-002
 -2.694542e-003  3.849013e-002 -3.625490e-003  3.575604e-002
 -1.661375e-002  2.339976e-002 -3.151720e-002 -6.226659e-003
 -1.328208e-002 -1.492694e-002  4.446828e-003 -1.127474e-002
 -1.412067e-002

 -1.508100e-001  4.463801e-002 -2.327028e-002  1.523536e-001
  1.491268e-001  1.370929e-002 -7.425862e-002  1.239693e-002
 -9.117543e-002  1.047863e-002  3.078029e-001 -1.138262e-001
  1.937187e-001  3.385338e-002  3.043808e-004 -1.583866e-001
  2.571224e-002  5.053881e-002  3.621984e-001  8.288978e-002
  2.088287e-001 -1.077829e-002  1.383535e-001  1.515447e-001
  1.251501e-001  2.038934e-001  1.912836e-001 -1.699017e-001
  1.544436e-001  1.428430e-001 -7.743325e-002  1.695845e-001
 -1.068852e-001 -2.942439e-001 -4.565280e-002 -2.155878e-001
 -7.274615e-002 -1.309495e-001 -2.900710e-001 -3.548935e-002
 -1.325234e-001 -1.415687e-001  8.497805e-002 -7.945543e-002
 -4.686434e-002  1.826059e-002 -8.569083e-003  5.209971e-002
  2.243638e-002 -1.895342e-002 -4.264967e-003 -9.198990e-004
 -1.264743e-002  1.646869e-002  4.629885e-002 -1.956620e-002
  4.801820e-003

  4.411397e-002 -8.173533e-002 -4.916465e-002 -8.821726e-002
 -5.782497e-002  8.959557e-002  3.112146e-002  1.168720e-001
 -3.998894e-002  1.046484e-001 -1.918400e-001  2.435873e-001
 -1.625554e-001  1.600659e-001 -7.991703e-002  1.541611e-001
 -5.249740e-002 -1.307671e-001 -2.237605e-001 -7.155732e-002
 -2.116753e-001  1.243150e-001 -2.198003e-001 -3.201572e-002
  3.288242e-001 -4.712694e-002  1.946694e-001  1.782854e-001
  2.457766e-001  2.918125e-001 -1.111665e-001  2.548872e-001
  1.340068e-001 -1.606704e-001  8.256857e-002 -5.171607e-002
 -1.057045e-001 -5.867376e-002 -1.756281e-001 -1.037913e-001
 -9.834936e-002 -1.926505e-001  4.397564e-002 -6.044217e-002
 -5.210373e-002  3.112359e-002 -3.082078e-002  5.820211e-002
 -1.918827e-003 -1.394429e-002  2.812062e-002 -2.486555e-003
 -2.443780e-002  1.376752e-002  5.253636e-002 -2.105634e-002
  4.305090e-002

  1.919343e-002 -2.562579e-003  6.954126e-003  1.482604e-001
 -6.250181e-002  1.804562e-002 -1.255704e-001  6.571305e-002
  3.955401e-002  2.233627e-001  4.465953e-001  7.292573e-002
  1.833704e-001  2.368057e-001 -1.922329e-001 -3.219058e-001
  2.355024e-001  4.107898e-002 -3.068869e-002  8.855972e-002
 -1.885943e-001 -1.912020e-001 -5.532788e-002 -2.745487e-001
  9.769010e-002 -2.831518e-001 -1.674342e-001  1.166751e-001
 -9.725249e-003  7.932624e-002  2.162314e-001  5.064390e-002
  1.211097e-001  6.273824e-003  8.993426e-002  1.597678e-001
  9.157350e-003  2.804070e-002  4.582871e-002 -2.398749e-002
  5.485556e-002 -3.739325e-002  1.995329e-002 -4.986073e-002
  6.668185e-004  7.126082e-003  2.865820e-002  3.000096e-002
 -1.078757e-003  9.372344e-003 -3.054463e-002 -9.406179e-003
  5.633255e-003 -1.812854e-002 -1.078508e-003 -2.738924e-002
  7.315641e-003

 -4.363321e-002 -8.506271e-002 -2.855861e-002  1.084604e-001
  7.473033e-002  2.661087e-003 -1.328202e-001  1.528205e-001
 -1.005419e-001 -6.690142e-002 -3.045976e-001  3.759533e-001
  1.219831e-001  4.339514e-001 -1.420699e-001  5.972799e-002
  1.030378e-001 -2.527501e-001 -8.724806e-003  1.226913e-001
  7.311560e-002 -1.375767e-001  1.377812e-001  6.737244e-002
  1.088002e-002  3.548790e-002 -3.206873e-001 -1.083482e-001
 -3.417194e-002 -9.660309e-002 -5.298189e-002 -6.435312e-002
 -1.928623e-001 -3.951106e-002 -9.281069e-002 -1.793620e-001
  1.607352e-001 -1.723059e-001 -1.037771e-002  7.046138e-002
  2.478291e-002  1.108233e-001  1.130564e-001  4.551923e-002
  7.900875e-002  1.922164e-002  4.894796e-002  7.325590e-002
 -1.117948e-003  5.909946e-003  7.681936e-003 -4.723327e-003
  3.202521e-002 -3.335216e-002  2.516218e-002 -3.578460e-003
 -7.015516e-003

 -3.975123e-002 -1.108868e-001 -8.770552e-003 -1.384798e-001
  2.574639e-002 -7.007459e-002 -1.240017e-001  2.862566e-001
 -2.442516e-002  6.409984e-002 -3.491564e-002  1.283151e-001
  2.125940e-001  1.457601e-001 -2.880104e-001  1.469482e-001
  1.617085e-002  2.184977e-001  3.576938e-002 -1.291807e-002
  1.449959e-001  2.913833e-001  2.324814e-001  3.204813e-001
 -1.093140e-001  6.509549e-002  7.243474e-002 -1.476655e-002
  3.912452e-002 -2.451841e-002  1.721126e-001 -4.457185e-002
  1.138427e-001  1.356611e-001  2.181763e-001  1.921911e-001
 -1.151806e-001  1.552373e-001  8.271197e-002 -1.393683e-001
  1.044187e-001 -1.552755e-001 -8.524102e-002 -9.304863e-002
 -1.937370e-001 -3.857444e-002 -7.561287e-002 -1.517663e-001
  3.217641e-002 -5.478477e-003 -2.974029e-002  5.564903e-004
 -1.527141e-002 -3.229836e-002 -1.786447e-002 -2.504467e-002
 -2.571151e-002

 -7.246027e-003 -2.227502e-002 -1.408187e-002  9.771700e-003
 -4.203172e-002 -1.736349e-001 -2.092652e-001  3.022590e-001
 -1.184913e-001 -2.849439e-001 -1.568548e-001  2.522856e-001
 -1.934874e-001 -1.571025e-001  4.140028e-001 -2.756710e-001
  1.028483e-001  4.954103e-002  1.927727e-001 -4.762272e-002
 -1.441627e-001 -2.542086e-001 -5.615152e-002  1.829539e-001
 -6.893133e-002 -3.928562e-002  3.269102e-002  2.055693e-002
 -1.070002e-001 -9.018188e-004  1.833319e-001  1.950450e-002
  1.514058e-001 -1.877195e-001  1.129445e-001  1.164717e-001
 -9.889496e-004  2.796691e-002 -3.689354e-002 -8.880274e-002
 -3.513926e-002 -2.776719e-002 -4.228115e-002 -4.611794e-002
 -7.418783e-002 -3.447775e-003 -5.593045e-004  2.632123e-002
  1.930162e-002 -1.702155e-002  2.293739e-002 -5.257695e-002
  4.717441e-003 -1.057095e-002  6.120678e-005 -2.021235e-002
  1.535621e-002

  3.452159e-002 -4.509768e-002 -2.679652e-002 -1.172030e-001
 -5.369864e-002 -6.250530e-002 -9.106042e-002  2.191040e-001
 -2.009653e-001 -2.823016e-001  2.677486e-001  9.889714e-002
 -1.801830e-002  1.606929e-001  1.984825e-001 -1.962412e-001
 -2.965789e-001 -3.791459e-003 -3.313226e-001  2.104631e-001
  2.291973e-001  2.092092e-001 -9.524066e-002 -2.076289e-001
 -4.311621e-002  5.452748e-002  1.019158e-001 -1.955841e-001
 -5.279416e-002  1.648393e-001 -5.991650e-002  9.894148e-002
 -9.511974e-002  1.401174e-001 -1.993074e-001  4.159806e-002
 -5.332353e-002  5.563420e-002  1.130062e-001  8.074892e-003
  8.289669e-002  1.053948e-002  4.738093e-002  4.647835e-002
  9.195292e-003 -9.745158e-002 -3.302322e-002  2.695220e-002
 -4.622728e-002  6.161845e-002 -8.359788e-002  1.627246e-002
 -3.407505e-002  3.827777e-003 -9.203173e-003 -1.141828e-002
  4.430878e-003

  6.028452e-002  1.969471e-002  9.941105e-003  1.367562e-003
 -3.800536e-002 -2.342179e-002  2.086205e-002 -5.732179e-002
  8.684621e-003 -1.408993e-001  5.803605e-002 -5.964223e-002
  2.821075e-002  7.315337e-002  1.993691e-002 -8.763301e-002
  2.206366e-002  6.796283e-002 -2.733586e-001 -5.543984e-002
 -1.118112e-001  1.916288e-001  1.865434e-001  4.453502e-003
 -4.097423e-001  1.116689e-002 -2.480132e-001  4.707883e-002
 -1.585675e-001 -5.316466e-002 -7.330731e-002  1.837720e-002
  2.437511e-001 -3.236676e-002  1.752324e-001 -1.885165e-001
 -3.399973e-001 -1.592688e-001 -2.420968e-001  6.465606e-002
 -2.530761e-001 -1.221947e-001  1.183185e-001 -8.288120e-002
  9.976889e-002  1.560866e-001  3.062123e-002  1.517696e-001
 -6.482301e-003  8.071843e-002  1.365005e-001  1.230501e-003
  4.318201e-002 -1.096458e-002 -2.354553e-002  1.800729e-002
  7.948721e-003

  1.391328e-001  3.915250e-003  5.113823e-002 -2.360349e-002
 -1.618192e-001 -2.533339e-002 -7.530682e-002 -7.863679e-002
 -5.879319e-002 -1.076733e-001  2.855482e-001 -1.635361e-001
 -2.110417e-001  1.134098e-001  8.495059e-002  1.626959e-001
  2.138901e-002  6.332737e-002 -2.464891e-001 -2.148073e-001
  9.222304e-003 -2.134545e-001  1.647256e-001  2.182547e-001
  2.599110e-001 -7.807989e-003 -2.219835e-001 -2.643906e-001
  4.302757e-002  5.709663e-002 -1.571485e-001 -1.275081e-001
  9.613679e-002  1.783554e-003  1.333543e-001 -7.156127e-002
  1.178416e-001 -1.768631e-001  1.471194e-002 -2.170532e-001
  1.347455e-001  6.090170e-002 -2.389741e-002 -2.578899e-002
 -2.234896e-001  1.710087e-004 -8.331745e-002 -1.071502e-001
  1.263253e-002 -1.492094e-001  3.239137e-002  2.018356e-002
  1.007938e-001 -1.169997e-002  7.981591e-002 -5.438475e-002
  9.381294e-003

  9.966146e-002  2.787483e-002  9.292322e-003 -2.526805e-002
 -1.015502e-001  9.890493e-004 -3.215073e-002 -4.607209e-002
  9.874658e-002 -1.651480e-001  1.643702e-001  4.729423e-002
  2.200283e-002 -2.760299e-002  1.070028e-001  1.479407e-001
  3.456746e-001 -3.991462e-001 -2.086278e-003  2.692661e-001
 -5.575212e-002 -2.345222e-002  2.439631e-002 -1.071048e-001
 -5.497011e-004  2.260662e-001  5.642586e-002  4.802631e-002
  8.087298e-002 -3.176051e-001 -1.144600e-001  1.121017e-001
 -9.039604e-002  1.094252e-001 -1.052258e-002  3.249608e-002
 -5.863318e-002  2.257488e-001  2.625922e-002 -1.049758e-001
 -2.742244e-002 -2.202922e-001 -1.102146e-001 -7.011108e-002
 -2.431098e-001  1.461074e-001 -1.532107e-001  1.782201e-002
  1.200793e-001  8.312960e-002  1.535188e-001  3.101425e-002
  8.191452e-002  5.381287e-002 -2.729673e-002  4.332477e-002
 -3.769731e-002

 -6.709590e-003  2.248246e-002 -6.656421e-003  1.275205e-002
  7.074632e-002 -5.787725e-003  3.624739e-002 -1.027891e-002
  8.541410e-002 -3.866655e-002 -4.341345e-002 -2.077643e-002
 -3.500083e-002 -7.049232e-003  1.362694e-001 -8.051857e-002
 -1.152799e-001  3.478474e-002  7.845718e-002  2.139158e-001
 -2.877432e-001  9.712436e-002  2.329067e-001 -6.643043e-002
 -2.136306e-001 -1.584159e-001 -1.259873e-001  2.101401e-001
  1.950472e-001  1.544119e-001 -5.747849e-002  1.850269e-001
 -2.342520e-001 -5.855788e-002  1.296456e-001 -3.168408e-001
 -3.751831e-002 -9.854607e-002  8.779230e-002  7.356836e-002
  3.138579e-001  4.160717e-003 -1.773503e-001  5.020096e-002
 -2.422407e-001 -1.398045e-001 -4.354026e-002 -2.702911e-001
  8.060139e-003 -9.335524e-002 -5.759081e-002  6.294747e-002
  1.854174e-002 -7.702682e-002 -5.576791e-003 -1.912520e-003
  8.477658e-003

 -2.509494e-002  1.049782e-002 -8.779685e-003  9.596984e-002
  1.278001e-001  2.987094e-002  4.010229e-002 -1.376782e-001
 -6.351314e-002 -1.358558e-003 -1.769635e-001  5.198803e-002
 -2.175984e-001  1.339997e-001 -1.165131e-001 -1.441327e-002
 -2.218562e-001  4.108699e-001  2.706330e-002  1.406465e-001
 -2.250564e-001 -1.648051e-001 -2.197155e-003 -2.828346e-001
 -1.059670e-002  8.016976e-002  1.033743e-002 -2.502917e-001
 -5.153152e-002 -6.415716e-002  5.334308e-002 -1.511507e-001
 -3.020288e-001  6.014719e-002  3.708908e-002  6.395178e-002
 -5.799584e-002  1.401245e-001 -1.158101e-001 -2.438788e-001
 -5.951029e-002 -2.115464e-001  6.008897e-002 -2.013475e-001
 -1.035832e-001  8.703613e-002 -8.661854e-003  2.841207e-002
  9.551691e-002 -1.998624e-003  7.813295e-002  6.610233e-004
  8.772363e-002  7.377428e-002 -8.494982e-003  1.352375e-002
 -2.183405e-002

 -3.729376e-002  5.784906e-003  5.419208e-003 -9.930373e-003
  9.240632e-003 -2.855070e-002  6.920431e-002  1.211972e-001
  5.719393e-002  1.396095e-001 -1.685725e-001 -7.106230e-002
  4.568683e-004 -1.644413e-001  5.166451e-003 -2.248178e-001
  7.010940e-002 -9.553429e-002 -1.778065e-002 -2.069610e-001
  2.339155e-001  1.163704e-002  1.021065e-001 -5.390600e-003
 -3.908779e-002 -2.669332e-001 -6.366380e-002 -8.301236e-002
  1.221480e-001  2.433488e-001 -8.416785e-002 -4.350656e-002
 -1.529202e-001  2.132823e-002 -1.243208e-001 -1.975866e-002
 -2.947186e-002 -1.050181e-001  3.453217e-001 -9.319318e-002
  9.549215e-002 -1.815002e-001  1.159474e-002 -2.373965e-001
 -7.324310e-002  2.123980e-001 -1.340824e-001  2.474560e-001
  7.272032e-002  1.843665e-001  2.893627e-001  2.819533e-002
  1.020313e-001  4.871617e-002 -1.018590e-001 -1.257240e-003
  1.295068e-002

  2.322747e-002  6.630557e-004  4.615472e-003  7.493186e-002
  1.506223e-002  1.032403e-002  5.043195e-002 -1.175176e-002
 -4.893120e-002  9.231139e-003 -1.783247e-001  6.327423e-003
 -6.733154e-002  1.023301e-001 -2.518385e-001 -2.765771e-001
  1.931301e-001  1.146126e-001 -6.732334e-002 -2.216652e-001
  2.472792e-001 -1.072764e-001 -3.661241e-002 -2.504551e-001
 -1.437106e-001  1.898950e-001  8.956779e-002  6.660662e-002
 -2.127325e-001 -1.941505e-004 -2.141083e-001  1.620431e-001
  1.731662e-001 -1.193865e-001 -5.344760e-002 -1.872446e-001
  3.808554e-002  1.231851e-001  6.101515e-002 -1.354251e-001
 -6.964968e-002  1.065637e-001 -2.493161e-001  1.651892e-001
 -1.953215e-001 -7.337158e-002 -2.221823e-001 -1.662435e-001
 -7.235666e-003 -9.348355e-002  8.545499e-003 -3.652571e-002
 -5.221823e-002  6.456893e-002  7.338853e-002  2.498657e-002
  6.383795e-002

  3.218834e-002  2.447563e-002  2.480844e-003  1.678685e-001
 -5.381730e-002  1.327770e-002 -6.200924e-003 -1.757651e-001
 -1.395282e-001 -2.186416e-001 -5.059036e-002 -1.580515e-001
 -1.277938e-001  3.086928e-001 -5.923688e-002 -1.442553e-001
  5.208083e-002  1.628826e-002  1.517797e-002  2.561834e-002
  1.670899e-001 -1.336527e-001 -1.543532e-001  2.322737e-001
 -1.625650e-001 -4.218982e-002  5.555227e-002  2.958246e-001
  2.778680e-001 -8.713643e-003 -2.869974e-001 -1.214820e-001
 -8.033049e-002  3.793861e-002  2.139545e-002  2.982747e-001
 -9.730868e-002 -1.075886e-003  2.223678e-002  7.447826e-002
  8.789152e-002 -1.767099e-001 -1.357336e-001 -1.499641e-001
  1.667633e-001  1.108628e-002  1.571179e-001 -4.310711e-002
 -7.251450e-002 -9.379708e-002 -8.730453e-002  5.190064e-002
 -4.751273e-002 -1.120815e-002 -4.282733e-002  2.072301e-002
  9.269261e-002

  2.182393e-002  3.435411e-003  1.809283e-002 -1.524729e-003
 -3.723154e-002 -4.988018e-002 -4.841039e-002  8.695225e-002
  5.367296e-002 -6.005220e-002 -7.020973e-002 -3.123975e-002
 -1.221447e-001  3.881804e-002  1.255483e-001 -2.277613e-002
  8.739493e-002  1.225357e-001  1.983980e-001 -2.560523e-001
  1.752275e-002  5.700402e-002  3.297584e-001 -2.661500e-001
  2.524471e-001  1.235569e-001 -1.584540e-001  8.720531e-003
  1.498162e-001 -4.048271e-002 -1.287038e-001  1.335443e-001
  3.134381e-002  2.101772e-001  4.525607e-002 -4.407511e-002
 -1.235330e-002  1.963183e-001  4.976198e-002 -1.522940e-002
  1.291759e-003 -1.872206e-001  5.385418e-002  1.391616e-001
  1.568129e-001  1.120304e-001  1.778777e-001  3.370966e-002
 -2.825108e-001  1.929944e-001 -2.228445e-001 -5.752381e-002
 -1.004882e-001 -2.604046e-001 -2.880825e-002 -1.691681e-002
 -9.627555e-003

  2.515256e-002 -1.443159e-002 -2.014348e-002  3.356887e-002
 -4.993506e-002  2.541545e-003 -5.053565e-002 -1.881592e-001
 -7.412836e-002 -1.765343e-001  9.036733e-002 -4.766677e-002
 -5.280743e-002  2.905238e-001 -3.337070e-002  1.416786e-001
  8.609964e-004  2.224644e-001  1.192135e-001  2.597520e-002
 -2.359403e-001  5.163918e-002  1.542656e-001  1.265105e-001
 -6.595224e-002  1.401040e-002  3.283108e-001  1.754109e-001
 -8.117624e-002  6.457891e-002  4.212690e-002  1.686287e-001
  7.141527e-002 -3.227303e-002 -1.104416e-001 -3.429984e-002
  2.394041e-001 -4.112194e-002  3.509335e-001  1.157774e-002
 -2.759669e-002  1.618825e-001  7.174133e-002  1.057337e-001
 -1.162942e-002  1.338182e-001 -5.238133e-002  2.877835e-001
  1.632546e-002  1.690877e-001  2.055664e-001 -1.647474e-001
  4.550067e-002 -5.795198e-002  1.087554e-002 -2.585054e-002
 -4.385264e-002

  5.433980e-002  1.951792e-002  1.598591e-002  6.416602e-003
 -6.715655e-002 -1.119968e-002  2.899679e-002 -4.670797e-002
  5.294643e-002 -8.006376e-002 -9.144123e-002 -1.159754e-001
 -1.058770e-001  1.769625e-001  2.447461e-002  1.153966e-001
  1.766531e-001 -1.423707e-001 -8.414453e-002 -7.663145e-002
 -1.922136e-002 -1.255635e-001  3.497416e-001 -7.277266e-002
 -5.918358e-002 -2.404488e-001  2.965348e-001 -2.796220e-001
  5.432067e-002  2.759893e-002  3.076256e-001  4.149674e-002
 -3.157987e-002 -1.234898e-001 -4.441194e-002 -7.394326e-003
 -1.735612e-001  7.662496e-002  7.668759e-002  9.117360e-002
 -1.025521e-001 -7.326919e-002  3.877447e-002  3.739743e-002
  1.827577e-001 -2.069972e-001 -7.582490e-002 -7.100412e-002
  3.090878e-002 -5.720218e-002 -9.514334e-002  2.381603e-001
 -2.025554e-001  1.917687e-001 -8.055528e-003  1.480193e-001
  1.465975e-001

 -2.617628e-002  1.372054e-002 -2.704798e-003 -1.755799e-002
 -4.440038e-003  2.005707e-002 -2.624178e-002  7.105236e-002
  1.703980e-002  8.875278e-002  3.064067e-002  2.377805e-002
  2.164302e-001 -2.465669e-002 -2.652633e-002  4.156799e-003
 -1.674900e-001 -1.845683e-001  4.554437e-003  1.648448e-002
 -1.960990e-001 -3.154414e-001  3.032309e-002  1.717141e-001
 -6.869797e-002 -1.836132e-001  2.961168e-001 -1.578091e-002
 -3.035694e-001  4.190628e-002 -2.264207e-001 -7.415224e-002
 -8.124144e-002  2.914955e-001 -2.493897e-002 -1.598429e-001
 -1.578570e-001 -9.870819e-003  2.611397e-002 -1.931815e-001
 -1.106790e-001 -7.316428e-002 -8.287203e-002 -1.036590e-002
  1.045476e-002  1.539115e-001 -7.774644e-002 -2.437732e-002
 -3.413776e-001 -5.960654e-002 -1.306078e-001  5.180576e-003
 -1.187799e-001 -1.474783e-001  6.983769e-002 -1.153349e-001
  1.950025e-003

 -1.793294e-002 -1.262608e-002 -9.666050e-003 -1.695164e-002
 -2.907886e-002 -3.501436e-002 -9.406548e-002  5.438037e-002
 -2.688100e-002 -8.418808e-002  2.601515e-002  7.148342e-002
  5.719647e-002  1.382385e-001  1.327420e-001  2.592002e-002
 -4.641945e-002  1.842616e-002  2.056073e-001 -1.007975e-001
  1.015102e-001  4.749372e-002  6.088709e-002 -1.993416e-001
  2.037602e-001 -2.654676e-002  1.539957e-001  1.549825e-001
 -8.444301e-002  1.598714e-001  2.492250e-003 -1.513358e-001
  2.897006e-004  3.129777e-001  1.914608e-001 -7.830657e-002
 -3.740325e-002 -7.187240e-002 -1.364860e-001  1.653988e-001
 -4.707589e-002  1.849540e-001 -1.506954e-001 -1.338019e-002
  1.473899e-001  2.670122e-001 -2.352600e-002 -2.318063e-001
  9.484924e-002 -1.487356e-001  2.965150e-001  1.637071e-001
  1.814914e-001  2.120740e-001 -9.989510e-002  2.004608e-001
 -2.589996e-002

  3.786387e-002  8.562443e-003  2.308904e-002  3.851636e-002
 -1.970217e-002  3.909641e-003  5.127598e-002 -4.002315e-002
 -1.147533e-002  8.128987e-003 -8.858302e-002 -1.102677e-001
 -1.991133e-001  1.736259e-002 -1.230031e-001 -1.326566e-001
  1.374487e-001 -7.078142e-002 -1.807813e-001  9.081968e-002
  2.146869e-001 -7.047284e-002 -8.475051e-002  8.274572e-002
  9.452860e-002 -4.205765e-002  2.299023e-001 -8.591428e-002
 -3.523239e-002 -6.976823e-002  2.710875e-001  1.265097e-001
 -2.062055e-001  9.371906e-003  3.042593e-001 -9.287748e-002
 -2.187089e-001 -4.333356e-002 -6.974199e-002  7.007344e-002
  8.736674e-002  1.503856e-001  2.479407e-002  1.324901e-001
 -5.804027e-002  5.617512e-002  1.488586e-001 -5.193051e-002
 -1.344327e-001  1.105892e-001  7.777922e-002 -1.593433e-001
  2.207142e-001 -2.784632e-001 -1.857347e-001 -9.979372e-002
 -2.948824e-001

  1.723656e-002  1.285456e-002  4.809054e-003 -2.775169e-002
 -3.883321e-002 -9.048577e-003 -3.884846e-002  1.544397e-002
  6.783490e-003 -1.312073e-001  1.234711e-001  1.690049e-002
  5.224786e-002  1.323966e-001  8.140184e-002  1.178911e-001
 -6.057122e-002  1.088027e-001 -1.566882e-003 -3.989600e-001
  1.486491e-001  9.553121e-002 -2.148230e-001 -2.136200e-002
  5.620786e-002 -2.794593e-001 -1.931209e-003  2.444106e-001
 -1.481210e-001 -3.427551e-001  2.060538e-001  1.089242e-002
 -3.265300e-001 -7.231878e-002 -1.167945e-001 -1.913036e-001
  6.412428e-002 -6.694787e-002 -8.059919e-002  1.137997e-001
 -7.044760e-002 -2.387742e-001  2.154333e-002 -7.267009e-002
 -2.103713e-001  3.292580e-002 -7.820353e-002 -5.738152e-002
  5.839146e-002  4.339806e-002 -8.900553e-002 -2.302529e-002
 -9.174175e-002 -6.976421e-002  5.773360e-002 -3.665957e-002
  4.499186e-002

 -3.018226e-002 -8.991356e-003 -9.526197e-003  2.435804e-002
  4.774372e-002 -1.642737e-003  8.649582e-004  6.371387e-002
 -3.334016e-002  9.697933e-002  1.373678e-003 -2.001456e-002
  2.773025e-002 -4.716318e-002 -2.927964e-002 -2.399383e-001
 -3.265124e-001  1.040945e-001 -2.115604e-001  1.255242e-001
 -3.776635e-003 -1.303393e-001  1.178392e-001  2.858531e-001
  2.350019e-001 -1.495172e-001 -6.312704e-002  8.281453e-002
  1.694841e-001 -3.968027e-001 -5.113531e-002  1.640831e-001
  8.737052e-002 -4.171330e-002 -1.774888e-002 -1.389785e-001
  6.291779e-002  2.037047e-001  5.668296e-002 -1.406799e-002
 -1.080737e-001 -4.978571e-002 -7.052256e-002  1.997143e-001
  1.424751e-001  8.661795e-002 -6.321995e-002 -4.830873e-002
  5.628971e-002  1.070107e-001  8.434821e-002  4.228648e-002
  3.430040e-002  1.979052e-001 -9.199687e-002  2.826328e-001
 -4.137376e-002

  1.511419e-002  4.754719e-003  1.360923e-002 -9.598425e-003
 -3.701173e-002 -2.636645e-003  3.715488e-002  1.286923e-002
  1.932842e-002 -2.401971e-002  3.315877e-002 -4.957752e-002
  2.858757e-002 -6.314425e-002  4.228429e-002 -5.524165e-002
  9.071697e-002 -1.147856e-001 -1.913669e-001 -3.218473e-002
  8.181332e-002  5.650783e-002  1.598211e-001  4.777692e-002
 -1.131784e-001 -1.933172e-002  6.721179e-002  2.238515e-001
 -7.507405e-002  2.240687e-001  4.559664e-002 -7.230869e-002
 -2.625869e-001  3.011679e-002  2.309858e-001 -1.161815e-001
  3.716217e-001  2.511785e-001 -1.918194e-001 -3.468662e-001
 -1.968906e-004  3.388898e-003  5.643794e-002 -4.576923e-002
  2.152066e-001 -2.877273e-002  1.341571e-001  9.042319e-002
  1.976367e-001 -1.834969e-002 -1.575239e-001 -2.474715e-001
 -2.266491e-002  1.194906e-001  1.415192e-001  1.323017e-001
 -5.711575e-002

  8.644295e-003 -1.328906e-002 -6.917577e-005  2.862056e-003
 -2.461838e-003 -5.449137e-003  1.210883e-002 -4.094569e-002
 -1.614243e-002  2.370228e-003  5.562208e-003  1.235218e-002
 -1.576249e-001 -1.067126e-001 -5.511084e-002 -9.866416e-002
  2.026200e-001  1.156813e-001  5.814487e-002  1.137702e-001
  2.407372e-002  1.359898e-001 -1.271743e-001  2.018805e-001
  1.445863e-001  8.629418e-002 -1.617220e-001  9.522441e-002
 -1.343394e-001 -6.000518e-003  6.418563e-002  2.501465e-001
 -2.558362e-001  2.376021e-001  1.263409e-001 -3.278389e-002
 -1.853015e-001 -7.094079e-002  2.153316e-001 -1.100377e-001
 -9.565118e-002  1.485307e-001  2.872665e-001  1.037093e-002
 -1.174727e-002  2.068653e-002  1.468527e-002  4.584020e-002
 -1.383434e-001 -1.239983e-001 -5.213530e-003  1.944630e-001
 -8.118778e-002  2.134647e-001  2.656132e-001  6.690145e-002
  3.166379e-001

  9.518532e-003 -9.499813e-003  4.145863e-003  5.006935e-003
 -1.164304e-003  8.921312e-003  6.691756e-003 -4.954956e-002
 -3.689294e-002  9.512849e-003  6.981712e-003  4.982112e-003
 -6.687194e-002 -3.184291e-002 -6.396198e-002  1.658499e-002
  5.633542e-002  8.932546e-002 -1.038269e-001  2.475352e-002
 -2.814905e-002 -7.753754e-002 -1.691529e-002  1.902401e-001
  9.558666e-002  1.381583e-001 -9.039667e-002 -1.334061e-002
 -1.230821e-001  1.629557e-001  2.081505e-001  8.490746e-002
  1.379480e-002  1.312279e-001 -1.548038e-001 -2.227980e-001
  1.487244e-002  2.814987e-001 -2.320682e-001  2.487056e-001
  2.569053e-001  1.131366e-002 -3.887770e-001 -1.781248e-001
  7.245088e-002  8.235261e-002 -8.010981e-002  3.279438e-001
  5.350900e-002  1.361896e-002 -4.922063e-002  1.874888e-001
 -2.281130e-002 -1.345505e-001 -8.550497e-002 -6.698142e-002
  2.427868e-001

 -2.333540e-002 -3.202526e-003 -5.101137e-003 -2.367043e-002
  1.821697e-002 -4.881332e-003  3.131164e-002  7.586783e-002
  3.334766e-002  7.500953e-002 -2.815846e-002  1.305588e-002
  1.184793e-001 -6.777027e-002  4.261145e-002 -5.566122e-002
 -1.765453e-001 -4.077453e-002 -1.791062e-001 -8.052816e-002
  3.364298e-002 -4.072890e-002  3.362416e-001 -1.802622e-001
  8.019902e-002  1.072421e-001  1.693230e-001  9.042495e-002
 -7.560319e-002 -2.875317e-001 -4.814234e-002  1.734036e-001
 -1.339204e-001 -1.599992e-001  1.504806e-001  3.290395e-001
  3.383668e-002 -1.716757e-001 -3.940677e-002  7.534136e-002
  1.396881e-001  6.541712e-002 -1.350645e-001 -8.339239e-002
  3.459849e-002  5.304114e-003  1.244667e-001  2.056551e-001
 -3.485779e-002 -2.477174e-001  1.536006e-001 -6.524927e-003
  7.690593e-002 -4.455149e-002  1.995282e-001 -2.052726e-001
  2.624335e-001

  9.808764e-003  1.074336e-002 -7.230764e-004  2.380176e-002
  1.790214e-002 -2.485930e-003  4.360342e-002 -7.269153e-002
  5.745156e-003 -4.696932e-002 -7.970131e-002 -3.104152e-002
 -8.754018e-002  2.884503e-002  4.193227e-002 -1.013628e-001
  7.043769e-003 -2.182641e-002  6.133326e-002  3.172821e-001
  1.617965e-001  2.322377e-001 -7.064583e-002 -1.191146e-001
  4.213813e-002 -1.823357e-001  9.312752e-002 -7.903911e-002
  2.082660e-001 -1.931994e-001  1.733222e-001 -2.782353e-001
  2.643213e-001  1.764779e-002  1.398509e-001 -2.204643e-001
  2.048741e-001 -1.037944e-001 -1.782484e-002 -1.871637e-001
 -2.925628e-003  5.469517e-003 -8.927524e-002 -6.058118e-002
  8.453291e-002  1.504532e-001 -1.720598e-001  3.136077e-002
 -1.374714e-001 -5.376126e-002  7.573287e-002 -2.965422e-002
 -1.859123e-001 -2.129481e-001  2.131698e-001 -1.025192e-001
  2.377654e-001

 -1.943852e-003  1.738862e-003  7.902810e-003  1.431904e-002
  3.547389e-004  3.864030e-003  3.463463e-002  6.528179e-005
  6.848590e-003 -1.995571e-002 -1.141744e-001 -4.614626e-002
 -1.082010e-001  1.659068e-002 -1.103413e-002 -1.079135e-001
  9.866863e-002  3.615653e-002  1.086051e-001  1.930345e-002
  1.837030e-002  6.303273e-002  1.172578e-001  2.739131e-002
  1.199671e-002 -2.441590e-001  1.076479e-001  5.718742e-002
 -4.968697e-002 -1.804695e-001 -1.114504e-001  2.132775e-001
  1.902697e-001  3.433499e-001 -2.682213e-001  4.439308e-002
  4.283672e-002 -9.420138e-002 -3.471950e-001 -1.209625e-001
  2.575375e-001  2.030762e-002  2.682664e-001 -7.935736e-002
  6.637038e-002 -2.093288e-001 -1.773172e-001  3.443117e-002
  1.459552e-001 -5.734067e-002 -6.131728e-002  8.380642e-002
  1.936832e-001  5.937069e-002  3.050307e-002 -1.925046e-001
 -1.882119e-001

  5.633749e-004 -1.923585e-003  1.857187e-003 -6.864282e-003
  7.047207e-004 -6.442725e-003 -8.809806e-004 -3.402467e-004
 -1.123745e-003 -3.749440e-002 -6.785886e-003 -5.421925e-003
 -5.047189e-003  5.905979e-002  3.308556e-002  4.084473e-002
  1.540924e-002 -1.232663e-002  4.599902e-002  2.245580e-003
 -2.067269e-002  1.406360e-001  6.221997e-002 -2.742099e-003
  8.280121e-002 -2.128317e-001 -7.211377e-002 -7.238270e-002
  6.833491e-002 -9.142568e-002 -7.930322e-002  1.237475e-001
 -3.137660e-003 -1.130832e-001 -1.821258e-001 -2.651468e-002
 -2.290427e-001  2.006548e-001  6.346178e-002 -1.270706e-001
 -1.960713e-001  4.952720e-001 -1.733742e-001 -4.297605e-001
  4.420127e-003  1.613692e-001  1.770641e-001 -1.304037e-001
  1.028408e-001 -1.928809e-002 -1.746788e-001 -2.391079e-001
  8.461729e-003  6.214551e-002 -5.530907e-002 -1.726090e-001
  2.072137e-002

  3.487992e-003 -7.119538e-003 -4.172999e-003 -1.385928e-002
 -2.228385e-003 -1.244401e-002 -3.984375e-002  2.321586e-002
 -8.462990e-003 -7.520296e-003  7.897653e-002  2.188942e-002
  4.153408e-002  3.290124e-002  5.106964e-002  6.748710e-002
 -4.481544e-002  3.937379e-002  7.243543e-002 -8.088892e-002
 -1.327165e-002 -4.378299e-002 -6.905163e-002 -4.024793e-002
  9.557181e-002  1.221323e-001 -1.069291e-001  1.443087e-001
  4.932936e-002 -7.357521e-002 -4.039589e-002 -6.587786e-002
 -1.637257e-001 -6.493742e-002  1.678666e-001 -5.423541e-002
 -2.775908e-001 -9.570012e-003  1.174133e-001 -2.168114e-001
 -3.885718e-003  1.406862e-001 -9.367052e-002 -4.911236e-002
  4.026393e-001 -3.814379e-001 -4.271704e-001  1.525070e-001
  1.163435e-001  2.993537e-002  1.522738e-001  2.134364e-002
 -1.544099e-001 -1.621093e-001 -9.414647e-002 -1.160997e-001
 -1.780586e-001

  1.173294e-002  2.472608e-003  2.822378e-003  4.648551e-003
  1.848804e-003  1.507765e-002  2.001891e-002 -3.344247e-002
 -2.580904e-003  3.759153e-004 -1.413797e-002 -4.241738e-003
 -5.979263e-002 -4.637248e-002 -4.789624e-002 -1.727041e-002
  6.293049e-002  4.088329e-003 -1.218585e-002  9.526287e-002
 -6.461564e-002  1.231668e-001  3.685979e-003  1.707574e-002
  7.479157e-002  4.847044e-002  2.042994e-002 -8.765847e-002
 -2.951343e-001 -1.619606e-002 -7.426250e-002  1.702692e-001
 -5.551323e-002 -1.360772e-001  9.878178e-002  2.003108e-001
  1.512945e-001 -3.733254e-001  3.434339e-002 -7.211199e-002
  6.344907e-002 -7.913083e-002 -1.168590e-001 -9.669284e-002
  2.396983e-001  2.537687e-001 -2.386974e-001 -2.328748e-001
  1.587846e-001  2.415740e-001 -3.567843e-001  5.909692e-002
  2.449600e-003 -1.062462e-001 -2.305296e-001  1.516570e-001
  1.024363e-001

  6.614718e-003  2.144481e-003  4.727598e-003  6.691160e-003
  1.196814e-003  8.351276e-005  1.817393e-002 -3.038953e-002
  5.901995e-004 -4.051987e-002 -1.397017e-002 -1.103351e-002
 -8.144076e-002 -9.026433e-003 -1.025419e-002 -3.105869e-002
  1.007528e-001  3.402551e-002  2.526732e-002  6.940399e-002
 -3.150023e-002  2.474395e-001  9.010105e-002  8.161847e-002
  3.743277e-002 -2.287246e-001 -1.868851e-001 -8.058219e-002
 -1.642558e-002  1.359476e-001 -8.882822e-003  2.666020e-002
 -2.184762e-001 -5.000993e-002 -1.355095e-001  3.186491e-001
  4.859390e-002  3.919789e-002 -1.609272e-001  3.021570e-002
 -3.085716e-001 -2.975066e-002 -3.061059e-001  3.265029e-001
 -2.248171e-002  1.179707e-001 -2.330668e-001  1.445646e-001
 -1.352236e-001 -2.871464e-001  2.096705e-002  5.306301e-003
  1.761497e-002 -6.887121e-002  1.101810e-001 -1.090728e-002
 -2.739323e-001

  1.061434e-003  2.323112e-003  4.335246e-003  1.408259e-002
  4.750462e-003  6.373018e-003  2.248925e-002 -2.593297e-002
 -3.774324e-003  9.540871e-003 -4.843978e-002 -1.828541e-002
 -7.638431e-002 -4.577066e-002 -2.776776e-002 -1.105918e-001
  3.006278e-002 -1.580521e-003 -5.868077e-002  1.071549e-001
 -2.512335e-002 -7.272636e-002  1.327045e-001  8.349982e-002
  1.898912e-001  2.348229e-002 -2.477899e-002 -1.136564e-002
 -1.197510e-001  1.008544e-001 -4.475582e-002 -2.290363e-002
  1.271000e-003  1.970821e-001 -9.238638e-002  7.304614e-002
 -9.238571e-002 -6.258912e-002 -3.994811e-003  3.156113e-001
 -7.131066e-002 -1.298088e-001 -4.032729e-003 -7.081230e-002
 -4.869314e-003 -9.697362e-002 -1.284032e-002 -2.564217e-001
  3.283725e-001  1.105244e-001  2.331770e-001 -4.151131e-001
 -3.540845e-001 -1.611791e-001  3.142334e-001  1.163647e-002
 -4.398923e-003

 -9.584203e-003 -2.964139e-003 -1.375655e-003 -1.261940e-003
  2.688030e-003  2.592893e-003 -9.856273e-003  2.798689e-002
 -7.625393e-003  1.308878e-002  2.626206e-002  1.144091e-002
  6.978329e-002  1.159226e-002  2.066714e-003  8.785698e-002
 -6.646981e-002 -4.792764e-003  1.083123e-002 -1.727703e-001
 -1.030588e-003 -1.367236e-001 -1.062682e-001 -2.996659e-002
 -2.426676e-001  1.820556e-003 -9.052796e-003 -8.668660e-002
  2.281490e-001 -9.680993e-003  7.382887e-002  1.802416e-001
 -3.102407e-002  4.067019e-003 -8.386855e-002  1.418646e-001
 -1.195991e-001  2.538698e-002 -1.678123e-001 -1.190262e-001
  2.121108e-001  2.650212e-001  5.378593e-002  7.716670e-003
  2.198558e-002  2.484256e-001 -9.800379e-002 -3.504785e-002
  2.763719e-002  1.271568e-001  5.649035e-002  8.212547e-002
 -4.061380e-002 -2.893052e-001  4.150120e-001  4.467053e-001
 -5.232050e-002

  3.031618e-003 -2.266090e-003 -2.648732e-004 -3.119096e-003
 -4.636817e-004 -3.179192e-003 -3.617423e-003 -4.294381e-003
  2.596836e-003 -2.418241e-003  2.618605e-002 -6.783246e-003
  2.066164e-002  3.699803e-003  1.136105e-002  2.447254e-002
 -1.192646e-002 -5.176529e-004 -5.527812e-002 -5.908236e-002
 -2.323751e-002 -8.189631e-002  3.356799e-002  4.744971e-002
 -1.230450e-001  2.212895e-002 -6.602698e-002  4.470084e-002
  1.655597e-001  9.262137e-002  7.282762e-002  1.316240e-002
 -1.527273e-001  3.381365e-003 -3.373772e-002  1.574951e-001
  7.512887e-002  8.450337e-002 -2.761381e-001 -2.697491e-002
  4.248904e-003  1.311510e-001  9.038459e-002  1.921449e-001
  4.412243e-002  1.153617e-001 -2.419085e-001 -2.750374e-001
 -2.027137e-001  3.738127e-001  1.938479e-001 -9.467443e-002
 -6.597690e-002  2.293083e-001 -1.131766e-001 -4.213584e-001
  3.030252e-001

  1.277716e-002 -3.677100e-003  2.873002e-004 -1.898049e-002
 -1.037071e-002  6.297867e-004 -2.523830e-003 -4.902546e-003
  2.161051e-003  2.298100e-003  5.057976e-002  8.277485e-003
  8.348632e-003  2.208615e-002  3.729945e-003  1.293878e-001
  7.698884e-002  2.625448e-002  7.440641e-002 -2.362381e-002
 -2.543439e-002  9.583928e-002 -1.449657e-001  2.149735e-002
 -6.725242e-002 -6.847075e-002 -8.455024e-002 -1.872271e-001
 -1.406298e-001 -6.084387e-002  3.420870e-002  2.811183e-001
  4.226264e-003 -9.678369e-003 -1.224482e-001 -4.635789e-002
  6.466950e-002 -9.060727e-002 -5.500235e-002 -2.362795e-001
  2.471323e-001 -1.847865e-001 -2.146922e-001 -4.451420e-002
  2.293669e-001 -1.000633e-001  2.801237e-001 -1.104029e-001
 -2.675699e-001 -1.204356e-001  4.080037e-001 -2.095889e-001
 -1.894290e-001  1.405874e-001 -1.510411e-001  1.402561e-001
 -2.375845e-002

  5.484654e-003  2.712814e-003  5.195867e-003 -7.815043e-004
 -4.352581e-003  2.686702e-003  2.122976e-002 -1.265478e-002
 -2.624252e-003 -1.176364e-002 -3.986229e-003 -5.381284e-003
 -2.099279e-002 -5.367135e-002 -5.470069e-003 -5.161978e-002
 -4.957739e-003  2.702923e-004 -1.680409e-001  4.357446e-003
 -1.481720e-002 -4.540774e-002  8.738971e-002  1.517764e-002
  4.092602e-003  2.870546e-001 -3.828390e-002  1.901940e-001
  2.075967e-002  5.095649e-002  2.798281e-001  9.189592e-003
  3.756224e-002 -1.406004e-001 -2.610669e-001 -7.037878e-002
  7.777638e-002  2.183801e-002  1.731990e-001  3.731005e-003
  7.094206e-003 -1.337730e-001  1.213932e-001 -2.536727e-001
  2.305381e-001  2.330751e-001 -6.833970e-002 -3.198592e-001
 -1.834070e-001 -2.105817e-001  2.911194e-002  1.682482e-001
  4.658484e-002  1.679531e-003  1.701352e-001 -2.033520e-001
 -3.623131e-001

  4.165064e-003  4.292483e-003  1.888432e-003  9.413645e-003
  2.211290e-003  3.965106e-003  1.637393e-002 -2.331662e-002
 -3.268507e-004 -1.305782e-002 -1.761563e-002 -9.967718e-003
 -4.444467e-002 -5.373665e-003 -1.246094e-002 -8.197701e-002
  2.967022e-002 -3.363713e-003 -6.074628e-002  7.984078e-002
  8.338536e-004  1.063714e-001  1.576324e-001  6.636981e-003
  1.518536e-001 -4.541261e-002  3.107709e-002  1.523941e-001
 -1.927551e-001  8.433611e-005 -1.452601e-001 -1.460168e-001
 -3.092857e-002 -1.748974e-001  2.299018e-003  1.183178e-001
  1.286819e-001  8.970867e-002 -1.747874e-001 -6.867449e-003
  3.053339e-002  2.152263e-001  1.245801e-001 -2.494088e-001
 -2.637838e-001 -1.121203e-001  5.944205e-002  6.181440e-003
 -2.604713e-001  2.105252e-001  1.836379e-001  3.413362e-001
 -3.873119e-001 -8.165220e-002 -1.397071e-001  1.797360e-001
 -1.765492e-001

 -2.666905e-003 -3.157217e-004  2.163543e-003 -4.457807e-003
 -3.711676e-003 -2.139225e-003 -2.216709e-003  8.866378e-003
 -1.856550e-003  3.920033e-003  3.196382e-002  7.289755e-004
  2.193119e-002 -2.061096e-002 -1.072122e-002  7.395635e-004
  1.866223e-002 -1.620376e-002 -1.082572e-002  2.501644e-003
 -1.191317e-002  4.304109e-002 -3.856066e-003  5.854055e-002
 -3.019555e-002 -8.352530e-002 -1.020665e-002 -3.005626e-003
 -6.608430e-002  6.849735e-002 -7.064038e-002  5.570987e-002
 -3.880501e-002 -4.558111e-002 -1.210987e-001  1.805012e-002
  1.285462e-001  2.260512e-001  2.394216e-002 -1.056465e-001
 -2.473064e-001 -4.330160e-002  1.799723e-001  1.780364e-002
  1.016484e-001 -1.565701e-001  9.275782e-002 -2.530486e-001
  1.270283e-001 -1.419392e-001  2.633298e-001  1.786500e-001
  2.958460e-001 -5.483602e-001 -1.567230e-001  2.068075e-002
  3.384759e-001

  5.949823e-003 -5.911151e-003 -5.703473e-004 -5.297539e-003
 -7.985002e-003 -2.288508e-003 -9.030927e-003 -1.228760e-002
 -3.610208e-004 -1.683597e-002  9.167595e-003 -4.775584e-003
 -1.391643e-002  3.990002e-002  4.006753e-004  4.940514e-002
  5.978526e-002  3.824284e-003  8.739723e-002  6.509546e-002
 -2.057530e-002  1.375866e-001 -2.335933e-002  2.318362e-002
  1.335468e-001 -1.460847e-001  9.171271e-003 -3.369368e-002
 -2.604191e-001  1.199162e-002 -1.752686e-001 -1.944970e-001
  8.409879e-003 -3.156262e-001  3.268283e-002 -3.128557e-002
 -1.549944e-001  2.422771e-001  2.850363e-002  1.175252e-001
  2.351511e-001 -1.045594e-001 -2.849732e-002 -5.987525e-003
  1.593558e-001 -1.074745e-001 -5.957203e-002 -7.064231e-002
 -2.041143e-001  2.634841e-001  2.231489e-002 -4.924165e-002
  4.149897e-001  1.101700e-001  4.111310e-001  3.895661e-002
  4.028018e-002

  9.732112e-003  2.583218e-004  3.754899e-003 -4.048763e-003
 -6.612655e-003 -3.886305e-004  1.349486e-002 -1.305457e-002
  1.182344e-002  2.324360e-003 -1.580045e-002 -8.365119e-003
 -1.120107e-002 -2.237847e-002  8.959078e-003 -2.921168e-002
  2.247990e-002 -1.510993e-002 -6.345647e-002  5.315908e-002
 -6.612573e-003  8.231438e-004  1.825573e-001 -1.620865e-002
  1.335825e-001  1.378402e-001  2.399258e-003  2.733016e-001
  1.665101e-002  2.471709e-002  2.075032e-001 -2.543866e-001
 -5.711401e-004 -8.768426e-003 -3.632884e-001  3.797979e-002
 -2.376428e-001 -1.776993e-001 -8.591997e-002 -1.681627e-001
  5.105522e-002  3.088584e-002  3.664208e-002  2.345287e-002
 -1.096701e-001 -8.536844e-002 -1.351810e-001  3.767543e-002
 -2.131586e-001 -9.485255e-002 -8.328931e-002 -3.559634e-001
  1.736154e-001 -2.961321e-002 -1.992904e-001  3.557926e-001
  2.212554e-001

 -1.488418e-004 -7.771730e-004 -9.084584e-004 -2.360398e-003
 -9.128905e-004 -4.175823e-004 -9.960562e-004  6.518600e-004
  6.789391e-005 -1.374934e-003  5.991724e-003  2.569328e-003
  7.246272e-003  6.173614e-003  4.068598e-003  1.720118e-002
  4.502993e-003 -9.236370e-004  3.187907e-002  9.084849e-004
 -8.237866e-004  3.780689e-002 -3.618767e-002 -2.700636e-003
  8.888726e-003 -7.271431e-002  1.928314e-004 -6.375567e-002
 -9.208086e-002 -1.745243e-002 -1.639894e-001 -2.242823e-002
  4.059379e-003 -1.956763e-001  1.061193e-001 -4.024068e-003
 -9.017778e-002  2.967466e-001  1.362702e-002  1.662697e-001
  3.305123e-001 -3.029813e-003  4.103981e-001  8.623955e-002
  2.895094e-002  3.215895e-001 -2.334216e-001  3.374045e-002
  5.660184e-002 -4.204084e-001  1.776683e-004 -2.135461e-001
 -2.212447e-001 -2.154141e-002 -2.333513e-001  1.354433e-002
  4.416773e-002

 -8.542473e-005  2.743845e-003 -8.861925e-006  2.076760e-003
  2.080423e-003  5.088023e-004  1.362433e-004  5.452298e-003
  1.008260e-003  1.089199e-002 -3.829707e-003  4.513923e-003
  8.932630e-003 -9.044933e-003  3.685541e-003  1.348731e-002
 -2.684308e-002 -3.471307e-003 -4.977957e-003 -4.149898e-002
 -3.569383e-003 -5.978491e-002 -4.396366e-002 -1.101324e-002
 -9.527356e-002  8.004105e-003 -1.993156e-002 -1.281777e-001
  1.193034e-001 -1.033520e-002 -2.542893e-002  2.065450e-001
 -9.141147e-003  1.426515e-001  2.202591e-001  1.783667e-002
  2.828571e-001  5.185515e-002  4.514453e-003  3.259309e-001
 -2.043486e-001  2.468199e-002  6.511156e-002 -4.264195e-001
 -9.858563e-003 -2.156630e-001 -3.353884e-001  7.858244e-003
 -3.588540e-001 -6.992637e-002 -3.433844e-002 -2.406454e-001
  1.646326e-001  1.552884e-002 -3.522331e-002  2.013627e-001
 -2.989000e-003
