# Supplementary material for: Quantitative analysis of lacewing larvae over more than 100 million years reveals a complex pattern of loss of morphological diversity
Source: Sci Rep. 2023 Apr 14;13:6127. doi: 10.1038/s41598-023-32103-8 (PMC10104811; doi:10.1038/s41598-023-32103-8)
Supplement: Supplementary file 3 — Supplementary Information 1. [file 41598_2023_32103_MOESM3_ESM.zip › Suppl_files1-6_1000_Neuro/head_and_stylets_1065.pcs]

DATA_NAME	PC1	PC2	PC3	PC4	PC5	PC6	PC7
0001_1	-1.665208e-02	5.281838e-02	1.155381e-01	2.161604e-02	-1.689452e-02	-1.505723e-02	-2.741761e-02
0002_1	-5.835661e-02	1.029032e-01	1.204999e-01	-3.062774e-03	-4.407386e-02	-1.278279e-02	-1.258927e-02
0003_1	-1.346651e-02	3.024834e-02	8.597220e-02	-2.443883e-03	-7.956102e-03	-7.658362e-03	-1.290372e-02
0004_1	-4.286503e-02	1.059317e-02	1.132410e-01	1.614905e-02	-5.514765e-03	8.683941e-03	-2.790467e-03
0005_1	-8.178259e-03	1.473072e-02	1.029621e-01	-3.220734e-04	9.452469e-03	-5.788001e-03	-3.694588e-03
0007_1	-3.000449e-02	3.032805e-03	1.077956e-01	4.101834e-02	-4.024232e-03	1.260944e-02	-9.880670e-03
0008_1	-7.440141e-03	-4.754841e-02	1.074390e-01	5.069188e-02	1.293533e-02	-1.971642e-02	3.379947e-02
0009_1	-3.485183e-02	2.097193e-02	1.191279e-01	7.183436e-02	-1.451186e-02	2.726977e-02	-1.221768e-02
0010_1	-2.459540e-02	2.923277e-02	7.234375e-02	3.630962e-02	1.137015e-02	2.890080e-02	-1.171056e-02
0011_1	-1.244422e-02	-3.503464e-02	1.107726e-01	3.571254e-02	1.970230e-02	2.408540e-02	2.126773e-02
0013_1	-9.250215e-02	-5.134380e-02	1.126607e-01	2.013978e-02	3.242334e-02	2.691321e-02	4.151132e-02
0014_1	-3.157241e-02	-1.135047e-02	8.133071e-02	4.371118e-02	1.558881e-02	2.682945e-02	-3.442177e-03
0015_1	-1.377443e-01	-7.155419e-03	1.470691e-01	4.010504e-02	3.712351e-02	1.320003e-02	1.263190e-02
0016_1	-2.964458e-02	1.441082e-01	6.967680e-02	2.501219e-02	-8.305631e-02	1.591001e-02	-2.956858e-02
0018_1	-1.221041e-01	3.926183e-05	1.495177e-01	3.431967e-02	3.420282e-02	1.324890e-02	1.659165e-02
0019_1	-7.439480e-02	-1.039403e-02	1.296786e-01	-2.278772e-03	2.749267e-02	-1.569206e-02	1.573736e-02
0020_1	-9.130393e-02	1.540810e-02	1.432830e-01	4.221281e-02	1.748952e-02	1.696814e-02	3.096655e-03
0021_1	-1.094267e-01	1.766513e-01	1.598117e-01	-3.548968e-02	-1.422207e-01	1.573722e-02	1.861239e-02
0022_1	-1.776067e-01	1.036657e-01	2.065019e-01	-3.175470e-02	-8.986623e-02	-1.685306e-02	7.681218e-03
0023_1	-9.910336e-02	3.439595e-03	1.296346e-01	3.273720e-02	-1.306087e-03	2.226809e-02	1.656589e-02
0024_1	-6.510370e-02	3.187305e-02	1.389226e-01	3.885593e-02	1.842217e-03	3.243007e-02	3.985254e-03
0025_1	-9.493555e-02	-3.710458e-02	1.262552e-01	1.607902e-02	3.885544e-02	9.501918e-03	3.158744e-02
0027_1	-6.845125e-02	6.580282e-03	1.332404e-01	4.521675e-02	-1.564140e-03	3.369020e-02	7.705003e-03
0028_1	-1.057700e-01	8.105278e-02	1.680332e-01	2.838458e-03	-7.091518e-02	4.139921e-03	-1.466114e-02
0029_1	-8.498144e-02	-3.130874e-02	1.147865e-01	3.365882e-02	1.877029e-02	1.177331e-02	1.739479e-02
0030_1	-7.250956e-02	8.652267e-02	1.452007e-01	1.326173e-02	-4.637569e-02	4.206136e-03	-1.781663e-02
0031_1	-5.257207e-02	-4.644202e-02	9.043023e-02	4.671302e-02	3.316568e-02	4.308114e-02	2.681344e-02
0032_1	-9.092178e-02	2.001538e-02	1.401074e-01	2.151151e-02	-1.014283e-02	1.743121e-02	1.168752e-02
0033_1	-2.636114e-02	9.378139e-02	9.034580e-02	2.278211e-02	-7.142028e-02	1.702137e-02	-2.748754e-02
0034_1	-7.902600e-02	8.825221e-02	1.398741e-01	4.607889e-02	-3.004569e-02	1.561085e-02	-2.315557e-02
0035_1	-5.695891e-02	3.053233e-03	1.060730e-01	4.477525e-02	2.489697e-02	2.017307e-02	7.328943e-03
0036_1	-4.268561e-02	4.396799e-03	8.584544e-02	4.692201e-02	4.599375e-03	3.809777e-02	-2.377005e-03
0037_1	1.133883e-02	7.753231e-02	4.385366e-02	6.727626e-03	-5.073368e-02	-1.765476e-04	-1.901886e-02
0038_1	-6.539446e-02	-1.299815e-02	1.089352e-01	1.224795e-02	-1.786378e-03	1.122905e-02	1.756231e-02
0039_1	-8.948956e-02	6.435965e-02	1.540748e-01	3.644117e-03	-3.630782e-02	-1.604702e-02	-2.147365e-02
0040_1	-6.206771e-02	5.655060e-02	1.298351e-01	1.366518e-02	-4.373756e-02	4.734093e-03	-2.172682e-02
0041_1	-7.210696e-02	3.207287e-01	1.487335e-01	-1.774015e-01	-1.811601e-01	4.419517e-02	1.448213e-01
0042_1	-4.787030e-03	1.267560e-01	6.230179e-02	3.669162e-02	-7.557470e-02	1.106963e-02	-2.473656e-02
0043_1	-1.069869e-01	-1.870775e-02	1.377618e-01	4.824950e-02	9.480526e-03	3.234081e-02	1.872102e-02
0044_1	-7.757848e-02	5.594174e-03	1.212027e-01	-7.531384e-03	7.151954e-03	-4.190333e-03	1.748452e-02
0045_1	1.405668e-02	4.087404e-02	8.251117e-02	4.477630e-02	1.594849e-03	2.682991e-02	-1.320605e-02
0046_1	-8.100408e-03	1.616848e-01	5.863620e-02	7.078242e-04	-7.643555e-02	-4.669826e-03	-1.955967e-02
0047_1	-6.057651e-02	4.804235e-02	1.307473e-01	2.605966e-04	-4.081240e-02	3.582809e-03	-1.176816e-02
0049_1	-3.316499e-02	4.368786e-02	1.121308e-01	8.968022e-03	-3.791517e-02	-4.287448e-03	-1.919715e-02
0050_1	-8.399172e-02	6.360160e-02	1.364811e-01	3.730406e-02	-5.985882e-02	1.709322e-02	-2.616598e-02
0201_1	-4.186173e-02	3.154670e-02	-1.706328e-02	4.700976e-02	2.390432e-02	-1.430428e-03	1.610083e-02
0202_1	-4.430509e-02	1.846673e-02	-1.038697e-01	8.637537e-02	-6.436300e-03	7.452509e-02	-7.806054e-03
0203_1	-3.929431e-02	-1.138336e-02	-9.459958e-02	1.015531e-01	-7.310319e-03	5.264283e-02	2.894322e-02
0204_1	-2.607042e-02	-2.610492e-02	-5.829260e-02	1.014248e-01	-2.436846e-03	5.467392e-02	1.299892e-02
0205_1	-3.574532e-02	2.188238e-02	-1.180594e-02	2.073118e-02	-7.895043e-03	1.787899e-02	1.307581e-02
0206_1	-5.461505e-03	1.144136e-02	-1.065707e-02	3.472065e-02	-1.993950e-02	1.843278e-02	1.660680e-02
0207_1	-4.876959e-02	1.694851e-02	-8.801687e-02	3.049845e-02	1.173162e-02	4.402285e-02	-1.114329e-03
0208_1	-7.065210e-02	6.829953e-02	-4.741777e-02	-3.217136e-02	-1.342310e-02	8.207710e-03	2.389182e-02
0209_1	-6.240161e-02	4.845658e-02	-1.003363e-01	4.654913e-02	-6.758993e-03	4.220788e-02	-2.670661e-02
0210_1	-3.605904e-02	7.911756e-03	-7.217554e-02	4.846369e-02	-1.782548e-02	5.771488e-02	1.705573e-02
0211_1	-4.271015e-02	-1.709243e-02	-6.195665e-02	9.790470e-02	-1.408320e-02	5.476782e-02	1.571034e-02
0212_1	-5.144393e-02	2.554711e-03	-8.162732e-02	9.711262e-02	4.282730e-02	3.169737e-02	8.401431e-03
0213_1	-2.629930e-02	4.169798e-02	-8.977675e-02	6.754059e-02	-2.206346e-02	4.288642e-02	1.935670e-02
0214_1	-6.339870e-02	5.381043e-02	-1.016215e-01	2.392286e-02	-2.435752e-02	3.987109e-02	4.087830e-04
0215_1	-3.457718e-02	-1.832522e-03	-8.983216e-02	7.635548e-02	-2.151840e-02	4.896818e-02	1.340589e-03
0218_1	-9.204410e-02	5.839550e-02	-9.043433e-02	4.459376e-02	9.138638e-03	2.806239e-02	9.918438e-03
0219_1	-8.434352e-02	3.958419e-02	-8.409254e-02	2.565062e-02	1.690979e-02	4.116742e-02	-5.360736e-04
0221_1	-5.924666e-02	3.295288e-02	-1.938871e-02	-1.150993e-03	5.215892e-03	2.233720e-02	4.032961e-02
0222_1	-7.441726e-02	-7.949807e-03	-6.898623e-02	6.722762e-02	1.726892e-03	4.361014e-02	3.873925e-03
0223_1	-5.636589e-02	3.686937e-02	-2.154347e-02	6.571047e-03	-8.898603e-03	4.725869e-03	3.391698e-02
0225_1	-7.417400e-02	6.291762e-03	-8.158414e-02	7.825913e-02	1.614263e-02	2.669725e-02	-1.014416e-02
0226_1	-2.090474e-01	6.864460e-02	-5.751004e-03	-1.383006e-01	7.128892e-03	1.396097e-02	-2.162123e-03
0227_1	-6.897853e-02	1.633204e-01	8.583909e-03	-5.238464e-02	2.373308e-02	1.363621e-02	6.480856e-02
0228_1	-2.468846e-02	6.088210e-03	-3.111264e-02	7.312219e-02	8.060869e-03	-1.506863e-02	1.951910e-02
0229_1	-7.673680e-02	1.010072e-01	-1.511643e-02	-5.134997e-02	-3.506500e-03	3.994295e-03	5.066929e-02
0230_1	-5.434394e-02	1.395433e-01	2.195651e-02	-6.265561e-02	6.330405e-02	1.128446e-02	5.837235e-02
0231_1	-1.546225e-02	-3.722459e-02	-6.069712e-02	1.406407e-01	-2.614291e-02	4.158268e-02	3.064674e-04
0232_1	-1.285217e-01	1.277006e-01	5.573349e-03	-1.189840e-01	1.077951e-01	-2.358778e-02	6.614541e-02
0233_1	2.678017e-02	-8.928512e-02	-4.893620e-02	1.749659e-01	-1.750285e-03	2.727553e-02	-8.766484e-04
0234_1	-4.354210e-02	1.022903e-01	-1.255316e-02	-9.618967e-02	-3.081523e-02	-5.785855e-03	9.682503e-02
0236_1	-6.113296e-02	8.379891e-02	-1.304387e-02	-8.896809e-02	-4.505526e-02	-1.590740e-02	5.579322e-02
0237_1	-5.568178e-02	9.764725e-02	1.194085e-02	-4.394111e-02	3.708416e-02	9.248578e-03	5.781376e-02
0238_1	-1.386652e-01	8.250186e-02	-2.511225e-02	-4.144754e-02	3.043280e-02	8.149871e-03	2.856484e-02
0240_1	-6.639054e-02	5.869251e-03	9.421608e-03	8.220495e-03	-8.966838e-03	-1.204397e-02	2.669302e-02
0241_1	-5.623915e-02	-1.278285e-01	-9.414104e-02	1.223438e-01	5.707949e-03	-4.991115e-02	2.765796e-02
0401_1	2.982366e-02	8.390618e-02	-2.555329e-02	3.596485e-02	-2.906627e-02	8.910571e-03	-2.635181e-02
0402_1	3.573525e-02	4.023323e-02	-3.129101e-03	3.371792e-02	-9.983544e-04	5.984136e-03	-2.891785e-02
0403_1	-5.927081e-02	5.681336e-02	4.769344e-03	-4.995799e-02	1.965868e-03	-1.864674e-02	4.121633e-02
0404_1	-1.131283e-01	8.333440e-02	-2.781954e-02	-8.091064e-02	2.172534e-02	-2.046751e-03	1.482217e-02
0405_1	-2.108081e-02	6.547751e-02	-7.677932e-03	-5.602286e-03	-2.299917e-03	1.052785e-02	1.081590e-02
0406_1	-4.444064e-02	7.426547e-02	1.031441e-02	2.209606e-03	-1.799833e-02	8.192979e-03	8.813373e-03
0407_1	2.649897e-02	3.506911e-02	2.242031e-02	2.026332e-02	-1.527167e-02	1.548340e-04	-2.328307e-02
0408_1	4.308128e-02	2.092115e-02	-3.521572e-03	3.753399e-02	1.495823e-03	5.348200e-03	-2.833982e-02
0409_1	-7.989218e-02	3.665254e-02	2.377020e-02	-3.216119e-02	-1.551839e-02	-2.204804e-03	1.680649e-02
0410_1	3.067947e-02	4.173009e-02	-1.578057e-03	3.146026e-02	-2.292902e-02	9.758567e-03	-2.645577e-02
0411_1	3.749657e-02	3.396714e-02	-6.582379e-03	3.550432e-02	-1.745875e-02	1.110770e-02	-2.575368e-02
0412_1	2.968759e-02	4.390336e-02	-6.874106e-03	3.368866e-02	-1.834342e-02	1.102852e-02	-2.494349e-02
0413_1	1.868569e-02	3.844606e-02	6.780296e-03	2.689199e-02	-8.484671e-04	2.450164e-02	-1.543238e-02
0414_1	3.038569e-02	6.319917e-02	-3.331594e-02	2.260766e-02	-1.552313e-02	1.348976e-02	-1.575023e-02
0415_1	-2.283130e-02	3.142177e-02	3.470648e-03	1.726370e-02	-1.452809e-03	4.486522e-03	8.711969e-03
0416_1	5.491474e-02	3.800210e-02	-2.187798e-02	4.762908e-02	-1.451639e-02	-8.097702e-03	-2.401770e-02
0417_1	4.271950e-02	8.401195e-02	-3.337548e-02	-1.571584e-02	6.966288e-03	-5.823734e-03	-1.695976e-02
0418_1	4.610273e-02	4.824972e-02	-3.807574e-02	1.942071e-02	-2.186226e-03	5.513220e-03	-8.184146e-03
0419_1	5.470344e-02	5.042828e-02	-5.586138e-02	4.411842e-02	-9.248433e-03	5.829598e-03	-1.177800e-02
0420_1	4.232126e-02	4.136889e-02	-2.167700e-02	3.750236e-02	-2.122626e-02	9.167311e-03	-2.052693e-02
0421_1	3.940527e-02	5.201710e-02	-3.233119e-02	3.346011e-02	-1.564239e-02	1.042523e-02	-1.846435e-02
0422_1	5.122801e-02	5.135130e-02	-3.602640e-02	4.304615e-02	-2.242735e-02	1.344127e-02	-1.078577e-02
0423_1	3.947658e-02	5.657622e-02	-2.985830e-02	3.152000e-02	-2.108055e-02	1.612894e-02	-1.313592e-02
0424_1	4.890882e-02	4.274753e-02	-1.879864e-02	3.608782e-02	-3.779833e-02	9.573833e-03	-1.052989e-02
0425_1	5.970270e-02	3.595176e-02	-5.631636e-03	4.709592e-02	-3.171034e-02	4.874701e-03	-2.253041e-02
0426_1	5.077026e-02	8.137853e-02	-4.572806e-02	3.078973e-02	-1.359984e-02	5.922076e-03	-9.457529e-03
0427_1	4.161740e-02	4.946632e-02	1.002194e-02	3.163889e-02	-4.675753e-04	6.108864e-03	-1.393513e-02
0428_1	3.706170e-02	3.897649e-02	-1.181604e-02	3.906528e-02	-3.085871e-02	2.179753e-02	-1.138891e-02
0429_1	-4.982776e-02	3.724955e-02	1.878523e-03	3.127863e-02	-3.175129e-02	-6.255203e-03	1.327365e-02
0430_1	2.535324e-02	3.881654e-02	-1.626869e-03	2.040462e-02	-2.772084e-02	5.673923e-03	-5.879219e-04
0431_1	3.942269e-02	5.029095e-02	-2.718222e-02	4.563321e-02	-2.896230e-02	1.236664e-02	-2.095111e-02
0432_1	2.403293e-02	8.651872e-02	-3.456282e-02	2.730990e-02	-2.625908e-02	2.490920e-02	-2.008293e-02
0433_1	3.152102e-02	5.867885e-02	-9.996859e-03	3.967996e-02	-2.725316e-02	3.593876e-02	-1.821047e-02
0434_1	5.658326e-02	1.295839e-02	3.096652e-02	4.678402e-02	-1.161995e-02	-2.692542e-02	-3.215845e-02
0435_1	3.335312e-02	3.247944e-02	2.798785e-03	2.314600e-02	-1.323891e-02	3.022870e-03	-2.656283e-02
0436_1	-4.047140e-02	8.549091e-02	3.695797e-03	1.711549e-03	-1.188934e-02	5.867557e-03	6.559424e-03
0437_1	-4.565852e-02	2.045416e-02	5.441547e-03	1.273251e-02	-9.556877e-03	1.188410e-02	1.019711e-02
0438_1	-2.750026e-02	3.245186e-02	3.356261e-02	3.194773e-02	-7.597409e-03	2.474052e-02	1.137928e-03
0439_1	3.184849e-02	8.449513e-02	-3.266199e-02	1.418327e-02	-1.964819e-02	8.820538e-03	-8.020109e-03
0440_1	4.399704e-02	5.690671e-02	-3.295964e-02	3.246292e-02	-2.165775e-02	4.895149e-03	-1.779999e-02
0441_1	3.367503e-02	4.884562e-02	-2.455200e-02	2.936521e-02	-7.404100e-03	1.357594e-02	-2.266949e-02
0442_1	3.847229e-02	3.153072e-02	-1.275564e-02	5.382773e-02	-4.948522e-03	2.131847e-02	-2.887586e-02
0443_1	3.633814e-02	7.004714e-02	-3.443469e-02	2.473421e-02	-1.816751e-02	1.264763e-02	-1.322612e-02
0444_1	4.406702e-02	6.523422e-02	-4.020500e-02	1.291610e-02	-7.408092e-03	1.106056e-03	-9.609028e-03
0445_1	-1.845463e-01	6.364021e-02	2.292274e-02	-8.963535e-02	-6.965915e-03	-1.648336e-02	3.269862e-02
0446_1	3.543852e-02	3.715803e-02	-5.332805e-03	2.224983e-02	-2.866758e-02	6.337915e-03	-1.414849e-02
0447_1	4.246091e-02	5.747752e-02	-2.274068e-02	1.921699e-02	-2.145565e-02	8.393105e-03	-9.305318e-03
0448_1	3.673702e-02	2.318665e-02	-1.526257e-03	2.399975e-02	-1.029033e-02	7.671698e-03	-2.405110e-02
0449_1	4.153743e-02	4.974389e-02	-1.598809e-02	2.031494e-02	-2.738354e-02	4.052863e-03	-1.568526e-02
0450_1	3.955370e-02	4.481306e-02	3.965373e-03	2.534791e-02	-1.898837e-02	6.726442e-04	-2.767534e-02
0451_1	3.861514e-02	4.549694e-02	-2.575719e-02	2.760010e-02	-2.589967e-02	1.218991e-02	-1.572038e-02
0452_1	2.745556e-02	4.856601e-02	-1.033630e-02	2.938818e-02	-2.481743e-02	1.324879e-02	-2.040622e-02
0453_1	4.829876e-02	3.867133e-02	-2.291039e-02	3.900201e-02	-2.677387e-03	1.743835e-03	-2.543819e-02
0455_1	-1.405821e-01	8.089843e-03	-7.964585e-03	-5.171457e-02	-5.181646e-03	-1.372959e-02	-2.200717e-02
0456_1	-2.289000e-01	3.014204e-02	-7.980812e-03	-1.044084e-01	-2.575902e-02	2.167701e-02	-6.447629e-02
0457_1	-1.115013e-01	-6.214976e-03	2.602447e-03	-5.515924e-02	-1.036035e-02	-1.807750e-02	1.230651e-02
0458_1	-2.585348e-01	4.136971e-03	-1.162104e-02	-8.614491e-02	-2.830888e-02	2.580270e-02	-8.551693e-02
0459_1	-5.691813e-02	-4.523744e-03	4.373268e-03	-4.149795e-02	-1.031484e-02	-2.170084e-02	1.805987e-02
0460_1	-1.427963e-01	-4.636429e-03	-1.928898e-02	-6.070523e-02	5.245460e-03	-5.080624e-03	-1.698112e-02
0461_1	-1.247692e-01	6.478361e-03	9.126047e-04	-3.368279e-02	-1.111587e-02	-1.046115e-02	-3.543945e-03
0462_1	3.813066e-02	2.273618e-02	-8.792356e-03	3.295767e-02	-3.620471e-02	1.540867e-02	-1.637780e-02
0463_1	2.900626e-02	4.450244e-02	-1.047391e-02	2.981462e-02	-2.640391e-02	1.115688e-02	-2.086542e-02
0464_1	3.969623e-02	1.769460e-02	-6.359217e-03	2.392491e-02	-8.116334e-03	6.417382e-03	-2.081173e-02
0465_1	3.021266e-02	8.042540e-02	-4.024802e-02	3.216609e-02	9.031634e-04	6.885706e-03	-2.479231e-02
0466_1	-1.126470e-01	3.361842e-03	-3.206546e-02	-3.845148e-02	9.770935e-03	-7.320285e-03	-1.709221e-02
0467_1	-2.484456e-01	4.710832e-02	5.794714e-03	-1.283462e-01	-2.644649e-02	2.203550e-02	-5.512937e-02
0468_1	-1.812482e-01	2.157253e-02	-4.020971e-02	-4.798197e-02	3.767453e-05	-1.269946e-03	-3.159691e-02
0469_1	-9.104066e-02	-2.875537e-03	-1.825312e-02	-3.425715e-02	2.983178e-04	-1.539565e-02	-4.990457e-03
0470_1	-1.580787e-01	-4.943105e-02	-1.104374e-02	-3.095688e-02	-5.594172e-03	4.542318e-03	-3.408083e-02
0601_1	-4.347823e-02	6.612554e-02	-1.611667e-03	4.635282e-02	4.058003e-02	3.377860e-02	-7.204384e-03
0602_1	7.187023e-03	-1.984709e-02	3.704686e-02	1.688005e-02	4.105116e-02	5.015010e-02	2.984550e-02
0603_1	1.057796e-02	-4.963676e-02	4.359868e-02	4.016289e-02	6.421358e-02	4.267949e-02	2.172915e-02
0604_1	4.045445e-02	3.370032e-02	1.450682e-02	2.887665e-02	2.106528e-02	3.426484e-02	-6.931983e-03
0605_1	-1.827156e-02	-3.554173e-02	8.872524e-02	5.834514e-02	6.111148e-02	3.031854e-02	1.978684e-02
0606_1	1.483913e-02	2.949047e-02	3.810268e-02	5.647955e-02	3.784747e-02	3.563358e-02	-9.608010e-03
0607_1	5.641547e-02	-2.189946e-02	4.326338e-02	2.831096e-02	7.374965e-02	2.585666e-02	9.292766e-03
0608_1	-6.813481e-03	-1.368825e-02	6.572512e-02	4.138298e-02	7.098690e-02	4.042613e-02	2.823817e-02
0609_1	-6.502697e-02	2.034647e-02	5.411369e-02	6.989747e-02	2.742000e-02	2.701650e-02	-1.162547e-02
0610_1	3.363213e-02	-1.019838e-02	3.548742e-02	4.414156e-02	5.178567e-02	2.341951e-02	-2.095184e-03
0611_1	3.514795e-02	-2.477224e-03	6.965775e-02	4.831206e-02	3.314666e-02	3.874344e-02	-3.683937e-03
0612_1	1.769521e-04	-2.678711e-03	2.846111e-02	4.649006e-02	8.495881e-02	4.870192e-02	2.570372e-02
0613_1	-3.250750e-02	-6.561446e-02	1.780655e-02	6.520449e-03	7.878643e-02	-1.604230e-03	2.814712e-02
0614_1	1.996688e-02	-4.548332e-02	3.503156e-02	4.867363e-02	3.581184e-02	1.838920e-02	-1.378011e-02
0615_1	3.032878e-02	-2.349551e-02	5.374282e-02	3.797286e-02	4.199992e-02	2.966589e-02	9.703530e-03
0616_1	8.910265e-03	1.855171e-02	5.686840e-02	6.458286e-02	2.068751e-02	4.990509e-02	-4.294082e-03
0617_1	8.490902e-03	8.180954e-02	1.276032e-02	4.115950e-02	3.737078e-02	3.260225e-02	-2.629221e-02
0618_1	2.994958e-02	2.026063e-02	4.803388e-02	8.166097e-02	5.212876e-03	5.694706e-02	-8.636437e-03
0619_1	-7.377216e-03	5.882797e-02	7.136514e-02	5.262652e-02	4.265582e-02	4.337310e-02	-9.935759e-03
0620_1	-4.077545e-02	5.965288e-03	6.465176e-02	4.638807e-02	3.031649e-02	3.151497e-02	-5.973232e-03
0621_1	-6.057491e-03	1.774707e-02	1.816869e-02	4.558823e-02	3.624402e-02	4.960004e-02	-6.546179e-03
0622_1	5.564819e-02	1.476533e-03	4.494696e-02	6.280591e-02	2.645478e-02	5.769154e-02	-9.326847e-03
0623_1	2.266493e-02	5.063895e-02	4.153281e-02	4.297047e-02	3.418088e-02	5.141066e-02	-8.383217e-03
0624_1	4.945847e-02	-6.829915e-02	1.556467e-02	4.099532e-02	9.438150e-02	3.410989e-02	-7.050618e-04
0625_1	2.493189e-02	6.267202e-02	5.403110e-03	3.995236e-02	2.441041e-02	3.208173e-02	-1.829561e-02
0626_1	4.864858e-02	6.123116e-03	2.403323e-02	4.117261e-02	4.338487e-02	4.943265e-02	7.202104e-03
0627_1	4.625703e-02	8.224535e-03	2.428200e-02	8.652635e-02	4.352764e-02	3.513542e-02	-2.684182e-02
0628_1	5.887993e-02	2.927038e-03	1.169534e-02	6.371230e-02	-4.040210e-03	1.677204e-02	-1.569691e-02
0629_1	-1.077270e-01	-3.870983e-02	-5.980964e-02	9.357617e-03	6.916440e-02	-3.942504e-02	-2.361920e-02
0801_1	-1.829645e-01	5.034917e-03	-1.255962e-03	-4.305118e-02	-2.613269e-02	1.998938e-02	-3.435679e-02
0802_1	-9.302811e-02	-1.827114e-02	-2.224363e-02	-6.735462e-03	-1.418794e-02	3.576002e-03	-2.654679e-02
0804_1	-1.382864e-01	1.010542e-03	6.368373e-03	-5.193278e-02	-1.805454e-02	-3.512488e-03	-2.144024e-02
0805_1	-1.008472e-01	-2.838466e-02	-1.031519e-02	-3.606374e-03	-2.099286e-02	1.078858e-02	-2.415888e-02
0806_1	-2.070300e-01	4.267899e-02	3.275469e-03	-7.535266e-02	-4.194571e-02	2.792124e-02	-4.921433e-02
0807_1	-1.724913e-01	-5.735247e-03	1.303784e-02	-3.857468e-02	-3.925489e-02	1.541849e-02	-4.444358e-02
0808_1	-1.003887e-01	-4.626694e-02	-1.959030e-02	-1.869880e-02	-9.099698e-03	-2.941871e-03	-1.398993e-02
0809_1	-1.745188e-01	-2.113019e-03	5.015364e-03	-4.574615e-02	-1.311608e-02	5.427032e-03	-3.599372e-02
0810_1	-1.113697e-01	-1.457476e-02	-2.118315e-02	-2.011066e-02	-1.610372e-02	2.669716e-03	-1.588564e-02
0831_1	-2.271034e-01	3.061194e-02	2.181702e-02	-1.030035e-01	-2.228631e-02	-1.264514e-02	-1.880725e-02
0835_1	-6.081562e-02	8.538106e-02	-6.891394e-02	-5.002267e-02	2.654436e-02	7.702796e-03	2.317933e-02
0841_1	-1.592391e-01	-8.189523e-04	-2.804906e-02	-4.514325e-02	-8.740023e-03	-4.204445e-03	-3.862001e-02
0861_1	-2.413832e-01	4.317756e-02	-3.710467e-03	-1.667441e-01	-3.745469e-02	6.531357e-02	-4.110862e-02
0881_1	7.850632e-02	-8.692091e-02	-4.104558e-03	2.368341e-03	-1.540600e-02	9.866604e-04	-5.668478e-03
0882_1	7.043427e-02	-6.646861e-02	-2.162413e-03	-8.817787e-03	-1.393890e-02	2.819059e-03	-5.852683e-03
0883_1	7.335645e-02	-8.925148e-02	2.899802e-03	3.051578e-03	-1.341516e-02	5.590605e-03	-1.248532e-02
0884_1	6.278527e-02	-7.109808e-02	5.202744e-03	-1.936632e-02	-2.242818e-02	-7.936573e-05	-8.464691e-03
0885_1	6.235202e-02	-5.408777e-02	5.700442e-03	-1.843727e-02	-3.297590e-03	-5.209182e-03	-1.797900e-02
0902_1	3.000690e-02	1.550644e-02	-1.475989e-04	4.862080e-02	-1.565563e-02	-7.477718e-04	1.013132e-02
1001_1	-5.591747e-02	-1.362207e-03	2.222102e-02	1.898045e-02	1.591424e-02	-4.091002e-02	1.829622e-02
1002_1	-6.068916e-02	7.861444e-03	-4.563200e-02	6.007627e-02	-2.559522e-02	7.007945e-03	5.080026e-03
1003_1	-1.857895e-01	-3.220621e-03	-2.273478e-02	-6.111741e-02	1.663787e-02	1.519381e-02	-1.037981e-02
1004_1	-1.250851e-01	1.667333e-02	-4.206318e-02	-3.096362e-02	5.050696e-03	2.172872e-03	-1.691154e-02
1005_1	-6.859104e-02	6.200471e-03	-2.289730e-02	-1.197198e-03	1.248244e-02	1.757967e-03	-3.812414e-03
1006_1	-1.190259e-01	-2.185820e-02	-5.432449e-03	-9.570944e-03	1.376569e-02	-1.855434e-02	-1.369146e-02
1007_1	-1.593392e-01	1.644790e-02	2.745412e-03	-6.894849e-02	-3.408536e-03	-1.905624e-02	-8.701408e-03
1008_1	-1.115528e-01	-1.991456e-02	-2.972041e-02	1.340276e-02	9.952057e-03	-1.570370e-02	-2.516356e-02
1009_1	-4.723407e-02	-1.877666e-02	-1.832938e-02	2.678633e-02	1.405543e-02	-2.192217e-02	-1.892142e-02
1010_1	-3.310211e-02	-4.678166e-02	-2.798568e-02	1.202113e-02	-4.013753e-03	-9.339098e-03	-1.643677e-02
1011_1	-5.476273e-02	-5.465305e-03	4.141278e-03	4.170410e-02	-9.985167e-03	-3.146013e-02	6.877463e-05
1012_1	-8.013321e-02	-3.830356e-02	-7.311586e-03	3.997375e-02	6.695657e-04	-2.453020e-02	1.356637e-02
1013_1	2.303834e-02	-1.540792e-02	1.656359e-02	2.406010e-02	1.746852e-02	2.014161e-02	2.293523e-03
1014_1	-2.248631e-02	-2.436293e-03	3.383849e-02	1.764256e-02	-1.699009e-02	2.152417e-02	5.504716e-03
1015_1	-1.326937e-01	4.171267e-02	-2.417271e-03	-6.906504e-02	1.300028e-02	6.317316e-03	1.249727e-03
1016_1	-1.413783e-01	-3.072099e-02	-2.597894e-02	7.584301e-03	3.629813e-03	-2.114139e-03	-2.668311e-02
1017_1	-1.016370e-01	3.217366e-02	-1.451326e-02	1.985746e-03	7.005669e-03	-1.264855e-02	2.051955e-02
1018_1	-6.630276e-02	-6.571035e-03	-2.236236e-02	2.353750e-02	7.484764e-03	-4.208192e-02	2.426686e-02
1019_1	-6.975174e-02	-3.836758e-02	-1.205745e-02	3.297554e-02	1.053491e-02	-3.356202e-02	-3.940326e-03
1020_1	-1.568639e-01	-1.201869e-02	-1.002857e-02	-3.051255e-02	4.230117e-03	-6.514158e-03	-2.379348e-02
1021_1	-2.424682e-01	1.776264e-02	-2.000637e-02	-1.013375e-01	7.959397e-03	1.349093e-02	-6.370686e-02
1022_1	-1.672534e-01	5.737332e-04	-8.071962e-03	-6.200192e-02	-5.881506e-04	2.489023e-03	-2.038709e-02
1023_1	-2.024294e-01	5.132066e-03	-2.531240e-02	-7.712913e-02	1.864581e-02	1.120056e-02	-2.940854e-02
1024_1	-1.163084e-02	-5.923390e-02	-1.644145e-02	7.220415e-02	-1.661110e-02	-2.067832e-03	2.970826e-02
1025_1	-1.469280e-01	-5.809962e-03	-3.950603e-03	-1.926148e-02	-1.104174e-02	-1.651596e-02	6.595234e-03
1026_1	-6.428693e-02	-2.013025e-02	-2.436257e-02	3.389071e-02	-9.267351e-03	-2.491552e-02	3.372005e-02
1027_1	-8.934724e-02	-2.933003e-02	-2.320724e-02	2.812675e-02	9.235742e-03	-3.618115e-02	-4.505133e-03
1028_1	-7.764520e-02	-2.553572e-02	-1.203249e-02	2.164704e-02	1.784859e-03	-3.750688e-02	9.771577e-03
1029_1	-9.229208e-02	-3.379995e-02	-3.502250e-02	2.049700e-02	1.903751e-03	-3.613356e-02	1.287484e-02
1030_1	-8.324181e-02	-2.957920e-02	-3.741845e-02	1.953065e-02	-7.122340e-03	-1.575309e-02	6.548223e-03
1031_1	-7.506582e-02	-3.265858e-02	-1.682592e-02	2.387275e-02	5.789187e-03	-3.391364e-02	-1.473506e-03
1032_1	-6.186963e-02	-2.582978e-02	-3.576816e-02	3.520292e-02	7.895345e-03	-2.790115e-02	-4.795259e-03
1033_1	-7.259419e-02	-4.114497e-02	-1.902855e-02	3.341847e-02	7.603669e-03	-3.012962e-02	2.056500e-03
1034_1	-8.339305e-02	-3.885967e-02	-2.965362e-02	1.355527e-02	-2.506550e-03	-2.439203e-02	-3.927529e-03
1035_1	-7.884039e-02	-1.876018e-02	-2.564583e-02	2.399191e-02	-2.793658e-03	-4.439527e-02	2.329687e-02
1036_1	-7.375416e-02	-2.289060e-02	-5.085441e-02	3.991600e-03	-1.730288e-03	-2.064555e-02	2.761236e-02
1037_1	-1.389662e-01	4.789174e-03	-3.621078e-02	-2.479518e-02	3.356470e-03	1.923614e-02	8.156509e-03
1038_1	-1.264567e-01	-7.133171e-03	-2.607394e-02	-6.669145e-03	4.979490e-04	-5.380918e-03	7.329571e-03
1039_1	-1.270466e-01	2.738001e-02	1.747057e-02	-2.493529e-02	-2.356301e-02	3.346512e-02	4.223155e-02
1040_1	-8.716839e-02	8.927485e-03	1.043905e-02	6.107847e-03	-3.674372e-03	1.114591e-02	2.944742e-02
1041_1	-1.309050e-01	1.400832e-02	-1.439625e-02	-4.019436e-02	8.344338e-03	3.639867e-03	5.749625e-03
1042_1	-1.619135e-01	3.076946e-02	-1.416295e-02	-7.445841e-02	5.003274e-03	1.203028e-02	-3.393308e-03
1043_1	-1.550526e-01	3.253979e-02	-1.055131e-02	-6.916499e-02	1.668609e-02	1.260188e-02	3.693301e-03
1044_1	-1.139939e-01	6.314690e-03	-4.105689e-03	-4.477735e-02	-7.645513e-04	-2.621534e-03	1.165079e-02
1045_1	-1.583139e-01	2.133067e-02	-3.482679e-02	-5.905762e-02	8.292126e-03	1.354548e-02	-9.696133e-03
1046_1	-1.845438e-01	1.294760e-02	-1.878053e-02	-6.848217e-02	1.326877e-02	1.694306e-02	-2.205031e-02
1047_1	-9.880215e-02	-1.369240e-02	-2.584541e-02	-7.735789e-03	-1.828845e-03	2.450187e-03	-9.688135e-03
1048_1	-1.512081e-01	2.064260e-02	-1.081152e-02	-5.453056e-02	8.165835e-03	9.836033e-03	4.114116e-03
1049_1	-1.244250e-01	3.063115e-03	-2.199762e-02	-3.485376e-02	4.019653e-03	7.460336e-03	3.189390e-03
1050_1	-8.991558e-02	-3.269928e-02	-1.291804e-02	6.255173e-03	-7.817965e-03	6.137042e-03	7.726940e-03
1051_1	-6.110964e-02	-2.172910e-02	-1.649024e-02	2.554747e-02	-2.166005e-03	-2.752509e-02	2.121307e-02
1052_1	-7.288991e-02	-8.349267e-03	-2.906554e-02	1.876850e-02	-4.829749e-03	1.208763e-02	-1.761105e-02
1053_1	-6.262260e-02	-6.152411e-02	-2.820443e-02	1.631486e-02	2.688508e-03	-1.364585e-02	-2.112799e-02
1054_1	-1.121354e-01	-1.565868e-02	-2.811862e-02	-1.253254e-02	9.860787e-04	9.189548e-03	-1.531980e-02
1055_1	-1.114807e-01	-5.411886e-02	-4.214071e-02	-2.816223e-03	-1.284189e-02	2.202969e-02	-2.874429e-02
1056_1	-5.323892e-02	-6.013053e-02	-2.782515e-02	2.784858e-03	-3.645965e-03	-8.144660e-03	-6.574707e-03
1057_1	-1.289466e-01	-5.338520e-02	-2.002362e-02	7.770159e-03	-1.516726e-02	2.540384e-02	-2.198835e-02
1058_1	-7.092891e-02	-6.154302e-02	-1.385664e-02	3.689745e-02	-1.994080e-03	-1.762178e-02	9.996986e-03
1059_1	-6.045414e-02	-5.544848e-02	-2.504026e-02	4.234220e-02	-4.097090e-03	-2.609999e-02	2.078065e-03
1060_1	-9.816338e-02	-6.012867e-02	-3.248262e-02	2.607969e-02	1.149567e-02	-2.759431e-02	-8.338076e-03
1061_1	-8.176368e-02	-5.712829e-02	-4.229437e-02	2.429365e-02	1.169854e-02	-3.231020e-02	-1.390200e-03
1062_1	-8.168515e-02	-5.100923e-02	-2.608393e-02	2.001501e-02	4.661955e-03	-2.329088e-02	-6.021080e-03
1063_1	-6.492358e-02	-5.416144e-02	-4.131522e-02	1.827859e-02	-7.223642e-03	-1.398447e-02	-9.398037e-03
1064_1	-8.102450e-02	-6.246290e-02	-4.494691e-02	2.911989e-02	2.088477e-03	-2.198007e-02	-1.871554e-02
1065_1	-3.985716e-02	-6.242925e-02	-2.756188e-02	5.216417e-02	4.900178e-03	-3.939844e-02	-1.523405e-02
1066_1	-6.060903e-02	-4.877612e-02	-3.146352e-02	2.704858e-02	1.582728e-03	-1.843570e-02	-2.412515e-02
1067_1	-8.052229e-02	-4.089479e-02	-3.117127e-02	2.019724e-02	-1.297437e-02	-5.661013e-03	1.625875e-03
1068_1	-7.980494e-02	-4.641084e-02	-3.609369e-02	2.702188e-02	7.656695e-03	-2.020696e-02	-1.386448e-02
1069_1	-5.057669e-02	-5.155381e-02	-4.046467e-02	1.256959e-02	-1.691399e-02	-1.593182e-02	7.934236e-03
1070_1	-7.398417e-02	-3.897897e-02	-2.385539e-02	-8.848207e-03	-5.604957e-03	6.573566e-03	-8.361355e-04
1071_1	-8.704131e-02	-3.315838e-02	-2.894292e-02	3.249905e-02	-1.814549e-02	-1.203552e-02	-4.676850e-03
1072_1	-1.221483e-01	-8.465086e-03	-1.958655e-02	-3.396951e-02	-1.230681e-02	1.376811e-02	-4.866825e-03
1073_1	-7.087421e-02	-4.601844e-02	-2.380317e-02	2.360090e-02	-9.992730e-03	-1.088164e-02	-1.559702e-03
1074_1	-6.272581e-02	-4.437518e-02	-4.317914e-02	2.259869e-02	-1.059890e-02	-8.453115e-03	-1.533933e-03
1075_1	-8.246280e-02	-1.198383e-02	-3.646204e-02	-6.311864e-03	-1.466422e-03	8.050388e-03	-2.017461e-02
1076_1	-6.282880e-02	-6.175873e-02	-1.873929e-02	4.929787e-02	1.597062e-02	-2.066034e-02	-2.710692e-02
1077_1	-6.997987e-02	-5.158225e-02	-3.129091e-02	1.783392e-02	-9.661244e-03	-1.301184e-02	3.888772e-03
1078_1	-9.139263e-02	-3.112716e-02	-2.370253e-02	1.898972e-03	-2.530233e-03	-1.092396e-02	-1.226838e-03
1079_1	-4.819548e-02	-4.802477e-02	-2.673934e-02	3.477129e-02	2.533975e-03	-2.595616e-02	-3.722665e-03
1080_1	-8.300601e-02	-6.054498e-02	7.178506e-03	2.963257e-02	-9.651998e-03	2.977783e-03	1.001572e-02
1081_1	-5.971252e-02	-6.657918e-02	-2.321960e-02	3.143834e-02	5.559555e-03	-1.544487e-02	-8.912427e-03
1082_1	-1.030619e-01	-8.621826e-03	-2.877403e-02	-1.715160e-02	-1.963655e-02	2.473430e-02	5.752873e-03
1083_1	-1.262550e-01	-2.202819e-02	-4.995167e-02	-2.322771e-04	-5.848973e-03	-5.172385e-03	-2.905088e-02
1084_1	-1.473429e-01	-1.501957e-02	-1.384376e-02	-4.351465e-03	3.796979e-03	2.884404e-03	-2.385174e-02
1085_1	-1.141951e-01	-2.039217e-02	2.403402e-03	-9.546696e-03	1.037825e-02	-2.943220e-03	-1.511934e-02
1086_1	-1.119821e-01	-1.220511e-02	-8.754072e-04	-7.048170e-03	-6.753687e-03	2.056614e-02	2.187594e-02
1087_1	-6.952681e-02	-2.441078e-02	-2.164988e-02	2.022949e-02	1.367601e-02	9.538882e-03	-2.317164e-02
1088_1	-7.497922e-02	-2.783417e-02	-4.452704e-03	-9.762691e-03	1.175083e-02	-7.770114e-03	1.184278e-02
1089_1	-1.236104e-01	-7.373375e-03	-2.298215e-02	-8.291459e-03	-4.732620e-03	6.621452e-03	-7.476709e-03
1090_1	-9.062304e-02	-8.229829e-03	-3.081652e-02	1.870713e-03	-1.041501e-03	3.318396e-03	5.174553e-03
1091_1	-1.322238e-01	-2.287928e-02	-3.033742e-02	-2.919676e-02	9.400265e-04	4.350798e-03	-7.507650e-03
1092_1	-1.744623e-01	-6.031671e-03	-1.431586e-02	-4.324414e-02	-3.071123e-04	2.277540e-02	-1.867985e-02
1093_1	-1.362039e-01	3.489157e-02	-7.666362e-03	-4.321173e-02	1.199262e-02	1.632277e-02	3.748968e-03
1094_1	-1.151337e-01	3.903160e-04	-1.284239e-03	-8.972324e-03	4.069778e-03	5.509553e-03	2.664011e-03
1095_1	-7.834629e-02	-1.617979e-02	-2.644584e-02	4.985300e-03	-5.400310e-03	5.527955e-03	-2.482295e-02
1096_1	-3.925111e-02	-3.001892e-02	-3.889483e-03	2.373735e-06	5.275958e-03	3.444829e-04	6.902286e-03
1097_1	-1.205642e-01	-1.364074e-02	-2.336052e-02	-1.613814e-02	-2.957970e-03	3.712063e-03	-9.971159e-03
1098_1	-1.179067e-01	-1.989673e-02	-3.292916e-02	-2.651456e-02	-4.692035e-03	-2.703709e-04	-1.553129e-02
1099_1	-1.251014e-01	1.698976e-04	-2.416697e-02	-1.381435e-02	-1.267772e-03	1.141001e-02	-8.861357e-03
1100_1	-9.465303e-02	-1.243561e-02	-2.106921e-02	5.365542e-03	4.524524e-03	1.492722e-02	-9.433830e-03
1101_1	-1.278726e-01	-3.822713e-03	-3.204201e-02	-2.452700e-02	-8.688119e-03	4.079261e-04	-1.673707e-02
1102_1	-1.123074e-01	-2.258500e-02	-2.357468e-02	-1.732799e-02	2.743394e-03	2.135707e-03	-1.455316e-02
1103_1	-1.007729e-01	4.425878e-03	-2.962615e-02	-4.795492e-03	-4.572121e-03	3.058546e-02	3.051656e-02
1104_1	-8.483158e-02	-6.580582e-03	-4.156295e-02	2.315153e-02	-6.404587e-03	3.012634e-02	-1.008907e-02
1105_1	-9.097531e-02	-3.199358e-03	-3.303483e-02	-2.027880e-03	2.989352e-03	3.212926e-02	1.935596e-02
1106_1	-5.349037e-02	-2.026250e-02	-3.197936e-02	3.060722e-02	1.794842e-02	1.393874e-02	-2.846336e-02
1107_1	-8.590201e-02	1.214877e-02	-3.078140e-02	-1.501722e-03	1.215844e-02	1.552839e-02	6.104236e-03
1108_1	-1.248500e-01	-1.494078e-02	-3.160158e-02	-1.474676e-02	3.626019e-03	5.048381e-03	-7.354232e-03
1109_1	-8.223735e-02	2.021360e-02	-1.704976e-02	4.975726e-03	1.386989e-02	-6.184701e-03	9.177791e-03
1110_1	-1.082183e-01	5.369711e-02	-1.525744e-02	-5.739351e-02	1.303109e-02	5.108256e-03	2.150819e-02
1111_1	-1.103358e-01	1.744192e-03	-1.835904e-02	-2.741574e-02	2.816554e-04	3.753596e-03	8.614011e-03
1112_1	-1.277625e-01	2.375318e-02	-1.927985e-02	-4.121070e-02	-1.233096e-03	-1.957026e-03	1.328520e-02
1113_1	-7.839198e-02	-1.071742e-02	-1.247658e-02	1.090911e-02	8.830711e-03	-1.354901e-02	1.020815e-02
1114_1	-9.199907e-02	1.027488e-02	-1.217182e-02	-1.530345e-02	6.233798e-03	1.380564e-02	1.363722e-02
1115_1	-1.244917e-01	1.296251e-02	-2.063556e-02	-3.024139e-02	4.692389e-03	1.538607e-02	6.698015e-03
1116_1	-1.090036e-01	-7.198659e-03	-2.604458e-02	-1.023563e-02	-2.586608e-03	5.327921e-03	-5.909931e-03
1117_1	-9.860648e-02	-2.858369e-03	-3.017293e-02	-1.370609e-02	-3.707563e-03	1.765260e-02	1.272669e-02
1118_1	-6.562366e-02	-7.681626e-03	-2.158945e-02	9.715620e-03	3.092685e-03	3.493602e-04	-4.186711e-03
1119_1	-1.034208e-01	-2.097215e-02	-2.111789e-02	-7.575923e-03	4.613689e-03	-1.138870e-03	-1.799927e-02
1120_1	-1.239016e-01	-1.510015e-02	-1.431964e-02	-2.979640e-02	-7.402506e-03	1.611463e-03	4.448406e-03
1121_1	-8.810724e-02	-4.211565e-02	-1.689111e-02	-1.490530e-03	3.638372e-04	-2.468571e-03	-9.832947e-03
1122_1	-3.470037e-02	-4.480279e-02	-2.484146e-02	2.502998e-02	5.243030e-03	-1.323374e-02	-1.588277e-02
1123_1	-1.178969e-01	1.679397e-03	-1.110092e-02	-2.622724e-02	-1.944172e-02	-4.132780e-03	-3.791866e-03
1124_1	-1.234463e-01	-1.239283e-02	-3.354036e-02	-2.021565e-02	2.011565e-03	6.208846e-03	-1.948123e-02
1125_1	-1.209972e-01	1.407596e-02	-1.529082e-02	-2.158964e-02	2.719309e-03	3.451491e-03	-4.779939e-03
1126_1	-1.262456e-01	5.794395e-03	-1.318590e-02	-1.865931e-02	1.090071e-02	3.187809e-03	-1.141568e-02
1127_1	-1.229779e-01	1.962353e-02	-3.264750e-02	-5.605606e-03	-1.587380e-02	2.171419e-02	-2.011625e-02
1128_1	-1.712138e-01	9.478185e-03	-3.066640e-02	-4.522485e-02	2.705303e-03	-2.358064e-04	-2.540093e-02
1129_1	-1.191811e-01	3.785527e-04	-2.114662e-02	-1.961708e-02	-7.263918e-03	-5.175606e-03	-5.842724e-03
1130_1	-1.544010e-01	-1.457601e-02	-2.682240e-02	-2.730997e-02	6.379635e-03	1.721730e-03	-2.405962e-02
1131_1	-1.138263e-01	-6.407544e-03	-4.265887e-04	-2.700486e-02	-6.082958e-03	6.027768e-03	1.687490e-02
1132_1	-1.096435e-01	-4.091511e-03	-2.362330e-02	-1.686306e-02	-5.469560e-03	-4.343115e-04	-1.365038e-02
1133_1	-6.362527e-02	-2.648847e-02	2.001381e-02	2.200368e-03	5.736244e-03	2.866659e-02	4.317753e-02
1134_1	-1.449400e-01	-1.156259e-02	-2.763881e-02	-2.369497e-02	4.276469e-03	9.183342e-03	-7.729981e-03
1135_1	-1.365084e-01	7.628904e-03	-1.124918e-02	-3.158139e-02	-1.696740e-02	3.647579e-03	-8.248260e-03
1136_1	-1.335508e-01	-2.992250e-02	-5.206571e-03	-1.187378e-02	-1.486667e-02	3.331974e-03	-9.878328e-03
1137_1	-1.450857e-01	-6.393393e-03	-2.816527e-02	-2.338028e-02	5.125556e-03	1.451497e-02	-2.275096e-02
1138_1	-6.953992e-02	-4.172034e-02	8.946112e-04	3.683412e-02	5.337720e-03	-5.060233e-03	3.764068e-03
1139_1	-9.089384e-02	2.180990e-04	-1.737533e-02	1.302286e-03	4.137491e-03	7.545942e-03	4.014369e-03
1140_1	-1.041850e-01	-1.081361e-04	-3.422207e-02	-2.007193e-02	-1.935989e-03	8.439427e-03	-7.660352e-03
1141_1	-9.946634e-02	3.309006e-02	-1.002394e-04	-2.693954e-02	8.094223e-03	7.555840e-03	2.322336e-02
1142_1	-1.397529e-01	1.961129e-02	-3.446151e-03	-4.341731e-02	2.250096e-03	2.857443e-02	1.830581e-02
1143_1	-1.154612e-01	5.319518e-02	-1.133510e-02	-7.000404e-02	1.460049e-02	1.202436e-02	2.321418e-02
1144_1	-1.808362e-01	4.222683e-03	-2.039609e-02	-6.399341e-02	1.308561e-02	2.758677e-03	-1.748374e-02
1145_1	-1.410715e-01	1.459519e-02	-9.405601e-04	-4.634342e-02	5.213215e-03	1.837247e-03	2.199540e-03
1146_1	-1.019998e-01	2.075697e-02	6.269822e-03	2.934977e-03	-2.978518e-03	-7.864536e-03	1.619680e-02
1147_1	-1.341068e-01	-1.445209e-02	-1.498500e-02	-2.523359e-02	9.892869e-03	-2.196529e-03	-1.671594e-02
1148_1	-1.530355e-01	-5.437291e-03	-2.649600e-02	-3.315834e-02	6.460821e-04	2.284124e-02	-9.689692e-03
1149_1	-1.757191e-01	-1.683754e-02	-1.653220e-02	-3.188942e-02	9.850549e-03	6.183386e-03	-4.180897e-02
1150_1	-1.438349e-01	2.498515e-02	-1.867632e-02	-2.406110e-02	1.692179e-02	4.395221e-03	-1.446965e-02
1151_1	-9.241111e-02	-6.629551e-02	9.566602e-03	1.193918e-02	2.888319e-02	-2.509588e-03	-2.282943e-02
1152_1	-1.189274e-01	1.149903e-02	-4.215527e-03	-3.054938e-02	-8.443664e-03	6.132290e-04	3.593412e-03
1153_1	-6.015649e-02	-5.418721e-02	-3.341154e-03	4.410346e-02	1.810524e-02	-3.275200e-02	3.846742e-03
1154_1	-1.255523e-01	3.615018e-02	-5.862987e-03	-6.037076e-02	6.349457e-03	1.429154e-02	1.847920e-02
1155_1	-1.761165e-01	7.926894e-03	-5.434517e-03	-7.058782e-02	-1.316709e-02	4.005810e-03	-5.360165e-03
1156_1	-1.463999e-01	6.699607e-03	-1.210438e-02	-4.491075e-02	6.800804e-03	8.077063e-03	-2.197598e-03
1157_1	-1.390870e-01	8.457101e-03	1.065896e-02	-2.920584e-02	6.844323e-03	-8.480119e-04	-1.171193e-02
1158_1	-1.392009e-01	-1.824287e-02	-9.187719e-03	-1.040816e-02	9.128110e-04	5.796032e-03	-1.216251e-02
1159_1	-1.174627e-01	9.076630e-03	-3.018534e-03	-2.480844e-02	4.454522e-03	7.865040e-04	5.027892e-03
1160_1	-9.513401e-02	-2.587332e-02	-1.830501e-02	7.594571e-04	-5.745148e-03	1.586249e-02	-5.694361e-03
1161_1	-1.515077e-01	-4.534252e-03	-1.152977e-02	-3.472986e-02	9.376509e-03	1.983816e-02	-6.328875e-03
1162_1	-1.186477e-01	-9.815061e-03	-2.138782e-02	-1.498147e-02	-8.119219e-03	6.153260e-03	-8.128492e-03
1163_1	-8.107393e-02	-1.405929e-02	2.326170e-03	1.045913e-02	-1.046343e-02	1.341594e-02	2.171667e-03
1164_1	-1.214059e-01	-3.217559e-03	-1.671355e-02	-1.194648e-02	1.063368e-02	-5.889551e-03	1.931142e-04
1165_1	-1.298733e-01	-1.182731e-02	-1.170676e-02	-1.275737e-02	1.152369e-02	-6.346545e-03	-1.724696e-02
1166_1	-1.750209e-01	1.088025e-02	-1.859876e-02	-6.487998e-02	-2.766540e-03	5.130852e-03	-1.407968e-02
1167_1	-1.391353e-01	-1.555106e-02	-4.910034e-02	-1.398037e-02	6.793383e-03	1.089739e-02	-3.682197e-02
1168_1	-1.636590e-01	-1.279185e-02	-2.416520e-02	-3.405752e-02	-8.979110e-03	7.114389e-03	-7.499688e-03
1169_1	-1.159274e-01	2.502439e-02	-1.535497e-02	-3.538846e-02	-7.337335e-03	2.404566e-02	1.754546e-02
1170_1	-2.204957e-01	2.622809e-02	-2.787247e-02	-1.084745e-01	1.049593e-02	1.262727e-02	-3.435248e-02
1171_1	-7.084041e-02	-1.811737e-02	-2.895193e-02	-3.555805e-03	4.412153e-03	1.046934e-02	-5.143083e-03
1172_1	-1.224374e-01	1.005232e-02	-3.316952e-02	-2.927456e-02	-1.950913e-02	1.112171e-02	-8.371706e-03
1173_1	-1.572215e-01	9.823206e-03	-6.138756e-03	-5.395716e-02	5.648668e-03	2.498011e-04	-2.789386e-03
2001_1	-5.810128e-02	-5.473336e-02	-5.154537e-02	4.244487e-02	-1.895892e-02	-1.591204e-02	2.329048e-02
2002_1	-2.841562e-02	-9.204639e-02	-3.348977e-02	8.152761e-02	-3.162824e-02	1.660869e-03	1.023562e-02
2003_1	-8.332016e-03	-8.125243e-02	-1.639752e-02	5.301612e-02	-1.361258e-02	-1.498919e-02	2.501162e-02
2004_1	4.594254e-02	-7.456533e-02	-2.625817e-02	7.452853e-02	-4.920569e-02	-4.845916e-03	3.360747e-02
2005_1	-8.610187e-02	-1.067464e-01	-3.415128e-02	7.276427e-02	-2.820921e-02	6.739145e-03	6.763182e-03
2006_1	-7.282958e-02	-1.177217e-01	-3.616077e-02	6.161009e-02	-2.485668e-02	-1.698118e-02	1.993842e-02
2007_1	-1.036717e-01	-6.046358e-02	-3.413500e-02	1.377710e-03	-3.837209e-02	-1.013068e-02	3.344881e-03
2008_1	-2.894519e-02	-8.505390e-02	-1.765208e-03	6.153996e-02	1.455409e-03	3.442121e-04	-2.230208e-03
2009_1	-5.982709e-02	-3.226007e-02	-4.352559e-02	5.012216e-02	-2.234105e-02	2.007742e-02	-3.847164e-03
2010_1	-7.051321e-02	-8.585157e-02	-4.058478e-02	8.215118e-02	-6.244017e-03	2.377900e-02	7.853154e-03
2011_1	-4.014706e-02	-3.663928e-02	-3.008830e-02	2.203567e-02	-8.766948e-03	-1.127727e-02	2.491251e-02
2012_1	-5.434156e-02	-6.798704e-02	-3.134218e-02	8.039540e-02	-1.462267e-02	8.240805e-03	1.109876e-02
2013_1	-6.537595e-02	-8.518827e-02	-5.077149e-02	5.087092e-02	-1.706969e-02	7.420838e-03	9.544579e-03
2014_1	1.771438e-02	-7.360672e-02	-2.505887e-02	5.804681e-02	-3.479639e-02	-2.206054e-02	1.833808e-02
2015_1	-4.059962e-02	-7.563815e-02	-4.253112e-02	5.461786e-02	-1.385586e-02	-2.961243e-02	1.173214e-02
2016_1	2.576959e-02	-1.013180e-01	2.302037e-03	7.529104e-02	1.034243e-02	-2.964441e-02	1.471370e-02
2017_1	1.041629e-02	-3.460690e-02	-1.931372e-02	5.658844e-02	-4.926484e-02	8.124412e-04	4.596217e-02
2018_1	-9.698800e-02	2.426250e-02	-1.986239e-02	-3.839836e-02	-4.246785e-03	3.886097e-02	2.220782e-02
2019_1	-4.561883e-02	-5.131147e-02	-3.456233e-02	4.929915e-02	-2.864785e-02	9.718916e-03	1.935155e-02
2020_1	-7.074940e-02	-4.241576e-02	-5.024946e-02	3.570781e-02	-1.191482e-02	9.750732e-03	1.774517e-02
2021_1	-3.435216e-02	-3.486135e-02	-2.355257e-02	5.379930e-02	-2.445036e-02	-3.032206e-04	3.331577e-02
2022_1	-2.364797e-02	-7.465255e-02	-1.771350e-02	6.238056e-02	-4.181522e-02	-4.247755e-03	8.058087e-03
2023_1	3.423766e-02	-1.093168e-01	-3.064326e-02	5.551961e-02	-4.358392e-02	-2.062846e-02	2.177922e-02
2024_1	-4.351775e-02	-2.222330e-02	-4.019701e-02	5.592188e-02	-3.898946e-02	4.805995e-03	3.967679e-02
2025_1	-3.055953e-02	-5.162065e-02	-3.389926e-02	5.958399e-02	-2.993624e-02	-7.261642e-03	2.587651e-02
2026_1	-4.380270e-02	-7.043189e-02	-2.303673e-02	6.006836e-02	-5.770182e-02	-1.242706e-02	4.513113e-02
2027_1	-2.294450e-02	-9.669618e-02	-3.341431e-02	9.246112e-02	-4.582994e-02	-1.807425e-02	2.972259e-02
2028_1	-3.587494e-02	-6.819908e-02	-2.838930e-02	6.494800e-02	-6.030634e-02	-1.064699e-02	3.763157e-02
2029_1	-2.823007e-02	-1.024601e-01	-1.602452e-02	5.633005e-02	-4.411615e-02	-2.715177e-02	3.612710e-02
2030_1	-7.973638e-03	-7.793315e-02	-2.488048e-02	7.291021e-02	-2.305205e-02	-3.746191e-02	3.367863e-02
2031_1	-2.681296e-02	-7.762729e-02	-1.720259e-02	7.220100e-02	-1.803185e-02	-3.356941e-02	3.243392e-02
2032_1	-3.289926e-02	-6.352602e-02	-2.410059e-02	7.449886e-02	-4.556711e-02	-1.393198e-02	3.482825e-02
2033_1	4.338301e-02	-6.566189e-02	-6.448822e-03	5.715768e-02	-4.281133e-02	-1.020863e-02	2.651521e-02
2034_1	-4.654263e-02	-5.043578e-02	-2.302827e-02	2.782665e-02	-2.135326e-02	-6.439234e-03	1.347255e-02
2035_1	-3.172934e-02	-3.790582e-02	-1.776695e-02	4.248536e-02	-4.414622e-02	-8.956129e-03	3.004662e-02
2036_1	-9.148679e-02	-8.470216e-02	-7.392552e-02	4.876257e-02	2.264802e-02	-8.609103e-03	-3.548551e-02
2037_1	-7.273259e-02	-4.514599e-02	-3.454376e-02	4.035584e-02	-6.258442e-03	-4.196368e-03	1.953853e-02
2038_1	-8.324515e-02	-7.584054e-02	-8.010582e-02	4.429318e-02	1.862347e-02	3.606325e-03	-3.082374e-02
2039_1	-9.713477e-02	-8.090904e-02	-6.251364e-02	4.061907e-02	1.265849e-02	3.042275e-03	-7.512492e-03
2040_1	-8.485778e-02	-8.504989e-02	-7.527136e-02	3.679989e-02	6.128754e-03	-7.816157e-03	-9.566287e-03
2041_1	-8.946076e-02	-7.994220e-02	-8.016634e-02	5.258860e-02	-4.719167e-04	-1.814284e-03	-1.046423e-02
2042_1	-1.023524e-01	-9.448764e-02	-8.514068e-02	5.732074e-02	6.398785e-03	8.650196e-03	-2.746323e-02
2043_1	-1.075626e-01	-8.879143e-02	-8.525807e-02	5.004290e-02	1.001726e-02	5.811952e-03	-2.921102e-02
2044_1	-1.293257e-01	-1.259357e-02	-5.155570e-02	-3.654053e-02	-7.431557e-03	2.111332e-02	-1.561874e-02
2045_1	-8.500690e-02	-9.710156e-02	-9.042164e-02	6.885007e-02	-4.031691e-03	6.964653e-03	-1.248211e-02
2046_1	-8.524502e-02	-9.193643e-02	-7.913936e-02	5.719197e-02	1.577713e-02	-5.875895e-03	-1.521568e-02
2047_1	-8.498639e-02	-9.238754e-02	-7.989019e-02	5.893295e-02	5.997338e-03	1.064767e-02	-2.269059e-02
2048_1	8.232157e-04	-1.030649e-01	-9.624238e-03	6.524055e-02	1.365507e-03	-2.431412e-02	1.336703e-02
2049_1	-5.255544e-02	-7.716931e-02	-3.254773e-02	6.548240e-02	-2.192054e-02	2.312133e-02	-8.166315e-03
2050_1	-3.138476e-02	-5.774876e-02	-8.904357e-03	5.154036e-02	1.301727e-02	-1.182321e-02	7.582700e-04
2051_1	-9.509301e-02	-3.002334e-02	-1.478986e-02	1.152684e-02	-5.434076e-03	2.400016e-02	1.037690e-02
2052_1	-6.147942e-03	-4.326807e-02	-9.028753e-03	7.067442e-02	-1.790392e-02	1.636175e-02	2.003778e-02
2053_1	-5.860161e-02	-7.829534e-02	-1.126693e-02	3.198312e-02	-1.241381e-02	-5.812894e-03	-5.107107e-03
2054_1	-5.429923e-02	-6.800144e-02	-1.468823e-02	4.071591e-02	-2.803274e-02	-1.264017e-02	1.746857e-03
2055_1	-3.157373e-02	-3.396668e-02	-1.074823e-02	5.062044e-02	-1.387661e-02	-2.431278e-03	1.391426e-02
2056_1	4.610189e-03	-8.253557e-02	4.875236e-04	3.952124e-02	-1.443371e-02	-2.841600e-02	-4.851639e-04
2057_1	-1.556372e-02	-7.120252e-02	-1.946778e-02	4.756771e-02	-2.011679e-02	6.105855e-04	3.393959e-03
2058_1	-2.335055e-02	-7.087794e-02	-1.506543e-02	6.289817e-02	-2.232167e-02	2.001991e-03	2.108153e-02
2059_1	-8.976966e-02	-9.547107e-02	-2.269973e-02	3.350877e-02	-1.049619e-02	-1.169054e-02	-6.242045e-03
2060_1	4.528257e-02	-1.232942e-01	1.163733e-04	6.771331e-02	-1.693981e-02	-3.110086e-02	1.196395e-02
2061_1	-6.017162e-02	-1.001262e-01	-4.077518e-02	8.448251e-02	-3.580749e-02	1.674972e-02	-3.233816e-03
2062_1	-4.057860e-02	-6.927128e-02	-2.229439e-02	2.173065e-02	2.149788e-03	-1.533760e-02	1.515726e-02
2063_1	-7.016946e-02	-8.219029e-02	-2.381617e-02	4.673160e-02	-8.298973e-03	-1.087121e-02	1.521085e-03
2064_1	7.378651e-03	-1.048786e-01	-1.349973e-02	8.641041e-02	-1.865484e-02	-2.524518e-02	1.103627e-02
2065_1	2.568929e-02	-8.614816e-02	-1.597182e-03	6.793456e-02	-5.249995e-02	-1.136537e-02	7.675765e-03
2066_1	-6.100954e-02	-7.587965e-02	-3.976102e-02	3.265987e-02	-1.981523e-02	-1.140706e-03	2.397216e-03
2067_1	-5.352248e-02	-6.961393e-02	-3.145628e-02	2.026184e-02	-2.694572e-02	-1.331465e-02	1.721657e-02
2068_1	3.670343e-03	-7.454612e-02	-3.502132e-04	1.249696e-02	-3.861267e-02	-1.102797e-02	-5.070327e-03
2069_1	-9.428911e-02	-7.933130e-02	-5.534431e-02	4.143777e-02	-2.472175e-02	7.054769e-03	-2.088268e-03
2070_1	-7.151040e-02	-6.235486e-02	-3.103283e-02	3.813770e-02	-2.601017e-02	6.838315e-04	9.872094e-03
3001_1	-1.348386e-01	-1.347125e-02	-3.023113e-02	-3.870245e-02	-2.606168e-03	4.707787e-03	-1.364162e-03
3002_1	-6.593368e-02	-5.972074e-02	-3.838536e-02	5.946158e-02	1.655044e-03	-1.475631e-02	-1.177927e-02
3005_1	-1.099023e-01	-4.950886e-02	-5.733975e-02	1.923956e-02	7.190447e-03	-1.205834e-02	-1.236340e-02
3006_1	-1.219527e-01	-9.118715e-02	-3.350822e-02	3.873964e-02	-3.829595e-02	5.598176e-03	1.896571e-04
3007_1	-9.910249e-02	-6.309885e-02	-4.366131e-02	3.301569e-02	4.485811e-03	6.736298e-03	-3.159498e-02
3008_1	-7.716830e-02	-7.273842e-02	-6.384182e-02	5.264292e-02	-6.137347e-03	-1.291281e-02	2.794852e-03
3009_1	-1.278049e-01	-1.680718e-03	-4.050506e-02	-1.763653e-03	2.470103e-02	-3.401518e-02	-1.553582e-02
3010_1	-1.042490e-01	-7.880197e-03	-3.246525e-02	-1.562156e-02	1.084770e-02	-2.143701e-02	-1.420767e-02
3013_1	-6.602487e-02	-2.519474e-02	-2.971022e-02	-3.941975e-03	-2.894198e-03	-1.074633e-02	2.612982e-02
3101_1	-4.859674e-02	-3.709092e-02	-3.308188e-02	2.115087e-02	-1.923040e-02	-3.917379e-03	2.688838e-02
3102_1	-4.984724e-02	-5.031103e-02	-3.678991e-02	2.806524e-02	-1.808935e-02	-4.637706e-03	1.607595e-02
3201_1	-6.482632e-02	-1.878350e-02	-1.440835e-02	3.371404e-02	1.859892e-02	-6.694404e-02	2.342399e-02
3202_1	-6.535857e-02	-2.570026e-02	-3.273144e-02	4.548801e-02	1.226895e-02	-3.773498e-02	1.105993e-02
3203_1	-4.961843e-02	-1.765184e-03	-1.127586e-02	4.970329e-02	1.512911e-02	-3.713224e-02	1.606053e-02
3204_1	-8.990391e-02	1.562054e-02	-1.067651e-02	-5.164558e-03	5.326007e-03	-4.915893e-02	3.121518e-02
3205_1	-7.285905e-02	-1.465492e-02	-2.206383e-02	2.006096e-02	1.890918e-03	-1.934010e-02	6.502293e-03
3206_1	-5.078301e-02	-2.041573e-02	-2.796305e-02	3.772070e-02	6.958234e-04	-3.467499e-02	9.915780e-03
3207_1	-1.998414e-03	-2.696458e-02	-7.747214e-03	5.327831e-02	1.107609e-02	-3.015522e-02	1.950286e-02
3208_1	-4.641061e-02	1.114434e-01	-6.417756e-03	-4.782089e-02	-5.055404e-03	-1.093498e-02	3.611666e-02
3209_1	-7.900964e-02	-3.137201e-02	-4.624521e-03	-1.973008e-02	1.718915e-02	-4.172294e-02	1.907008e-02
3210_1	3.595668e-02	-6.173862e-02	-1.338660e-02	5.953707e-02	1.733142e-02	-3.819696e-02	7.678018e-04
3211_1	-5.444075e-02	-2.431842e-02	-9.784262e-03	3.992824e-02	-4.040697e-04	-3.277027e-02	8.912897e-03
3212_1	-8.722807e-03	-4.970903e-02	1.132537e-02	2.680207e-03	2.513734e-03	-1.053012e-02	1.441815e-02
3213_1	-8.524158e-02	-1.239507e-02	-2.485547e-02	-1.776130e-02	-2.973804e-03	-2.177146e-02	-5.359706e-03
3214_1	-1.447126e-01	2.939227e-02	-2.279107e-02	-5.453726e-02	-2.036820e-02	-3.585678e-03	2.005685e-02
3215_1	-8.276449e-02	-5.319661e-03	-1.229443e-02	-2.691520e-03	-8.684454e-03	-4.807946e-02	3.005399e-02
3216_1	-7.207205e-02	-5.825752e-03	-3.112304e-02	6.821092e-03	1.405887e-03	-4.035267e-02	4.365514e-02
3217_1	-2.634499e-02	-3.033980e-02	-1.328640e-02	5.292977e-02	3.509032e-03	-2.667928e-02	1.763451e-02
3218_1	-2.686694e-02	1.145856e-02	-1.584916e-02	2.585804e-02	-3.569057e-03	-5.285428e-02	3.591016e-02
3219_1	-6.401748e-02	-5.188078e-02	-7.017496e-04	-2.381060e-03	1.074851e-02	-5.353263e-02	2.747419e-02
3221_1	-5.694953e-02	2.994570e-03	4.063853e-02	-1.943747e-02	-8.984038e-03	-7.536768e-02	3.742001e-02
3222_1	-9.677553e-02	-2.124550e-02	-2.671197e-02	1.300805e-02	-4.669482e-03	-5.439266e-02	2.675709e-02
3223_1	-4.018431e-02	-4.624591e-02	-1.666993e-02	1.983662e-02	1.796855e-02	-3.352899e-02	-1.004676e-02
3224_1	-2.650535e-02	-3.497612e-02	-5.275070e-03	3.924865e-02	4.969779e-03	-7.151577e-02	3.049785e-02
3225_1	6.537313e-03	-1.534357e-02	-1.774428e-02	6.422449e-02	6.149287e-02	-6.586321e-02	2.548755e-02
3227_1	-6.021060e-02	-3.591930e-02	-4.277824e-02	2.225008e-02	1.410159e-03	-3.782106e-02	2.369865e-02
3228_1	-7.192843e-02	-1.823096e-02	-3.387607e-02	1.229237e-02	6.218625e-03	-4.286001e-02	3.031203e-02
3229_1	-4.791417e-02	-3.771908e-02	-2.087355e-02	1.394724e-02	4.736446e-03	-3.254774e-02	2.263094e-02
3230_1	-5.615273e-02	-4.919180e-02	-1.492754e-02	1.993770e-02	-7.445003e-03	-2.387952e-02	1.087799e-02
3231_1	-2.949851e-02	-2.453288e-02	-2.562275e-02	3.451603e-02	2.977368e-02	-3.325418e-02	8.401391e-03
3232_1	-1.902748e-02	-2.911881e-02	-2.154232e-02	4.442078e-02	1.217736e-02	-5.558668e-02	1.859218e-02
3233_1	-2.091593e-02	-6.601582e-02	-1.751081e-02	5.081643e-02	1.479546e-02	-4.665792e-02	1.532507e-02
3234_1	-9.803779e-02	-5.674831e-03	-3.713092e-02	6.322922e-03	-5.019060e-03	-2.886148e-02	2.144207e-02
3235_1	-3.133227e-02	1.907844e-02	-4.800520e-02	6.088273e-03	4.273004e-03	-3.102401e-02	3.153330e-02
3236_1	-5.269154e-02	-4.229862e-02	-3.424369e-03	1.319660e-02	-1.438179e-02	-2.057553e-02	9.343763e-03
3237_1	6.234711e-03	-7.057896e-02	-2.812160e-02	7.498199e-02	6.545265e-03	-4.477987e-02	3.141011e-02
3238_1	-6.577602e-02	-1.589922e-02	-2.798125e-02	6.914906e-03	-1.676969e-03	-3.619314e-02	2.256943e-02
3239_1	-4.743424e-02	-1.581952e-02	-1.621927e-02	2.992812e-02	-1.246098e-02	-3.854253e-02	3.437406e-02
3240_1	-5.021382e-02	-5.270577e-02	-2.127247e-02	5.163648e-02	-8.051601e-03	-2.548052e-02	2.555490e-03
3241_1	-3.779315e-02	-7.134336e-02	-8.413482e-03	1.891789e-02	-2.660382e-03	-1.255659e-02	8.439156e-03
3243_1	-4.146277e-02	-4.952614e-02	6.523000e-04	2.190845e-02	1.301878e-02	-3.039142e-02	3.544021e-02
3244_1	-1.149908e-02	-3.357362e-02	-4.727779e-03	-5.210191e-03	1.272918e-02	-9.881252e-03	1.199448e-02
3245_1	-5.253293e-02	1.169000e-02	-4.045960e-02	2.852150e-02	2.762342e-02	-5.404663e-02	2.608538e-02
3246_1	-7.433165e-02	-2.655529e-02	-1.347494e-02	1.659562e-03	3.096852e-03	-2.913915e-02	2.721086e-02
3247_1	-5.871383e-02	-6.607834e-02	-2.445325e-02	4.889845e-02	-5.785409e-03	-3.789370e-02	9.151149e-03
3248_1	2.358659e-03	-6.254556e-02	-2.184226e-02	8.910820e-02	-3.054097e-03	-5.002266e-02	2.645406e-02
3249_1	-3.679732e-02	2.156986e-02	-1.071739e-03	2.921679e-02	3.755768e-02	-5.087110e-02	1.365827e-02
4001_1	9.953559e-02	-5.053963e-02	2.915020e-02	-3.002271e-02	2.893069e-02	-2.070940e-02	-4.468055e-03
4002_1	2.608242e-02	2.935254e-02	6.933390e-02	-1.101098e-03	3.060461e-02	-8.365660e-03	-8.137832e-03
4003_1	6.163638e-02	-4.594865e-02	-6.110902e-03	-1.331315e-02	3.892236e-02	1.708851e-02	1.086135e-03
4004_1	3.399108e-02	-2.682025e-02	2.938077e-02	4.776379e-04	3.530627e-02	4.104903e-04	6.846910e-03
4005_1	2.826953e-02	-2.538574e-02	3.198205e-02	6.146650e-03	2.888492e-02	1.686854e-02	1.060311e-02
4006_1	3.514974e-02	-2.470515e-02	4.717447e-02	3.427142e-03	2.778811e-02	-2.241581e-04	2.388688e-03
4007_1	4.282116e-02	-2.153515e-02	2.764754e-02	8.540756e-03	4.111453e-02	2.704046e-03	3.757177e-03
4008_1	3.990996e-02	-3.394336e-02	4.451140e-02	1.011044e-02	3.312258e-02	1.100225e-02	8.181654e-03
4009_1	3.543383e-02	-2.775884e-02	2.198516e-02	8.514368e-04	4.035807e-02	1.569833e-02	8.854036e-03
4010_1	6.461600e-02	-2.323484e-02	3.053245e-02	7.919078e-03	3.296329e-02	-8.240313e-03	-8.491807e-03
4011_1	6.407420e-02	2.601159e-03	2.401870e-02	1.271734e-02	6.130589e-03	1.131154e-03	-1.807912e-02
4012_1	-1.197082e-02	-1.435868e-02	7.360514e-02	1.023209e-02	2.145337e-02	2.195790e-02	1.609175e-02
4013_1	4.045747e-02	2.206737e-03	4.775626e-02	1.099438e-02	2.350157e-02	1.723704e-03	-7.542089e-03
4014_1	3.020782e-02	-2.278620e-02	7.479010e-02	2.179328e-02	2.180480e-02	-1.947620e-03	5.610891e-03
4015_1	3.457827e-02	1.980594e-02	4.381809e-02	1.001752e-02	1.183943e-02	2.913690e-03	-8.624691e-03
4016_1	3.326787e-02	6.574350e-02	4.200037e-02	5.351261e-03	-2.642555e-02	7.105742e-03	-6.622723e-03
4017_1	3.116172e-02	3.333914e-02	5.780810e-02	-1.170936e-02	-7.572904e-03	-1.279162e-02	-1.265929e-02
4018_1	2.508980e-02	9.668563e-03	5.473916e-02	-1.681017e-03	1.353489e-02	-7.013045e-03	-7.112327e-03
4019_1	2.379268e-03	5.867763e-03	6.282072e-02	2.739264e-02	1.221154e-02	9.915895e-03	-4.206892e-03
4020_1	4.140993e-02	1.212916e-02	4.250072e-02	1.227304e-02	1.752958e-02	1.896876e-02	-3.534926e-03
4021_1	7.621107e-03	-2.335869e-02	8.004522e-02	2.329711e-02	4.351915e-02	3.488887e-02	3.356777e-02
4022_1	3.852903e-02	-2.185762e-02	8.113830e-02	2.071036e-02	1.255433e-02	2.269067e-02	3.125616e-02
4023_1	5.817949e-02	1.690081e-02	2.950162e-02	-1.446937e-02	-2.621933e-02	-1.479524e-02	-1.018783e-02
4024_1	4.752258e-02	3.199319e-02	2.901773e-02	-1.287130e-02	-1.552372e-02	-7.235523e-03	-1.436235e-02
4025_1	-4.385770e-02	-5.958736e-02	7.933124e-02	9.082006e-03	8.753279e-02	-4.406059e-04	4.389131e-02
4026_1	3.350606e-02	-1.512612e-02	5.296875e-02	1.890689e-02	3.807492e-02	1.097737e-02	1.134851e-02
4027_1	1.406647e-02	3.238353e-02	7.676372e-02	-8.158347e-03	-1.230874e-02	-2.077665e-02	-1.042805e-02
4028_1	4.583376e-02	-4.754259e-02	3.491608e-02	9.934999e-03	4.905396e-02	-5.415611e-04	1.042430e-02
4029_1	2.887329e-03	-2.009729e-03	7.455537e-02	1.261605e-02	2.723101e-02	-7.930045e-03	1.555939e-02
4030_1	1.716360e-02	-7.493127e-02	-1.354736e-02	-2.353273e-02	7.426936e-02	1.374451e-02	3.937091e-02
4031_1	4.552588e-02	-1.158088e-02	5.694393e-02	-4.188049e-03	1.673920e-02	-3.302528e-02	-1.578057e-02
4032_1	2.215611e-03	-6.635055e-02	5.512347e-02	1.462140e-02	5.077730e-02	-1.155725e-02	2.240602e-02
4033_1	3.048402e-02	-4.881622e-02	2.738377e-02	-8.505521e-03	6.323219e-02	2.776233e-02	3.737269e-02
4034_1	9.558042e-02	7.103032e-02	3.689261e-02	-2.383939e-03	-4.163482e-02	3.744703e-02	4.652019e-02
4035_1	3.369339e-02	-1.802041e-02	3.367394e-02	3.151096e-03	2.392067e-02	7.323610e-03	-2.377149e-04
4036_1	7.604808e-03	6.060468e-03	6.449670e-02	9.010414e-03	2.327832e-02	-7.696359e-04	5.589595e-03
4037_1	6.869187e-02	-7.355034e-03	3.930612e-02	9.078467e-03	-1.906537e-03	3.046513e-03	-1.614216e-03
4038_1	3.215504e-02	5.424413e-02	6.917259e-02	9.594750e-04	-2.976807e-02	2.178033e-02	1.572689e-02
4039_1	3.716117e-02	2.878963e-02	2.998178e-02	6.697741e-03	4.436038e-03	1.666774e-02	-9.202696e-03
4040_1	4.212864e-02	2.365391e-02	3.681575e-02	3.340001e-03	1.616732e-02	6.326375e-03	-5.042560e-03
4041_1	1.818550e-02	-4.229332e-02	4.281897e-02	-4.537904e-03	4.686238e-02	1.125571e-02	2.324571e-02
4042_1	6.895612e-02	-3.020635e-02	3.624086e-02	1.678793e-02	2.250671e-02	-8.527581e-03	-1.091290e-02
4043_1	5.663505e-02	-1.113132e-02	3.152159e-02	-1.632283e-03	-7.185917e-03	7.945573e-03	3.057879e-03
4044_1	5.499732e-02	6.021111e-02	-6.727816e-03	-1.659816e-02	-2.601961e-02	-6.474669e-03	1.494029e-03
4045_1	-5.247188e-03	3.273793e-02	7.923379e-02	1.777606e-02	1.662678e-03	-2.119737e-02	-1.641492e-02
4046_1	6.793079e-02	-7.210322e-02	1.139419e-02	-7.878615e-03	8.224553e-02	-7.621300e-03	1.436225e-02
4047_1	1.197916e-02	1.092326e-02	6.555497e-02	1.377200e-02	2.606199e-02	2.518684e-02	9.987936e-03
4048_1	1.471591e-02	-3.718546e-02	4.378637e-02	1.859533e-02	3.787807e-02	3.064243e-02	2.476609e-02
4049_1	3.117420e-02	1.675500e-02	5.840052e-02	1.703390e-02	3.810334e-02	2.045943e-02	1.026388e-02
4050_1	3.554840e-02	-2.968864e-02	6.827857e-02	9.319786e-03	4.554833e-02	7.070326e-03	2.244743e-02
4051_1	4.070223e-02	2.794183e-02	6.118278e-02	5.851889e-03	-1.553664e-02	1.587239e-02	9.316162e-03
4052_1	4.553953e-02	-2.225806e-02	3.966000e-02	1.447222e-02	3.568772e-02	-1.027753e-02	-1.258448e-02
4053_1	-4.526110e-03	6.883101e-02	6.214969e-02	6.357201e-03	-1.136890e-02	-2.367902e-03	-5.237477e-03
4054_1	4.603085e-02	-7.143802e-03	6.279455e-02	-1.017726e-03	4.949948e-02	-5.771398e-03	1.534759e-02
4055_1	4.323273e-02	-2.512296e-02	4.055546e-02	1.286737e-02	3.014771e-02	-4.879979e-03	-5.474154e-03
4056_1	4.560390e-02	3.574561e-02	4.020533e-02	2.698407e-03	-1.650554e-02	1.933186e-02	1.031216e-02
4057_1	4.846602e-02	-2.112644e-02	6.200545e-02	1.396898e-02	5.320563e-03	1.019868e-02	-2.046553e-03
4058_1	3.738609e-02	-1.119392e-02	3.549059e-02	-1.311512e-03	4.899601e-02	7.601332e-03	1.351507e-03
4059_1	-2.731786e-02	-3.044342e-03	6.766518e-02	1.126578e-02	4.058552e-02	2.123657e-03	1.406715e-02
4060_1	1.310782e-02	6.543151e-03	7.151697e-02	1.902630e-02	2.323919e-02	-2.645583e-03	-8.051104e-03
4061_1	-2.485250e-03	-6.896822e-03	8.831921e-02	7.983781e-03	1.285183e-02	2.640198e-02	3.004801e-02
4062_1	4.824334e-02	-3.827168e-02	3.044353e-02	1.192684e-02	4.828687e-02	1.419755e-03	2.109763e-03
4063_1	-4.689490e-02	3.344015e-02	1.176058e-01	-2.317419e-03	1.086634e-02	-1.735458e-02	1.442140e-02
4064_1	-1.139938e-02	1.681153e-02	8.240277e-02	3.241075e-03	2.937289e-02	-6.486126e-04	9.955110e-03
4065_1	6.966279e-02	-6.003494e-02	-2.122990e-02	-2.602030e-02	7.742472e-02	4.575195e-03	5.773013e-03
4066_1	6.259898e-02	-4.086702e-02	3.021017e-02	4.398134e-03	2.262879e-02	2.008542e-02	7.270770e-03
4067_1	5.093705e-02	-4.654717e-02	-2.446094e-02	-1.782399e-02	6.092274e-02	-4.933064e-03	-1.304741e-03
4068_1	3.164733e-02	-5.806585e-02	3.110551e-04	-1.202251e-02	4.944405e-02	2.267747e-02	2.787304e-02
4069_1	3.545934e-02	-1.546977e-02	5.690525e-02	1.027390e-02	1.243596e-02	1.157732e-02	7.543425e-03
4070_1	4.914125e-02	-1.370180e-02	4.453028e-02	-2.196941e-03	1.610124e-02	1.637698e-02	5.765104e-03
4071_1	4.730586e-02	9.533480e-03	3.458027e-02	5.722816e-03	6.051182e-03	-1.771054e-02	-1.648886e-02
4072_1	1.901878e-02	-1.279481e-02	5.696890e-02	1.122762e-02	3.300094e-02	2.008234e-02	1.878899e-02
4073_1	3.488158e-02	-2.666202e-02	4.735898e-02	3.923397e-03	5.534232e-02	1.198565e-03	6.562319e-03
4074_1	5.730882e-02	-2.543902e-02	2.323508e-02	1.584247e-02	9.278027e-03	-4.585736e-03	-2.145670e-02
4075_1	2.856738e-02	2.193482e-04	3.745216e-02	2.185360e-03	4.269125e-02	9.668525e-03	6.488812e-03
4076_1	3.190276e-02	-1.728549e-02	4.830375e-02	6.172168e-03	2.185251e-02	3.683884e-03	2.931999e-03
4077_1	4.787240e-02	1.716644e-02	2.800271e-02	-4.602705e-03	2.529991e-02	4.873391e-03	-6.107628e-03
4078_1	5.688581e-02	-3.621420e-02	3.473875e-02	3.551418e-03	4.232057e-02	-1.127873e-02	-3.684538e-03
4079_1	6.398406e-02	-3.498251e-02	5.397740e-03	6.766818e-04	9.218319e-03	1.161085e-02	9.801611e-05
4080_1	5.598031e-02	-2.245131e-02	2.348636e-02	2.605020e-03	3.090187e-02	-7.124349e-03	-1.196811e-02
4081_1	-8.788927e-03	8.878214e-03	6.815679e-02	1.645767e-02	2.978540e-02	2.361138e-02	1.881525e-02
4082_1	2.910775e-02	-4.734655e-02	4.324642e-02	-2.203844e-02	4.076060e-02	-2.737082e-02	1.451746e-02
4083_1	6.537429e-02	-3.804810e-02	2.643784e-02	-2.695248e-03	2.024943e-02	-2.002421e-02	-1.078984e-02
4084_1	3.827814e-02	2.316665e-02	4.058226e-02	-1.438737e-02	-1.140404e-02	-1.461666e-02	-7.481208e-03
4085_1	4.200203e-02	9.387687e-03	5.725278e-02	-1.504606e-02	2.049806e-02	-2.285618e-02	-9.670743e-03
4086_1	3.178204e-02	-1.195652e-02	3.830426e-02	-5.457334e-05	2.992384e-02	-1.465091e-02	-3.287035e-04
4087_1	2.608221e-02	-1.794924e-02	3.723950e-02	1.547297e-03	1.969542e-02	-1.092778e-02	-1.548331e-03
4088_1	6.088780e-02	-6.514598e-03	1.267138e-02	-1.621150e-02	1.593909e-02	-1.347473e-02	-1.880020e-02
4089_1	6.512666e-02	-1.479844e-02	2.317719e-02	1.909123e-03	2.001337e-02	4.622607e-04	-1.733042e-02
4090_1	3.556814e-02	2.983274e-02	4.596572e-02	7.977280e-03	6.420570e-04	-3.616632e-04	-6.486883e-03
4091_1	4.249254e-02	-1.599928e-02	3.925475e-02	1.256131e-02	3.035443e-02	-1.647962e-02	-1.595152e-02
4092_1	3.721809e-02	-5.770918e-03	4.338530e-02	9.319272e-05	1.067646e-02	-3.141369e-03	-3.260043e-03
4093_1	-2.873378e-03	2.718371e-02	8.678699e-02	7.611793e-03	7.825576e-03	-6.362090e-04	-2.394596e-03
4094_1	4.205904e-02	-1.980913e-02	3.801429e-02	1.647785e-02	3.328099e-02	2.342052e-03	-9.715078e-03
4095_1	2.746875e-02	-9.396270e-03	5.539942e-02	1.629679e-02	1.861868e-02	6.881592e-04	-3.156489e-03
4201_1	5.805638e-02	3.537673e-02	9.996170e-03	-1.178400e-02	-1.502965e-02	-1.669963e-03	4.894767e-03
4202_1	4.679488e-02	2.509960e-02	2.642001e-02	2.805650e-02	4.182036e-03	7.197869e-03	-2.063301e-02
4203_1	8.580677e-02	6.114693e-02	-4.749736e-02	-1.129919e-02	7.548881e-03	4.652766e-03	2.009836e-02
4204_1	5.804197e-02	5.824238e-02	7.946847e-03	-1.699880e-02	-8.867396e-03	-2.357238e-02	-6.150784e-03
4205_1	5.548979e-02	3.403529e-02	-3.131776e-03	2.651995e-03	-1.490157e-02	-2.428298e-03	-4.017301e-03
4206_1	8.763106e-02	1.152493e-02	8.474127e-03	2.692423e-03	7.997702e-03	-5.134019e-03	-1.898395e-05
4207_1	1.046228e-01	2.927815e-02	-9.491341e-04	7.384985e-03	-4.271477e-02	-1.617581e-02	1.121810e-02
4208_1	7.723884e-02	4.960574e-02	-2.835291e-02	-5.228572e-02	-1.665150e-02	-1.489537e-02	2.522341e-02
4209_1	5.297321e-02	1.227995e-01	-5.224506e-02	-5.814983e-02	1.315991e-02	8.823503e-03	3.181188e-02
4210_1	4.474756e-02	5.367398e-02	1.324145e-02	3.316367e-02	1.154944e-04	1.517150e-03	-2.388293e-02
4211_1	4.459826e-02	5.133704e-02	-4.922767e-03	4.041451e-02	-2.356379e-03	1.710365e-02	-2.091686e-02
4212_1	7.584499e-02	1.247061e-02	7.951826e-03	6.359189e-02	-4.070378e-04	6.234709e-03	-2.454345e-02
4213_1	5.658087e-02	2.267603e-02	1.815684e-02	2.371264e-02	1.580418e-02	1.056549e-02	-1.915464e-02
4214_1	5.497275e-02	1.723975e-02	2.602074e-02	3.696671e-02	7.979388e-03	2.672884e-03	-3.135335e-02
4215_1	5.641158e-02	6.362638e-03	3.306795e-02	1.993531e-02	1.422427e-02	2.596542e-03	-2.259098e-02
4216_1	5.827039e-02	-1.198306e-03	3.092133e-02	4.483339e-02	2.736920e-02	-1.657576e-03	-2.813003e-02
4217_1	6.792994e-02	7.679120e-04	1.903650e-02	2.676157e-02	1.298513e-02	4.720190e-03	-1.731965e-02
4218_1	6.695722e-02	7.475407e-03	2.056828e-02	2.810820e-02	1.101677e-02	8.762151e-05	-2.499660e-02
4219_1	6.680122e-02	1.271721e-02	1.027904e-02	3.510430e-02	1.142779e-02	-3.197884e-03	-2.415012e-02
4220_1	5.125375e-02	3.645659e-02	1.681241e-02	2.878758e-02	1.365758e-02	-1.625669e-03	-2.780489e-02
4221_1	1.330288e-02	4.695998e-02	5.522571e-02	8.339038e-03	1.462801e-02	-1.514327e-02	-1.354949e-02
4222_1	4.196931e-02	1.036346e-01	-2.839733e-02	9.762326e-03	-1.696851e-02	8.002602e-03	-8.286287e-03
4223_1	6.554338e-02	-2.554422e-03	3.452960e-02	4.204359e-02	2.662397e-02	-2.478844e-03	-3.146372e-02
4224_1	5.950375e-02	7.188198e-02	-1.253021e-02	2.741394e-02	9.291951e-03	-2.338909e-03	-2.305517e-02
4225_1	8.734933e-02	4.281340e-02	-2.654048e-02	2.770960e-02	-1.357097e-02	2.935442e-03	5.258175e-03
4226_1	4.792732e-02	3.721000e-02	3.498769e-02	1.903140e-02	1.976307e-02	-2.056016e-02	-2.281117e-02
4227_1	1.427223e-02	-3.656113e-02	1.817603e-02	1.872817e-02	7.102086e-02	-4.199098e-03	1.746046e-02
4228_1	2.696204e-02	4.773674e-02	6.625519e-02	3.744120e-02	1.444340e-02	-1.686802e-02	3.477836e-03
4229_1	6.985314e-02	3.264081e-02	3.915887e-02	2.535293e-02	1.142964e-02	-1.882133e-02	-4.772717e-03
4230_1	3.788230e-02	7.103040e-02	7.628466e-03	-1.449160e-02	-9.843263e-03	-1.053199e-02	-1.037071e-02
4231_1	7.708095e-02	6.660158e-02	2.130367e-03	4.141408e-02	-2.061891e-02	-4.460126e-03	-1.021612e-02
4232_1	2.667022e-02	-1.383460e-02	5.492791e-02	7.410407e-03	6.577660e-02	-1.923734e-02	2.515223e-03
4233_1	6.197642e-02	2.879794e-02	-1.001104e-02	1.494416e-03	-7.076177e-03	-5.497453e-05	-3.607780e-03
4234_1	6.075588e-02	2.703435e-02	1.838432e-02	3.414006e-02	2.403712e-02	-7.292160e-03	-2.269889e-02
4235_1	1.201161e-02	6.112980e-02	6.345575e-02	-1.741199e-02	-2.992542e-02	-2.119600e-02	-7.344827e-03
4236_1	4.518611e-02	3.993378e-02	6.151155e-03	1.066714e-02	5.981111e-03	-9.895849e-03	-2.087826e-02
4237_1	6.120395e-02	-2.696242e-03	3.101275e-02	-3.488452e-03	2.675630e-02	-1.164980e-02	-1.573076e-02
4238_1	7.109634e-02	3.554135e-02	9.695822e-03	-5.628421e-04	1.523678e-02	-2.738510e-02	-1.675526e-02
4239_1	2.246055e-02	4.487863e-02	6.108611e-02	1.904132e-02	9.147558e-04	4.807614e-03	-9.659713e-03
4240_1	6.001006e-02	1.062945e-01	-3.036933e-04	1.749065e-02	-2.203165e-02	-8.108598e-03	-1.086513e-03
4241_1	6.348695e-02	6.518626e-02	-7.885806e-03	3.029497e-02	-3.004402e-03	-1.062159e-02	-2.135172e-02
4242_1	7.889737e-02	3.706724e-02	2.191317e-02	1.946678e-02	-1.251150e-02	-9.374986e-03	-1.079223e-03
4243_1	6.754945e-02	6.486014e-02	-1.103593e-02	3.119820e-02	-3.768589e-02	1.950213e-02	2.402152e-03
4244_1	-2.214089e-02	1.413243e-01	7.317245e-02	-2.513268e-03	-4.210228e-02	-1.461822e-02	-1.697431e-02
4245_1	3.194942e-02	1.208979e-01	1.906303e-02	1.066360e-02	-2.069928e-02	-4.695530e-03	-7.357702e-03
4246_1	2.348524e-02	1.200080e-01	5.005461e-02	3.103376e-02	-2.592273e-02	1.591020e-02	-2.721578e-03
4247_1	9.670481e-02	-9.796322e-03	3.219270e-02	2.869619e-02	4.343246e-02	1.287761e-02	7.103857e-03
4248_1	5.826320e-02	1.248592e-02	1.790687e-03	2.207256e-02	-1.379675e-02	-1.043031e-04	-1.877373e-02
4249_1	5.455192e-02	1.128654e-01	-1.734857e-02	-1.960222e-02	-1.543789e-02	-2.731978e-02	1.532633e-03
4250_1	6.178869e-02	7.807794e-02	-2.160750e-02	3.906940e-02	1.066848e-02	-5.006732e-03	-1.561217e-02
4251_1	5.393686e-02	6.164530e-02	-3.676229e-03	2.439689e-02	1.656442e-02	-7.600385e-03	-1.487354e-02
4252_1	4.164241e-02	7.972766e-02	2.042908e-02	3.929908e-03	-1.881287e-02	-1.821748e-02	-1.932044e-02
4253_1	4.784906e-02	8.413431e-02	1.286300e-02	-2.974475e-03	-1.533666e-02	-2.986684e-02	-1.570398e-02
4254_1	4.629295e-02	5.192265e-02	3.660300e-02	-2.535002e-03	-1.093691e-02	-3.039227e-02	-1.931757e-02
4255_1	5.242232e-02	5.830076e-02	1.580332e-02	-7.147047e-03	-3.396707e-03	-2.896537e-02	-1.079248e-02
4256_1	5.337368e-02	5.929300e-02	2.624443e-02	-1.107396e-02	-1.373625e-02	-3.176387e-02	-1.127946e-02
4257_1	5.553694e-02	7.930208e-02	-2.294939e-02	1.133391e-02	-8.413175e-03	-9.859480e-03	-8.834578e-03
4258_1	6.614422e-02	5.967204e-02	-2.730200e-03	3.341764e-02	2.072782e-02	-8.379630e-03	-1.183837e-02
4259_1	5.028381e-02	3.720728e-02	2.117595e-02	2.621579e-02	1.693657e-02	-1.683928e-02	-1.966242e-02
4260_1	4.673569e-02	8.966051e-02	-3.716196e-03	2.272796e-02	-6.907891e-03	-5.709064e-03	-1.931480e-02
4261_1	5.048129e-02	6.513632e-02	6.729784e-03	1.318384e-02	-6.505097e-03	-2.123606e-02	-1.193294e-02
4262_1	4.199175e-02	4.003301e-02	3.471667e-02	3.910868e-02	3.626013e-03	-7.622521e-03	-1.357788e-02
4263_1	4.859196e-02	4.052072e-02	3.031996e-02	2.324697e-02	6.151809e-03	-1.443541e-02	-1.587153e-02
4264_1	3.810316e-02	6.732756e-02	1.861303e-02	1.167145e-02	-5.539765e-03	-9.423332e-03	-1.591099e-02
4265_1	4.621429e-02	1.292723e-02	4.295879e-02	3.139630e-02	2.366092e-02	5.388522e-03	-6.855368e-03
4266_1	3.242734e-02	2.716858e-02	3.654166e-02	4.010526e-02	1.303525e-02	8.127559e-03	-1.853530e-02
4267_1	2.297885e-02	5.370390e-02	3.347139e-02	2.775732e-02	-8.139521e-03	-3.304378e-03	-2.541861e-02
4268_1	2.525819e-02	5.580624e-02	4.880174e-02	3.370339e-02	-7.606209e-03	-1.071419e-02	-2.145752e-02
4269_1	3.979878e-02	6.902586e-02	5.297221e-02	1.333762e-02	-2.242996e-02	-3.418573e-02	-2.134175e-02
4270_1	4.511890e-02	1.135571e-01	-2.370304e-02	1.803988e-02	-2.455461e-03	7.308504e-03	-1.198334e-02
4271_1	3.993359e-02	8.449325e-02	1.658522e-02	7.122526e-03	-2.422859e-02	-2.238773e-02	-2.038602e-02
4272_1	1.155355e-02	1.183320e-01	4.817322e-02	-1.010659e-02	-3.666940e-02	-1.277610e-03	-2.488780e-03
4273_1	5.214212e-02	4.885295e-02	1.612020e-02	1.269599e-02	-1.776603e-03	-2.328870e-02	-2.093456e-02
4274_1	8.294631e-03	5.019609e-02	4.526955e-02	2.018246e-02	2.739357e-02	-4.784156e-03	-2.004919e-02
4275_1	5.963980e-02	1.006633e-01	-1.038362e-02	-8.228988e-03	-1.045701e-02	-1.180978e-02	6.793764e-03
4276_1	7.791550e-02	9.523302e-03	1.312653e-02	2.494794e-02	1.709733e-02	-3.200344e-02	-2.713539e-02
4277_1	2.867029e-02	6.294369e-02	5.312330e-02	9.809468e-03	-3.132088e-03	-3.604733e-02	-1.887690e-02
4278_1	5.013609e-02	9.323341e-02	-1.742434e-02	9.731545e-03	-2.295303e-02	-1.847743e-02	-5.800200e-03
4279_1	1.363375e-02	1.477109e-01	1.470698e-02	-5.428538e-03	-4.030825e-02	-2.358913e-02	-1.740122e-02
4280_1	-6.278781e-02	-1.150688e-04	5.716378e-02	3.358494e-02	2.566283e-02	1.945938e-02	1.250200e-02
4281_1	5.311373e-02	8.006037e-02	-6.048265e-03	-7.323511e-03	-2.519544e-02	-1.372280e-02	1.530608e-03
4282_1	2.300909e-02	1.099665e-01	-1.106104e-02	6.743627e-04	1.021477e-02	4.245136e-03	-2.354154e-02
4283_1	5.788286e-02	1.098150e-01	-3.159464e-02	-7.391367e-03	-8.527249e-03	1.081765e-02	1.446998e-02
4284_1	2.987521e-02	4.415068e-02	5.325474e-02	1.128204e-02	7.679638e-03	-2.037579e-02	-2.121539e-02
4285_1	3.811389e-02	1.088592e-01	3.280664e-02	-1.416532e-02	-2.886912e-02	-2.824054e-02	-6.682188e-03
4286_1	6.062990e-02	-1.554974e-02	2.795501e-02	9.858070e-03	2.435991e-02	8.737673e-03	-1.091772e-02
4287_1	2.351597e-02	3.317882e-02	3.631509e-02	4.305507e-02	1.950035e-02	-4.912311e-03	-1.499882e-02
4288_1	6.319235e-02	4.942911e-02	-7.976892e-03	2.449303e-03	-1.426670e-02	-1.670731e-02	-5.277825e-03
4289_1	5.218589e-02	8.613879e-02	1.373977e-02	-9.108113e-03	-1.473255e-02	-2.905735e-02	-5.719942e-03
4290_1	7.743722e-02	6.136964e-02	-2.735491e-02	1.223315e-02	-9.767090e-03	6.421195e-03	1.110324e-02
4291_1	4.704248e-02	7.154789e-02	2.385954e-02	7.687302e-03	-9.989741e-03	-1.637027e-02	-9.406605e-03
4292_1	4.509375e-02	2.476714e-02	4.942197e-02	2.291740e-02	3.219947e-02	8.644404e-03	5.407417e-03
4293_1	4.479237e-02	2.163874e-02	3.071379e-02	1.054338e-02	8.656933e-03	-1.262344e-02	-1.702479e-02
4294_1	1.388309e-02	4.611004e-02	4.697029e-02	2.941479e-02	6.234038e-03	-6.521172e-03	-1.824141e-02
4295_1	9.553740e-02	5.396748e-02	-1.066701e-02	9.452399e-03	-1.781400e-02	9.764628e-03	2.579354e-02
4296_1	8.120268e-02	7.531624e-02	-1.130610e-02	3.277432e-03	-2.215316e-02	3.149617e-04	1.877647e-02
4297_1	7.461474e-02	2.371694e-02	3.665264e-02	2.943229e-02	-2.389585e-03	-3.559185e-03	-5.971921e-03
4298_1	5.090623e-02	6.257676e-02	6.437720e-03	8.863031e-03	-1.416073e-02	-1.755534e-02	-6.693030e-03
4299_1	4.573014e-02	8.099494e-02	1.726757e-02	2.207500e-02	-7.833092e-03	-4.545136e-03	-1.164341e-02
4300_1	7.461056e-02	8.023857e-02	-5.678650e-03	2.614557e-02	-2.611695e-02	4.129300e-03	1.260440e-02
4301_1	4.847298e-02	7.547057e-02	9.795936e-03	1.572767e-02	-7.322777e-03	-2.144394e-02	-1.946469e-02
4302_1	5.387172e-02	6.285123e-02	1.312622e-02	2.280671e-02	-7.773029e-03	-1.773431e-02	-1.783133e-02
4303_1	8.203604e-02	6.189415e-02	4.457921e-03	4.016707e-02	-4.563860e-03	-2.040394e-02	-7.794075e-03
4304_1	5.030069e-02	4.966330e-02	3.083648e-02	3.855982e-02	-1.105608e-03	-2.262611e-02	-2.808962e-02
4305_1	8.640159e-02	4.825444e-02	-6.974274e-03	3.097603e-02	-2.146962e-02	1.355900e-03	9.214238e-03
4306_1	5.621332e-02	7.590874e-02	5.947232e-03	2.778612e-02	-3.407307e-04	-2.473469e-02	-2.167169e-02
4307_1	5.031518e-02	3.295829e-02	3.541773e-02	2.387592e-02	1.818320e-02	-2.230600e-02	-1.957644e-02
4308_1	3.669410e-02	3.126505e-02	4.043141e-02	4.484854e-02	5.288291e-02	-6.741298e-03	-1.720757e-02
4309_1	6.816420e-02	4.833330e-02	4.758147e-03	1.855667e-02	-1.485152e-02	-3.160836e-02	-1.336126e-02
4310_1	3.310537e-02	4.966494e-02	3.678621e-02	1.190023e-02	-8.318315e-03	-9.654325e-03	-1.954688e-02
4311_1	6.230766e-02	8.543216e-02	-2.263538e-02	-4.644133e-03	-7.757498e-03	-4.191574e-03	6.276583e-03
4312_1	6.631240e-02	5.292521e-02	-6.432198e-03	1.276171e-02	4.890343e-03	-1.308360e-02	-1.468152e-02
4313_1	6.302594e-02	3.143811e-02	2.225496e-03	1.819549e-02	-6.962764e-03	5.062165e-03	-1.206891e-02
4314_1	6.385423e-02	4.990192e-02	-1.592773e-02	1.744717e-02	-1.479104e-03	-5.634408e-03	-5.351688e-03
4315_1	4.352026e-02	4.955867e-02	-1.948812e-03	4.126409e-02	-6.002282e-03	-2.024584e-03	-3.019287e-02
4316_1	6.135225e-02	5.431304e-02	-1.445947e-02	9.435084e-03	-5.213858e-03	-7.620440e-03	-4.576497e-03
4317_1	4.841976e-02	3.083743e-02	1.885634e-02	2.743270e-02	6.779993e-03	4.867103e-03	-1.528517e-02
4318_1	6.364129e-02	7.223021e-02	-2.749660e-03	1.037854e-02	-1.686937e-02	-1.152740e-02	-4.643659e-03
4319_1	6.987200e-02	7.069885e-02	-2.755401e-02	1.762776e-02	3.494563e-04	1.264396e-02	-3.028545e-04
4320_1	6.768332e-02	7.747150e-02	-2.463550e-02	1.500400e-02	-5.931798e-03	-1.695737e-02	-4.105987e-03
4321_1	5.960538e-02	9.335617e-02	-2.343339e-02	-1.114996e-02	4.016810e-03	-7.303329e-03	-3.569113e-03
4322_1	7.347565e-02	7.848798e-02	-3.473763e-02	4.005945e-03	-1.284694e-03	-1.248609e-02	-3.634428e-03
4323_1	6.932316e-02	5.445872e-02	-5.046146e-03	7.405544e-03	-2.978759e-02	5.513217e-03	5.982244e-03
4324_1	6.646046e-02	7.463836e-02	-5.557635e-03	2.269499e-02	-2.745246e-03	-1.853381e-02	-1.281159e-02
4325_1	6.250229e-02	7.151807e-02	-1.164699e-02	1.733516e-02	-3.863787e-03	-1.060970e-02	-1.431245e-02
4326_1	7.312805e-02	1.032200e-01	-4.006508e-02	6.149658e-03	-6.379121e-03	3.770361e-03	1.064113e-02
4327_1	7.007451e-02	7.065225e-02	-1.288698e-02	-1.425404e-02	-4.747457e-03	-1.006097e-02	2.367093e-03
4328_1	7.755226e-02	9.673762e-02	-3.708276e-02	-1.201788e-02	-4.517883e-03	-4.931316e-03	1.200783e-02
4329_1	5.010721e-02	1.459675e-01	-3.136136e-02	-5.685396e-04	1.277825e-02	-6.863061e-03	-1.028422e-03
4330_1	7.070069e-02	1.094125e-01	-4.719795e-02	-1.323949e-02	-4.464999e-03	6.913221e-03	2.339261e-02
4331_1	7.094279e-02	3.715777e-02	8.179402e-04	1.390702e-02	4.328605e-03	-4.250286e-03	-1.256327e-02
4332_1	5.654261e-02	8.512140e-02	-3.431319e-02	6.842361e-03	-1.752339e-03	-4.147559e-03	-3.889685e-03
4333_1	4.729464e-02	1.252412e-01	-3.936871e-02	-2.126680e-02	-3.462708e-03	-1.191991e-02	8.501952e-03
4334_1	6.791677e-02	1.097692e-01	-3.904397e-02	-2.813350e-03	-1.388109e-02	-8.849922e-03	1.402798e-02
4335_1	7.008057e-02	1.159686e-01	-4.662852e-02	-2.630139e-02	7.971249e-03	-1.605038e-02	1.627305e-02
4336_1	6.798275e-02	9.231594e-02	-2.904435e-02	-1.679756e-02	-9.756428e-03	-1.350555e-02	1.255750e-02
4337_1	6.671132e-02	8.844562e-02	-2.997550e-02	8.369054e-03	-1.180975e-02	-1.307692e-02	4.237725e-03
4338_1	7.926891e-02	9.665037e-02	-3.935030e-02	2.241466e-02	-5.644639e-03	-1.100485e-02	3.513503e-03
4339_1	5.704795e-02	1.100585e-01	-2.997653e-02	-2.542458e-02	-6.620818e-03	-1.483132e-02	1.063045e-02
4340_1	7.604207e-02	7.805079e-02	-2.928256e-02	7.146340e-03	-7.130128e-03	-4.260868e-03	3.565089e-03
4341_1	6.626077e-02	8.964111e-02	-3.127160e-02	1.071573e-02	-1.765183e-02	-6.674598e-03	3.090127e-03
4342_1	5.567136e-02	1.030743e-01	-4.344093e-02	-1.153458e-02	-9.902972e-03	-1.193204e-02	1.170502e-02
4343_1	5.402421e-02	8.992510e-02	-1.367490e-02	1.572815e-02	-1.617375e-02	-1.985118e-02	-9.345572e-03
4344_1	5.078450e-02	1.107214e-01	-6.001512e-03	-1.225418e-02	-2.507084e-02	-2.816654e-02	-1.971419e-03
4345_1	6.021050e-02	8.273982e-02	-1.665764e-02	7.333453e-03	-2.100007e-02	-9.530567e-03	-1.246146e-03
4346_1	5.554864e-02	9.177279e-02	-2.274238e-02	-2.046126e-03	-1.740604e-02	-2.218404e-02	-7.890449e-05
4347_1	7.205708e-02	8.838421e-02	-3.261504e-02	-4.256163e-03	-5.735756e-03	-1.775921e-02	7.500651e-03
4348_1	7.271427e-02	8.754342e-02	-3.928966e-02	-1.484634e-02	-2.390220e-03	-3.379675e-03	1.888420e-02
4349_1	6.574404e-02	6.593149e-02	-1.914611e-02	2.650460e-03	-9.600563e-03	-1.685837e-02	-1.057302e-03
4350_1	6.782290e-02	9.969740e-02	-1.955300e-02	-1.290845e-02	-8.642950e-03	-1.836283e-02	9.245582e-03
4351_1	7.730197e-02	8.769588e-02	-3.695914e-02	8.473800e-04	-7.894019e-03	-9.481466e-03	9.643748e-03
4352_1	7.384107e-02	7.490058e-02	-2.252304e-02	-4.053968e-03	-1.134359e-02	-2.076353e-02	2.250697e-03
4353_1	9.026915e-02	7.571488e-02	-3.802032e-02	-1.745156e-03	5.518740e-03	-5.065061e-04	1.982673e-02
4354_1	7.829293e-02	1.197158e-01	-5.707219e-02	-1.521541e-02	1.447385e-02	-2.003390e-02	1.734695e-02
4355_1	6.090930e-02	6.229038e-02	-1.133675e-02	5.770151e-03	-6.465991e-03	-2.075966e-02	-1.189783e-02
4356_1	6.856172e-02	1.000421e-01	-5.052419e-02	-1.656551e-02	1.214821e-02	-1.168221e-02	1.558228e-02
4357_1	7.721127e-02	7.910642e-02	-3.295953e-02	-4.727815e-03	-7.238993e-03	-1.143347e-02	1.252946e-02
4358_1	5.050382e-02	1.147767e-01	-2.773523e-02	-6.328365e-03	-1.080989e-02	-7.167381e-03	-3.162051e-03
4359_1	6.049863e-02	7.672860e-02	-5.769139e-03	-1.897040e-02	-2.857161e-02	-2.053601e-02	6.863781e-03
4360_1	7.327903e-02	8.900911e-02	-3.468514e-02	-1.679389e-02	-9.517327e-03	-1.239060e-02	1.853078e-02
4361_1	8.077348e-02	9.519730e-02	-4.074085e-02	-8.762132e-03	-6.543649e-03	-7.400513e-03	2.311917e-02
4362_1	4.159671e-02	1.039871e-01	-8.283182e-03	1.026406e-02	-2.622148e-02	-1.227850e-02	-8.437432e-03
4363_1	7.822859e-02	1.068287e-01	-5.011334e-02	-2.373436e-02	3.980928e-04	-7.173148e-03	2.751362e-02
4364_1	7.003774e-02	1.025043e-01	-4.367280e-02	-1.810210e-02	1.022956e-03	-6.826709e-03	2.150961e-02
4365_1	7.280372e-02	8.904022e-02	-3.868495e-02	9.215998e-03	-1.432593e-02	4.623127e-03	1.004751e-02
4366_1	6.309190e-02	8.504753e-02	-2.420653e-02	1.316141e-02	-1.880260e-02	-2.452590e-02	-3.946294e-03
4367_1	7.005602e-02	1.088776e-01	-3.969817e-02	-6.116738e-03	-1.158161e-02	-1.094237e-02	1.844210e-02
4368_1	6.524432e-02	9.510097e-02	-3.429362e-02	-2.704488e-03	-1.214231e-02	-1.355105e-02	9.942992e-03
4369_1	6.994819e-02	1.022882e-01	-5.577528e-02	9.203794e-03	1.905470e-03	-4.422577e-03	1.308480e-02
4370_1	6.467093e-02	9.043750e-02	-3.205577e-02	6.524521e-04	-6.710690e-03	-2.192408e-02	3.184932e-04
4371_1	5.248860e-02	8.529785e-02	-2.756174e-02	1.309391e-03	-1.474260e-02	-9.752618e-03	-1.049899e-03
4372_1	6.434003e-02	7.204704e-02	-2.132645e-02	4.115967e-03	-1.055354e-02	-1.168094e-02	-3.762153e-04
4373_1	7.613037e-02	9.834176e-02	-4.866470e-02	-5.294997e-03	-3.764793e-04	-3.462859e-03	1.457502e-02
4374_1	7.419866e-02	5.087460e-02	-1.886561e-02	1.897627e-02	1.012367e-03	-1.639473e-02	-9.593958e-03
4375_1	7.177998e-02	9.351489e-02	-3.651364e-02	-8.619215e-03	-1.060667e-02	-8.338344e-03	1.268315e-02
4376_1	6.583987e-02	8.956402e-02	-1.654330e-02	-8.439677e-03	-3.067696e-02	-4.882907e-03	1.656872e-02
4377_1	7.177597e-02	8.403468e-02	-3.846134e-02	-1.006721e-02	-7.577004e-03	-9.166868e-03	1.439343e-02
4378_1	5.948860e-02	1.154926e-01	-5.013883e-02	-2.201415e-02	3.023368e-03	-9.864653e-03	1.053460e-02
4379_1	5.821034e-02	1.049857e-01	-4.402907e-02	-1.351838e-02	1.092245e-03	-8.673229e-03	4.446327e-03
4380_1	6.078577e-02	1.343941e-01	-2.503333e-02	-2.515419e-02	7.437701e-04	-1.928729e-02	1.247160e-02
4381_1	6.235274e-02	1.060980e-01	-5.856054e-03	-1.004727e-02	8.107812e-03	-2.185137e-02	-7.939916e-03
4382_1	6.944641e-02	6.049052e-02	-3.716349e-02	-9.969139e-03	-1.065450e-03	-4.146339e-03	8.097620e-03
4383_1	6.218535e-02	4.682876e-02	-1.147740e-02	1.358992e-02	-1.078925e-02	1.258683e-02	-1.117413e-03
4384_1	6.800417e-02	7.641194e-02	-4.923049e-02	-1.089615e-02	8.882222e-03	8.032305e-03	1.344241e-02
4385_1	4.791334e-02	9.990789e-02	-1.592485e-02	-1.211921e-02	-1.112150e-02	-1.407865e-02	-1.075765e-03
4386_1	1.053205e-01	3.487015e-02	-9.058880e-03	2.814585e-02	1.117778e-02	1.128023e-02	7.121159e-03
4387_1	9.301796e-02	4.891128e-02	-1.554727e-02	1.650353e-02	1.279255e-04	1.060720e-02	1.238934e-02
4388_1	6.608966e-02	7.989006e-02	-2.590134e-02	-8.920845e-03	-8.663811e-03	1.012057e-02	1.784531e-02
4601_1	6.592869e-02	2.130795e-02	-2.211669e-02	-4.077080e-03	-1.506785e-03	-2.679142e-04	-1.503511e-03
4602_1	6.032083e-02	-2.801170e-02	7.954574e-04	2.831080e-02	2.698942e-02	4.066610e-03	-1.929902e-02
4603_1	1.040733e-01	6.982825e-02	-4.847792e-02	-5.266777e-03	3.203155e-02	1.156119e-02	2.261167e-02
4702_1	7.378400e-02	1.158234e-01	-5.472952e-02	-5.917661e-02	3.869396e-02	9.797629e-04	2.623391e-02
4703_1	4.654242e-02	1.153130e-01	-1.253062e-02	2.228307e-03	-8.011806e-03	-8.270437e-03	-7.596729e-03
4751_1	2.870051e-02	-4.147595e-02	5.218659e-02	6.504656e-03	3.215722e-02	6.465280e-03	3.266870e-03
4752_1	3.741425e-02	4.269573e-03	3.910659e-02	3.959209e-04	-3.538805e-02	-4.483635e-04	-1.235534e-02
4753_1	5.832447e-02	4.345135e-03	4.822888e-02	1.410025e-02	-2.180334e-02	2.018587e-02	-2.392814e-03
4801_1	4.770525e-02	1.828477e-01	-1.131749e-01	-5.603636e-02	9.285316e-02	-1.944200e-03	4.951976e-03
4802_1	6.640085e-02	1.055926e-02	-3.685764e-02	-8.902906e-03	1.068115e-02	1.673243e-03	-2.404653e-03
4803_1	4.667549e-02	1.174455e-01	-8.010125e-02	-1.812009e-02	2.613414e-02	7.163222e-03	7.122698e-03
4804_1	5.095857e-02	5.019653e-02	2.653487e-02	2.591968e-02	-8.483844e-03	-5.563871e-03	-3.255346e-03
4805_1	4.188224e-02	8.794611e-02	-5.104362e-02	8.975445e-03	-5.083312e-03	1.388327e-02	-1.572087e-04
4806_1	6.380115e-02	1.368353e-01	-7.726072e-02	-5.150000e-02	6.219578e-02	8.328160e-03	2.086581e-02
4807_1	7.776753e-02	-2.348310e-03	-1.993398e-02	-9.739303e-03	1.197347e-02	-8.802063e-03	-5.886639e-03
4810_1	2.913612e-02	1.109515e-01	-5.946443e-02	-3.173169e-02	3.300353e-05	1.000203e-02	2.076695e-02
4811_1	7.281082e-02	-1.845645e-02	-1.063038e-02	-2.087026e-02	-6.750474e-04	-2.043039e-02	-4.301932e-03
4812_1	6.628867e-02	-4.117276e-02	-1.429212e-02	-3.185175e-02	-5.199593e-03	2.269968e-03	-3.402737e-03
4814_1	4.992484e-02	5.647552e-03	7.404313e-03	3.869196e-02	2.465742e-03	-5.938534e-03	-2.672989e-02
4816_1	4.414085e-02	-3.404439e-02	4.083091e-02	4.275146e-02	2.864262e-02	-1.515146e-02	5.810769e-04
4817_1	6.923478e-02	4.831306e-02	4.369274e-03	3.239467e-02	-7.312221e-03	-9.728792e-03	-9.724710e-03
4818_1	6.422085e-02	-3.271008e-02	-1.031644e-02	-1.870303e-02	-8.805234e-03	4.831748e-03	-1.233509e-03
4819_1	5.860652e-02	6.342900e-02	-2.942654e-02	1.736094e-02	2.248025e-02	8.382514e-03	-2.122643e-02
4820_1	5.126602e-02	5.385888e-02	-7.661340e-03	2.206956e-02	-1.003385e-02	4.070975e-03	-1.136426e-02
4821_1	9.581499e-02	6.817894e-02	-4.968471e-02	7.274040e-03	-2.376673e-03	-7.125803e-03	2.328223e-02
4822_1	9.568511e-02	7.076515e-02	-5.006223e-02	5.746495e-03	-1.257883e-03	-6.654398e-03	2.309649e-02
4823_1	4.556696e-02	6.261785e-02	7.642727e-04	2.391823e-02	6.098432e-03	-7.258383e-03	-2.009626e-02
4824_1	-1.887127e-03	1.955868e-01	-5.606443e-02	-2.519295e-02	-1.394911e-02	2.006738e-02	1.221167e-02
4825_1	3.658897e-02	1.053945e-01	-6.970831e-02	1.583929e-02	-1.006139e-02	3.044217e-02	7.222147e-03
4826_1	5.335174e-02	1.560776e-01	-8.169303e-02	-3.481266e-02	2.876226e-02	1.991644e-03	1.950705e-02
4827_1	6.358759e-02	9.992341e-02	-7.181142e-02	1.768552e-02	1.304308e-03	2.599198e-02	2.086578e-02
4828_1	6.917344e-02	5.810915e-03	4.703253e-02	3.066049e-02	3.965251e-02	9.366997e-03	-8.023508e-03
4829_1	4.039189e-02	-5.719139e-03	1.528747e-02	4.600461e-02	-1.271225e-03	2.287710e-02	-2.590490e-02
4831_1	5.418054e-02	1.331064e-01	-6.748156e-02	6.453078e-03	4.317494e-03	2.440019e-02	6.273169e-03
4832_1	2.478385e-02	4.230379e-02	2.348517e-02	1.534716e-02	-1.903493e-02	1.207388e-02	-2.090503e-02
4833_1	5.578863e-02	9.500867e-02	-5.388021e-02	-2.174377e-02	1.707962e-03	3.635496e-03	7.988444e-03
4834_1	5.301727e-02	9.025765e-02	-3.744291e-02	2.297386e-02	-3.011822e-03	-1.096092e-02	-1.157460e-02
4835_1	4.618658e-02	1.152612e-01	-6.647775e-02	-1.164500e-02	1.034027e-02	1.498820e-02	9.263742e-03
4836_1	5.369545e-02	7.414769e-02	-2.742434e-02	3.000243e-02	-9.358540e-03	-3.309982e-03	-1.867336e-02
4837_1	6.701620e-02	5.654359e-02	-3.750652e-02	-3.865308e-02	1.036970e-02	1.607493e-03	1.390163e-02
4838_1	8.823426e-02	9.713523e-02	-5.707069e-02	-1.844724e-02	9.809469e-03	-7.996396e-05	2.401453e-02
4839_1	5.912361e-02	5.489076e-02	-3.171312e-02	4.773496e-03	1.154367e-03	1.229754e-02	1.928922e-03
4840_1	5.298998e-02	1.188684e-01	-2.612645e-02	-1.952105e-02	3.636856e-03	-7.658390e-04	1.218160e-02
4841_1	7.123011e-02	2.048452e-02	-2.698391e-02	9.448955e-03	-1.371312e-02	8.066079e-03	8.822610e-03
4842_1	3.917497e-02	6.634670e-02	-4.804346e-03	5.526729e-03	-2.568049e-02	1.019728e-02	-5.268130e-03
4843_1	7.743740e-02	8.841078e-02	-5.315819e-02	-2.103427e-02	3.708671e-02	4.804383e-03	1.500924e-02
4844_1	7.136412e-02	6.331371e-02	-5.616517e-02	8.189686e-03	1.018396e-02	1.325960e-02	9.391721e-03
4845_1	4.506029e-02	1.129020e-01	-4.086250e-02	-7.960217e-03	-7.931997e-03	5.094814e-03	-4.564934e-03
4846_1	5.831749e-02	1.274395e-01	-5.933151e-02	-3.379629e-02	2.545163e-02	1.159650e-02	1.859490e-02
4848_1	5.841805e-02	8.971530e-02	-4.500302e-02	2.025977e-02	2.317991e-02	3.781855e-03	-6.555328e-03
4849_1	7.768476e-02	1.667322e-02	4.306659e-03	-1.269132e-02	-1.406982e-02	-1.897328e-02	3.570757e-04
4850_1	4.138419e-02	1.158480e-01	-3.919206e-02	-3.587204e-02	-8.415191e-03	5.321798e-03	1.634269e-02
4851_1	9.709397e-02	2.585358e-02	-2.021601e-02	-1.060384e-03	2.029750e-02	-2.174256e-02	-1.006204e-02
4852_1	5.250072e-02	3.448541e-03	3.541005e-02	1.566262e-02	1.131728e-02	-9.606210e-03	-2.239442e-02
4853_1	-2.759122e-02	8.775355e-02	7.862451e-03	5.351262e-02	-4.241394e-02	4.792360e-02	-1.715819e-02
4854_1	5.910014e-02	6.849832e-02	-6.159068e-03	-3.013769e-03	-1.196620e-02	-1.790657e-02	-1.252157e-02
4856_1	5.757572e-02	5.001959e-02	-8.319460e-03	2.118826e-02	1.577020e-02	-1.290799e-03	-2.123048e-02
4857_1	5.680503e-02	8.508990e-02	-4.191439e-02	-3.681953e-02	-4.981705e-03	-9.914236e-04	1.276707e-02
4858_1	6.015981e-02	1.093722e-01	-6.158648e-02	-3.353136e-02	1.175206e-02	6.835398e-03	2.042557e-02
4859_1	4.591901e-02	8.015073e-02	-5.260118e-02	2.718789e-02	-1.269415e-02	1.166759e-02	-1.239534e-02
4860_1	8.037927e-02	8.082283e-02	-5.843355e-02	-2.991015e-02	1.789440e-02	-9.129098e-03	1.762087e-02
4861_1	6.154595e-02	7.008538e-02	-3.515495e-02	-2.482686e-02	-9.396176e-03	-2.067356e-03	1.520372e-02
4862_1	5.065783e-02	5.511949e-02	1.617739e-02	-2.573013e-02	-2.867048e-02	-9.232340e-03	-7.216934e-03
4863_1	7.225052e-02	9.919822e-02	-9.221149e-02	5.810942e-02	1.358128e-03	2.926520e-02	1.056736e-02
4864_1	4.133791e-02	1.241663e-01	-5.822542e-02	-1.551874e-02	-2.325139e-04	5.030007e-03	6.636624e-03
4865_1	5.642670e-02	1.160232e-01	-5.917962e-02	-6.646854e-02	2.512248e-02	-7.340225e-03	2.259717e-02
4866_1	8.463024e-02	5.460171e-02	-4.794931e-02	-2.303204e-02	2.874072e-02	-3.882499e-03	1.726647e-02
4867_1	4.471313e-02	1.057184e-01	-4.529308e-02	-2.034927e-02	1.989683e-03	1.619835e-02	1.207191e-02
4868_1	6.198276e-02	1.090732e-01	-3.873787e-02	-4.417205e-03	1.261254e-02	1.099260e-02	6.250377e-03
4869_1	5.906985e-02	1.076335e-01	-6.108125e-02	-4.019699e-02	1.204557e-02	-2.344543e-03	1.758628e-02
4870_1	6.914633e-02	3.258484e-03	-1.498728e-02	-9.876705e-03	-1.479622e-02	3.072037e-03	9.671316e-03
4871_1	8.628817e-02	1.757122e-02	5.079767e-03	5.911893e-02	1.346898e-02	-8.920243e-03	-1.202103e-02
4872_1	8.367839e-02	7.357753e-02	-4.920269e-02	1.348400e-02	4.819341e-03	-5.435815e-04	1.467688e-02
4873_1	5.104006e-02	1.040156e-01	-5.986060e-02	-2.391540e-02	2.037689e-02	5.209532e-03	1.172289e-03
4874_1	3.945454e-02	1.343849e-01	-5.746754e-02	-3.464859e-03	2.560163e-02	2.931043e-02	5.050778e-03
4875_1	9.152422e-02	3.389429e-02	-3.389228e-02	-4.768415e-02	1.003655e-03	-3.558467e-04	3.029073e-02
4876_1	3.742485e-02	1.970674e-01	-8.731668e-02	-3.644416e-02	3.862312e-02	4.209918e-03	9.994199e-03
4877_1	7.167631e-02	7.968947e-02	-4.954932e-02	-2.256931e-02	1.792904e-02	1.583495e-02	1.573759e-02
4878_1	5.772298e-02	2.652040e-02	-3.399685e-02	-6.205407e-03	-2.304273e-03	7.203610e-04	-2.452942e-03
5001_1	5.582359e-02	-7.118191e-02	1.068391e-02	-3.993256e-02	2.947042e-02	-1.198208e-02	-8.360358e-03
5002_1	6.375056e-04	-1.692440e-02	6.239948e-02	-4.439587e-02	-1.720838e-02	-1.907650e-02	-1.023001e-02
5003_1	7.312116e-02	-9.129366e-02	-2.072646e-02	-5.417691e-02	1.134954e-02	5.332468e-03	-1.237438e-02
5004_1	4.610167e-02	-5.183942e-02	8.411252e-03	-4.450343e-02	6.809284e-03	-8.444896e-03	-1.097500e-02
5005_1	6.496116e-02	-5.095091e-02	-3.671214e-03	-1.678238e-02	2.398992e-02	-2.127293e-03	-2.076516e-02
5006_1	6.999434e-03	4.415726e-03	8.247217e-02	-6.043249e-02	-1.257968e-02	-2.982557e-02	-4.784667e-03
5007_1	3.786401e-02	-4.093586e-02	3.124066e-02	-4.135817e-02	1.973884e-02	-1.180485e-02	-9.682094e-03
5008_1	6.186628e-02	-4.040006e-02	1.083643e-02	-3.178364e-02	2.452247e-02	-8.236982e-03	-1.991379e-02
5009_1	4.293144e-02	-3.733846e-02	4.774197e-02	-3.260458e-02	8.792381e-03	-1.252849e-02	-1.227849e-02
5010_1	9.800807e-02	-9.256016e-02	4.519279e-03	-2.165125e-02	4.479204e-02	-1.258309e-02	-1.020789e-02
5011_1	1.014815e-01	-6.458531e-02	-1.218441e-02	-3.427169e-02	6.610423e-02	-1.121800e-02	-2.848850e-02
5012_1	7.401283e-02	-5.060830e-02	-4.599416e-03	-4.624369e-02	4.681957e-02	-9.196586e-03	-1.271374e-02
5201_1	1.208728e-01	-1.148395e-01	-1.409685e-02	-2.126244e-02	1.951215e-02	-1.995906e-02	-1.638313e-02
5202_1	1.478157e-01	-1.044706e-01	-4.203049e-02	-3.685989e-02	4.636406e-02	-1.353304e-02	-2.696787e-02
5203_1	1.174314e-01	-9.218729e-02	-2.286018e-02	-6.222176e-02	2.387675e-02	7.917339e-03	-4.505649e-03
5204_1	1.199558e-01	-7.262441e-02	-4.102613e-02	-6.966365e-02	2.536063e-02	2.267103e-02	-8.830135e-03
5205_1	1.037040e-01	-7.355962e-02	-3.341308e-02	-6.113665e-02	1.584655e-02	2.832295e-02	-6.117293e-03
5206_1	1.208547e-01	-7.711186e-02	-2.963042e-02	-8.122073e-02	-9.722328e-03	4.258623e-02	1.305206e-02
5207_1	1.368309e-01	-7.461717e-02	-3.909257e-02	-8.694189e-02	1.480851e-02	3.324509e-02	5.134957e-03
5208_1	1.172463e-01	-6.922764e-02	-4.138966e-02	-6.535932e-02	1.678188e-02	2.416406e-02	-1.431626e-02
5209_1	1.090666e-01	-7.975493e-02	-2.945603e-02	-7.700843e-02	1.972729e-03	3.088176e-02	2.572531e-03
5210_1	7.048255e-02	-7.525769e-02	1.392441e-02	-5.828804e-02	2.834812e-02	4.292791e-03	-3.829682e-03
5211_1	1.263953e-01	-5.813833e-02	-4.181327e-02	-6.668064e-02	3.044732e-02	3.729488e-02	-4.881823e-03
5212_1	1.110964e-01	-8.952751e-02	-2.831688e-02	-8.350583e-02	1.252338e-02	1.342009e-02	1.840571e-03
5213_1	1.214765e-01	-3.855341e-02	-1.040479e-01	-4.301125e-02	8.542581e-02	5.913263e-02	-9.351519e-02
5214_1	5.238522e-02	-4.964630e-02	-1.048433e-02	-9.202793e-03	3.000402e-02	2.282085e-02	5.679233e-03
5215_1	9.770511e-02	-5.540675e-02	-4.172432e-02	-6.982678e-02	3.867650e-02	2.002883e-02	-1.384518e-02
5216_1	1.465498e-02	-1.403597e-01	-9.453394e-02	-8.805853e-02	7.994273e-03	3.099280e-02	2.701232e-02
5217_1	5.059905e-02	-5.480875e-02	-9.444696e-03	-1.986813e-02	4.280056e-02	1.863356e-02	9.353101e-03
5218_1	5.750485e-02	-4.583732e-02	-4.127057e-02	-3.458266e-02	5.256708e-02	5.293544e-03	-3.667850e-03
5219_1	1.157573e-01	-9.771964e-02	-2.605443e-02	-6.445166e-02	2.132582e-02	1.202436e-02	-1.463267e-02
5220_1	6.071454e-02	-4.752092e-02	1.762730e-03	-4.806790e-02	3.976759e-02	1.851666e-03	-5.671123e-03
5221_1	6.584025e-02	-9.672823e-02	-1.691305e-02	-6.650133e-02	-2.256061e-02	6.459338e-02	2.336391e-02
5222_1	9.144311e-02	-1.091083e-01	-3.813665e-02	-8.943571e-02	-4.522570e-02	5.277054e-02	1.021741e-02
5223_1	1.134412e-01	-5.743428e-02	-5.139337e-02	-6.695678e-02	3.012763e-02	1.984215e-02	-2.880260e-02
5224_1	1.217350e-01	-8.754647e-02	-3.660313e-02	-7.425333e-02	2.789261e-02	1.995935e-02	-7.892315e-03
5225_1	8.669459e-02	-7.423086e-02	-1.604221e-02	-7.885462e-02	2.399707e-02	3.708465e-02	2.924536e-02
5226_1	8.726958e-02	-7.350835e-02	-5.102467e-02	-6.962030e-02	5.794428e-02	3.016857e-02	1.978900e-02
5227_1	1.215405e-01	-4.621646e-02	-5.380930e-02	-7.128137e-02	4.155338e-02	1.641529e-02	-1.711628e-02
5228_1	6.635323e-02	-4.810748e-02	-1.671627e-02	-3.882386e-02	3.406393e-02	4.605299e-02	2.803603e-02
5229_1	6.233516e-02	-5.657694e-02	1.629091e-02	-3.771486e-02	2.933375e-02	4.714966e-02	2.282375e-02
5230_1	7.413208e-02	-5.205626e-02	-1.232546e-02	-3.632088e-02	3.519779e-02	4.948278e-02	2.431574e-02
5231_1	6.670490e-02	-5.826694e-02	-1.544042e-02	-4.152901e-02	3.360905e-02	1.742153e-02	-1.038789e-03
5232_1	8.170974e-02	-7.912427e-02	-1.062197e-02	-5.019811e-02	1.275100e-02	-8.447052e-03	-2.087917e-02
5233_1	1.350634e-01	-7.292577e-02	-4.792134e-02	-7.986336e-02	1.989768e-02	3.218182e-02	-1.109883e-02
5401_1	4.403463e-02	-2.819094e-02	2.335310e-02	-5.007258e-02	3.852475e-02	-2.391991e-02	-1.343140e-02
5402_1	2.596805e-02	-3.450012e-02	-7.564682e-03	-4.112865e-02	4.442408e-02	-2.809229e-02	-5.433560e-03
5403_1	3.155375e-02	-2.981020e-02	4.405429e-02	-7.879102e-02	5.005036e-02	-3.320671e-02	-4.590271e-03
5404_1	-2.573222e-04	8.833621e-04	7.330155e-02	-3.775311e-02	1.130066e-02	-2.468559e-02	-3.416982e-03
5405_1	4.267137e-02	-1.500507e-02	4.535047e-02	-5.961886e-02	1.082626e-02	-2.692690e-02	-1.968634e-02
5406_1	8.784384e-02	-5.582969e-02	-2.470581e-02	-4.596003e-02	3.989918e-02	-1.371536e-02	-2.347139e-02
5407_1	4.091307e-02	-1.561339e-02	4.063957e-02	-5.612974e-02	1.596557e-02	-2.828484e-02	-1.940076e-02
5408_1	2.061828e-02	1.331912e-02	6.499778e-02	-5.340413e-02	-7.116545e-05	-2.840693e-02	-1.619703e-02
5409_1	8.408913e-02	-4.895421e-02	-1.894042e-02	-4.025830e-02	5.074071e-02	-1.346819e-02	-1.457884e-02
5410_1	6.369409e-02	-7.392266e-03	3.423564e-02	-5.682617e-02	-1.911446e-03	-3.777914e-02	-1.921687e-02
5411_1	6.194317e-02	-4.862822e-02	1.619222e-02	-5.984885e-02	5.622196e-03	-2.635013e-02	-2.133538e-02
5601_1	9.445816e-02	-1.505632e-01	2.266062e-03	-2.743843e-02	-5.829087e-02	2.982406e-02	1.085113e-02
5602_1	8.003713e-02	-8.669034e-02	-1.018731e-03	-5.516890e-02	-2.742228e-04	-1.784925e-02	-1.272651e-02
5603_1	8.079302e-02	-1.116948e-02	-3.304616e-03	-1.155770e-01	5.589078e-03	-9.683950e-03	2.306284e-02
5604_1	7.588907e-02	-1.206157e-01	1.168656e-02	-4.332834e-02	-5.035887e-02	-4.394906e-04	1.460218e-03
5605_1	7.594994e-02	-1.201629e-01	1.662348e-03	-4.944597e-02	-3.860252e-02	5.996126e-03	-3.487966e-03
5606_1	7.423046e-02	-1.124453e-01	4.798000e-03	-5.339986e-02	-2.222566e-02	-1.007945e-02	-1.404864e-02
5607_1	7.280044e-02	-8.772308e-02	3.376987e-03	-7.251757e-02	-2.849068e-02	-1.301919e-02	2.476884e-03
5608_1	9.660676e-02	-1.051867e-01	-2.304726e-03	-3.167192e-02	-1.048996e-02	-9.372738e-03	-1.132963e-02
5609_1	7.679775e-02	-8.881352e-02	7.349298e-03	-6.933289e-02	-2.674533e-02	2.963268e-04	7.334943e-03
5610_1	7.793975e-02	-7.301861e-02	1.095874e-02	-6.968880e-02	-1.896540e-02	-2.168211e-02	-4.120587e-03
5611_1	7.339026e-02	-6.242473e-02	4.505537e-03	-9.457931e-02	-2.595545e-02	-1.402156e-02	1.161930e-02
5612_1	6.303153e-02	2.409557e-02	-1.386280e-02	-8.487171e-02	2.106548e-03	-1.862157e-02	1.317046e-02
5613_1	9.102840e-02	-1.232288e-01	4.872407e-04	-5.041470e-02	-2.602733e-02	-1.512682e-02	-9.480825e-03
5614_1	7.497272e-02	-8.431852e-02	6.155871e-03	-5.485698e-02	-1.432923e-02	-2.535307e-02	-1.391545e-02
5615_1	6.799101e-02	-8.863570e-02	1.972341e-02	-8.007959e-02	-2.317364e-02	-3.659638e-02	-3.452929e-03
5616_1	7.357514e-02	-6.930297e-02	8.894034e-03	-7.734283e-02	-2.718204e-02	-1.056905e-02	8.953617e-03
5617_1	8.649005e-02	-1.022932e-01	5.318827e-03	-4.687924e-02	-2.625578e-02	-1.321938e-03	3.667519e-05
5618_1	8.696408e-02	-1.245114e-01	7.042636e-03	-3.523272e-02	-2.080585e-02	-1.193301e-02	-1.154255e-02
5619_1	8.737760e-02	-1.001457e-01	1.071236e-02	-5.004545e-02	-3.834048e-02	3.026964e-03	1.012527e-02
5620_1	7.897989e-02	-5.907858e-02	7.638513e-03	-5.980115e-02	-2.989281e-02	-1.802118e-02	6.175174e-03
5621_1	8.119474e-02	-1.370997e-01	9.878730e-03	-3.379816e-02	-5.816295e-02	2.299050e-02	7.552809e-03
5622_1	6.773610e-02	-1.358543e-01	1.184386e-02	-5.000614e-02	-2.712421e-02	-1.391532e-02	-1.724124e-02
5623_1	7.441226e-02	-1.175116e-01	8.589393e-03	-3.227293e-02	-2.546113e-02	-3.440599e-03	-1.290836e-02
5624_1	8.077304e-02	-1.077821e-01	9.861105e-03	-4.449667e-02	-1.509744e-02	-1.415601e-02	-1.047313e-02
5625_1	7.519198e-02	-8.562308e-02	2.398312e-02	-6.336683e-02	-1.756205e-02	-3.985175e-02	-1.600495e-02
5626_1	7.873220e-02	-8.838134e-02	1.217224e-02	-5.600525e-02	-3.124255e-02	-3.913400e-03	1.021108e-02
5627_1	7.785075e-02	-9.774950e-02	9.715764e-03	-5.593934e-02	-3.825797e-02	-1.621074e-03	7.718582e-03
5628_1	8.446933e-02	-6.957296e-02	9.810901e-03	-7.294477e-02	-2.540838e-02	-9.460474e-03	1.472010e-02
5802_1	6.003876e-02	-8.791457e-02	5.665412e-03	-5.840056e-02	-2.551240e-02	-1.000193e-02	-7.633777e-03
5803_1	7.741633e-02	-6.613003e-02	-1.970149e-02	-4.168539e-02	2.979195e-02	-7.087545e-03	-1.840234e-02
5805_1	6.935583e-02	-4.827000e-02	7.256811e-03	-7.431153e-02	1.859437e-02	-2.577041e-02	-2.359457e-02
5807_1	4.268577e-02	-7.904272e-02	-7.753957e-03	-3.858148e-02	2.724974e-02	-1.096349e-02	-6.383946e-04
5808_1	7.066742e-02	-7.245689e-02	1.030421e-02	-7.579662e-02	-3.134830e-02	-1.678365e-02	1.343270e-02
5812_1	6.843947e-02	-5.433386e-02	-1.966378e-02	-3.649400e-02	3.122872e-02	-2.839242e-03	-1.508904e-02
5813_1	4.356359e-02	-4.621829e-02	2.611250e-02	-3.757080e-02	1.320810e-02	-9.729950e-03	-1.266416e-02
5816_1	6.570389e-02	-7.103410e-02	1.934619e-02	-2.795219e-02	3.494460e-02	2.107673e-03	3.481688e-03
5817_1	-2.807160e-02	-3.279958e-02	4.986063e-02	1.736750e-02	3.095306e-02	1.825183e-02	1.696285e-02
5818_1	8.952730e-02	-4.998155e-02	-4.239922e-02	-4.630021e-02	7.627607e-02	2.828724e-02	2.629663e-02
5819_1	7.844916e-02	-7.397982e-02	-1.868024e-03	-4.620979e-02	1.798091e-02	-1.164115e-02	-1.878074e-02
5822_1	8.994752e-02	-1.140612e-01	7.148215e-03	-3.384422e-02	-4.122325e-02	-4.079254e-03	4.652129e-03
5823_1	4.438070e-02	-3.283424e-02	4.183153e-02	-4.751645e-02	4.719531e-03	-2.209610e-02	-1.752179e-02
5825_1	9.452007e-02	-8.090173e-02	-1.384499e-02	-6.280096e-02	3.138183e-02	3.943889e-03	-2.779433e-03
5826_1	5.539236e-02	-5.989878e-02	1.199640e-02	-4.311775e-02	2.809466e-02	-1.195033e-02	-9.592229e-03
5827_1	3.981105e-02	-6.045245e-02	3.235764e-02	-3.743454e-02	1.876855e-02	-1.395616e-02	-5.237844e-03
5828_1	6.808325e-02	-7.025354e-02	-3.301836e-03	-3.770661e-02	4.978017e-03	-1.600978e-02	-1.720976e-02
5829_1	4.571333e-02	-3.400399e-02	1.863399e-02	-3.275371e-02	-2.567456e-04	-7.889763e-03	-1.846524e-02
5830_1	6.625938e-02	-3.541756e-02	9.859155e-03	-5.039323e-02	-7.249707e-03	-2.347065e-02	-2.095499e-02
5832_1	8.178470e-02	-6.454044e-02	8.574370e-03	-4.687010e-02	9.795778e-03	-1.860421e-02	-2.057024e-02
5834_1	6.798465e-02	-4.223911e-02	1.006261e-02	-5.094515e-02	-1.980201e-03	-2.396851e-02	-2.197195e-02
5835_1	7.386282e-02	-4.456481e-02	9.796189e-03	-5.559079e-02	-8.309829e-03	-2.653536e-02	-1.660084e-02
5836_1	7.897253e-02	-6.950979e-02	-5.126313e-03	-4.558862e-02	5.153066e-03	-1.443675e-02	-2.089181e-02
5837_1	3.184764e-02	4.603583e-03	5.743566e-02	-4.858002e-02	-4.623743e-04	-3.111893e-02	-1.976166e-02
5838_1	4.464846e-02	-3.924532e-02	3.920975e-02	-3.849763e-02	-5.159525e-03	-1.719263e-02	-1.480336e-02
5840_1	6.442817e-02	-5.276350e-02	2.151404e-02	-4.514350e-02	7.176177e-03	-1.386956e-02	-1.876529e-02
5841_1	5.666826e-02	-5.580095e-02	2.108196e-02	-4.742121e-02	1.515753e-02	-1.837057e-02	-1.507477e-02
5842_1	6.877146e-02	-4.236628e-02	1.335896e-02	-5.991750e-02	-6.708950e-03	-2.608363e-02	-1.704885e-02
5843_1	6.168168e-02	-4.406745e-02	1.953103e-02	-4.941597e-02	5.229906e-03	-1.766242e-02	-2.120257e-02
5846_1	5.025844e-02	-4.812891e-02	3.210199e-02	-5.263970e-02	3.141070e-02	-2.017022e-02	-8.626306e-03
5847_1	7.747971e-02	-6.483720e-02	-2.720945e-02	-4.327724e-02	2.692090e-02	-3.430547e-03	-1.455029e-02
5848_1	3.717767e-02	-6.764614e-03	3.295303e-02	1.810942e-03	3.092721e-03	1.135934e-03	-2.305108e-02
5850_1	4.090772e-02	4.512580e-03	1.809733e-02	2.145035e-02	6.470232e-03	4.752582e-04	-2.980208e-02
5851_1	4.212350e-02	3.577046e-02	5.162446e-03	1.865497e-02	-1.181214e-04	9.580046e-03	-2.369063e-02
5853_1	2.786265e-02	1.753798e-02	1.702671e-02	1.731082e-03	-7.800810e-03	3.529835e-03	-2.850274e-02
5854_1	2.396140e-02	8.214156e-02	-9.588569e-03	7.655294e-03	-2.271936e-02	1.723314e-02	-1.585332e-02
5856_1	3.569814e-02	4.570297e-02	-7.369570e-03	6.580546e-03	-1.701411e-02	8.797977e-03	-1.988401e-02
5857_1	5.881828e-02	-1.168541e-01	8.177384e-03	-3.687742e-02	-2.814291e-02	-6.221382e-03	-1.777552e-02
5858_1	6.276937e-02	-5.373481e-02	8.197799e-04	-4.880592e-02	-2.113289e-02	-1.753700e-02	-5.212823e-03
5859_1	7.608997e-02	-7.809517e-02	4.377530e-04	-4.879939e-02	-1.716711e-02	-2.221037e-02	-1.146520e-02
5860_1	5.982398e-02	-8.404981e-02	4.850053e-03	-5.900299e-02	-2.849232e-02	-1.739013e-02	-8.869048e-03
5863_1	6.300152e-02	-8.895389e-02	2.282687e-03	-4.248062e-02	1.500213e-02	-7.461558e-03	-6.021471e-03
5901_1	8.617517e-02	-7.896364e-02	-5.424676e-03	-2.126229e-02	-1.412122e-02	6.370421e-03	-3.070802e-03
5902_1	7.616245e-02	-5.841576e-02	-1.018823e-02	-2.235730e-02	-1.474490e-02	7.895263e-03	-2.182965e-03
5904_1	8.322999e-02	-7.418307e-02	1.814160e-03	-4.117974e-02	-1.851053e-02	-1.009106e-03	1.670924e-03
6001_1	4.888599e-02	1.774032e-02	5.506523e-03	-1.837465e-03	4.506180e-02	1.782751e-02	-6.601013e-03
6002_1	3.616612e-02	-3.642339e-02	1.203666e-02	-1.980444e-02	4.732490e-02	5.362130e-03	8.561982e-03
6003_1	-3.017750e-02	-2.010773e-02	2.589607e-02	-1.599683e-02	9.305774e-02	-2.002510e-03	3.577045e-02
6004_1	9.126587e-02	-5.213290e-02	-4.227596e-02	-4.445323e-02	8.305057e-02	2.558867e-02	2.282097e-02
6005_1	4.965916e-02	-3.792287e-02	-8.063083e-03	-1.348102e-02	8.447909e-02	3.260065e-02	2.778511e-02
6006_1	7.348589e-02	-1.740667e-02	-3.824799e-02	-3.196758e-02	9.609553e-02	7.278474e-03	-3.716436e-04
6007_1	4.074603e-02	-1.384185e-02	-1.304304e-02	-2.509327e-03	7.090809e-02	6.314023e-03	-3.004439e-03
6008_1	4.149724e-02	-2.372221e-02	3.977049e-03	-1.736317e-02	7.021728e-02	1.094315e-02	1.704769e-02
6009_1	2.021223e-02	-2.057389e-02	6.742038e-03	5.749682e-03	4.474533e-02	1.114617e-02	5.703357e-03
6010_1	3.454152e-02	-1.504381e-02	-1.033192e-03	-8.465094e-04	7.795810e-02	-6.825023e-04	5.842879e-03
6401_1	1.007234e-01	-1.245606e-01	6.029347e-04	-1.849759e-02	-6.582105e-02	3.347831e-02	1.999751e-02
6402_1	1.050937e-01	-1.044935e-01	2.958418e-02	-2.197306e-02	-3.782288e-02	-2.007778e-02	-6.207304e-04
6403_1	7.333014e-02	-8.657430e-02	-2.220829e-03	-4.024508e-02	-2.218109e-02	8.085065e-03	-2.727090e-03
6404_1	7.829953e-02	-9.765819e-02	-3.530094e-03	-3.127437e-02	-3.050929e-02	1.460922e-02	6.623708e-04
6405_1	7.893985e-02	-1.069751e-01	-2.971736e-03	-3.539496e-02	-3.857477e-02	2.009707e-02	3.031515e-03
6406_1	9.912084e-02	-1.133674e-01	-1.596079e-03	-2.231373e-02	-4.506220e-02	2.175397e-02	9.977124e-03
6407_1	9.999053e-02	-1.260594e-01	-2.508294e-03	-1.516642e-02	-6.188828e-02	3.284721e-02	1.662364e-02
6408_1	1.014126e-01	-1.510067e-01	2.971875e-02	-2.374605e-02	-3.030715e-02	-1.523938e-02	-1.093598e-02
6409_1	8.335052e-02	-1.024888e-01	6.639061e-03	-3.716533e-02	-1.291132e-02	-9.858362e-03	-1.472192e-02
6410_1	1.081505e-01	-1.342161e-01	-1.640442e-04	-1.111634e-02	-6.596694e-02	3.616121e-02	2.127630e-02
6411_1	1.210948e-01	-1.478325e-01	3.365719e-02	-4.335874e-02	-1.435642e-02	-7.880918e-03	3.895693e-03
6412_1	1.142304e-01	-1.416555e-01	1.321590e-02	-1.398197e-02	-4.326956e-02	-1.017892e-03	1.651372e-03
6413_1	9.984939e-02	-1.133922e-01	8.008419e-04	-2.562814e-02	-5.605095e-02	2.718005e-02	1.878964e-02
6414_1	9.204723e-02	-9.625398e-02	8.192786e-04	-3.662847e-02	-3.824754e-02	1.397682e-02	1.058567e-02
6415_1	9.234202e-02	-1.203049e-01	-2.588412e-03	-2.154213e-02	-6.354591e-02	3.732695e-02	2.112788e-02
6416_1	7.813179e-02	-1.438432e-01	1.781404e-03	-3.193858e-02	-5.178524e-02	1.757702e-02	-5.361783e-03
6417_1	7.928938e-02	-1.002547e-01	-3.597160e-03	-2.761852e-02	-3.202057e-02	1.069763e-02	-2.845497e-03
6418_1	9.913584e-02	-1.026902e-01	4.222748e-03	-2.820569e-02	-4.991198e-02	1.158040e-02	1.382885e-02
6419_1	1.033202e-01	-1.376078e-01	2.162620e-03	-1.137536e-02	-6.800390e-02	2.448750e-02	1.059318e-02
6420_1	8.313070e-02	-9.323328e-02	-1.584970e-03	-3.686978e-02	-3.043876e-02	1.358881e-02	3.886603e-03
6421_1	7.411202e-02	-1.056803e-01	7.653524e-03	-6.211002e-02	-3.828087e-02	-1.609924e-03	3.329904e-03
6422_1	8.342678e-02	-1.092194e-01	-2.299294e-03	-2.406821e-02	-3.921937e-02	1.751923e-02	1.725367e-03
6423_1	8.402996e-02	-1.149541e-01	-4.701791e-03	-2.410864e-02	-3.691959e-02	1.598632e-02	-5.707283e-03
6424_1	8.621194e-02	-8.685333e-02	-4.833401e-03	-3.553747e-02	-2.864586e-02	7.236259e-03	4.505069e-03
6425_1	9.424930e-02	-1.239550e-01	5.009482e-04	-2.300201e-02	-4.254238e-02	1.333949e-02	-2.008008e-03
6426_1	8.963631e-02	-9.885353e-02	-7.131933e-04	-3.624889e-02	-4.124168e-02	2.051307e-02	1.277953e-02
6427_1	1.075344e-01	-1.489298e-01	6.374034e-03	-7.098486e-03	-1.030535e-01	3.722399e-02	2.564299e-02
6428_1	1.379427e-01	-1.846014e-01	2.155799e-02	9.147373e-03	-1.012086e-01	2.344631e-02	2.009877e-02
6429_1	1.415877e-01	-2.801277e-01	3.543652e-03	-6.611883e-02	-1.749576e-02	1.437126e-02	-2.759977e-02
6430_1	1.030361e-01	-1.195696e-01	2.103988e-03	-1.696306e-02	-5.088910e-02	1.560984e-02	8.210005e-03
6431_1	8.553955e-02	-1.101800e-01	-2.586098e-03	-2.340540e-02	-4.329289e-02	2.196294e-02	7.546301e-03
6432_1	8.736582e-02	-1.054369e-01	-2.056531e-04	-2.666592e-02	-4.069781e-02	1.403665e-02	3.947746e-03
6433_1	8.328236e-02	-1.040676e-01	-2.800117e-03	-2.603881e-02	-3.553375e-02	1.500163e-02	9.760364e-04
6434_1	9.598676e-02	-1.108430e-01	3.985719e-04	-2.234272e-02	-4.379487e-02	1.008682e-02	4.796133e-03
6435_1	1.002611e-01	-1.137557e-01	1.381019e-03	-2.097188e-02	-4.243954e-02	1.337103e-02	6.224939e-03
6436_1	1.128271e-01	-1.387277e-01	-1.925989e-03	-5.594290e-03	-6.562680e-02	3.408442e-02	1.740941e-02
6437_1	9.531614e-02	-1.148775e-01	1.494800e-03	-2.092285e-02	-4.632369e-02	1.757378e-02	6.759281e-03
6438_1	9.822594e-02	-1.444141e-01	4.742156e-03	-3.712080e-03	-7.389554e-02	1.780503e-02	7.878158e-03
6439_1	1.158711e-01	-1.436704e-01	-3.306707e-04	-2.211176e-03	-7.446142e-02	3.197651e-02	1.993005e-02
6440_1	1.017625e-01	-1.324964e-01	-2.987573e-03	-8.564205e-03	-6.202925e-02	3.103433e-02	1.460613e-02
6441_1	8.491208e-02	-1.128860e-01	-1.646625e-03	-2.073443e-02	-4.629512e-02	1.980327e-02	5.523215e-03
6501_1	8.727692e-02	-6.682951e-02	4.434380e-03	-6.914062e-02	-2.894994e-02	1.335088e-02	1.866339e-02
6502_1	9.309384e-02	-1.233900e-01	-1.041462e-03	-1.810451e-02	-6.495650e-02	3.492285e-02	1.971155e-02
6504_1	8.128523e-02	-1.010876e-01	-1.582704e-03	-3.336445e-02	-4.108470e-02	2.410833e-02	1.232983e-02
6507_1	1.027154e-01	-1.154016e-01	3.806886e-03	-2.421429e-02	-5.839674e-02	2.269974e-02	1.984751e-02
6601_1	-1.506319e-01	-2.730681e-02	9.829937e-02	-1.002209e-02	3.653381e-02	3.337243e-03	4.583245e-02
6602_1	-7.478830e-02	-2.714567e-02	1.175934e-01	-4.013869e-02	2.194171e-03	-2.222457e-02	2.315244e-02
6603_1	-4.935556e-03	-3.761273e-02	3.276599e-02	5.382103e-03	1.684155e-02	1.109566e-02	6.218884e-03
6604_1	-8.160306e-02	-9.700146e-03	1.113247e-01	-2.787101e-02	2.077201e-03	-1.460631e-02	2.230040e-02
6605_1	-3.511667e-02	-2.412488e-02	7.434958e-02	-1.954452e-02	1.267938e-02	-1.026234e-02	1.334121e-02
6606_1	-6.026529e-02	2.990310e-02	1.143796e-01	-2.138266e-02	-3.623413e-03	-6.134137e-03	1.174673e-02
6612_1	-3.700684e-02	3.538314e-03	1.121606e-01	-3.431801e-02	-2.170136e-02	-1.596927e-02	3.961268e-03
6613_1	-6.930684e-02	-6.231447e-03	1.174681e-01	-3.405051e-02	-7.692127e-03	-1.972492e-02	1.726155e-02
6614_1	-8.977026e-02	-3.869366e-02	9.546365e-02	-2.112175e-02	9.153055e-03	-5.063109e-03	3.295655e-02
6616_1	1.593111e-02	-3.214696e-02	5.133386e-02	-2.423362e-02	1.585676e-04	-7.848068e-03	-5.636084e-03
6617_1	-4.097780e-02	-2.416832e-02	9.197144e-02	5.281214e-03	6.970620e-03	4.289246e-03	1.478192e-02
6618_1	1.954950e-02	2.153499e-02	5.604216e-02	-3.693139e-02	-2.199775e-02	-1.135852e-02	-9.094962e-03
6620_1	5.923169e-03	-3.330480e-02	6.775584e-02	-1.939398e-02	2.978678e-03	1.502091e-03	6.817937e-03
6622_1	-6.280569e-02	-3.683101e-02	7.130220e-02	-1.332391e-03	2.253058e-02	7.485807e-03	3.587328e-02
6624_1	4.111645e-02	-1.654395e-03	9.334772e-03	-3.985562e-03	4.016159e-03	1.001232e-02	-1.429108e-02
6625_1	-8.548885e-02	2.612218e-02	1.343532e-01	-2.559452e-02	-2.812186e-02	-9.256285e-03	8.047203e-03
6627_1	1.105517e-02	-9.904193e-03	5.196993e-02	5.528432e-03	-9.072761e-03	4.361631e-03	-1.188401e-02
6630_1	-5.884115e-03	-3.833447e-02	4.782556e-02	-2.003052e-02	2.647869e-02	-6.294411e-03	1.455046e-02
6632_1	2.677746e-02	-2.424131e-02	2.165265e-02	-6.842651e-03	-1.099177e-03	1.373793e-02	-7.366703e-03
6801_1	-3.215014e-01	-1.137113e-01	8.403435e-02	-1.327608e-03	8.712059e-02	7.307105e-03	3.909169e-02
