# Supplementary material for: Quantitative analysis of lacewing larvae over more than 100 million years reveals a complex pattern of loss of morphological diversity
Source: Sci Rep. 2023 Apr 14;13:6127. doi: 10.1038/s41598-023-32103-8 (PMC10104811; doi:10.1038/s41598-023-32103-8)
Supplement: Supplementary file 5 — Supplementary Table 1. [file 41598_2023_32103_MOESM5_ESM.xls]

## Sheet: Tabelle2
# in data set	Group	Source author	Source year	Source figure	Source page or other	Time (1=K; 2=Eoc; 3=Mio; 4=extant)	extant or amber type	Accession # or other	Species group (genus or other)	species	stage
1	Psychopsidae	Froggatt	1907	fig. 33	p. 62	4	extant	–	Psychopsis	mimica	larva ?
2	Psychopsidae	Tillyard	1918	text-fig. 2a	p. 790	4	extant	–	Psychopsis	elegans	larva 1 (early)
3	Psychopsidae	Tillyard	1918	fig. 3	pl. LXXIX	4	extant	–	Psychopsis	elegans	larva 1 (late)
4	Psychopsidae	Tillyard	1918	fig. 4	pl. LXXIX	4	extant	–	Psychopsis	elegans	larva 2
5	Psychopsidae	Tillyard	1918	fig. 5	pl. LXXIX	4	extant	–	Psychopsis	elegans	larva 3
7	Psychopsidae	McLeod	1964	fig. 66	pl. XXII	4	extant	–	Psychopsis	elegans	larva 3
8	Psychopsidae	New	1989	fig. 145	p. 102	4	extant	–	?	?	larva ?
9	Psychopsidae	New	1991	fig. 34.12B	p. 540	4	extant	–	?	?	larva ?
10	Psychopsidae	Aspöck & Aspöck	1999	fig. 50	p. 20	4	extant	–	Cabralis	gloriosus	larva ?
11	Psychopsidae	Badano et al.	2017	fig. 1A	p. 96	4	extant	–	Psychopsis	?	larva ?
13	Psychopsidae	MacLeod	1970	fig. 13	p. 172	2	Baltic	MBI 5648	Propsychopsis	?	larva ?
14	Psychopsidae	MacLeod	1970	fig. 14	p. 172	2	Baltic	MCZ PALE 18004	Propsychopsis	?	larva ?
15	Psychopsidae	Weitschat & Wichard	1998	pl. 55e	p. 149	2	Baltic	–	?	?	larva ?
16	Psychopsidae	Perrichot (Haug et al.)	2003 (2020a)	(fig. 7C)	(p. 13)	1	Charentese	IGR.ARC-205.2	?	?	larva 1? (early)
18	Psychopsidae	Engel & Grimaldi	2008	fig. 5	p. 52	1	Kachin	AMNH Bu-197	Aphthartopsychops	scutatus	larva ?
19	Psychopsidae	Gröhn	2015	fig. 1388	p. 258	2	Baltic	CCGG 1388	?	?	larva ?
20	Psychopsidae	Zhang	2017	lower	p. 392	1	Kachin	–	?	?	larva ?
21	Psychopsidae	Badano et al.	2018	suppl. fig. 1f	suppl. p. 10	1	Kachin	AMNH JCZ-Bu404	Acanthopsichops	triaina	larva ?
22	Psychopsidae	Makarkin	2018	fig. 5A	p. 587	1	Kachin	–	Acanthopsichops	triaina	larva ?
23	Psychopsidae	Makarkin	2018	fig. 5B	p. 587	1	Kachin	–	?	?	larva ?
24	Psychopsidae	Haug et al.	2020a	fig. 4A	p. 10	2	Baltic	CCGG 2994	?	?	larva ?
25	Psychopsidae	Haug et al.	2020a	fig. 5A	p. 11	2	Baltic	CCGG 7639	?	?	larva ?
27	Psychopsidae	Haug et al.	2020a	fig. 6B	p. 12	2	Baltic	Jonas Damzen	?	?	larva ?
28	Psychopsidae	Haug et al.	2020a	fig. 6C	p. 12	2	Baltic	Marius Veta 01	?	?	larva ?
29	Psychopsidae	Haug et al.	2020a	fig. 6D	p. 12	2	Baltic	Marius Veta 02	?	?	larva ?
30	Psychopsidae	Haug et al.	2020a	fig. 6E	p. 12	2	Baltic	Marius Veta 03	?	?	larva ?
31	Psychopsidae	Haug et al.	2020a	fig. 9A	p. 15	1	Kachin	BUB 3356	?	?	larva ?
32	Psychopsidae	Haug et al.	2020a	fig. 10A	p. 16	1	Kachin	PED 0055	?	?	larva ?
33	Psychopsidae	Haug et al.	2020a	fig. 11A	p. 17	1	Kachin	PED 0082	?	?	larva ?
34	Psychopsidae	Haug et al.	2020a	fig. 12B	p. 18	1	Kachin	PED 0131	?	?	larva ?
35	Psychopsidae	Haug et al.	2020a	fig. 13A	p. 19	1	Kachin	PED 0080	?	?	larva ?
36	Psychopsidae	Haug et al.	2020a	fig. 14C	p. 20	1	Kachin	PED 0137	?	?	larva ?
37	Psychopsidae	Haug et al.	2020a	fig. 15A	p. 21	1	Kachin	PED 0205	?	?	larva ?
38	Psychopsidae	Haug et al.	2020a	fig. 16A	p. 22	1	Kachin	BUB 3389	?	?	larva ?
39	Psychopsidae	Haug et al.	2020a	fig. 17A	p. 23	1	Kachin	PED 0060	?	?	larva ?
40	Psychopsidae	Haug et al.	2020a	fig. 18A	p. 24	1	Kachin	PED 0051	?	?	larva ?
41	Psychopsidae	Haug et al.	2020a	fig. 19A	p. 25	1	Kachin	PED 0127	Acanthopsichops?	?	larva ?
42	Psychopsidae	Haug et al.	2020a	fig. 19D	p. 25	1	Kachin	PED 0063	?	?	larva ?
43	Psychopsidae	Haug et al.	2020a	fig. 20A	p. 26	1	Kachin	PED 0153	?	?	larva ?
44	Psychopsidae	Haug et al.	2020a	fig. 20E	p. 26	1	Kachin	BUB 3179	?	?	larva ?
45	Psychopsidae	Haug et al.	2020a	fig. 21A	p. 27	1	Kachin	PED 0045	?	?	larva ?
46	Psychopsidae	Haug et al.	2020a	fig. 22C	p. 28	1	Kachin	PED 0133	?	?	larva ?
47	Psychopsidae	Haug et al.	2020a	fig. 22E	p. 28	1	Kachin	PED 0128	?	?	larva ?
49	Psychopsidae	Haug et al.	2020a	fig. 23B	p. 29	1	Kachin	PED 0125	?	?	larva ?
50	Psychopsidae	Haug et al.	2020a	fig. 24A	p. 30	1	Kachin	PED 0039	?	?	larva ?
201	Nymphidae	Frogatt	1907	fig. 36	p. 63	4	extant	–	?	?	larva ?
202	Nymphidae	Weele	1908	fig. 157	p. 207	4	extant	–	?	?	larva ?
203	Nymphidae	Tillyard	1926	fig. U17	p. 323	4	extant	–	Osmylops	pallidus	larva ?
204	Nymphidae	MacLeod	1964	fig. 79	pl. XXVII	4	extant	–	Nymphes	myrmeleonides	larva 3?
205	Nymphidae	MacLeod	1964	fig. 73	pl. XXIV	4	extant	–	Osmylops	?	larva 3?
206	Nymphidae	Riek	1970	29.12B	p. 491	4	extant	–	?	?	larva ?
207	Nymphidae	Riek	1970	29.13	p. 493	4	extant	–	?	?	larva ?
208	Nymphidae	New	1982	fig. 1	p. 82	4	extant	–	Nymphes	myrmeleonides	larva ?
209	Nymphidae	New	1983	fig. 3	p. 122	4	extant	–	Osmylops	sejunctus	larva ?
210	Nymphidae	New & Lambkin	1989	fig. 1	p. 94	4	extant	–	Norfolius	howensis	larva 1
211	Nymphidae	New & Lambkin	1989	fig. 2	p. 94	4	extant	–	Norfolius	howensis	larva 3
212	Nymphidae	New & Lambkin	1989	fig. 3	p. 95	4	extant	–	Norfolius	howensis	larva 3
213	Nymphidae	Aspöck & Aspöck	2007	fig. 154 lower left	p. 506	4	extant	–	Osmylops	sejunctus	larva 1? (early)
214	Nymphidae	Aspöck & Aspöck	2007	fig. 154 upper left	p. 506	4	extant	–	Osmylops	sejunctus	larva 1? (early)
215	Nymphidae	Aspöck & Aspöck	2007	fig. 154 upper middle	p. 506	4	extant	–	Osmylops	sejunctus	larva 1? (early)
218	Nymphidae	Badano et al.	2017	fig. 1E	p. 96	4	extant	–	Osmylops?	?	larva ?
219	Nymphidae	Haug et al.	2022a	fig. 2–19	p. 34	4	extant	–	Myiodactylus	?	larva ?
221	Nymphidae	Haug et al.	2022a	fig. 2–21	p. 35	4	extant	–	?	?	larva ?
222	Nymphidae	Haug et al.	2022a	fig. 2–22	p. 35	4	extant	–	?	?	larva ?
223	Nymphidae	Haug et al.	2022a	fig. 2–23	p. 35	4	extant	–	?	?	larva ?
225	Nymphidae	Haug et al.	2022a	fig. 2–25	p. 35	4	extant	–	?	?	larva ?
226	Nymphidae	Weidner (MacLeod)	1958 (1970)	(fig. 6)	(p. 160)	2	Baltic	?	Pronymphes?	mengeanus	larva ?
227	Nymphidae	Xia et al.	2015	lower right	p. 98	1	Kachin	–	Nymphavus?	?	larva ?
228	Nymphidae	Xia et al.	2015	lower left	p.98	1	Kachin	–	"1.5 tooth"	?	larva ?
229	Nymphidae	Wang et al.	2016	suppl. fig. 3F	suppl. p. 8	1	Kachin	BA12014	Nymphavus?	?	larva ?
230	Nymphidae	Badano et al.	2018	suppl. fig. 2a	suppl. p. 11	1	Kachin	AMNH JCZ-Bu30	Nymphavus	progenitor	larva ?
231	Nymphidae	Hörnig et al.	2020	fig. 2A2	p. 781	1	Kachin	SNSB- BSPG 2020 XCIII 18	?	?	larva ?
232	Nymphidae	Haug et al.	2022a	fig. 3a	p. 40	1	Kachin	BUB 3382	Nymphavus?	?	larva ?
233	Nymphidae	Haug et al.	2022a	fig. 3e	p. 40	1	Kachin	PED 0532	?	?	larva ?
234	Nymphidae	Haug et al.	2022a	fig. 4a	p. 41	1	Kachin	PED 0377	Nymphavus?	?	larva ?
236	Nymphidae	Haug et al.	2022a	fig. 5d	p. 42	1	Kachin	PED 0665	Nymphavus?	?	larva ?
237	Nymphidae	Haug et al.	2022a	fig. 6a	p. 43	1	Kachin	PED 0474	Nymphavus?	?	larva ?
238	Nymphidae	Haug et al.	2022a	fig. 6f	p. 43	1	Kachin	PED 0458	Nymphavus?	?	larva ?
240	Nymphidae	Haug et al.	2022a	fig. 8a	p. 45	1	Kachin	PED 0423	"1.5 tooth"	?	larva ?
241	Nymphidae	Haug et al.	2022d	fig. 2A	fig. 456	1	Kachin	PED 1795	?	?	larva ?
401	Crocinae	Roux	1833	fig. 3	pl. 7	4	extant	–	Necrophylus	arenarius	larva 3?
402	Crocinae	Schaum	1857	fig. 1	pl. 1	4	extant	–	Necrophylus	arenarius	larva 3?
403	Crocinae	Ghosh	1910	fig. 1	unnumbered plate	4	extant	–	Croce	filipennis	larva 1
404	Crocinae	Ghosh	1910	fig. 2	unnumbered plate	4	extant	–	Croce	filipennis	larva 3?
405	Crocinae	Imms	1911	fig. 1	pl. 32	4	extant	–	Croce	filipennis	larva 1
406	Crocinae	Imms	1911	fig. 2	pl. 32	4	extant	–	Croce	filipennis	larva 3
407	Crocinae	Eltringham	1923	–	pl. XI	4	extant	–	Necrophylus	arenarius	larva 3?
408	Crocinae	Imms (Richards & Davis)	1923 (1977)	fig. 395 (fig. 366a)	(p. 811)	4	extant	–	Necrophylus	arenarius	larva 3?
409	Crocinae	Withycombe	1923	fig. 1	pl. XII	4	extant	–	Croce	filipennis	larva 3
410	Crocinae	Withycombe	1923	fig. 2	pl. XII	4	extant	–	Dielocroce	baudi	larva 3
411	Crocinae	Withycombe	1923	fig. 3	pl. XII	4	extant	–	Necrophylus	arenarius	larva 3
412	Crocinae	Withycombe	1923	fig. 4	pl. XII	4	extant	–	Necrophylus	arenarius	larva 3
413	Crocinae	Pierre	1952	fig. 7	p. 60	4	extant	–	Dielocroce	berlandi	larva ?
414	Crocinae	Pierre	1952	fig. 24	p. 12	4	extant	–	Necrophylus	arenarius	larva ?
415	Crocinae	MacLeod	1964	fig. 93	pl. XXXIII	4	extant	–	Croce	sp.	larva ?
416	Crocinae	MacLeod	1964	fig. 99	pl. XXXV	4	extant	–	Necrophylus	arenarius	larva ?
417	Crocinae	Riek	1970	fig. 29.12a	p. 491	4	extant	–	Necrophylus	arenarius	larva 3?
418	Crocinae	Mansell	1976	fig. 1	p. 155	4	extant	–	Laurhervasia	setacea	larva ?
419	Crocinae	Mansell	1977	fig. 9	p. 198	4	extant	–	Tjederia	namaquensis	larva 3?
420	Crocinae	Mansell	1980	fig. 3a	p. 346	4	extant	–	Laurhervasia	setacea	larva 3?
421	Crocinae	Mansell	1980	fig. 3B	p. 346	4	extant	–	Laurhervasia	setacea	larva 3?
422	Crocinae	Mansell	1980	fig. 4	p. 349	4	extant	–	Laurhervasia	rhodesia	larva 3?
423	Crocinae	Mansell	1980	fig. 5	p. 349	4	extant	–	Laurhervasia	transvaalensis	larva 3?
424	Crocinae	Mansell	1980	fig. 9	p. 361	4	extant	–	Laurhervasia	namibica	larva 3?
425	Crocinae	Mansell	1980	fig. 10	p. 361	4	extant	–	Thysanocroce	damare	larva 3?
426	Crocinae	Mansell	1981a	fig. 2	p. 94	4	extant	–	Concroce	capensis	larva 3?
427	Crocinae	Mansell	1981a	fig. 3	p. 94	4	extant	–	Concroce	walkeri	larva 3?
428	Crocinae	Mansell	1981b	fig. 3	p. 251	4	extant	–	Tjederia	brevocornis	larva 3?
429	Crocinae	Mansell	1983a	fig. 53	p. 622	4	extant	–	Austrocroce	mira	larva 3?
430	Crocinae	Mansell	1983a	fig. 54	p. 622	4	extant	–	Carnarviana	cretata	larva 3?
431	Crocinae	Mansell	1983b	fig. 14	p. 119	4	extant	–	Moranida	peruvensis	larva 3?
432	Crocinae	Mansell	1983b	fig. 15	p. 119	4	extant	–	Amerocroce	boliviana	larva 3?
433	Crocinae	Mansell	1983b	fig. 25	p. 128	4	extant	–	Veurise	bruchi	larva 3?
434	Crocinae	Monserrat	1983a	fig. 4	p. 111	4	extant	–	Necrophylus	arenarius	larva 1
435	Crocinae	Monserrat	1983a	fig. 5	p. 113	4	extant	–	Necrophylus	arenarius	larva 3?
436	Crocinae	Monserrat	1983b	fig. 2	p. 42	4	extant	–	Josandreva	sazi	larva 1
437	Crocinae	Monserrat	1983b	fig. 6	p. 44	4	extant	–	Josandreva	sazi	larva 2
438	Crocinae	Monserrat	1983b	fig. 12	p. 46	4	extant	–	Josandreva	sazi	larva 3
439	Crocinae	Miller & Stange	1989	fig. 1	p. 69	4	extant	–	Moranida	manselli	larva 3?
440	Crocinae	Aspöck & Aspöck	1999	fig. 53	p. 21	4	extant	–	Laurhervasia	setacea	larva ?
441	Crocinae	Aspöck & Aspöck	1999	fig. 54	p. 21	4	extant	–	Necrophylus	arenarius	larva 3?
442	Crocinae	Hölzel	1999	fig. 4	p. 132	4	extant	–	Necrophylus	arenarius	larva 3?
443	Crocinae	Suludere	2006	fig. 7	p. 525	4	extant	–	Dielocroce	baudi	larva 1?
444	Crocinae	Aspöck & Aspöck	2007	fig. 38	p. 465	4	extant	–	Tjederia	namaquensis	larva 1?
445	Crocinae	Satar	2007	fig. 7	p. 52	4	extant	–	Croce	schmidti	larva 1?
446	Crocinae	Monserrat	2008a	fig. 9i	p. 19	4	extant	–	Necrophylus	arenarius	larva 3
447	Crocinae	Monserrat	2008a	fig. 9j	p. 19	4	extant	–	Laurhervasia	setacea	larva 3?
448	Crocinae	Monserrat	2008a	fig. 10A	p. 21	4	extant	–	Dielocroce	hebrea	larva ?
449	Crocinae	Monserrat	2008a	fig. 10h	p. 21	4	extant	–	Dielocroce	hebrea	larva ?
450	Crocinae	Aspöck & Aspöck	2014	middle left	p. 7	4	extant	–	Necrophylus	arenarius	larva 3?
451	Crocinae	Tusun & Satar	2016	fig. 1	p. 146	4	extant	–	Dielocroce	ephemera	larva 3?
452	Crocinae	Badano et al.	2018	fig. 1d	p. 3	4	extant	–	Necrophylus	arenarius	larva 3?
453	Crocinae	Herrera-Florez et al.	2020a	fig. 2A	p. 308	4	extant	ZSM no number	Necrophylus	sp.	larva 2
455	Crocinae?	Xia et al.	2015	lower	p. 99	1	Kachin	–	?	?	larva ?
456	Crocinae?	Xia et al.	2015	upper	p. 100	1	Kachin	–	"decadent"	?	larva ?
457	Crocinae?	Xia et al.	2015	lower	p. 100	1	Kachin	–	?	?	larva ?
458	Crocinae?	Zhang	2017	–	p. 400	1	Kachin	–	"decadent"	?	larva ?
459	Crocinae?	Zhang	2017	upper	p. 402	1	Kachin	–	"decadent"	?	larva ?
460	Crocinae?	Zhang	2017	lower	p. 402	1	Kachin	–	?	?	larva ?
461	Crocinae?	Haug et al.	2019a	figs. 1, 2	pp. 2, 4	1	Kachin	SMNS BU-340 (BUB 3061)	"chimera"	–	larva ?
462	Crocinae	Haug et al.	2021a	fig. 5A	p. 443	4	extant	Gil Wizem	Dielocroce	hebrea	larva ?
463	Crocinae	Haug et al.	2021a	fig. 5B	p. 443	4	extant	Ana Rita Gonçalves (via Flickr)	Necrophylus	arenarius	larva ?
464	Crocinae	Haug et al.	2021a	fig. 5C	p. 443	4	extant	Adrià Miralles (via Flickr)	Necrophylus	arenarius	larva ?
465	Crocinae	Haug et al.	2021a	fig. 5D	p. 443	4	extant	Asadolla Hosseini Chegeni (via Researchgate)	Dielocroce	hebrea	larva ?
466	Crocinae	Haug et al.	2021a	fig. 5E	p. 443	1	Kachin	fossilmall.com	?	?	larva ?
467	Crocinae?	Haug et al.	2021a	fig. 6A	p. 445	1	Kachin	BUB 1803	?	?	larva ?
468	Crocinae?	Haug et al.	2021a	fig. 6C	p. 445	1	Kachin	BUB 1804	?	?	larva ?
469	Crocinae?	Haug et al.	2021a	fig. 7A	p. 446	1	Kachin	PED 0085	?	?	larva ?
470	Crocinae?	Haug et al.	2021a	fig. 8A	p. 446	1	Kachin	PED 0250	?	?	larva ?
601	Nemopterinae	Navas	1919	fig. 2	p. 50	4	extant	–	Nemoptera	bipennis	larva 1
602	Nemopterinae	Withycombe	1925	fig. 4	pl. XXXIX	4	extant	–	Nemoptera	bipennis	larva 1
603	Nemopterinae	Mathews (Monserrat)	1947 (2008)	(fig. 8c)	(p. 15)	4	extant	–	Chasmoptera	hutti	larva ?
604	Nemopterinae	Mansell	1973	fig. 1	p. 134	4	extant	–	Derhynchia	vansoni	larva 3
605	Nemopterinae	Troeger	1993	fig. 4	p. 360	4	extant	–	Nemoptera	coa	larva 3
606	Nemopterinae	Troeger	1993	fig. 5	p. 362	4	extant	–	Nemoptera	coa	larva 3
607	Nemopterinae	Mansell	1996	fig. 3	p. 375	4	extant	–	Semirhynchia	?	larva ?
608	Nemopterinae	Monserrat	1996	fig. 16	p. 105	4	extant	–	Lertha	sofiae	larva 1 (early)
609	Nemopterinae	Monserrat	1996	fig. 24	p. 106	4	extant	–	Nemoptera	bipennis	larva 1 (early)
610	Nemopterinae	Monserrat	1996	fig. 34a	p. 109	4	extant	–	Nemoptera	bipennis	larva 1 (late)
611	Nemopterinae	Monserrat	1996	fig. 34b	p. 109	4	extant	–	Nemoptera	bipennis	larva 1 (early)
612	Nemopterinae	Monserrat	1996	fig. 35	p. 109	4	extant	–	Nemoptera	bipennis	larva 2
613	Nemopterinae	Monserrat	1996	fig. 37	p. 109	4	extant	–	Nemoptera	bipennis	larva 2
614	Nemopterinae	Monserrat	1996	fig. 39	p. 110	4	extant	–	Lertha	sofiae	larva 3
615	Nemopterinae	Monserrat	1996	fig. 42	p. 110	4	extant	–	Nemoptera	bipennis	larva 3
616	Nemopterinae	Monserrat	2008a	fig. 4c	p. 8	4	extant	–	Lertha	sheppardi	larva 1
617	Nemopterinae	Monserrat	2008a	fig. 4j	p. 8	4	extant	–	Lertha	sheppardi	larva 3
618	Nemopterinae	Monserrat	2008a	fig. 6a	p. 13	4	extant	–	Lertha	sheppardi	larva 1
619	Nemopterinae	Monserrat	2008a	fig. 6d	p. 13	4	extant	–	Lertha	sofiae	larva 1
620	Nemopterinae	Monserrat	2008a	fig. 6g	p. 13	4	extant	–	Lertha	extensa	larva 1
621	Nemopterinae	Monserrat	2008a	fig. 6j	p. 13	4	extant	–	Lertha	extensa	larva 1 (late)
622	Nemopterinae	Monserrat	2008a	fig. 7b	p. 14	4	extant	–	Nemoptera	bipennis	larva 3
623	Nemopterinae	Monserrat	2008a	fig. 7f	p. 14	4	extant	–	Lertha	sheppardi	larva 3
624	Nemopterinae	Monserrat	2008a	fig. 7i	p. 14	4	extant	–	Lertha	extensa	larva 1 (early)
625	Nemopterinae	Monserrat	2008a	fig. 7k	p. 14	4	extant	–	Lertha	sheppardi	larva 1 (early)
626	Nemopterinae	Miller & Stange	2012	fig. 20	p. 7	4	extant	–	Stenorrhachus	walkeri	larva ?
627	Nemopterinae	Badano	2017	fig. 6b	p. 104	4	extant	–	Nemoptera	bipennis	larva 3
628	Nemopterinae?	Haug et al.	2021b	fig. 2A	p. 139	1	Kachin	PED 0929	?	?	larva ?
629	Nemopterinae?	Haug et al.	2021b	fig. 3a	p. 141	1	Kachin	PED 0581	?	?	larva ?
801	Macleodiella	Badano et al.	2018	fig. 3a	p. 5	1	Kachin	AMNH JCZ-Bu30	Macleodiella	electrina	larva 1?
802	Macleodiella	Zippel et al.	2021	fig. 7C	p. 485	1	Kachin	PED 0134	Macleodiella	?	larva 2?
804	Macleodiella	Zippel et al.	2021	fig. 9A	p. 487	1	Kachin	PED 0407	Macleodiella	electrina?	larva 2?
805	Macleodiella	Zippel et al.	2021	fig. 2A	p. 479	1	Kachin	PED 0436	Macleodiella	?	larva 2?
806	Macleodiella	Zippel et al.	2021	fig. 3A	p. 481	1	Kachin	PED 0453	Macleodiella	?	larva 1?
807	Macleodiella	Zippel et al.	2021	fig. 4A	p. 482	1	Kachin	PED 0566	Macleodiella	electrina?	larva 2?
808	Macleodiella	Zippel et al.	2021	fig. 5A	p. 483	1	Kachin	PED 0582	Macleodiella	?	larva 1?
809	Macleodiella	Zippel et al.	2021	fig. 6A	p. 484	1	Kachin	BUB 3384	Macleodiella	electrina?	larva 1?
810	Macleodiella	Zippel et al.	2021	fig. 1A	p. 478	1	Kachin	BUB 3954	Macleodiella	?	larva 1?
831	Cladofer huangi	Badano et al.	2018	suppl-fig. 1d	suppl. p. 10	1	Kachin	NIGP152466	Cladofer	huangi	larva ?
835	Electrocaptivus xui	Badano et al.	2018	fig. 3d	p. 5	1	Kachin	BA17101	Electrocaptivus	xui	larva ?
841	Superfang type 1	Haug et al.	2019b	fig. 1A	p. 433	1	Kachin	BUB 0033	"superfang 1"	?	larva ?
861	Superfang type 2	Haug et al.	2021c	fig. 2B	p. 3	1	Kachin	PED 0361	"superfang 2"	?	larva ?
881	Ankyloleon	Badano et al.	2021a	fig. 1A	p. 675	1	Kachin	MZURPAL00111	Ankyloleon	caudatus	larva ?
882	Ankyloleon	Badano et al.	2021a	fig. 2B	p. 676	1	Kachin	MZURPAL00112	Ankyloleon	?	larva ?
883	Ankyloleon	Badano et al.	2021a	fig. 2D	p. 676	1	Kachin	Weiterschan BuB 03	Ankyloleon	?	larva ?
884	Ankyloleon	Badano et al.	2021a	fig. 2E	p. 676	1	Kachin	PED 0118	Ankyloleon	?	larva ?
885	Ankyloleon	Badano et al.	2021a	fig. 2F	p. 676	1	Kachin	PED 0454	Ankyloleon	?	larva ?
902	Myrmeleontiformia	Luo et al.	2022	fig. 1a	p. 956	1	Kachin	SNHM7277	Kuafupolydentes	hui	larva ?
1001	Myrmeleontidae*	Brauer	1854	fig. 1	3rd unnumbered plate	4	extant	–	Myrmeleon	tetragrammicus	larva ?
1002	Myrmeleontidae*	Brauer	1854	fig. 7	3rd unnumbered plate	4	extant	–	Myrmeleon	tetragrammicus	larva ?
1003	Myrmeleontidae*	Townsend	1939	fig. 1	p. 354	4	extant	–	?	?	larva ?
1004	Myrmeleontidae*	Principi	1943	fig. II	p. 133	4	extant	–	Myrmeleon	inconspicuus	larva 3
1005	Myrmeleontidae*	Principi	1943	fig. XIX	p. 183	4	extant	–	Euroleon	nostras	larva 3
1006	Myrmeleontidae*	Peterson	1948 (1957)	(fig. N3E)	p. 359	4	extant	–	Myrmeleon	immaculatus?	larva ?
1007	Myrmeleontidae*	Aspöck & Aspöck	1964	fig. 102	p. 280	4	extant	–	Myrmeleon	formicarius	larva 3
1008	Myrmeleontidae*	Macleod	1964	fig. 83	pl. XXX	4	extant	–	Dendroleon	obsoletum	larva 3
1009	Myrmeleontidae*	Macleod	1964	fig. 90	pl. XXXII	4	extant	–	Cryptoleon	signatum	larva 3
1010	Myrmeleontidae*	Macleod	1964	fig. 91	pl. XXXII	4	extant	–	Eremoleon?	longior	larva 3?
1011	Myrmeleontidae*	Macleod	1964	fig. 92	pl. XXXII	4	extant	–	Glenurus	gratus	larva 3
1012	Myrmeleontidae*	Macleod	1964	fig. 89	pl. XXXII	4	extant	–	Palpares?	cephalotes	larva 3?
1013	Myrmeleontidae*	Macleod	1964	fig. 88	pl. XXXII	4	extant	–	Paranthaclisis?	?	larva 3?
1014	Myrmeleontidae*	Riek	1970	fig. 29.12D	p. 491	4	extant	–	?	?	larva ?
1015	Myrmeleontidae*	Gepp	1984	fig. 20a	p. 200	4	extant	–	Euroleon	nostras	larva 3
1016	Myrmeleontidae*	Abraham & Papp	1990	fig. 4	p. 40	4	extant	–	Myrmecaelurus	zigan	larva ?
1017	Myrmeleontidae*	Satar et al.	2006	figs. 3; 4	p. 60	4	extant	–	Distoleon	tetragrammicus	larva 1
1018	Myrmeleontidae*	Satar et al.	2006	figs. 5; 6	p. 60	4	extant	–	Distoleon	tetragrammicus	larva 2
1019	Myrmeleontidae*	Satar et al.	2006	figs. 7; 8	p. 60	4	extant	–	Distoleon	tetragrammicus	larva 3
1020	Myrmeleontidae*	Nicoli Aldini	2007b	fig. 2 right	p. 61	4	extant	–	Myrmeleon	bore	larva 3
1021	Myrmeleontidae*	Nicoli Aldini	2007b	fig. 2 upper left	p. 61	4	extant	–	Myrmeleon	bore	larva 1
1022	Myrmeleontidae*	Nicoli Aldini	2007b	fig. 2 lower left	p. 61	4	extant	–	Myrmeleon	bore	larva 2
1023	Myrmeleontidae*	Pantaleoni et al.	2010	fig. 6	p. 94	4	extant	–	Myrmeleon	mariaemathildae	larva 3
1024	Myrmeleontidae*	Badano	2012/13	fig. 8	p. 71	4	extant	–	Palpares	libelluloides	larva 3
1025	Myrmeleontidae*	Badano	2012/13	fig. 9	p. 72	4	extant	–	Dendroleon	pantherinus	larva 3
1026	Myrmeleontidae*	Badano	2012/13	fig. 10	p. 73	4	extant	–	Macronemurus	appendiculatus	larva 3
1027	Myrmeleontidae*	Badano	2012/13	fig. 11	p. 74	4	extant	–	Creoleon	lugdunensis	larva 3
1028	Myrmeleontidae*	Badano	2012/13	fig. 12	p. 75	4	extant	–	Distoleon	tetragrammicus	larva 3
1029	Myrmeleontidae*	Badano	2012/13	fig. 13	p. 76	4	extant	–	Neuroleon	arenarius	larva 3
1030	Myrmeleontidae*	Badano	2012/13	fig. 14	p. 77	4	extant	–	Neuroleon	assimilis	larva 3
1031	Myrmeleontidae*	Badano	2012/13	fig. 15	p. 78	4	extant	–	Neuroleon	egenus	larva 3
1032	Myrmeleontidae*	Badano	2012/13	fig. 16	p. 79	4	extant	–	Neuroleon	microstenus	larva 3
1033	Myrmeleontidae*	Badano	2012/13	fig. 17	p. 80	4	extant	–	Neuroleon	nemausiensis	larva 3
1034	Myrmeleontidae*	Badano	2012/13	fig. 18	p. 81	4	extant	–	Megistopus	flavicornis	larva 3
1035	Myrmeleontidae*	Badano	2012/13	fig. 19	p. 82	4	extant	–	Megistopus	lucasi	larva 3
1036	Myrmeleontidae*	Badano	2012/13	fig. 20	p. 83	4	extant	–	Gymnocnemia	variegata	larva 3
1037	Myrmeleontidae*	Badano	2012/13	fig. 21	p. 84	4	extant	–	Myrmecaelurus	trigrammus	larva 3
1038	Myrmeleontidae*	Badano	2012/13	fig. 22	p. 85	4	extant	–	Cueta	beieri	larva 3
1039	Myrmeleontidae*	Badano	2012/13	fig. 23	p. 86	4	extant	–	Acanthaclisis	occitanica	larva 3
1040	Myrmeleontidae*	Badano	2012/13	fig. 24	p. 87	4	extant	–	Synclisis	baetica	larva 3
1041	Myrmeleontidae*	Badano	2012/13	fig. 25	p. 88	4	extant	–	Myrmeleon	formicarius	larva 3
1042	Myrmeleontidae*	Badano	2012/13	fig. 26	p. 89	4	extant	–	Myrmeleon	gerlindae	larva 3
1043	Myrmeleontidae*	Badano	2012/13	fig. 27	p. 90	4	extant	–	Myrmeleon	punicanus	larva 3
1044	Myrmeleontidae*	Badano	2012/13	fig. 28	p. 91	4	extant	–	Myrmeleon	bore	larva 3
1045	Myrmeleontidae*	Badano	2012/13	fig. 29	p. 92	4	extant	–	Myrmeleon	inconspicuus	larva 3
1046	Myrmeleontidae*	Badano	2012/13	fig. 30	p. 93	4	extant	–	Myrmeleon	mariaemathildae	larva 3
1047	Myrmeleontidae*	Badano	2012/13	fig. 31	p. 94	4	extant	–	Myrmeleon	hyalinus	larva 3
1048	Myrmeleontidae*	Badano	2012/13	fig. 32	p. 95	4	extant	–	Myrmeleon	fasciatus	larva 3
1049	Myrmeleontidae*	Badano	2012/13	fig. 33	p. 96	4	extant	–	Euroleon	nostras	larva 3
1050	Myrmeleontidae*	Acevedo et al.	2013	fig. 1	p. 490	4	extant	–	Distoleon	annulatus	larva 3
1051	Myrmeleontidae*	Acevedo et al.	2013	fig. 11	p. 492	4	extant	–	Distoleon	tetragrammicus	larva 3
1052	Myrmeleontidae*	Devetak et al.	2013	fig. 1	p. 493	4	extant	–	Myrmecaelurus	trigrammus	larva 3
1053	Myrmeleontidae*	Satar et al.	2014a	figs. 2; 3	p. 282	4	extant	–	Gepus	gibbosus	larva 3
1054	Myrmeleontidae*	Satar et al.	2014b	fig. 2 low	p. 68	4	extant	–	Solter	lederi	larva 1
1055	Myrmeleontidae*	Satar et al.	2014b	fig. 2 middle	p. 68	4	extant	–	Solter	lederi	larva 2
1056	Myrmeleontidae*	Satar et al.	2014b	fig. 2 upper	p. 68	4	extant	–	Solter	lederi	larva 3
1057	Myrmeleontidae*	Miller & Stange	2016	fig. 179	p. 89	4	extant	–	Eremoleon	pallens	larva ?
1058	Myrmeleontidae*	Miller & Stange	2016	fig. 185	p. 90	4	extant	–	Eremoleon	anomalus	larva ?
1059	Myrmeleontidae*	Miller & Stange	2016	fig. 190	p. 91	4	extant	–	Eremoleon	attenuatus	larva ?
1060	Myrmeleontidae*	Miller & Stange	2016	fig. 194	p. 92	4	extant	–	Eremoleon	dodsoni	larva ?
1061	Myrmeleontidae*	Miller & Stange	2016	fig. 199	p. 93	4	extant	–	Eremoleon	impluviatus	larva ?
1062	Myrmeleontidae*	Miller & Stange	2016	fig. 204	p. 94	4	extant	–	Eremoleon	monaga	larva ?
1063	Myrmeleontidae*	Miller & Stange	2016	fig. 209	p. 95	4	extant	–	Eremoleon	longior	larva ?
1064	Myrmeleontidae*	Miller & Stange	2016	fig. 212	p. 96	4	extant	–	Eremoleon	macer	larva ?
1065	Myrmeleontidae*	Miller & Stange	2016	fig. 217	p. 97	4	extant	–	Eremoleon	vitreus	larva ?
1066	Myrmeleontidae*	Miller & Stange	2016	fig. 223	p. 98	4	extant	–	Eremoleon	cerverai	larva ?
1067	Myrmeleontidae*	Miller & Stange	2016	fig. 226	p. 98	4	extant	–	Eremoleon	cerverinus	larva ?
1068	Myrmeleontidae*	Miller & Stange	2016	fig. 230	p. 99	4	extant	–	Eremoleon	jamaica	larva ?
1069	Myrmeleontidae*	Miller & Stange	2016	fig. 235	p. 100	4	extant	–	Eremoleon	petrophila	larva ?
1070	Myrmeleontidae*	Miller & Stange	2016	fig. 238	p. 100	4	extant	–	Eremoleon	phasma	larva ?
1071	Myrmeleontidae*	Miller & Stange	2016	fig. 241	p. 101	4	extant	–	Eremoleon	femoralis	larva ?
1072	Myrmeleontidae*	Miller & Stange	2016	fig. 245	p. 102	4	extant	–	Eremoleon	gracile	larva ?
1073	Myrmeleontidae*	Miller & Stange	2016	fig. 248	p. 103	4	extant	–	Eremoleon	jacumba	larva ?
1074	Myrmeleontidae*	Miller & Stange	2016	fig. 253	p. 104	4	extant	–	Eremoleon	tanya	larva ?
1075	Myrmeleontidae*	Miller & Stange	2016	fig. 256	p. 104	4	extant	–	Eremoleon	inca	larva ?
1076	Myrmeleontidae*	Miller & Stange	2016	fig. 260	p. 105	4	extant	–	Eremoleon	triguttatus	larva ?
1077	Myrmeleontidae*	Miller & Stange	2016	fig. 264	p. 106	4	extant	–	Eremoleon	samne	larva ?
1078	Myrmeleontidae*	Miller & Stange	2016	fig. 270	p. 107	4	extant	–	Eremoleon	pygmaeus	larva ?
1079	Myrmeleontidae*	Miller & Stange	2016	fig. 275	p. 108	4	extant	–	Eremoleon	tepuyiensis	larva ?
1080	Myrmeleontidae*	Miller & Stange	2016	fig. 280	p. 109	4	extant	–	Eremoleon	punctipennis	larva ?
1081	Myrmeleontidae*	Miller & Stange	2016	fig. 285	p. 110	4	extant	–	Eremoleon	?	larva ?
1082	Myrmeleontidae*	Miller & Stange	2016	fig. 290	p. 111	4	extant	–	Sericoleon	paessleri	larva ?
1083	Myrmeleontidae*	Miller & Stange	2016	fig. 292	p. 111	4	extant	–	Eremoleon	nigribasis	larva ?
1084	Myrmeleontidae*	Matsuno	2017	fig. 2E	p. 3	4	extant	–	Myrmeleon	bore	larva ?
1085	Myrmeleontidae*	–	–	–	–	4	extant	ZMH 62786	?	?	larva ?
1086	Myrmeleontidae*	–	–	–	–	4	extant	ZMH 62883	?	?	larva ?
1087	Myrmeleontidae*	–	–	–	–	4	extant	ZMH 62890	?	?	larva ?
1088	Myrmeleontidae*	Herrera-Florez et al.	2020b	fig. 8A	p. 246	4	extant	ZMH 62891	?	?	larva ?
1089	Myrmeleontidae*	–	–	–	–	4	extant	ZMH 62892	?	?	larva ?
1090	Myrmeleontidae*	–	–	–	–	4	extant	ZMH 62896 spec1	?	?	larva ?
1091	Myrmeleontidae*	–	–	–	–	4	extant	ZMH 62896 spec2	?	?	larva ?
1092	Myrmeleontidae*	–	–	–	–	4	extant	ZMH 62900	?	?	larva ?
1093	Myrmeleontidae*	–	–	–	–	4	extant	ZMH 62906	?	?	larva ?
1094	Myrmeleontidae*	–	–	–	–	4	extant	ZMH 62908	?	?	larva ?
1095	Myrmeleontidae*	–	–	–	–	4	extant	ZMH 62909	?	?	larva ?
1096	Myrmeleontidae*	–	–	–	–	4	extant	ZMH 62911	?	?	larva ?
1097	Myrmeleontidae*	–	–	–	–	4	extant	ZSM Antlion_001	?	?	larva ?
1098	Myrmeleontidae*	–	–	–	–	4	extant	ZSM Antlion_001a	?	?	larva ?
1099	Myrmeleontidae*	–	–	–	–	4	extant	ZSM Antlion_001c	?	?	larva ?
1100	Myrmeleontidae*	–	–	–	–	4	extant	ZSM Antlion_001d	?	?	larva ?
1101	Myrmeleontidae*	–	–	–	–	4	extant	ZSM Antlion_001e	?	?	larva ?
1102	Myrmeleontidae*	–	–	–	–	4	extant	ZSM Antlion_001f	?	?	larva ?
1103	Myrmeleontidae*	–	–	–	–	4	extant	ZSM Antlion_002	?	?	larva ?
1104	Myrmeleontidae*	–	–	–	–	4	extant	ZSM Antlion_003a	?	?	larva ?
1105	Myrmeleontidae*	–	–	–	–	4	extant	ZSM Antlion_003b	?	?	larva ?
1106	Myrmeleontidae*	–	–	–	–	4	extant	ZSM Antlion_003d	?	?	larva ?
1107	Myrmeleontidae*	–	–	–	–	4	extant	ZSM Antlion_003e	?	?	larva ?
1108	Myrmeleontidae*	–	–	–	–	4	extant	ZSM Antlion_003f	?	?	larva ?
1109	Myrmeleontidae*	–	–	–	–	4	extant	ZSM Antlion_004	?	?	larva ?
1110	Myrmeleontidae*	–	–	–	–	4	extant	ZSM Antlion_004a	?	?	larva ?
1111	Myrmeleontidae*	–	–	–	–	4	extant	ZSM Antlion_004c	?	?	larva ?
1112	Myrmeleontidae*	–	–	–	–	4	extant	ZSM Antlion_004d	?	?	larva ?
1113	Myrmeleontidae*	–	–	–	–	4	extant	ZSM Antlion_004e	?	?	larva ?
1114	Myrmeleontidae*	–	–	–	–	4	extant	ZSM Antlion_005a	?	?	larva ?
1115	Myrmeleontidae*	–	–	–	–	4	extant	ZSM Antlion_005b	?	?	larva ?
1116	Myrmeleontidae*	–	–	–	–	4	extant	ZSM Antlion_005c	?	?	larva ?
1117	Myrmeleontidae*	–	–	–	–	4	extant	ZSM Antlion_005d	?	?	larva ?
1118	Myrmeleontidae*	–	–	–	–	4	extant	ZSM Antlion_007	?	?	larva ?
1119	Myrmeleontidae*	–	–	–	–	4	extant	ZSM Antlion_007b	?	?	larva ?
1120	Myrmeleontidae*	–	–	–	–	4	extant	ZSM Antlion_007c	?	?	larva ?
1121	Myrmeleontidae*	–	–	–	–	4	extant	ZSM Antlion_009	?	?	larva ?
1122	Myrmeleontidae*	–	–	–	–	4	extant	ZSM Antlion_010	?	?	larva ?
1123	Myrmeleontidae*	–	–	–	–	4	extant	ZSM Antlion_011a	?	?	larva ?
1124	Myrmeleontidae*	–	–	–	–	4	extant	ZSM Antlion_011b	?	?	larva ?
1125	Myrmeleontidae*	–	–	–	–	4	extant	ZSM Antlion_011c	?	?	larva ?
1126	Myrmeleontidae*	–	–	–	–	4	extant	ZSM Antlion_011d	?	?	larva ?
1127	Myrmeleontidae*	–	–	–	–	4	extant	ZSM Antlion_011e	?	?	larva ?
1128	Myrmeleontidae*	–	–	–	–	4	extant	ZSM Antlion_011f	?	?	larva ?
1129	Myrmeleontidae*	–	–	–	–	4	extant	ZSM Antlion_011g	?	?	larva ?
1130	Myrmeleontidae*	–	–	–	–	4	extant	ZSM Antlion_011h	?	?	larva ?
1131	Myrmeleontidae*	–	–	–	–	4	extant	ZSM Antlion_011i	?	?	larva ?
1132	Myrmeleontidae*	–	–	–	–	4	extant	ZSM Antlion_011j	?	?	larva ?
1133	Myrmeleontidae*	–	–	–	–	4	extant	ZSM Antlion_011k	?	?	larva ?
1134	Myrmeleontidae*	–	–	–	–	4	extant	ZSM Antlion_011l	?	?	larva ?
1135	Myrmeleontidae*	–	–	–	–	4	extant	ZSM Antlion_011n	?	?	larva ?
1136	Myrmeleontidae*	–	–	–	–	4	extant	ZSM Antlion_012b	?	?	larva ?
1137	Myrmeleontidae*	–	–	–	–	4	extant	ZSM Antlion_Australien_25_03	?	?	larva ?
1138	Myrmeleontidae*	–	–	–	–	4	extant	ZSM Antlion_Bilianvana Ugogo	?	?	larva ?
1139	Myrmeleontidae*	–	–	–	–	4	extant	ZSM Antlion_Bombay_02.tif	?	?	larva ?
1140	Myrmeleontidae*	–	–	–	–	4	extant	ZSM Antlion_Bombay	?	?	larva ?
1141	Myrmeleontidae*	–	–	–	–	4	extant	ZSM Antlion_BRB Erlangen_02	?	?	larva ?
1142	Myrmeleontidae*	–	–	–	–	4	extant	ZSM Antlion_BRB_Erlangen	?	?	larva ?
1143	Myrmeleontidae*	–	–	–	–	4	extant	ZSM Antlion_Coll_L_Wihr	?	?	larva ?
1144	Myrmeleontidae*	–	–	–	–	4	extant	ZSM Antlion_Dessau_Aken	?	?	larva ?
1145	Myrmeleontidae*	–	–	–	–	4	extant	ZSM Antlion_Dölauer_Heide	?	?	larva ?
1146	Myrmeleontidae*	–	–	–	–	4	extant	ZSM Antlion_G Roder	?	?	larva ?
1147	Myrmeleontidae*	–	–	–	–	4	extant	ZSM Antlion_Gallia_merid_01	?	?	larva ?
1148	Myrmeleontidae*	–	–	–	–	4	extant	ZSM Antlion_Gallia_merid_02	?	?	larva ?
1149	Myrmeleontidae*	–	–	–	–	4	extant	ZSM Antlion_Madan_Sumatra_2	?	?	larva ?
1150	Myrmeleontidae*	–	–	–	–	4	extant	ZSM Antlion_Maiach	?	?	larva ?
1151	Myrmeleontidae*	–	–	–	–	4	extant	ZSM Antlion_Mounted_Tenerife_04	?	?	larva ?
1152	Myrmeleontidae*	–	–	–	–	4	extant	ZSM Antlion_nh_dorsal	?	?	larva ?
1153	Myrmeleontidae*	–	–	–	–	4	extant	ZSM Antlion_Oberitalien_Navene	?	?	larva ?
1154	Myrmeleontidae*	–	–	–	–	4	extant	ZSM Antlion_Pleinfeld	?	?	larva ?
1155	Myrmeleontidae*	–	–	–	–	4	extant	ZSM Antlion_RioGrandense_Brasilien_02	?	?	larva ?
1156	Myrmeleontidae*	–	–	–	–	4	extant	ZSM Antlion_Sammlung Hiend mayr_2	?	?	larva ?
1157	Myrmeleontidae*	–	–	–	–	4	extant	ZSM Antlion_Süsser See.jpg	?	?	larva ?
1158	Myrmeleontidae*	–	–	–	–	4	extant	ZSM Antlion_Tenerife_Guajonge_11_X_1927_4	?	?	larva ?
1159	Myrmeleontidae*	–	–	–	–	4	extant	ZSM Antlion_Wolnzach.jpg	?	?	larva ?
1160	Myrmeleontidae*	–	–	–	–	4	extant	ZSM Antlion-Franzos_Guayana	?	?	larva ?
1161	Myrmeleontidae*	–	–	–	–	4	extant	ZSM Australien_25	?	?	larva ?
1162	Myrmeleontidae*	–	–	–	–	4	extant	ZSM Franzos_Guayana_02	?	?	larva ?
1163	Myrmeleontidae*	–	–	–	–	4	extant	ZSM Lars_Hendrich_Portugal_1982_Dorsal_black	?	?	larva ?
1164	Myrmeleontidae*	–	–	–	–	4	extant	ZSM Sammlung_Hiend_mayr.jpg	?	?	larva ?
1165	Myrmeleontidae*	–	–	–	–	4	extant	ZSM Tenerife_Guajonge_11_X_1927_2	?	?	larva ?
1166	Myrmeleontidae*	–	–	–	–	4	extant	ZSM Tenerife_Guajonge_11_X_1927_3.jpg	?	?	larva ?
1167	Myrmeleontidae*	bugguide Salvador Vitanza	–	#1966203	–	4	extant	–	?	?	larva ?
1168	Myrmeleontidae*	bugguide J. Ott	–	#470351	–	4	extant	–	Dendroleon	obsoletus	larva ?
1169	Myrmeleontidae*	bugguide Arlo Pelegrin	–	#1862388	–	4	extant	–	?	?	larva ?
1170	Myrmeleontidae*	bugguide ctomlinson	–	#1703822	–	4	extant	–	?	?	larva ?
1171	Myrmeleontidae*	bugguide metrioptera	–	#1576992	–	4	extant	–	?	?	larva ?
1172	Myrmeleontidae*	bugguide metrioptera	–	#1211570	–	4	extant	–	?	?	larva ?
1173	Myrmeleontidae*	bugguide Miles Buddy	–	#624624	–	4	extant	–	?	?	larva ?
2001	Ascalaphidae*	Brauer	1854	fig. 6	2nd unnumberer plate	4	extant	–	Ascalaphus	macaronius	larva ?
2002	Ascalaphidae*	McClendon	1902	fig. 4	p. 425	4	extant	–	Ulula	hyalina	larva 3
2003	Ascalaphidae*	Withycombe	1925	fig. 9	pl. XL	4	extant	–	?	?	larva ?
2004	Ascalaphidae*	Stitz	1931	fig. 298	p. 35.281	4	extant	–	Ascalaphus	libelluloides	larva ?
2005	Ascalaphidae*	Townsend	1939	fig. 2	p. 354	4	extant	–	?	?	larva ?
2006	Ascalaphidae*	Peterson	1948 (1957)	fig. N3A	p. 359	4	extant	–	Colobopterus	quadrimaculatus	larva ?
2007	Ascalaphidae*	Peterson	1948 (1957)	fig. N3B	p. 359	4	extant	–	Ascaloptynx	appendiculatus	larva ?
2008	Ascalaphidae*	Peterson	1948 (1957)	fig. N3D	p. 359	4	extant	–	?	?	larva ?
2009	Ascalaphidae*	Aspöck & Aspöck	1964	fig. 105	p. 281	4	extant	–	Ascalaphus	?	larva 3
2010	Ascalaphidae*	Macleod	1964	fig. 81	pl. XXIX	4	extant	–	Ululodes	quadrimaculata	larva 3
2011	Ascalaphidae*	Riek	1970	fig. 29.12C	p. 491	4	extant	–	?	?	larva ?
2012	Ascalaphidae*	Henry	1976	fig. 1	p. 7	4	extant	–	Ululodes	mexicana	larva 3
2013	Ascalaphidae*	Henry	1976	fig. 4	p. 12	4	extant	–	Ululodes	mexicana	larva 1
2014	Ascalaphidae*	Henry	1976	fig. 5	p. 16	4	extant	–	Ascaloptynx	furciger	larva 3
2015	Ascalaphidae*	Henry	1976	fig. 7	p. 20	4	extant	–	Ascaloptynx	furciger	larva 1
2016	Ascalaphidae*	Penny	1981	fig. 2	p. 607	4	extant	–	?	?	larva ?
2017	Ascalaphidae*	Gepp	1984	fig. 21a	p. 201 pl. 10	4	extant	–	Libelloides	coccajus	larva 3
2018	Ascalaphidae*	Gepp	1984	fig. 22a	p. 201 pl. 10	4	extant	–	Stilbopteryx	linearis	larva 3
2019	Ascalaphidae*	Kamiya & Ando	1985	fig. 19	p. 212	4	extant	–	Ascalaphus	ramburi	larva 1
2020	Ascalaphidae*	Beutel et al.	2010	fig. 9F	p. 546	4	extant	–	Libelloides	?	larva ?
2021	Ascalaphidae*	Badano	2012/13	fig. 36	p. 118	4	extant	–	Ascalaphus	festivus	larva 3
2022	Ascalaphidae*	Badano	2012/13	fig. 37	p. 119	4	extant	–	Puer	maculatus	larva 3
2023	Ascalaphidae*	Badano	2012/13	fig. 38	p. 120	4	extant	–	Bubopsis	agrionoides	larva 3
2024	Ascalaphidae*	Badano	2012/13	fig. 39	p. 121	4	extant	–	Deleproctophylla	australis	larva 3
2025	Ascalaphidae*	Badano	2012/13	fig. 40	p. 122	4	extant	–	Deleproctophylla	dusmeti	larva 3
2026	Ascalaphidae*	Badano	2012/13	fig. 41	p. 123	4	extant	–	Libelloides	coccajus	larva 3
2027	Ascalaphidae*	Badano	2012/13	fig. 42	p. 124	4	extant	–	Libelloides	macaronius	larva 3
2028	Ascalaphidae*	Badano	2012/13	fig. 43	p. 125	4	extant	–	Libelloides	longicornis	larva 3
2029	Ascalaphidae*	Badano	2012/13	fig. 44	p. 126	4	extant	–	Libelloides	ictericus	larva 3
2030	Ascalaphidae*	Badano	2012/13	fig. 45	p. 127	4	extant	–	Libelloides	corsicus	larva 3
2031	Ascalaphidae*	Badano	2012/13	fig. 46	p. 128	4	extant	–	Libelloides	siculus	larva 3
2032	Ascalaphidae*	Badano	2012/13	fig. 47	p. 129	4	extant	–	Libelloides	latinus	larva 3
2033	Ascalaphidae*	Gupta & Badano	2021	fig. 3	p. 3	4	extant	–	Ascalaphus	dicax	larva 1 (early)
2034	Ascalaphidae*	Gupta & Badano	2021	fig. 7	p. 5	4	extant	–	Ascalaphus	dicax	larva 2
2035	Ascalaphidae*	Gupta & Badano	2021	fig. 11	p. 5	4	extant		Ascalaphus	dicax	larva 3
2036	Ascalaphidae*	–	–	–	–	4	extant	ZSM Ascalaphidae_5	?	?	larva ?
2037	Ascalaphidae*	–	–	–	–	4	extant	ZSM Ascalaphidae_2	?	?	larva ?
2038	Ascalaphidae*	–	–	–	–	4	extant	ZSM Ascalaphidae_3	?	?	larva ?
2039	Ascalaphidae*	–	–	–	–	4	extant	ZSM Ascalaphidae_4	?	?	larva ?
2040	Ascalaphidae*	–	–	–	–	4	extant	ZSM Ascalaphidae_6	?	?	larva ?
2041	Ascalaphidae*	–	–	–	–	4	extant	ZSM Ascalaphidae_7	?	?	larva ?
2042	Ascalaphidae*	–	–	–	–	4	extant	ZSM Ascalaphidae_8	?	?	larva ?
2043	Ascalaphidae*	–	–	–	–	4	extant	ZSM Ascalaphidae_9	?	?	larva ?
2044	Ascalaphidae*	–	–	–	–	4	extant	ZSM Ascalaphidae_10	?	?	larva ?
2045	Ascalaphidae*	–	–	–	–	4	extant	ZSM Ascalaphidae_11	?	?	larva ?
2046	Ascalaphidae*	–	–	–	–	4	extant	ZSM Ascalaphidae_12	?	?	larva ?
2047	Ascalaphidae*	–	–	–	–	4	extant	ZSM Ascalaphidae_13	?	?	larva ?
2048	Ascalaphidae*	–	–	–	–	4	extant	ZSM Ascalaphidae_20	?	?	larva ?
2049	Ascalaphidae*	–	–	–	–	4	extant	ZSM Ascalaphidae_25	?	?	larva ?
2050	Ascalaphidae*	–	–	–	–	4	extant	ZSM Antlion_008	?	?	larva ?
2051	Ascalaphidae*	–	–	–	–	4	extant	ZSM Antlion_Mesopotamia_polarized	?	?	larva ?
2052	Ascalaphidae*	–	–	–	–	4	extant	ZSM Palpares-Polarized_2	?	?	larva ?
2053	Ascalaphidae*	–	–	–	–	4	extant	ZSM Ascalaphidae_Brasilien	?	?	larva ?
2054	Ascalaphidae*	–	–	–	–	4	extant	ZSM Ascalaphidae_Kwadaso	?	?	larva ?
2055	Ascalaphidae*	–	–	–	–	4	extant	ZSM Ascalaphidae_Sicilia_Enna	?	?	larva ?
2056	Ascalaphidae*	–	–	–	–	4	extant	ZMH 62877	?	?	larva ?
2057	Ascalaphidae*	–	–	–	–	4	extant	ZMH 62878	?	?	larva ?
2058	Ascalaphidae*	–	–	–	–	4	extant	ZMH 62879	?	?	larva ?
2059	Ascalaphidae*	Herrera-Florez et al.	2020b	fig. 8B	p. 246	4	extant	ZMH 62880	?	?	larva ?
2060	Ascalaphidae*	–	–	–	–	4	extant	ZMH 62881	?	?	larva ?
2061	Ascalaphidae*	–	–	–	–	4	extant	ZMH 62882	?	?	larva ?
2062	Ascalaphidae*	–	–	–	–	4	extant	ZMH 62884	?	?	larva ?
2063	Ascalaphidae*	–	–	–	–	4	extant	ZMH 62897	?	?	larva ?
2064	Ascalaphidae*	–	–	–	–	4	extant	ZMH 62899	?	?	larva ?
2065	Ascalaphidae*	bugguide cummings95	–	#420408	–	4	extant	–	Ascaloptynx	appendiculata	larva ?
2066	Ascalaphidae*	bugguide cwmelton	–	#1118883	–	4	extant	–	?	?	larva ?
2067	Ascalaphidae*	bugguide cwmelton	–	#1118882a	–	4	extant	–	?	?	larva ?
2068	Ascalaphidae*	bugguide cwmelton	–	#1118882b	–	4	extant	–	?	?	larva ?
2069	Ascalaphidae*	bugguide Diane Young	–	#795476	–	4	extant	–	?	?	larva ?
2070	Ascalaphidae*	bugguide Greg Brown	–	#1853515	–	4	extant	–	?	?	larva ?
3001	Myrmeleontidae?	Poinar & Poinar	1999	fig. 94	p. 86	3	Dominican	–	?	?	larva ?
3002	Ascalaphidae?	Poinar & Poinar	1999	fig. 128	p. 129	3	Dominican	–	?	?	larva ?
3005	Ascalaphidae*	Grimaldi & Engel	2005	fig. 9.24	p. 348	3	Dominican	Morone Collection M3550	Ululodes	sp. 2	larva ?
3006	Ascalaphidae*	Engel & Grimaldi	2009	fig. 47	p. 45	3	Dominican	MACT-1200	Ululodes	sp. 1	larva ?
3007	Ascalaphidae*	Engel & Grimaldi	2009	fig. 49	p. 47	3	Dominican	AMNH DR-10-2010	Ululodes	sp. 1	larva ?
3008	Ascalaphidae*	Haug et al.	2021d	fig. 3a	p. 7	3	Dominican	TerraTreasures	?	?	larva ?
3009	Myrmeleontidae*	Haug et al.	2021d	fig. 3B	p. 7	3	Dominican	amber boy	?	?	larva ?
3010	Myrmeleontidae*	Haug et al.	2021d	fig. 3C	p. 7	3	Dominican	GlobalNaturalResources	?	?	larva ?
3013	Ascalaphidae*	Haug et al.	2021d	fig. 4,5	p. 8	3	Chiapas	SMF Be 642a	?	?	larva ?
3101	Ascalaphidae*	MacLeod	1970	fig. 1	title page	2	Baltic	–	Neadelphus	protae	larva ?
3102	Myrmeleontidae+Ascalaphidae	Haug et al.	2022c	fig. 1A	p. 5	2	Baltic	CCGG 2525	?	?	larva ?
3201	Myrmeleontidae+Ascalaphidae	Wang et al.	2016	suppl fig. 3A	suppl. p. 8	1	Kachin	NIGP164042	Diodontognathus	papillatus	larva ?
3202	Myrmeleontidae+Ascalaphidae	Wang et al.	2016	suppl fig. 3D	suppl. p. 8	1	Kachin	NIGP164048	Diodontognathus	papillatus	larva ?
3203	Myrmeleontidae+Ascalaphidae	Wang et al.	2016	suppl fig. 3E	suppl. p. 8	1	Kachin	BA12014	Diodontognathus	papillatus	larva ?
3204	Myrmeleontidae+Ascalaphidae	Wang et al.	2016	suppl fig. 3G	suppl. p. 8	1	Kachin	NIGP164044	Diodontognathus	papillatus	larva ?
3205	Myrmeleontidae+Ascalaphidae	Wang et al.	2016	suppl fig. 3H	suppl. p. 8	1	Kachin	NIGP164060	Diodontognathus	papillatus	larva ?
3206	Myrmeleontidae+Ascalaphidae	Wang et al.	2016	suppl fig. 4A	suppl. p. 9	1	Kachin	BA12011	Diodontognathus	papillatus	larva ?
3207	Myrmeleontidae+Ascalaphidae	Wang et al.	2016	suppl fig. 4B	suppl. p. 9	1	Kachin	BA12012	Diodontognathus	papillatus	larva ?
3208	Myrmeleontidae+Ascalaphidae	Zhang	2017	upper	p. 404	1	Kachin	–	?	?	larva ?
3209	Myrmeleontidae+Ascalaphidae	Badano et al.	2018	suppl fig. 2d	suppl. p. 11	1	Kachin	BA12013	Burmitus	tubulifer	larva ?
3210	Myrmeleontidae+Ascalaphidae	Badano et al.	2018	suppl fig. 2e	suppl. p. 11	1	Kachin	NIGP164043	Mesoptynx	unguiculatus	larva ?
3211	Myrmeleontidae*	Badano et al.	2018	suppl fig. 2f	suppl. p. 11	1	Kachin	AMNH JCZ-Bu31	Adelpholeon	lithophorus	larva ?
3212	Myrmeleontidae+Ascalaphidae	Herrera-Florez et al.	2020b	fig. 2A1	p. 239	1	Crato (non-amber)	MfN MB.I 2157	?	?	larva ?
3213	Myrmeleontidae+Ascalaphidae	Wang et al.	2016	fig. 3E	p. 4	1	Charentese	IGR.ARC-236.3	?	?	larva ?
3214	Myrmeleontidae+Ascalaphidae	Haug et al.	2022c	fig. 3A	p. 7	1	Kachin	BUB 1430	?	?	larva ?
3215	Myrmeleontidae+Ascalaphidae	Haug et al.	2022c	fig. 4C	p. 8	1	Kachin	BUB 2537	?	?	larva ?
3216	Myrmeleontidae+Ascalaphidae	Haug et al.	2022c	fig. 5C	p. 9	1	Kachin	BUB 3343	?	?	larva ?
3217	Myrmeleontidae+Ascalaphidae	Haug et al.	2022c	fig. 6C	p. 10	1	Kachin	BUB 3348	?	?	larva ?
3218	Myrmeleontidae+Ascalaphidae	Haug et al.	2022c	fig. 7A	p. 11	1	Kachin	BUB 3378	?	?	larva ?
3219	Myrmeleontidae+Ascalaphidae	Haug et al.	2022c	fig. 8A	p. 12	1	Kachin	BUB 3380	?	?	larva ?
3221	Myrmeleontidae+Ascalaphidae	Haug et al.	2022c	fig. 9C	p. 13	1	Kachin	BUB unnumbered	?	?	larva ?
3222	Myrmeleontidae+Ascalaphidae	Haug et al.	2022c	fig. 10A	p. 14	1	Kachin	BUB 3062	?	?	larva ?
3223	Myrmeleontidae+Ascalaphidae	Haug et al.	2022c	fig. 11C	p. 15	1	Kachin	BUB 3063	?	?	larva ?
3224	Myrmeleontidae+Ascalaphidae	Haug et al.	2022c	fig. 12A	p. 16	1	Kachin	BUB 3724	?	?	larva ?
3225	Myrmeleontidae+Ascalaphidae	Herrera-Florez et al.	2020b	fig. 8G1	p. 246	1	Kachin	CJW F 3199	?	?	larva ?
3227	Myrmeleontidae+Ascalaphidae	Haug et al.	2022c	fig. 14A	p.18	1	Kachin	PED 0083a	?	?	larva ?
3228	Myrmeleontidae+Ascalaphidae	Haug et al.	2022c	fig. 15A	p.19	1	Kachin	PED 0083b	?	?	larva ?
3229	Myrmeleontidae+Ascalaphidae	Haug et al.	2022c	fig. 16A	p.20	1	Kachin	PED 0083c	?	?	larva ?
3230	Myrmeleontidae+Ascalaphidae	Haug et al.	2022c	fig. 17A	p.21	1	Kachin	PED 0083d	?	?	larva ?
3231a	Myrmeleontidae+Ascalaphidae	Haug et al.	2022c	fig. 18C	p.22	1	Kachin	PED 0083e	?	?	larva ?
3232	Myrmeleontidae+Ascalaphidae	Haug et al.	2022c	fig. 19C	p.23	1	Kachin	PED 0087	?	?	larva ?
3233	Myrmeleontidae+Ascalaphidae	Haug et al.	2022c	fig. 20A	p.24	1	Kachin	PED 0249	?	?	larva ?
3234	Myrmeleontidae+Ascalaphidae	Haug et al.	2022c	fig. 21A	p.25	1	Kachin	PED 0272	?	?	larva ?
3235	Myrmeleontidae+Ascalaphidae	Haug et al.	2022c	fig. 22C	p.26	1	Kachin	PED 0282	?	?	larva ?
3236	Myrmeleontidae+Ascalaphidae	Haug et al.	2022c	fig. 23A	p.27	1	Kachin	PED 0318	?	?	larva ?
3237	Myrmeleontidae+Ascalaphidae	Haug et al.	2022c	fig. 24A	p.28	1	Kachin	PED 0319	?	?	larva ?
3238	Myrmeleontidae+Ascalaphidae	Haug et al.	2022c	fig. 25C	p.29	1	Kachin	PED 0320	?	?	larva ?
3239	Myrmeleontidae+Ascalaphidae	Haug et al.	2022c	fig. 26A	p.30	1	Kachin	PED 0378	?	?	larva ?
3240	Myrmeleontidae+Ascalaphidae	Haug et al.	2022c	fig. 27C	p.31	1	Kachin	PED 0520	?	?	larva ?
3241	Myrmeleontidae+Ascalaphidae	Haug et al.	2022c	fig. 28A	p.32	1	Kachin	PED 0563	?	?	larva ?
3243	Myrmeleontidae+Ascalaphidae	Haug et al.	2022c	fig. 30A	p.34	1	Kachin	PED 0583	?	?	larva ?
3244	Myrmeleontidae+Ascalaphidae	Haug et al.	2022c	fig. 31A	p.35	1	Kachin	PED 0684	?	?	larva ?
3245	Myrmeleontidae+Ascalaphidae	Haug et al.	2022c	fig. 32A	p.36	1	Kachin	PED 0944	?	?	larva ?
3246	Myrmeleontidae+Ascalaphidae	Haug et al.	2022c	fig. 33A	p.37	1	Kachin	PED 0975	?	?	larva ?
3247	Myrmeleontidae+Ascalaphidae	Haug et al.	2022c	fig. 34A	p.38	1	Kachin	PED 1047	?	?	larva ?
3248	Myrmeleontidae+Ascalaphidae	Haug et al.	2022c	fig. 35C	p.39	1	Kachin	PED 1206	?	?	larva ?
3249	Myrmeleontidae+Ascalaphidae	Haug et al.	2022c	fig. 36A	p.39	1	Kachin	Weiterschan BuB 23	?	?	larva ?
4001	Hemerobiidae	Froggat	1907	fig. 38	p. 64	4	extant	–	Micronis	australis	larva ?
4002	Hemerobiidae	Morton (Monserrat)	1910 (2015)	(fig. 26)	(p. 13)	4	extant	–	Drepanepteryx	phalaenoides	larva 3
4003	Hemerobiidae	Withycombe	1922 (1923)	fig. 1	pl. XLI	4	extant	–	Sympherobius	pygmaeus	larva 3
4004	Hemerobiidae	Withycombe	1922 (1923)	fig. 2	pl. XLI	4	extant	–	Hemerobius	micans	larva 3
4005	Hemerobiidae	Withycombe	1922 (1923)	fig. 3	pl. XLI	4	extant	–	Hemerobius	nitidulis	larva 3
4006	Hemerobiidae	Withycombe	1922 (1923)	fig. 4	pl. XLI	4	extant	–	Hemerobius	humuli	larva 3
4007	Hemerobiidae	Withycombe	1922 (1923)	fig. 5	pl. XLI	4	extant	–	Hemerobius	stigma	larva 3
4008	Hemerobiidae	Withycombe	1922 (1923)	fig. 6	pl. XLI	4	extant	–	Boriomyia	subnebulosa	larva 3
4009	Hemerobiidae	Withycombe	1922 (1923)	fig. 7	pl. XLI	4	extant	–	Boriomyia	concinna	larva 3
4010	Hemerobiidae	Withycombe	1922 (1923)	fig. 8	pl. XLI	4	extant	–	Micromus	paganus	larva 3
4011	Hemerobiidae	Smith	1923	fig. 1	p. 149 pl. V	4	extant	–	Hemerobius	stigmaterus	larva 3
4012	Hemerobiidae	Smith	1923	fig. 2	p. 149 pl. V	4	extant	–	Hemerobius	stigmaterus	larva 1 (late)
4013	Hemerobiidae	Killington (Monserrat)	1932 (2015)	(fig. 27)	(p. 13)	4	extant	–	Hemerobius	simulans	larva 3
4014	Hemerobiidae	Killington	1936	fig. 1	pl. V	4	extant	–	Megalomus	hirtus	larva 1 (early)
4015	Hemerobiidae	Killington	1936	fig. 1	pl. XI	4	extant	–	Hemerobius	simulans	larva 3
4016	Hemerobiidae	Killington	1936	fig. 2	pl. XI	4	extant	–	Hemerobius	perelegans	larva 3
4017	Hemerobiidae	Killington	1936	fig. 3	pl. XI	4	extant	–	Hemerobius	pini	larva 3
4018	Hemerobiidae	Killington	1936	fig. 4	pl. XI	4	extant	–	Boriomyia	subnebulosa	larva 3
4019	Hemerobiidae	Killington	1936	fig. 5	pl. XI	4	extant	–	Boriomyia	betulina	larva 3
4020	Hemerobiidae	Killington	1936	fig. 1	pl. XXII	4	extant	–	Sympherobius	pygmaeus	larva 3
4021	Hemerobiidae	Killington	1936	fig. 2	pl. XXII	4	extant	–	Sympherobius	fuscescens	larva 3
4022	Hemerobiidae	Killington	1936	fig. 3	pl. XXII	4	extant	–	Wesmaelius	quadrifasciatus	larva 3
4023	Hemerobiidae	Killington	1936	fig. 4	pl. XXII	4	extant	–	Wesmaelius	concinnus	larva 3
4024	Hemerobiidae	Killington	1936	fig. 5	pl. XXII	4	extant	–	Megalomus	hirtus	larva 3
4025	Hemerobiidae	Killington (Monserrat)	1946 (2015)	(fig. 25)	(p. 13)	4	extant	–	Psectra	diptera	larva 3
4026	Hemerobiidae	Genay	1953	fig. 2	–	4	extant	–	Hemerobius	?	larva ?
4027	Hemerobiidae	Nakahara	1954	fig. 2	pl. 3	4	extant	–	Hemerobius	japonicus	larva 1
4028	Hemerobiidae	Nakahara	1954	fig. 3	pl. 3	4	extant	–	Hemerobius	japonicus	larva 3
4029	Hemerobiidae	Nakahara	1954	fig. 6	pl. 4	4	extant	–	Hemerobius	obtusus	larva 3
4030	Hemerobiidae	Nakahara	1954	fig. 8	pl. 5	4	extant	–	Sympherobius	domesticus	larva 3
4031	Hemerobiidae	Nakahara	1954	fig. 2	pl. 6	4	extant	–	Eumicromus	numerosus	larva 3
4032	Hemerobiidae	Nakahara	1954	fig. 3	pl. 6	4	extant	–	Eumicromus	numerosus	larva 3
4033	Hemerobiidae	MacLeod	1960	fig. 3	p. 35 pl. 6	4	extant	–	Boriomyia	fidelis	larva 1
4034	Hemerobiidae	MacLeod	1960	fig. 4	p. 35 pl. 6	4	extant	–	Boriomyia	fidelis	larva 3
4035	Hemerobiidae	Aspöck & Aspöck	1964	fig. 81	p. 275	4	extant	–	Eumicromus	?	larva 3
4036	Hemerobiidae	MacLeod	1964	fig. 14	pl. V	4	extant	–	Hemerobius	humulinus	larva 3
4037	Hemerobiidae	Riek	1970	fig. 29.11H	p. 489	4	extant	–	?	?	larva ?
4038	Hemerobiidae	Monserrat (Monserrat)	1983 (2015)	(fig. 28)	(p. 13)	4	extant	–	Wesmaelius	navasi	larva 3
4039	Hemerobiidae	Gepp	1984	fig. 16a	p. 198 pl. 7	4	extant	–	Hemerobius	atrifrons	larva 3
4040	Hemerobiidae	Gepp	1984	fig. 16b	p. 198 pl. 7	4	extant	–	Hemerobius	?	larva 3
4041	Hemerobiidae	Miller & Lambdin	1984	fig. 1A	p. 379	4	extant	–	Hemerobius	stigma	larva 3
4042	Hemerobiidae	Veenstra et al. (Monserrat)	1990 (2015)	(fig. 21)	(p. 13)	4	extant	–	Micromus	paganus	larva 3
4043	Hemerobiidae	Veenstra et al. (Monserrat)	1990 (2015)	(fig. 22)	(p. 13)	4	extant	–	Micromus	variegatus	larva 3
4044	Hemerobiidae	Veenstra et al. (Monserrat)	1990 (2015)	(fig. 23)	(p. 13)	4	extant	–	Wesmaelius	quadrifasciatus	larva 3
4045	Hemerobiidae	Krakauer & Tauber	1996	fig. 1	p. 205	4	extant	–	Micromus	subanticus	larva 3
4046	Hemerobiidae	Tauber & Krakauer	1997	fig. 1	p. 415	4	extant	–	Micromus	vagus	larva 3
4047	Hemerobiidae	Aspöck & Aspöck	1999	fig. 48	p. 19	4	extant	–	Hemerobius	pini	larva ?
4048	Hemerobiidae	Aspöck & Aspöck	1999	fig. 49	p. 19	4	extant	–	Hemerobius	micans	larva ?
4049	Hemerobiidae	Gepp	1999	fig. 30	p. 198	4	extant	–	Drepanepteryx	phalaenoides	larva 3
4050	Hemerobiidae	Gepp	1999	fig. 31	p. 198	4	extant	–	Wesmaelius	quadrifasciatus	larva 3
4051	Hemerobiidae	Gepp	1999	fig. 32	p. 198	4	extant	–	Micromus	variegatus	larva 3
4052	Hemerobiidae	Gepp	1999	fig. 33	p. 198	4	extant	–	Micromus	lanosus	larva 3
4053	Hemerobiidae	Reguilon	2002	fig. 1	p. 65	4	extant	–	Hemerobius	bolivari	larva 1
4054	Hemerobiidae	Reguilon	2002	fig. 2	p. 65	4	extant	–	Hemerobius	bolivari	larva 2
4055	Hemerobiidae	Reguilon	2002	fig. 3	p. 66	4	extant	–	Hemerobius	bolivari	larva 3
4056	Hemerobiidae	Aspöck & Aspöck	2007	fig. 37	p. 465	4	extant	–	Micromus	angulatus	larva ?
4057	Hemerobiidae	Beutel et al.	2010	fig. 9A	p. 546	4	extant	–	?	?	larva ?
4058	Hemerobiidae	Monserrat	2015	19a	p. 11	4	extant	–	Hemerobius	bolivari	larva 1
4059	Hemerobiidae	Monserrat	2015	19d	p. 11	4	extant	–	Hemerobius	bolivari	larva 3
4060	Hemerobiidae	Monserrat	2015	20a	p. 12	4	extant	–	Sympherobius	gayi	larva 1
4061	Hemerobiidae	Monserrat	2015	20d	p. 12	4	extant	–	Sympherobius	gayi	larva 3
4062	Hemerobiidae	–	–	–	–	4	extant	ZSM Chrysopidae_026l_Dorsal_3	?	?	larva ?
4063	Hemerobiidae	–	–	–	–	4	extant	ZSM 22dHemerobiidae_Afrika_Uganda_Dorsal	?	?	larva ?
4064	Hemerobiidae	–	–	–	–	4	extant	ZSM 24Micromus timidus_Hemrobiidae_dorsal	?	?	larva ?
4065	Hemerobiidae	–	–	–	–	4	extant	ZSM Hemerobiidae_Afrika_Uganda_022a_Dorsal	?	?	larva ?
4066	Hemerobiidae	–	–	–	–	4	extant	ZSM Hemerobiidae_Afrika_Uganda_022b_1_Dorsal	?	?	larva ?
4067	Hemerobiidae	–	–	–	–	4	extant	ZSM Hemerobiidae_Afrika_Uganda_022c_Dorsal	?	?	larva ?
4068	Hemerobiidae	–	–	–	–	4	extant	ZSM Hemerobiidae_Afrika_Uganda_022g_1_Dorsal	?	?	larva ?
4069	Hemerobiidae	–	–	–	–	4	extant	ZMH_62914	?	?	larva ?
4070	Hemerobiidae	bugguide Kevin Hall	–	#190775	–	4	extant	–	?	?	larva ?
4071	Hemerobiidae	bugguide MJ Hatfield	–	#1931131	–	4	extant	–	Micromus	posticus	larva ?
4072	Hemerobiidae	bugguide Ken Wolgemuth	–	#1807572	–	4	extant	–	?	?	larva ?
4073	Hemerobiidae	bugguide ad17	–	#105330	–	4	extant	–	?	?	larva ?
4074	Hemerobiidae	bugguide Perry Babin	–	#85743	–	4	extant	–	?	?	larva ?
4075	Hemerobiidae	bugguide John R. Maxwell	–	#194817	–	4	extant	–	?	?	larva ?
4076	Hemerobiidae	bugguide Charley Eiseman	–	#1526552	–	4	extant	–	Hemerobius	?	larva ?
4077	Hemerobiidae	bugguide tom murray	–	#143086	–	4	extant	–	Hemerobius	?	larva ?
4078	Hemerobiidae	bugguide David Israel	–	#1801991	–	4	extant	–	Micromus	?	larva ?
4079	Hemerobiidae	bugguide Pauline Horn	–	#1782494	–	4	extant	–	Micromus	?	larva ?
4080	Hemerobiidae	bugguide ophis	–	#1724220	–	4	extant	–	Micromus	?	larva ?
4081	Hemerobiidae	bugguide Mcwoolford33	–	#1831108	–	4	extant	–	Micromus	?	larva ?
4082	Hemerobiidae	bugguide Barbara Thurlow	–	#1361458	–	4	extant	–	Micromus	?	larva ?
4083	Hemerobiidae	bugguide Beestreet	–	#1030131	–	4	extant	–	Micromus	?	larva ?
4084	Hemerobiidae	bugguide Roxie Aho	–	#1104686	–	4	extant	–	Micromus	?	larva ?
4085	Hemerobiidae	bugguide Jon M. Yuschock	–	#595319	–	4	extant	–	Micromus	?	larva ?
4086	Hemerobiidae	bugguide Robert Lord Zimlich	–	#478734	–	4	extant	–	Micromus	?	larva ?
4087	Hemerobiidae	bugguide Beatriz Moisset	–	#536111	–	4	extant	–	Micromus	?	larva ?
4088	Hemerobiidae	bugguide Yurika Alexander	–	#512501	–	4	extant	–	Micromus	?	larva ?
4089	Hemerobiidae	bugguide Ashley Bradford	–	#297212	–	4	extant	–	Micromus	?	larva ?
4090	Hemerobiidae	bugguide Robert Lord Zimlich	–	#272113	–	4	extant	–	Micromus	?	larva ?
4091	Hemerobiidae	bugguide Dan Leeder	–	#290434	–	4	extant	–	Micromus	?	larva ?
4092	Hemerobiidae	bugguide John Schneider	–	#1312543	–	4	extant	–	Micromus	posticus	larva ?
4093	Hemerobiidae	bugguide Alain Hoque	–	#1916578	–	4	extant	–	?	?	larva ?
4094	Hemerobiidae	Atlas of Living Australia Donald Hobern	–	#72255523	–	4	extant	–	?	?	larva ?
4095	Hemerobiidae	Atlas of Living Australia Jesse Rorabaugh	–	#28319316	–	4	extant	–	?	?	larva ?
4201	Chrysopidae	Brauer	1851	fig. 8	pl. II	4	extant	–	Chrysopa	perla	larva 3
4202	Chrysopidae	Brauer	1851	fig. 9	pl. II	4	extant	–	Chrysopa	nigricostata	larva 3
4203	Chrysopidae	Brauer	1851	fig. 10	pl. II	4	extant	–	Chrysopa	coerulea	larva 3
4204	Chrysopidae	Brauer	1851	fig. 11	pl. II	4	extant	–	Chrysopa	reticulata	larva 3
4205	Chrysopidae	Brauer	1851	fig. 12	pl. II	4	extant	–	Chrysopa	pini	larva 3
4206	Chrysopidae	Brauer	1851	fig. 13	pl. II	4	extant	–	Chrysopa	nobilis	larva 3
4207	Chrysopidae	Brauer	1867	fig. 1	pl. IX	4	extant	–	Hypochrysa	nobilis	larva 3
4208	Chrysopidae	Brauer	1867	fig. 2	pl. IX	4	extant	–	Chrysopa	pallida	larva 1
4209	Chrysopidae	Froggat	1907	fig. 40 right	p. 65	4	extant	–	Chrysopa	ramburi	larva ?
4210	Chrysopidae	Withycombe	1922 (1923)	fig. 1	pl. XLI	4	extant	–	Chrysopa	flava	larva 3
4211	Chrysopidae	Withycombe	1922 (1923)	fig. 2	pl. XLI	4	extant	–	Chrysopa	vulgaris	larva 3
4212	Chrysopidae	Withycombe	1922 (1923)	fig. 3	pl. XLI	4	extant	–	Chrysopa	tenella	larva 3
4213	Chrysopidae	Withycombe	1922 (1923)	fig. 4	pl. XLI	4	extant	–	Chrysopa	alba	larva 3
4214	Chrysopidae	Withycombe	1922 (1923)	fig. 5	pl. XLI	4	extant	–	Chrysopa	flaviformis	larva 3
4215	Chrysopidae	Withycombe	1922 (1923)	fig. 6	pl. XLI	4	extant	–	Chrysopa	prasina	larva 3
4216	Chrysopidae	Withycombe	1922 (1923)	fig. 1	pl. XLII	4	extant	–	Chrysopa	ventralis	larva 3
4217	Chrysopidae	Withycombe	1922 (1923)	fig. 2	pl. XLII	4	extant	–	Chrysopa	septempunctata	larva 3
4218	Chrysopidae	Withycombe	1922 (1923)	fig. 3	pl. XLII	4	extant	–	Chrysopa	perla	larva 3
4219	Chrysopidae	Withycombe	1922 (1923)	fig. 4	pl. XLII	4	extant	–	Chrysopa	dorsalis	larva 3
4220	Chrysopidae	Withycombe	1922 (1923)	fig. 5	pl. XLII	4	extant	–	Nothochrysa	capitata	larva 3
4221	Chrysopidae	Withycombe	1925	fig. 12	pl. XL	4	extant	–	Chrysopa	alba	larva 3
4222	Chrysopidae	Killington	1936	fig. 2	pl. XXVIII	4	extant	–	Chrysopa	vittata	larva 3
4223	Chrysopidae	Killington	1936	fig. 4	pl. XXIX	4	extant	–	Chrysopa	abbreviata	larva 3
4224	Chrysopidae	Killington	1936	fig. 1	pl. XXX	4	extant	–	Chrysopa	phyllochroma	larva 3
4225	Chrysopidae	Killington	1936	fig. 3	pl. XXX	4	extant	–	Nathanica	fulviceps	larva 1
4226	Chrysopidae	Townsend	1939	fig. 3	p. 354	4	extant	–	Chrysopa	?	larva ?
4227	Chrysopidae	Principi	1946	fig. III	p. 90	4	extant	–	Nothochrysa	italica	larva ?
4228	Chrysopidae	Principi	1947	fig. III	P: 137	4	extant	–	Chrysopa	formosa	larva 3
4229	Chrysopidae	Principi	1954	fig. VII	p. 369	4	extant	–	Chrysopa	viridana	larva 3
4230	Chrysopidae	Principi	1956	fig. XIII	p. 338	4	extant	–	Chrysopa	flavifrons	larva 1
4231	Chrysopidae	Principi	1956	fig. XVI	p. 344	4	extant	–	Chrysopa	flavifrons	larva 3
4232	Chrysopidae	Adams	1959	fig. 4a	p. 22	4	extant	–	Chrysopa	ramburi	larva ?
4233	Chrysopidae	Adams	1959	fig. 4b	p. 22	4	extant	–	Chrysopa	scelestes?	larva ?
4234	Chrysopidae	Adams	1959	fig. 4c	p. 22	4	extant	–	Chrysopa	basalis	larva ?
4235	Chrysopidae	Aspöck & Aspöck	1964	fig. 94	p. 278	4	extant	–	Chrysopa	ventralis	larva 3
4236	Chrysopidae	Macleod	1964	fig. 17	pl. VI	4	extant	–	Nodita	pavida	larva 3
4237	Chrysopidae	Mehra	1965	fig. 2	p. 402	4	extant	–	Chrysopa	madestes	larva 1
4238	Chrysopidae	Toschi	1965	fig. 2	p. 397	4	extant	–	Meleoma	comata	larva 1
4239	Chrysopidae	Toschi	1965	fig. 3	p. 397	4	extant	–	Meleoma	comata	larva 2
4240	Chrysopidae	Toschi	1965	fig. 4	p. 398	4	extant	–	Meleoma	comata	larva 3
4241	Chrysopidae	Toschi	1965	fig. 8	p. 403	4	extant	–	Meleoma	cavifrons	larva 1
4242	Chrysopidae	Toschi	1965	fig. 9	p. 404	4	extant	–	Meleoma	cavifrons	larva 2
4243	Chrysopidae	Toschi	1965	fig. 10	p. 404	4	extant	–	Meleoma	cavifrons	larva 3
4244	Chrysopidae	Toschi	1965	fig. 14	p. 411	4	extant	–	Nothochrysa	californica	larva 1
4245	Chrysopidae	Toschi	1965	fig. 15	p. 412	4	extant	–	Nothochrysa	californica	larva 2
4246	Chrysopidae	Toschi	1965	fig. 16	p. 415	4	extant	–	Nothochrysa	californica	larva 3
4247	Chrysopidae	Rousset	1966	fig. 63	p. 94	4	extant	–	Chrysopa	?	larva ?
4248	Chrysopidae	Riek	1970	fig. 29.11C	p. 489	4	extant	–	Chrysopa	?	larva ?
4249	Chrysopidae	Tauber	1974	fig. 1	p. 1135	4	extant	–	Chrysopa	externa	larva 1
4250	Chrysopidae	Tauber	1974	fig. 2	p. 1136	4	extant	–	Chrysopa	carnea	larva 3
4251	Chrysopidae	Tauber	1974	fig. 3	p. 1137	4	extant	–	Chrysopa	rufilabris	larva 3
4252	Chrysopidae	Tauber	1974	fig. 4	p. 1138	4	extant	–	Chrysopa	carnea	larva 1
4253	Chrysopidae	Tauber	1974	fig. 5	p. 1138	4	extant	–	Chrysopa	downesi	larva 1
4254	Chrysopidae	Tauber	1974	fig. 6	p. 1138	4	extant	–	Chrysopa	harrisii	larva 1
4255	Chrysopidae	Tauber	1974	fig. 7	p. 1138	4	extant	–	Chrysopa	rufilabris	larva 1
4256	Chrysopidae	Tauber	1974	fig. 8	p. 1138	4	extant	–	Chrysopa	comanche	larva 1
4257	Chrysopidae	Tauber	1974	fig. 10	p. 1139	4	extant	–	Chrysopa	harrisii	larva 2
4258	Chrysopidae	Tauber	1974	fig. 12	p. 1140	4	extant	–	Chrysopa	downesi	larva 3
4259	Chrysopidae	Tauber	1974	fig. 13	p. 1140	4	extant	–	Chrysopa	harrisii	larva 3
4260	Chrysopidae	Tauber	1974	fig. 15	p. 1141	4	extant	–	Chrysopa	comanche	larva 3
4261	Chrysopidae	Tauber	1974	fig. 16	p. 1141	4	extant	–	Chrysopa	externa	larva 3
4262	Chrysopidae	Tsukaguchi	1978	fig. 5	p. 102	4	extant	–	Chrysopa	septempunctata	larva 3
4263	Chrysopidae	Tsukaguchi	1978	fig. 11a	p. 104	4	extant	–	Chrysopa	septempunctata	larva 2
4264	Chrysopidae	Tsukaguchi	1978	fig. 12	p. 104	4	extant	–	Chrysopa	septempunctata	larva 1
4265	Chrysopidae	Tsukaguchi	1979	fig. 4	p. 361	4	extant	–	Brinckochryso	kintoki	larva 3
4266	Chrysopidae	Tsukaguchi	1979	fig. 5	p. 361	4	extant	–	Brinckochryso	kintoki	larva 2
4267	Chrysopidae	Tsukaguchi	1979	fig. 7	p. 362	4	extant	–	Brinckochryso	kintoki	larva 1
4268	Chrysopidae	Monserrat	1982	fig. 2	p. 114	4	extant	–	Chrysopa	flaviceps	larva 1
4269	Chrysopidae	Monserrat	1982	fig. 6	p. 117	4	extant	–	Chrysopa	flaviceps	larva 3
4270	Chrysopidae	Gepp	1984	fig. 17a	p. 199 pl. 8	4	extant	–	Nineta	guadarremsis	larva 3
4271	Chrysopidae	Diaz-Aranda & Monserrat	1996	fig. 2a	p. 91	4	extant	–	Suarius	walsinghami	larva 1
4272	Chrysopidae	Diaz-Aranda & Monserrat	1996	fig. 12a	p. 92	4	extant	–	Suarius	walsinghami	larva 3
4273	Chrysopidae	Tauber et al.	1998	fig. 2	p. 609	4	extant	–	Ceraeochrysa	placita	larva 3
4274	Chrysopidae	Tauber et al.	1998	fig. 8	p. 615	4	extant	–	Ceraeochrysa	placita	larva 1
4275	Chrysopidae	Gepp	1999	fig. 20	p. 191	4	extant	–	Chrysopa	perla	larva 3
4276	Chrysopidae	Hölzel et al.	1999	fig. 7	p. 356	4	extant	–	Chrysopa	volcanicola	larva 3
4277	Chrysopidae	Tauber	2003	fig. 5A	p. 477	4	extant	–	Chrysopodes	placita	larva 3
4278	Chrysopidae	Tauber	2003	fig. 5B	p. 477	4	extant	–	Chrysopodes	collaris	larva 3
4279	Chrysopidae	Tauber	2003	fig. 9	p. 481	4	extant	–	Chrysopodes	collaris	larva 1
4280	Chrysopidae	Tauber et al.	2006	fig. 1	p. 222	4	extant	–	Berchmansus	elegans	larva 1
4281	Chrysopidae	Aspöck & Aspöck	2007	fig. 36	p. 465	4	extant	–	Brinckochryso	stenoptera	larva 1
4282	Chrysopidae	Aspöck & Aspöck	2007	fig. 127	p. 499	4	extant	–	Gleonchrysa	ohmi	larva 3
4283	Chrysopidae	Aspöck & Aspöck	2007	fig. 129	p. 500	4	extant	–	Anapochrysa	voeltzkowi	larva 3
4284	Chrysopidae	Monserrat	2008b	fig. 2b	p. 178	4	extant	–	Chrysopa	dorsalis	larva 1
4285	Chrysopidae	Monserrat	2008b	fig. 3a	p. 179	4	extant	–	Chrysopa	dorsalis	larva 3
4286	Chrysopidae	Rojht et al.	2009	fig. 2 right	p. 7	4	extant	–	Chrysoperla	carnea	larva ?
4287	Chrysopidae	Tauber &Tauber	2013	fig. 3a	p. 733	4	extant	–	Berchmansus	adumbratus	larva 3
4288	Chrysopidae	Tauber	2014	fig. 2a	p. 4	4	extant	–	Hypochrysa	africana	larva 2
4289	Chrysopidae	Zhao et al.	2020	fig. 4b	p. 11	4	extant	–	Chrysopa	pallens	larva ?
4290	Chrysopidae	–	–	–	–	4	extant	ZSM Antlion_No Label_02	?	?	larva ?
4291	Chrysopidae	–	–	–	–	4	extant	ZSM Chrysopidae_023c	?	?	larva ?
4292	Chrysopidae	–	–	–	–	4	extant	ZSM Chrysopidae_026_nh_Dorsal	?	?	larva ?
4293	Chrysopidae	–	–	–	–	4	extant	ZSM Chrysopidae_026a_2_Dorsal	?	?	larva ?
4294	Chrysopidae	–	–	–	–	4	extant	ZSM Chrysopidae_026a_4_Dorsal	?	?	larva ?
4295	Chrysopidae	–	–	–	–	4	extant	ZSM Chrysopidae_026a_5_Dorsal	?	?	larva ?
4296	Chrysopidae	–	–	–	–	4	extant	ZSM Chrysopidae_026a_Dorsal.jpg	?	?	larva ?
4297	Chrysopidae	–	–	–	–	4	extant	ZSM Chrysopidae_026b_Dorsal.jpg	?	?	larva ?
4298	Chrysopidae	–	–	–	–	4	extant	ZSM Chrysopidae_026c_Dorsal.jpg	?	?	larva ?
4299	Chrysopidae	–	–	–	–	4	extant	ZSM Chrysopidae_026d_Dorsal.jpg	?	?	larva ?
4300	Chrysopidae	–	–	–	–	4	extant	ZSM Chrysopidae_026e_Dorsal	?	?	larva ?
4301	Chrysopidae	–	–	–	–	4	extant	ZSM Chrysopidae_026f_Dorsal	?	?	larva ?
4302	Chrysopidae	–	–	–	–	4	extant	ZSM Chrysopidae_026f_Ventral_3	?	?	larva ?
4303	Chrysopidae	–	–	–	–	4	extant	ZSM Chrysopidae_026k_Ventral	?	?	larva ?
4304	Chrysopidae	–	–	–	–	4	extant	ZSM Chrysopidae_026l_Dorsal_2	?	?	larva ?
4305	Chrysopidae	–	–	–	–	4	extant	ZSM Chrysopidae_026l_Ventral	?	?	larva ?
4306	Chrysopidae	–	–	–	–	4	extant	ZSM Chrysopidae_026m	?	?	larva ?
4307	Chrysopidae	–	–	–	–	4	extant	ZSM Chrysopidae_026n_Dorsal_4	?	?	larva ?
4308	Chrysopidae	–	–	–	–	4	extant	ZSM Chrysopidae_026n_Ventral	?	?	larva ?
4309	Chrysopidae	–	–	–	–	4	extant	ZMH 62888	?	?	larva ?
4310	Chrysopidae	–	–	–	–	4	extant	ZMH 62889	?	?	larva ?
4311	Chrysopidae	–	–	–	–	4	extant	ZMH 62904	?	?	larva ?
4312	Chrysopidae	–	–	–	–	4	extant	ZMH 62915	?	?	larva ?
4313	Chrysopidae	–	–	–	–	4	extant	ZMH 62916	?	?	larva ?
4314	Chrysopidae	–	–	–	–	4	extant	ZMH 62922	?	?	larva ?
4315	Chrysopidae	–	–	–	–	4	extant	ZMH 62923	?	?	larva ?
4316	Chrysopidae	bugguide Steve Nanz	–	#649768	–	4	extant	–	Chrysoperla	rufilabris	larva ?
4317	Chrysopidae	bugguide Stephen Luk	–	#364101	–	4	extant	–	Chrysopa	oculata	larva ?
4318	Chrysopidae	bugguide Emilio C.	–	#1757243	–	4	extant	–	Chrysopa	?	larva ?
4319	Chrysopidae	bugguide Alfredo Colon	–	#1743626	–	4	extant	–	Chrysopa	?	larva ?
4320	Chrysopidae	bugguide Lynn Monroe	–	#1652438	–	4	extant	–	Chrysopa	?	larva ?
4321	Chrysopidae	bugguide Ken Wolgemuth	–	#1548474	–	4	extant	–	Chrysopa	?	larva ?
4322	Chrysopidae	bugguide gastropodes	–	#1297642	–	4	extant	–	Chrysopa	?	larva ?
4323	Chrysopidae	bugguide ryalmeide	–	#1248703	–	4	extant	–	Chrysopa	?	larva ?
4324	Chrysopidae	bugguide Charles Schurch Lewallen	–	#1239436	–	4	extant	–	Chrysopa	?	larva ?
4325	Chrysopidae	bugguide Ken Wolgemuth	–	#1086552	–	4	extant	–	Chrysopa	?	larva ?
4326	Chrysopidae	bugguide Ilona L.	–	#542663	–	4	extant	–	Chrysopa	?	larva ?
4327	Chrysopidae	bugguide McIvor	–	#371776	–	4	extant	–	Chrysopa	?	larva ?
4328	Chrysopidae	bugguide Jerry Armstrong	–	#333023	–	4	extant	–	Chrysopa	?	larva ?
4329	Chrysopidae	bugguide Molly Jacobson	–	#303213	–	4	extant	–	Chrysopa	?	larva ?
4330	Chrysopidae	bugguide tom murray	–	#212793	–	4	extant	–	Chrysopa	?	larva ?
4331	Chrysopidae	bugguide KaitlynD	–	#133845	–	4	extant	–	Chrysopa	?	larva ?
4332	Chrysopidae	bugguide Dennis W WHite	–	#1593791	–	4	extant	–	Meleoma	?	larva ?
4333	Chrysopidae	bugguide Mardon Erbland	–	#1440726	–	4	extant	–	Meleoma	?	larva ?
4334	Chrysopidae	bugguide Alain Hoque	–	#1423509	–	4	extant	–	Meleoma	?	larva ?
4335	Chrysopidae	bugguide Steve McKechnie	–	#1007587	–	4	extant	–	Meleoma	?	larva ?
4336	Chrysopidae	bugguide carlo	–	#1760225	–	4	extant	–	Chrysoperla	?	larva ?
4337	Chrysopidae	bugguide Franklin Wiseman	–	#1416468	–	4	extant	–	Chrysoperla	?	larva ?
4338	Chrysopidae	bugguide Antonio Liberto	–	#1005351	–	4	extant	–	Chrysoperla	?	larva ?
4339	Chrysopidae	bugguide Charley Eiseman	–	#853640	–	4	extant	–	Chrysoperla	?	larva ?
4340	Chrysopidae	bugguide Henry Hartley	–	#698715	–	4	extant	–	Chrysoperla	?	larva ?
4341	Chrysopidae	bugguide Jim Moore	–	#609334	–	4	extant	–	Chrysoperla	?	larva ?
4342	Chrysopidae	bugguide Odin Toness	–	#608812	–	4	extant	–	Chrysoperla	?	larva ?
4343	Chrysopidae	bugguide Charley Eiseman	–	#604164	–	4	extant	–	Chrysoperla	?	larva ?
4344	Chrysopidae	bugguide Kenneth Frank	–	#522828	–	4	extant	–	Chrysoperla	?	larva ?
4345	Chrysopidae	bugguide w00dy4012	–	#517734	–	4	extant	–	Chrysoperla	?	larva ?
4346	Chrysopidae	bugguide Scott Justis	–	#160452	–	4	extant	–	Chrysoperla	?	larva ?
4347	Chrysopidae	bugguide John Schneider	–	#875219	–	4	extant	–	Chrysoperla	?	larva ?
4348	Chrysopidae	bugguide John Schneider	–	#1808028	–	4	extant	–	Chrysoperla	externa	larva 3
4349	Chrysopidae	bugguide John Schneider	–	#1310234	–	4	extant	–	Chrysoperla	externa	larva ?
4350	Chrysopidae	bugguide John Schneider	–	#1310233	–	4	extant	–	Chrysoperla	externa	larva ?
4351	Chrysopidae	bugguide San Jose	–	#1582470	–	4	extant	–	Chrysoperla	comanche	larva ?
4352	Chrysopidae	bugguide Kaprete	–	#1251585	–	4	extant	–	Chrysoperla	comanche	larva ?
4353	Chrysopidae	bugguide Salvado VItanza	–	#1230974	–	4	extant	–	Chrysoperla	comanche	larva ?
4354	Chrysopidae	bugguide Kolby Kirk	–	#254672	–	4	extant	–	Chrysoperla	comanche	larva ?
4355	Chrysopidae	bugguide Ken Childs	–	#1430035	–	4	extant	–	Chrysoperla	harrisii	larva ?
4356	Chrysopidae	bugguide Joe Lapp	–	#611526	–	4	extant	–	Chrysoperla	harrisii	larva ?
4357	Chrysopidae	bugguide Cotinis	–	#1885032	–	4	extant	–	Chrysoperla	rufilabris	larva ?
4358	Chrysopidae	buguide Robert Flannagan	–	#1731340	–	4	extant	–	Chrysoperla	rufilabris	larva ?
4359	Chrysopidae	bugguide John Schneider	–	#1315401	–	4	extant	–	Chrysoperla	rufilabris	larva ?
4360	Chrysopidae	bugguide Thom Mitchell	–	#938815	–	4	extant	–	Chrysoperla	rufilabris	larva ?
4361	Chrysopidae	bugguide Peter Cristofono	–	#669376	–	4	extant	–	Chrysoperla	rufilabris	larva ?
4362	Chrysopidae	bugguide Bo Zaremba	–	#566465	–	4	extant	–	Chrysoperla	rufilabris	larva ?
4363	Chrysopidae	bugguide Wandering Mogwai	–	#419223	–	4	extant	–	Chrysoperla	rufilabris	larva ?
4364	Chrysopidae	bugguide Virginia Malone	–	#347902	–	4	extant	–	Chrysoperla	rufilabris	larva ?
4365	Chrysopidae	bugguide badger	–	#23940	–	4	extant	–	Chrysoperla	rufilabris	larva ?
4366	Chrysopidae	bugguide Dave Trochlell	–	#1700485	–	4	extant	–	Chrysoperla	?	larva ?
4367	Chrysopidae	bugguide Al Popil	–	#1095427	–	4	extant	–	Chrysoperla	?	larva ?
4368	Chrysopidae	bugguide Gary McDonald	–	#545350	–	4	extant	–	Chrysoperla	?	larva ?
4369	Chrysopidae	bugguide Harvey Schmidt	–	#424944	–	4	extant	–	Chrysoperla	?	larva ?
4370	Chrysopidae	bugguide David Israel	–	#1948899	–	4	extant	–	Chrysoperla	plorabunda	larva ?
4371	Chrysopidae	bugguide MJ Hatfield	–	#1765446	–	4	extant	–	Chrysoperla	plorabunda	larva ?
4372	Chrysopidae	bugguide dvoribird	–	#1355140	–	4	extant	–	Chrysoperla	plorabunda	larva ?
4373	Chrysopidae	bugguide sh11	–	#1311112	–	4	extant	–	Chrysoperla	plorabunda	larva ?
4374	Chrysopidae	bugguide MJ Hatfield	–	#743630	–	4	extant	–	Chrysoperla	plorabunda	larva ?
4375	Chrysopidae	bugguide MJ Hatfield	–	#675226	–	4	extant	–	Chrysoperla	plorabunda	larva ?
4376	Chrysopidae	bugguide MJ Hatfield	–	#675224	–	4	extant	–	Chrysoperla	plorabunda	larva ?
4377	Chrysopidae	bugguide Lonny	–	#423850	–	4	extant	–	Chrysoperla	plorabunda	larva ?
4378	Chrysopidae	bugguide Andrew Williams	–	#297815	–	4	extant	–	Chrysoperla	plorabunda	larva ?
4379	Chrysopidae	bugguide Rick Buss	–	#485346	–	4	extant	–	Leucochrysa	?	larva ?
4380	Chrysopidae	bugguide John Schneider	–	#1413598	–	4	extant	–	Leucochrysa	pavida	larva ?
4381	Chrysopidae	bugguide John Schneider	–	#1413594	–	4	extant	–	?	?	larva 1
4382	Chrysopidae	Atlas of Living Australia tjeales	–	#45568088	–	4	extant	–	?	?	larva ?
4383	Chrysopidae	Atlas of Living Australia Thomas Mesaglio	–	#56113718	–	4	extant	–	?	?	larva ?
4384	Chrysopidae	Atlas of Living Australia Liz MacRalid	–	questgame-44281	–	4	extant	–	?	?	larva ?
4385	Chrysopidae	Atlas of Living Australia David Akers	–	bowerbird 102697	–	4	extant	–	?	?	larva ?
4386	Chrysopidae	–	–	–	–	4	extant	ZSM 2ND SPEC_Chrysopidae_026c_Dorsal.jpg	?	?	larva ?
4387	Chrysopidae	–	–	–	–	4	extant	ZSM 2ND SPEC_Chrysopidae_026f_Dorsal	?	?	larva ?
4388	Chrysopidae	–	–	–	–	4	extant	ZSM 2ND SPEC Chrysopidae_026f_Ventral_3	?	?	larva ?
4601	Chrysopidae?	Wu	1996	fig. 224	p. 136	3	Dominican	–	?	?	larva ?
4602	Chrysopidae	Grimaldi & Engel	2005	fig. 9.31	p. 352	3	Dominican	AMNH DR-10-1454	?	?	larva ?
4603	Chrysopidae	Haug et al.	2021d	fig. 3F	p. 7	3	Dominican	GlobalNaturalResources	?	?	larva ?
4702	Chrysopidae	Haug et al.	2022b	fig. 49A	p. 41	2	Baltic	CCGG 7615	?	?	larva ?
4703	Chrysopidae	Haug et al.	2022b	fig. 48C	p. 40	2	Baltic	SMF Be 2021	?	?	larva ?
4751	Hemerobiidae	Makarkin et al.	2012	fig. 2b	p. 50	2	Baltic	Collection Thomas Weiterschan 1530	?	?	larva ?
4752	Hemerobiidae	Haug et al.	early view	fig. 1C	–	2	Baltic	PED 0229	?	?	larva ?
4753	Hemerobiidae	Haug et al.	2022b	fig. 50D	p. 42	2	Baltic	CCHH 1786-3	?	?	larva ?
4801	Chrysopidae?	Perez-de la Fuente et al.	2012	fig. 1a	p. 21415	1	El Soplao	CES 418.1	Hallucinochrysa	diogenesi	larva ?
4802	Chrysopidae?	Xia et al.	2015	upper image	95	1	Kachin	–	?	?	larva ?
4803	Chrysopidae?	Xia et al.	2015	upper image	96	1	Kachin	–	?	?	larva ?
4804	Chrysopidae?	Xia et al.	2015	lower image	96	1	Kachin	–	?	?	larva ?
4805	Chrysopidae?	Liu et al.	2016	fig. 1B	p. 2	1	Kachin	PCWT TA-0001	Pedanoptera	arachnophila	larva 3?
4806	Chrysopidae?	Wang et al.	2016	1A	p. 2	1	Kachin	BA12018	?	?	larva ?
4807	Chrysopidae?	Wang et al.	2016	1B	p. 2	1	Kachin	L14002	?	?	larva ?
4810	Chrysopidae?	Zhang	2017	upper image	383	1	Kachin	–	?	?	larva ?
4811	Chrysopidae?	Zhang	2017	lower image	383	1	Kachin	–	?	?	larva ?
4812	Chrysopidae?	Zhang	2017	upper image	384	1	Kachin	–	?	?	larva ?
4814	Chrysopidae?	Zhang	2017	upper image	p. 386	1	Kachin	–	Pedanoptera	arachnophila	larva 2?
4816	Chrysopidae?	Perez-de la Fuente et al.	2018	fig. 2	p. 3	1	Lebanon	TAR-96	Tyruschrysa	melqart	larva ?
4817	Chrysopidae?	Perez-de la Fuente et al.	2019	fig. 1 upper	p. 550	1	Lebanon	NHMLU-AC S-7d	Tragichrysa	ovoruptora	larva 1
4818	Chrysopidae?	Haug et al.	2021c	fig. 2A	p. 3	1	Kachin	PED_0188	?	?	larva ?
4819	Chrysopidae?	Haug et al.	2022b	fig. 1	p. 5	1	Kachin	BUB_3060	"type 2"	?	larva ?
4820	Chrysopidae?	Haug et al.	2022b	fig. 6	p. 8	1	Kachin	BUB_3361	"type 3"	larva 2?	larva ?
4821	Chrysopidae?	Haug et al.	2022b	fig. 2	p. 5	1	Kachin	BUB_3066	"type 1"	?	larva ?
4822	Chrysopidae?	Haug et al.	2022b	fig. 3	p. 6	1	Kachin	BUB_3347	"type 1?"	?	larva ?
4823	Chrysopidae?	Haug et al.	2022b	fig. 4	p. 7	1	Kachin	BUB_3358	"type 1?"	?	larva ?
4824	Chrysopidae?	Haug et al.	2022b	fig. 5	p. 7	1	Kachin	BUB_3359	"type 1?"	?	larva ?
4825	Chrysopidae?	Haug et al.	2022b	fig. 7	p. 9	1	Kachin	BUB_3379	"type 4"	?	larva ?
4826	Hemerobiidae?	Haug et al.	2022b	fig. 8	p. 9	1	Kachin	BUB_3393	"Hemerobiidae-type"	?	larva 3?
4827	Chrysopidae?	Haug et al.	2022b	fig. 9A–D	p. 10	1	Kachin	CJW_F_3196	"type 4"	?	larva ?
4828	Chrysopidae?	Haug et al.	2022b	fig. 10	p. 11	1	Kachin	PED_0034	"type 1?"	?	larva ?
4829	Hemerobiidae?	Haug et al.	2022b	fig. 9E–H	p. 10	1	Kachin	PED_0038	"Hemerobiidae-type"	?	larva ?
4831	Hemerobiidae?	Haug et al.	2022b	fig. 12	p. 13	1	Kachin	PED_0149	"Hemerobiidae-type"	?	larva 3?
4832	Hemerobiidae?	Haug et al.	2022b	fig. 11E–J	p. 12	1	Kachin	PED_0248	"Hemerobiidae-type?"	?	larva 2?
4833	Chrysopidae?	Haug et al.	2022b	fig. 13	p. 13	1	Kachin	PED_0251	"type 1?"	?	larva ?
4834	Chrysopidae?	Haug et al.	2022b	fig. 14	p. 14	1	Kachin	PED_0252	"type 3"	larva 2?	larva ?
4835	Chrysopidae?	Haug et al.	2022b	fig. 15	p. 15	1	Kachin	PED_0253	"type 4"	?	larva ?
4836	Chrysopidae?	Haug et al.	2022b	fig. 16A–D	p. 15	1	Kachin	PED_0315	"type 1?"	?	larva ?
4837	Chrysopidae?	Haug et al.	2022b	fig. 16E–H	p. 15	1	Kachin	PED_0323	"type 1?"	?	larva ?
4838	Chrysopidae?	Haug et al.	2022b	fig. 17	p. 16	1	Kachin	PED_0330	"type 1"	?	larva ?
4839	Chrysopidae?	Haug et al.	2022b	fig. 18	p. 17	1	Kachin	PED_0375	"type 1?"	?	larva ?
4840	Chrysopidae?	Haug et al.	2022b	fig. 19	p. 17	1	Kachin	PED_0427	"type 1"	?	larva ?
4841	Chrysopidae?	Haug et al.	2022b	fig. 20	p. 18	1	Kachin	PED_0433	"type 1?"	?	larva ?
4842	Hemerobiidae?	Haug et al.	2022b	fig. 21	p. 19	1	Kachin	PED_0441	"Hemerobiidae-type"	?	larva 2?
4843	Chrysopidae?	Haug et al.	2022b	fig. 22	p. 20	1	Kachin	PED_0455	"type 1?"	?	larva ?
4844	Chrysopidae?	Haug et al.	2022b	fig. 23	p. 20	1	Kachin	PED_0518	"type 4"	?	larva ?
4845	Chrysopidae?	Haug et al.	2022b	fig. 24	p. 21	1	Kachin	PED_0541	"type 1?"	?	larva ?
4846	Chrysopidae?	Haug et al.	2022b	fig. 25	p. 22	1	Kachin	PED_0580a	"type 1?"	?	larva ?
4848	Chrysopidae?	Haug et al.	2022b	fig. 26	p. 23	1	Kachin	PED_0642	"type 1?"	?	larva ?
4849	Chrysopidae?	Haug et al.	2022b	fig. 27	p. 23	1	Kachin	PED_0666	"type 1?"	?	larva ?
4850	Chrysopidae?	Haug et al.	2022b	fig. 28A–C	p. 24	1	Kachin	PED_0667	"type 1?"	?	larva ?
4851	Chrysopidae?	Haug et al.	2022b	fig. 29	p. 25	1	Kachin	PED_0696	"type 1?"	?	larva ?
4852	Chrysopidae?	Haug et al.	2022b	fig. 28D–H	p. 24	1	Kachin	PED_0715	"type 1?"	?	larva ?
4853	Chrysopidae?	Haug et al.	2022b	fig. 32F–H	p. 27	1	Kachin	PED_0754	"type 1?"	?	larva ?
4854	Chrysopidae?	Haug et al.	2022b	fig. 30	p. 25	1	Kachin	PED_0782	"type 1?"	?	larva ?
4856	Chrysopidae?	Haug et al.	2022b	fig. 31F–I	p. 26	1	Kachin	PED_0807	"type 1?"	?	larva ?
4857	Chrysopidae?	Haug et al.	2022b	fig. 32A–E	p. 27	1	Kachin	PED_0837	"type 1?"	?	larva ?
4858	Chrysopidae?	Haug et al.	2022b	fig. 33	p. 29	1	Kachin	PED_0901	"type 1?"	?	larva ?
4859	Chrysopidae?	Haug et al.	2022b	fig. 34	p. 30	1	Kachin	PED_0952	"type 4"	?	larva ?
4860	Chrysopidae?	Haug et al.	2022b	fig. 35	p. 30	1	Kachin	PED_0983	"type 1?"	?	larva ?
4861	Chrysopidae?	Haug et al.	2022b	fig. 36A–D	p. 31	1	Kachin	PED_0989a	"type 1?"	?	larva ?
4862	Chrysopidae?	Haug et al.	2022b	fig. 36F–G	p. 31	1	Kachin	PED_0989b	"type 1"	?	larva ?
4863	Chrysopidae?	Haug et al.	2022b	fig. 37	p. 32	1	Kachin	PED_1000	type2	?	larva ?
4864	Chrysopidae?	Haug et al.	2022b	fig. 9I–M	p. 10	1	Kachin	PED_1223	"type 4"	?	larva ?
4865	Chrysopidae?	Haug et al.	2022b	fig. 38A–D	p. 32	1	Kachin	PED_1229a	"type 1"	?	larva ?
4866	Chrysopidae?	Haug et al.	2022b	fig. 38E–G	p. 32	1	Kachin	PED_1229b	"type 1"	?	larva ?
4867	Chrysopidae?	Haug et al.	2022b	fig. 39A–E	p. 33	1	Kachin	PED_1258a	"type 1?"	?	larva ?
4868	Chrysopidae?	Haug et al.	2022b	fig. 39F–I	p. 33	1	Kachin	PED_1258b	"type 1?"	?	larva ?
4869	Chrysopidae?	Haug et al.	2022b	fig. 40A–D	p. 34	1	Kachin	PED_1287	"type 1?"	?	larva ?
4870	Chrysopidae?	Haug et al.	2022b	fig. 41	p. 35	1	Kachin	PED_1301	"type 4"	?	larva ?
4871	Chrysopidae?	Haug et al.	2022b	fig. 40E–H	p. 34	1	Kachin	PED_1311	"type 1?"	?	larva ?
4872	Chrysopidae?	Haug et al.	2022b	fig. 42	p. 36	1	Kachin	PED_1322	"type 1?"	?	larva ?
4873	Chrysopidae?	Haug et al.	2022b	fig. 43	p. 37	1	Kachin	PED_1323	"type 1?"	?	larva ?
4874	Chrysopidae?	Haug et al.	2022b	fig. 44	p. 38	1	Kachin	PED_1333	"type 3"	larva 3?	larva ?
4875	Chrysopidae?	Haug et al.	2022b	fig. 45	p. 38	1	Kachin	PED_1335	"type 1?"	?	larva ?
4876	Chrysopidae?	Haug et al.	2022b	fig. 46	p. 39	1	Kachin	Weiterschan BuB 11	"type 3"	larva 3?	larva ?
4877	Chrysopidae?	Haug et al.	2022b	fig. 47	p. 39	1	Kachin	Weiterschan BuB 31	"type 1?"	?	larva ?
4878	Chrysopidae?	Liu et al.	2022	fig. 1C	p. 3	1	Kachin	NIGP178079	Acanthochrysa	langae	larva ?
5001	Berothidae	Tillyard	1916	fig. 33	pl. XVIII	4	extant	–	Spermophorella	disseminata	larva 1
5002	Berothidae	Gurney	1947	fig. 8	p. 165 pl. 12	4	extant	–	Lomamyia	?	larva 1
5003	Berothidae	Gurney	1947	fig. 12	p. 165 pl. 12	4	extant	–	Lomamyia	?	larva 3
5004	Berothidae	Macleod	1964	fig. 36	pl. XII	4	extant	–	Lomamyia	flavicornis	larva 3
5005	Berothidae	Toschi	1964	fig. 3	p. 25	4	extant	–	Lomamyia	latipennis	larva 1
5006	Berothidae	Riek	1970	fig. 29.10H	p. 486	4	extant	–	?	?	larva ?
5007	Berothidae	Minter	1990	fig. 6	p. 118	4	extant	–	Mucroberotha	vesicaria	larva 1
5008	Berothidae	Minter	1990	fig. 15	p. 121	4	extant	–	Podaella	?	larva 1
5009	Berothidae	Möller et al.	2006	fig. 8	p. 5	4	extant	–	Podaella	vasseana	larva 1
5010	Berothidae	Möller et al.	2006	fig. 29	p. 9	4	extant	–	Podaella	vasseana	larva 3
5011	Berothidae	Monserrat	2006	fig. 11b	p. 197	4	extant	–	Berothimerobius	reticulatus	larva 1
5012	Berothidae	Dobosz & Górski	2008	–	–	4	extant	–	Nyrma	kervilea	larva 1
5201	Mantispidae	Brauer	1852	fig. 1	pl. 1	4	extant	–	Mantispa	pagana	larva 1
5202	Mantispidae	Brauer	1855	fig. 11''	pl. IV	4	extant	–	Mantispa	pagana	larva 1
5203	Mantispidae	Brauer	1869	fig. 1	pl. XII	4	extant	–	Mantispa	styriaca	larva 1
5204	Mantispidae	Tillyard	1926	fig. U13A	p. 319	4	extant	–	Mantispa	vittata	larva 1
5205	Mantispidae	Handschin	1935	fig. 17 left	p. 706	4	extant	–	Austromantispa	imbecilla	larva 1
5206	Mantispidae	Hungerford	1936	fig. 4	pl. 1	4	extant	–	Mantispa	interrupta	larva 1
5207	Mantispidae	Merti	1940	fig. 3	p. 306	4	extant	–	Mantispa	decorata	larva 1
5208	Mantispidae	McKeown & Mincham	1948	fig. 8	p. 217	4	extant	–	Mantispa	vittata	larva 1
5209	Mantispidae	Peterson	1951	fig. N2A	p. 357	4	extant	–	Mantispa	interrupta	larva 1
5210	Mantispidae	Lucchese	1955	fig. 11 left	p. 255	4	extant	–	Mantispa	perla	larva 1
5211	Mantispidae	Kuroko	1961	fig. 4	pl. 10	4	extant	–	Climaciella	magna	larva 1
5212	Mantispidae	Kuroko	1961	fig. 13	pl. 11	4	extant	–	Mantispa	japonica	larva 1
5213	Mantispidae	Ghilarov	1962	fig. 12	p. 411	4	extant	–	Mantispa	styriaca	larva 1
5214	Mantispidae	Macleod	1964	fig. 42	pl. XIV	4	extant	–	Plega	melitomae	larva 1
5215	Mantispidae	Macleod	1964	fig. 48	pl. XVI	4	extant	–	Mantispa	viridis	larva 1
5216	Mantispidae	Macleod	1964	fig. 54	pl. XVII	4	extant	–	?	?	larva 3
5217	Mantispidae	Parker & Stange	1965	fig. 10	p. 610	4	extant	–	Plega	yucatanae	larva 1
5218	Mantispidae	Parker & Stange	1965	fig. 11 left	p. 610	4	extant	–	Plega	yucatanae	larva 3
5219	Mantispidae	Bissett & Moran	1967	fig. 2a	p. 85	4	extant	–	?	?	larva 1
5220	Mantispidae	Davidson	1969	fig. 1	p. 31	4	extant	–	Mantispa	viridis	larva 1
5221	Mantispidae	Davidson	1969	fig. 2	p. 31	4	extant	–	Mantispa	viridis	larva 2
5222	Mantispidae	Riek	1970	fig. 29.11B	p. 489	4	extant	–	Mantispa	?	larva 2/3
5223	Mantispidae	Anonymus	1975	?	?	4	extant	–	?	?	larva 1
5224	Mantispidae	Poivre	1976	fig. 2a	p. 7	4	extant	–	Mantispa	styriaca	larva 1
5225	Mantispidae	Redborg & MacLeod	1985	fig. 4a	p. 12	4	extant	–	Mantispa	uhleri	larva 1
5226	Mantispidae	Monserrat & Diaz	1989	fig. 13	p. 197	4	extant	–	Mantispa	styriaca	larva 3
5227	Mantispidae	Minter	1990	fig. 24	p. 125	4	extant	–	Mantispa	capeneri	larva 1
5228	Mantispidae	Hoffman & Brushwein	1992	fig. 6	p. 184	4	extant	–	Climaciella	brunnea	larva 1
5229	Mantispidae	Hoffman & Brushwein	1992	fig. 9	p. 186	4	extant	–	Mantispa	interrupta	larva 1
5230	Mantispidae	Hoffman & Brushwein	1992	fig. 15	p. 189	4	extant	–	Mantispa	pulchella	larva 1
5231	Mantispidae	Hoffman & Brushwein	1992	fig. 21	p. 194	4	extant	–	Mantispa	viridis	larva 1
5232	Mantispidae	Dorey & Merritt	2017	fig. 3 middle	p. 6	4	extant	–	Ditaxis	biseriata	larva 1
5233	Mantispidae	Jandausch et al.	2018	fig. 18A	p. 548	4	extant	–	Mantispa	aphavexelte	larva 1
5401	Dilaridae	Gurney	1947	fig. 11	p. 165 pl. 12	4	extant	–	Nallachius	americanus	larva 1
5402	Dilaridae	Ghilarov	1962	fig. 2a	p. 404	4	extant	–	Dilar	turcicus	larva ?
5403	Dilaridae	Macleod	1964	fig. 33	pl. XI	4	extant	–	Nallachius	americanus	larva 3
5404	Dilaridae	Monserrat	1988	fig. 20	p. 197	4	extant	–	Dilar	pumilus	larva 1
5405	Dilaridae	Minter	1990	fig. 2	p. 264	4	extant	–	Nallachius	krooni	larva 1
5406	Dilaridae	Minter	1990	fig. 4	p. 265	4	extant	–	Nallachius	krooni	larva 2
5407	Dilaridae	Minter	1990	fig. 6	p. 265	4	extant	–	Nallachius	krooni	larva 3
5408	Dilaridae	Monserrat	2005	fig. 5c	p. 13	4	extant	–	Dilar	meridionalus	larva 1
5409	Dilaridae	Liu et al.	2017	fig. 1D	p. 449	4	extant	–	Nallachius	americanus	larva ?
5410	Dilaridae	Badano et al.	2021	fig. 3A, B	p. 250	4	extant	–	Dilar	duelli	larva 1
5411	Dilaridae	Badano et al.	2021	fig. 5A	p. 252	4	extant	–	Dilar	duelli	larva 2
5601	Osmylidae	Brauer	1851	fig. 1a	pl. III	4	extant	–	Osmylus	maculatus	larva ?
5602	Osmylidae	Hagen	1852	fig. 15	pl. III	4	extant	–	Osmylus	maculatus	larva ?
5603	Osmylidae	Hudson	1904	fig. 3	pl. VIII	4	extant	–	Stenosmylus	incisus	larva ?
5604	Osmylidae	Ussing	1914	–	p. 83	4	extant	–	Osmylus	chrysops	larva ?
5605	Osmylidae	Lestage	1920	fig. 1	p. 227	4	extant	–	Osmylus	chrysops	larva 3
5606	Osmylidae	Lestage	1920	fig. 5	p. 230	4	extant	–	Osmylus	chrysops	larva 1
5607	Osmylidae	Withycombe	1922	fig. 4	pl. XXXVIII	4	extant	–	Osmylus	chrysops	larva 3
5608	Osmylidae	Tillyard	1926	fig. U4	p. 310	4	extant	–	Euosmylus	stellae	larva ?
5609	Osmylidae	Rabaud	1927	fig. 5	p. 447	4	extant	–	?	?	larva ?
5610	Osmylidae	Stitz	1931	fig. 111	p. 35.142	4	extant	–	Osmylus	chrysops	later larva
5611	Osmylidae	Killington	1936	fig. 1	pl. iX	4	extant	–	Osmylus	fulvicephalus	larva 3
5612	Osmylidae	Kawashima	1957	fig. A	pl. 2	4	extant	–	Spilosmylus	flavicornis	larva ?
5613	Osmylidae	Fraser	1959	fig. 14g	p. 33	4	extant	–	Osmylus	fulvicephalus	larva ?
5614	Osmylidae	Wundt	1961	fig. 2a	p. 561	4	extant	–	Osmylus	chrysops	later larva
5615	Osmylidae	Macleod	1964	fig. 22 VII	–	4	extant	–	Kempynus	?	larva 3
5616	Osmylidae	Riek	1970	fig. 29.10F	p. 486	4	extant	–	Porismus	strigatus	larva ?
5617	Osmylidae	Gepp	1984	fig. 10b	p. 196 pl. 5	4	extant	–	Osmylus	fulvicephalus	larva 3
5618	Osmylidae	Aspöck & Aspöck	1999	fig. 46	p. 19	4	extant	–	Osmylus	fulvicephalus	larva ?
5619	Osmylidae	Gepp	1999	fig. 22	p. 194	4	extant	–	Osmylus	fulvicephalus	larva ?
5620	Osmylidae	Gepp	2003	fig. 5	p. 327	4	extant	–	Osmylus	fulvicephalus	larva 1 (late)
5621	Osmylidae	Aspöck & Aspöck	2007	fig. 33	p. 464	4	extant	–	Osmylus	fulvicephalus	larva ?
5622	Osmylidae	Matsuno & Yoshitomi	2016	fig. 15	p. 356	4	extant	–	Osmylus	hyalinatus	larva 3
5623	Osmylidae	Matsuno & Yoshitomi	2016	fig. 16	p. 356	4	extant	–	Osmylus	pryeri	larva 3
5624	Osmylidae	Matsuno & Yoshitomi	2016	fig. 17	p. 356	4	extant	–	Osmylus	tessellatus	larva 3
5625	Osmylidae	Matsuno	2017	fig. 2D	p. 3	4	extant	–	Osmylus	hyalinatus	larva 3
5626	Osmylidae	Martins et al.	2018	fig. 4a	p. 7	4	extant	–	Kempynus	?	larva 3
5627	Osmylidae	Martins et al.	2018	fig. 10a	p. 16	4	extant	–	Isostenosmylus	pulverulentus	larva 3
5628	Osmylidae	Badano et al.	2021	fig. 4i	p. 679	4	extant	–	?	?	larva ?
5802	fossil; Osmylidae	Grimaldi (Engel & Grimaldi)	2002 (2008)	(fig. 9)	(p. 55)	1	Kachin	ANMH Bu-127	?	?	larva ?
5803	fossil; Berothidae	Janzen	2002	fig. 58	p. 120	2	Baltic	CCHH 1270	?	?	larva ?
5805	fossil; ?, straight mp	Engel & Grimaldi	2008	fig. 8	p. 54	1	Kachin	ANMH Bu-126	?	?	larva ?
5807	fossil; Berothidae	Engel & Grimaldi	2008	fig. 43	p. 75	1	Kachin	AMNH Bu-1297	?	?	larva ?
5808	fossil; Osmylidae	Wichard et al.	2009	fig. 07.04b	p. 88	2	Baltic	Collection Wichard	?	?	larva ?
5812	fossil; Berothidae	Wedmann et al.	2013	fig. 2C	p. 239	2	Baltic	Collection Thomas Weiterschan	?	?	larva ?
5813	fossil; Berothidae	Wedmann et al.	2013	fig. 5B	p. 242	2	Baltic	Collection Thomas Weiterschan	?	?	larva ?
5816	fossil; Berothidae	Engel	2016	fig. 10	p. 11	1	Kachin	AMNH Bu-275	?	?	larva ?
5817	fossil; Mantispidae?	Zhang	2017	lower image	p. 397	1	Kachin	–	?	?	larva ?
5818	fossil; Mantispidae	Haug et al.	2018	fig. 3A	p. 15	1	Kachin	SMNS-P-Bu-338	?	?	larva ?
5819	fossil; Berothidae	Perez-de la Fuente et al.	2020	fig. 2D	p. 5	1	Penacerrada I	MCNA 9294	?	?	larva ?
5822	fossil; Osmylidae	Haug et al.	2021e	fig. 3	p. 27	2	Baltic	CCGG 7512	?	?	larva ?
5823	fossil; Berothidae?	Haug et al.	2021e	fig. 4A–C	p. 29	1	Kachin	BUB 3064-1	?	?	larva ?
5825	fossil; Berothidae?	Haug et al.	2021e	fig. 5	p. 30	1	Kachin	BUB 3065	?	?	larva ?
5826	fossil; Berothidae?	Haug et al.	2021e	fig. 6	p. 31	1	Kachin	BUB 3144	?	?	larva ?
5827	fossil; Berothidae?	Haug et al.	2021e	fig. 7A–F	p. 32	1	Kachin	BUB 3355	?	?	larva ?
5828	fossil; Dilaridae?	Haug et al.	2021e	fig. 7G-K	p. 32	1	Kachin	BUB 3390	?	?	larva ?
5829	fossil; Dilaridae?	Haug et al.	2021e	fig. 8	p. 33	1	Kachin	BUB 3726	?	?	larva ?
5830	fossil; Berothidae?	Haug et al.	2021e	fig. 9	p. 34	1	Kachin	BUB 3741	?	?	larva ?
5832	fossil; Berothidae?	Haug et al.	2021e	fig. 11	p. 36	1	Kachin	BUB 3963	?	?	larva ?
5834	fossil; Berothidae?	Haug et al.	2021e	fig. 13A–D	p. 38	1	Kachin	PED 0380	?	?	larva ?
5835	fossil; Berothidae?	Haug et al.	2021e	fig. 13E–H	p. 38	1	Kachin	CJW F 3198	?	?	larva ?
5836	fossil; Berothidae?	Haug et al.	2021e	fig. 13I, J	p. 38	1	Kachin	CJW F 3336	?	?	larva ?
5837	fossil; Dilaridae?	Haug et al.	2021e	fig. 14A–E	p. 39	1	Kachin	PED 0772-1	?	?	larva ?
5838	fossil; Berothidae?	Haug et al.	2021e	fig. 14F–H	p. 39	1	Kachin	PED 0772-2	?	?	larva ?
5840	fossil; Berothidae?	Haug et al.	2021e	fig. 16A–E	p. 41	1	Kachin	PED 0900-1	?	?	larva ?
5841	fossil; Berothidae?	Haug et al.	2021e	fig. 16F–I	p. 41	1	Kachin	PED 0900-2	?	?	larva ?
5842	fossil; Berothidae?	Haug et al.	2021e	fig. 17A–E	p. 42	1	Kachin	PED 0900-3	?	?	larva ?
5843	fossil; Berothidae?	Haug et al.	2021e	fig. 17F–I	p. 42	1	Kachin	PED 0900-4	?	?	larva ?
5846	fossil; Berothidae?	Haug et al.	2021e	fig. 18C–F	p. 45	1	Kachin	PED 0900-7	?	?	larva ?
5847	fossil; Berothidae?	Haug et al.	2021e	fig. 19A–E	p. 44	1	Kachin	PED 0769-1	?	?	larva ?
5848	fossil; Mantispidae?	Haug et al.	2021e	fig. 19F–I	p. 44	1	Kachin	PED 0769-2	?	?	larva ?
5850	fossil; Mantispidae?	Haug et al.	2021e	fig. 21A–E	p. 46	1	Kachin	PED 0791-1	?	?	larva ?
5851	fossil; Mantispidae?	Haug et al.	2021e	fig. 21F–H	p. 46	1	Kachin	PED 0791-2	?	?	larva ?
5853	fossil; Mantispidae?	Haug et al.	2021e	fig. 22D–H	p. 47	1	Kachin	PED 0791-4	?	?	larva ?
5854	fossil; Mantispidae?	Haug et al.	2021e	fig. 23	p. 48	1	Kachin	PED 0823	?	?	larva ?
5856	fossil; Mantispidae?	Haug et al.	2021e	fig. 25	p. 50	1	Kachin	PED 0899	?	?	larva ?
5857	fossil; Osmylidae?	Haug et al.	2021e	fig. 26	p. 51	1	Kachin	BUB 0049	?	?	larva ?
5858	fossil; Osmylidae?	Haug et al.	2021e	fig. 27	p. 52	1	Kachin	BUB 3368	?	?	larva ?
5859	fossil; Osmylidae?	Haug et al.	2021e	fig. 28	p. 53	1	Kachin	BUB 3737	?	?	larva ?
5860	fossil; Osmylidae?	Haug et al.	2021e	fig. 29	p. 54	1	Kachin	PED 0587	?	?	larva ?
5863	fossil; Berothidae?	Haug & Haug	2022a	fig. 2A	p. 3	1	Kachin	PED 1794	?	?	larva ?
5901	supersting	Haug et al.	2019c	fig. 5D	p. 11	1	Kachin	SMNS Bu-355	"supersting"	?	larva ?
5902	supersting	Haug et al.	2021c	fig. 1A	p. 2	1	Kachin	BUB 3133	"supersting"	?	larva ?
5904	supersting	Haug et al.	2021c	fig. 1E	p. 2	1	Kachin	BUB 3348a	"supersting”-like"	?	larva ?
6001	Ithonidae	Welch	1914	fig. 1	pl. 1	4	extant	–	Polystoechotes	punctatus	larva ?
6002	Ithonidae	Withycombe	1925	fig. 5	pl. XXXIX	4	extant	–	Polystoechotes	punctatus	larva 1
6003	Ithonidae	Macleod	1964	fig. 1	pl. I	4	extant	–	Polystoechotes	punctatus	larva 3
6004	Ithonidae	Macleod	1964	fig. 2	pl. I	4	extant	–	Ithone	fusca	larva 5
6005	Ithonidae	Riek	1970	fig. 29.5H	p. 476	4	extant	–	Ithone	?	larva ?
6006	Ithonidae	Grebennikov	2004	fig. 5	p. 411	4	extant	–	Ithone	fusca	older larva
6007	Ithonidae	Grebennikov	2004	fig. 14	p. 412	4	extant	–	Oliarces	clara	older larva
6008	Ithonidae	Grebennikov	2004	fig. 19	p. 413	4	extant	–	Ithone	fusca	larva 1
6009	Ithonidae	Grebennikov	2004	fig. 24	p. 414	4	extant	–	Oliarces	clara	larva 1
6010	Ithonidae	Grebennikov	2004	fig. 31	p. 415	4	extant	–	?	?	larva 1
6401	Sisyridae	Needham & Betten	1901	fig. 3	pl. 12	4	extant	–	Climacia	dictyona	larva ?
6402	Sisyridae	Crampton	1921	fig. 50	pl. VI	4	extant	–	Climacea	?	larva ?
6403	Sisyridae	Lestage	1921	fig. 102	p. 339	4	extant	–	Sisyra	fuscata	larva ?
6404	Sisyridae	Withycombe	1922 (1923)	fig. 2	pl. XXXVIII	4	extant	–	Sisyra	fuscata	larva ?
6405	Sisyridae	Townsend	1939	fig. 5	p. 354	4	extant	–	Sisyra	?	larva ?
6406	Sisyridae	Peterson	1951	fig. N4A	p. 361	4	extant	–	Climacia	areolaris	larva ?
6407	Sisyridae	Peterson	1951	fig. N4B	p. 361	4	extant	–	Climacia	areolaris	larva ?
6408	Sisyridae	Brown	1952	fig. 7	p. 142	4	extant	–	Climacia	areolaris	larva 1
6409	Sisyridae	Brown	1952	fig. 8	p. 145	4	extant	–	Climacia	areolaris	larva 2
6410	Sisyridae	Brown	1952	fig. 9	p. 146	4	extant	–	Climacia	areolaris	larva 3
6411	Sisyridae	Parfin & Gurney	1956	fig. 3A	p. 431	4	extant	–	Climacia	areolaris	larva 1
6412	Sisyridae	Parfin & Gurney	1956	fig. 3B	p. 431	4	extant	–	Climacia	areolaris	larva 2
6413	Sisyridae	Parfin & Gurney	1956	fig. 3E, J	p. 431	4	extant	–	Climacia	areolaris	larva 3
6414	Sisyridae	Parfin & Gurney	1956	fig. 3D	p. 431	4	extant	–	Sisyra	vicaria	larva 3
6415	Sisyridae	Kimmins	1962	fig. 7B	p. 9	4	extant	–	Sisyra	?	larva ?
6416	Sisyridae	Macleod	1964	fig. 26	p. VIII	4	extant	–	Sisyra	vicaria	larva 3
6417	Sisyridae	Riek	1970	fig. 29.10D	p. 486	4	extant	–	Sisyra	?	larva ?
6418	Sisyridae	Weissmair & Waringer	1994	fig. 8	p. 150	4	extant	–	Sisyra	terminalis	larva 1
6419	Sisyridae	Weissmair & Waringer	1994	fig. 9	p. 150	4	extant	–	Sisyra	fuscata	larva 1
6420	Sisyridae	Weissmair & Waringer	1994	fig. 12	p. 150	4	extant	–	Sisyra	fuscata	larva 3
6421	Sisyridae	Weißmair	1999	fig. 14	p. 105	4	extant	–	Sisyra	jutlandica	larva 2
6422	Sisyridae	Weißmair	1999	fig. 21	p. 106	4	extant	–	Sisyra	jutlandica	larva 3
6423	Sisyridae	Weißmair	1999	fig. 39	p. 111	4	extant	–	Sisyra	iridipennis	larva 2
6424	Sisyridae	Weißmair	1999	fig. 43	p. 112	4	extant	–	Sisyra	iridipennis	larva 3
6425	Sisyridae	Weißmair	1999	fig. 64	p. 120	4	extant	–	Sisyra	dalii	larva 2
6426	Sisyridae	Weißmair	1999	fig. 67	p. 121	4	extant	–	Sisyra	dalii	larva 3
6427	Sisyridae	Bowles	2008	fig. 102	p. 3517	4	extant	–	Climacia	chapini	larva ?
6428	Sisyridae	Balian et al.	2008	fig. 27	p. xi	4	extant	–	?	?	larva ?
6429	Sisyridae	Hamada et al.	2014a	fig. 9A	p. 283	4	extant	–	Sisyra	panama	larva 1
6430	Sisyridae	Hamada et al.	2014b	fig. 4A	p. 345	4	extant	–	?	?	larva 3
6431	Sisyridae	Canard et al.	2015	fig. 2	p. 19	4	extant	–	Sisyra	?	larva ?
6432	Sisyridae	Notteghem	2016	photograph 1	p. 135	4	extant	–	Sisyra	nigra	larva ?
6433	Sisyridae	Notteghem	2016	photograph 2	p. 135	4	extant	–	Sisyra	nigra	larva ?
6434	Sisyridae	Martins & Ardilo-Camacho	2018	fig. 9.1A	p. 230	4	extant	–	Sisyra	?	larva 1
6435	Sisyridae	Martins & Ardilo-Camacho	2018	fig. 9.2A	p. 230	4	extant	–	Climacia	?	larva 2
6436	Sisyridae	Jandausch et al.	2019	fig. 1a	p. 3	4	extant	–	Sisyra	nigra	larva ?
6437	Sisyridae	Morales	2020	pl. 1B	p. 31	4	extant	–	Sisyra	iridipennis	larva 2
6438	Sisyridae	aquatax.ca	retrieved 3rd June 2021	–	–	4	extant	–	?	?	larva ?
6439	Sisyridae	mdfrc.org	retrieved 3rd June 2021	–	–	4	extant	–	Sisyra	?	larva ?
6440	Sisyridae	waterbugkey.vcsu.edu	retrieved 3rd June 2021	–	–	4	extant	–	Climacia	?	larva ?
6441	Sisyridae	bugguide Jonas Insinga	–	#201925	–	4	extant	–	?	?	larva ?
6501	Sisyridae	Wichard et al.	2009	fig. 07.07	p. 92	2	Baltic	CCGG 1383	?	?	larva ?
6502	Sisyridae	Haug et al.	2022e	fig. 3A	p. 17	2	Baltic	CCGG 7122	?	?	larva ?
6504	Sisyridae	Haug et al.	2022e	fig. 6B	p. 20	2	Baltic	Marius Veta RMV 2380	?	?	larva ?
6507	Sisyridae	Haug et al.	2022e	fig. 6I	p. 20	2	Baltic	Marius Veta RMV 2794	?	?	larva ?
6601	Nevrorthidae	Takahashi	1942	fig. 1	p. 440	4	extant	–	Nipponneurorthus?	?	larva ?
6602	Nevrorthidae	Zwick	1967	fig. 1	p. 67	4	extant	–	Nevrorthus	fallax	larva 4
6603	Nevrorthidae	Riek	1970	fig. 29.11G	p. 489	4	extant	–	Austroneurorthus	?	larva ?
6604	Nevrorthidae	Gepp	1984	fig. 12a	p. 197 pl. 6	4	extant	–	Nevrorthus	?	larva 4
6605	Nevrorthidae	Malicky	1984	fig. 5aA	p. 242	4	extant	–	Nevrorthus	fallax	larva 2
6606	Nevrorthidae	Malicky	1984	fig. 5aB	p. 242	4	extant	–	Nevrorthus	iridipennis	larva 4
6612	Nevrorthidae	Grimaldi & Engel	2005	fig. 9.13	p. 342	4	extant	–	Nevrorthus	fallax	larva 4
6613	Nevrorthidae	Aspöck & Aspöck	2010	fig. 5	p. 28	4	extant	–	Nevrorthus	apatelius	larva ?
6614	Nevrorthidae	Beutel et al.	2010	fig. 3A	p. 537	4	extant	–	Austroneurorthus	?	larva 3
6616	Nevrorthidae	Markovic et al.	2016	fig. 2	p. 166	4	extant	–	Nevrorthus	apatelius?	larva 3
6617	Nevrorthidae	https://www.mdfrc.org.au/bugguide/	retrieved 16th June 2018	–	–	4	extant	–	Austroneurorthus	?	larva 4
6618	Nevrorthidae	Wichard & Weitschat	1996	lower	p. 93 pl. 10	2	Baltic	–	?	?	larva ?
6620	Nevrorthidae	Wichard et al.	2009	fig. 07.21a–c	p. 115	2	Baltic	CCGG 7574	Rophalis?	relicta?	larva 1
6622	Nevrorthidae	Wichard	2017	fig. 2b	p. 4	1	Kachin	Collection Carsten Lammerskötter	?	?	larva 2
6624	Nevrorthidae	Haug et al.	2020b	fig. 7	p. 147	2	Baltic	CCGG 1341A	?	?	larva 3
6625	Nevrorthidae	Haug et al.	2020b	fig. 8	p. 148	2	Baltic	CCGG 1341B	?	?	larva 3
6627	Nevrorthidae	Haug et al.	2020b	fig. 10	p. 150	2	Baltic	CCGG 2518	?	?	larva 3
6630	Nevrorthidae	Haug et al.	2020b	fig. 13	p. 153	2	Baltic	SMF Be 256	?	?	larva 2
6632	Nevrorthidae	Haug et al.	2020b	fig. 15	p. 154	2	Baltic	CCGG 1383A	?	?	larva 1
6801	supernose	Haug et al.	2020c	fig. 1A	p. 824	1	Kachin	PED 0284	"supernose"	?	?
