# Supplementary material for: Quantitative analysis of lacewing larvae over more than 100 million years reveals a complex pattern of loss of morphological diversity
Source: Sci Rep. 2023 Apr 14;13:6127. doi: 10.1038/s41598-023-32103-8 (PMC10104811; doi:10.1038/s41598-023-32103-8)
Supplement: Supplementary file 6 — Supplementary Table 2. [file 41598_2023_32103_MOESM6_ESM.xls]

## Sheet: Tabelle1
	Sum of Variances
Neuroptera	0.025	0.25	median	0.75	0.975
Cretaceous	0.01	0.015	0.018	0.022	0.034
extant	0.009	0.012	0.014	0.016	0.02
Osmyloidea
Cretaceous	0	0.001	0.005	0.008	0.009
Eocene	0.003	0.006	0.007	0.011	0.016
extant	0.001	0.003	0.008	0.012	0.02
Mantispoidea+Dilaridae
Cretaceous	0	0.001	0.004	0.006	0.01
Eocene	0	0	0.001	0.001	0.001
extant	0.001	0.003	0.005	0.008	0.015
Chrysopidae+Hemerobiidae
Cretaceous	0.001	0.003	0.005	0.008	0.017
Eocene	0	0.003	0.009	0.011	0.014
Miocene	0	0.002	0.002	0.005	0.006
extant	0.001	0.003	0.005	0.007	0.013
Psychopsidae
Cretaceous	0.005	0.009	0.012	0.023	0.037
Eocene	0.002	0.004	0.005	0.006	0.008
extant	0.002	0.003	0.003	0.004	0.006
Nymphidae
Cretaceous	0.01	0.018	0.022	0.026	0.032
extant	0.003	0.004	0.004	0.005	0.005
Myrmeleontidae+Ascalaphidae
Cretaceous	0.002	0.002	0.003	0.005	0.007
Miocene	0.002	0.003	0.003	0.004	0.004
extant	0.003	0.005	0.006	0.008	0.012
Nemopterinae
Cretaceous	0.005	0.008	0.01	0.013	0.019
extant	0.003	0.005	0.006	0.007	0.011
Myrmeleontiformia
Cretaceous	0.008	0.013	0.017	0.021	0.039
Eocene	0.004	0.009	0.012	0.016	0.021
Miocene	0.002	0.003	0.003	0.004	0.004
extant	0.005	0.008	0.01	0.012	0.016
