# Supplementary material for: Quantitative analysis of lacewing larvae over more than 100 million years reveals a complex pattern of loss of morphological diversity
Source: Sci Rep. 2023 Apr 14;13:6127. doi: 10.1038/s41598-023-32103-8 (PMC10104811; doi:10.1038/s41598-023-32103-8)
Supplement: Supplementary file 9 — Supplementary Information 4. [file 41598_2023_32103_MOESM9_ESM.txt]

[Analysis Information]

Results File : \\Mac\Home\Desktop\Larven_HEAD_n_STYLET_BLACK_HALF\head_and_stylets_1065.pcr
Analyzed NEF File : \\Mac\Home\Desktop\Larven_HEAD_n_STYLET_BLACK_HALF\head_and_stylets_1065.nef
Title of NEF File Data : 
Analyzed Date : Sat May 07 15:17:49 2022
Method of Analysis : Covariance
Number of Data : 1063
Number of Harmonics : 20
Number of Analyzed Harmonics : 20
Constant Coefficient(s) : a1 b1 c1 
Number of Principal Components : 57
( = Number of Analyzed Coefficients (NAC) )
Number of Effective Principal Components : 7
( = Number of Principal Components whose proportion is larger than 1 / NAC )
Analyzed Coefficients : a2 b2 c2 a3 b3 c3 a4 b4 c4 a5 b5 c5 a6 b6 c6 a7 b7 c7 a8 b8 c8 a9 b9 c9 a10 b10 c10 a11 b11 c11 a12 b12 c12 a13 b13 c13 a14 b14 c14 a15 b15 c15 a16 b16 c16 a17 b17 c17 a18 b18 c18 a19 b19 c19 a20 b20 c20 

[Mean of Coefficients]

		a             	b             	c             	d             
	1	 1,000000E+000	 4,018150E-019	 7,979409E-019	 2,042550E-001
	2	-2,493592E-002	-5,706876E-002	 5,608060E-002	-1,220346E-001
	3	 1,072489E-001	-2,670121E-002	 4,772815E-002	 4,611739E-002
	4	-1,613128E-002	-6,863989E-003	 3,776818E-002	-2,422112E-002
	5	 1,792287E-002	-4,940651E-003	 3,374138E-003	-1,092698E-002
	6	 2,026268E-003	-2,218773E-003	 9,853587E-003	-1,203620E-002
	7	 5,441333E-003	-4,793107E-003	 3,190196E-003	 3,326398E-003
	8	 2,193241E-003	 1,022131E-003	 6,068777E-003	-1,145843E-002
	9	 5,333859E-003	-6,777199E-004	 3,372994E-004	-1,124672E-004
	10	 7,313239E-004	 6,988155E-004	 2,452322E-003	-8,586520E-004
	11	 7,354862E-004	-1,198806E-003	 1,259412E-003	-1,231909E-003
	12	 2,414845E-003	 1,177887E-003	 6,334100E-004	-1,263357E-003
	13	 9,793250E-004	-4,835057E-004	 7,233074E-004	 1,356914E-003
	14	 5,854064E-004	 1,140395E-003	 6,013881E-004	-4,583158E-004
	15	 2,482323E-004	-2,768769E-006	 3,553326E-004	 7,775186E-004
	16	 6,520149E-004	 2,645290E-004	 6,483018E-007	 5,615340E-004
	17	-1,656738E-004	-5,782176E-004	 4,970810E-005	 5,677987E-004
	18	 7,174912E-004	 1,693109E-004	-2,868243E-005	 5,290662E-006
	19	 4,014955E-004	-3,095863E-004	 4,053981E-004	 3,097207E-004
	20	 4,738694E-004	 1,634164E-004	 1,757970E-004	 4,843660E-004

[Std of Coefficients]

		a             	b             	c             	d             
	1	Constant      	Constant      	Constant      	 8,936241E-002
	2	 5,358989E-002	 5,848677E-002	 5,259965E-002	 3,600417E-002
	3	 2,775765E-002	 3,561873E-002	 3,772223E-002	 3,009358E-002
	4	 2,867996E-002	 2,431492E-002	 2,863249E-002	 3,540302E-002
	5	 1,404300E-002	 1,054945E-002	 1,488880E-002	 2,565364E-002
	6	 1,269638E-002	 1,141986E-002	 1,421876E-002	 1,648947E-002
	7	 1,112143E-002	 9,058208E-003	 1,321271E-002	 1,286913E-002
	8	 9,055355E-003	 6,943748E-003	 9,261476E-003	 1,484765E-002
	9	 7,515558E-003	 5,913302E-003	 7,986305E-003	 8,960096E-003
	10	 6,466099E-003	 5,688056E-003	 6,965017E-003	 6,747245E-003
	11	 5,901931E-003	 5,351745E-003	 6,134648E-003	 6,689254E-003
	12	 5,017457E-003	 5,130529E-003	 5,606405E-003	 6,174921E-003
	13	 4,704418E-003	 4,043805E-003	 5,145952E-003	 5,385877E-003
	14	 3,780337E-003	 3,835526E-003	 4,782096E-003	 4,958011E-003
	15	 3,651324E-003	 3,695978E-003	 4,389645E-003	 4,297474E-003
	16	 2,936007E-003	 2,631020E-003	 4,028680E-003	 3,693129E-003
	17	 2,784030E-003	 2,519282E-003	 3,512378E-003	 3,066081E-003
	18	 2,226474E-003	 2,184472E-003	 2,752433E-003	 2,579150E-003
	19	 1,808196E-003	 1,946108E-003	 2,257100E-003	 2,440182E-003
	20	 1,899567E-003	 1,759400E-003	 1,995484E-003	 2,116229E-003

[Eigenvalue and Proportion]

		Eigenvalue	Proportion(%)	Cumulative(%)	> 1/57
	Prin1	 6,196503E-003	       36,2397	       36,2397	*
	Prin2	 4,284782E-003	       25,0591	       61,2988	*
	Prin3	 1,885957E-003	       11,0298	       72,3287	*
	Prin4	 1,524342E-003	        8,9150	       81,2436	*
	Prin5	 7,758952E-004	        4,5378	       85,7814	*
	Prin6	 4,021452E-004	        2,3519	       88,1333	*
	Prin7	 3,601706E-004	        2,1064	       90,2397	*
	Prin8	 2,417383E-004	        1,4138	       91,6535	
	Prin9	 1,780913E-004	        1,0416	       92,6950	
	Prin10	 1,629381E-004	        0,9529	       93,6480	
	Prin11	 1,405698E-004	        0,8221	       94,4701	
	Prin12	 1,194496E-004	        0,6986	       95,1687	
	Prin13	 1,065224E-004	        0,6230	       95,7917	
	Prin14	 9,486007E-005	        0,5548	       96,3464	
	Prin15	 8,223934E-005	        0,4810	       96,8274	
	Prin16	 7,590152E-005	        0,4439	       97,2713	
	Prin17	 5,376677E-005	        0,3144	       97,5858	
	Prin18	 4,992663E-005	        0,2920	       97,8778	
	Prin19	 4,403024E-005	        0,2575	       98,1353	
	Prin20	 3,673282E-005	        0,2148	       98,3501	
	Prin21	 3,081091E-005	        0,1802	       98,5303	
	Prin22	 2,618716E-005	        0,1532	       98,6834	
	Prin23	 2,271658E-005	        0,1329	       98,8163	
	Prin24	 2,214890E-005	        0,1295	       98,9458	
	Prin25	 2,102408E-005	        0,1230	       99,0688	
	Prin26	 1,604640E-005	        0,0938	       99,1626	
	Prin27	 1,450866E-005	        0,0849	       99,2475	
	Prin28	 1,277235E-005	        0,0747	       99,3222	
	Prin29	 1,218258E-005	        0,0712	       99,3934	
	Prin30	 1,028303E-005	        0,0601	       99,4536	
	Prin31	 9,662593E-006	        0,0565	       99,5101	
	Prin32	 8,748793E-006	        0,0512	       99,5612	
	Prin33	 8,227168E-006	        0,0481	       99,6094	
	Prin34	 7,613919E-006	        0,0445	       99,6539	
	Prin35	 6,934303E-006	        0,0406	       99,6944	
	Prin36	 5,798648E-006	        0,0339	       99,7284	
	Prin37	 5,637305E-006	        0,0330	       99,7613	
	Prin38	 5,445670E-006	        0,0318	       99,7932	
	Prin39	 4,187820E-006	        0,0245	       99,8177	
	Prin40	 3,928581E-006	        0,0230	       99,8406	
	Prin41	 3,884999E-006	        0,0227	       99,8634	
	Prin42	 3,185876E-006	        0,0186	       99,8820	
	Prin43	 2,853350E-006	        0,0167	       99,8987	
	Prin44	 2,431988E-006	        0,0142	       99,9129	
	Prin45	 2,156972E-006	        0,0126	       99,9255	
	Prin46	 2,113641E-006	        0,0124	       99,9379	
	Prin47	 1,864561E-006	        0,0109	       99,9488	
	Prin48	 1,489627E-006	        0,0087	       99,9575	
	Prin49	 1,390683E-006	        0,0081	       99,9656	
	Prin50	 1,266304E-006	        0,0074	       99,9730	
	Prin51	 1,178971E-006	        0,0069	       99,9799	
	Prin52	 1,058073E-006	        0,0062	       99,9861	
	Prin53	 8,882310E-007	        0,0052	       99,9913	
	Prin54	 5,830129E-007	        0,0034	       99,9947	
	Prin55	 5,596938E-007	        0,0033	       99,9980	
	Prin56	 2,019018E-007	        0,0012	       99,9992	
	Prin57	 1,395618E-007	        0,0008	      100,0000	

	Total Variance :	1,709867E-002
